# Supplementary material for: R405W Desmin Knock‐In Mice Highlight Alterations of Mitochondria, Protein Quality Control and Myofibrils in Myofibrillar Myopathy
Source: J Cachexia Sarcopenia Muscle. 2025 Oct 30;16(6):e70094. doi: 10.1002/jcsm.70094 (PMC12572951; doi:10.1002/jcsm.70094)
Supplement: Supplementary file 2 — Table S2: Results of the transcriptome analysis. RNA sequencing data set from soleus muscle from heterozygous and homozygous R405W desminopathy mice and wild‐type littermates. [file JCSM-16-e70094-s009.xlsx]

## Sheet: Supplementary Table 2
Ensembl ID	gene name	gene biotype	mean rlogcounts WT	mean rlogcounts HET	mean rlogcounts HOM	DESeq2 Wald test p-value HOM vs. WT	DESeq2 Wald test p-value HET vs. WT	DESeq2 Wald test p-value HOM vs. HET	log2 fold-change HOM vs. WT	log2 fold-change HET vs. WT	log2 fold-change HOM vs. HET
ENSMUSG00000058914	C1qtnf3	protein_coding	6.42724	6.57858	7.81372	4.13e-47	0.0661539	3.07e-37	2.4741	0.338695	2.1354
ENSMUSG00000022803	Popdc2	protein_coding	9.95082	10.451	10.8887	9.47e-47	4.15e-15	6.66e-11	1.45909	0.802774	0.656318
ENSMUSG00000060512	0610040J01Rik	protein_coding	7.88837	7.64927	6.59389	1.62e-45	0.0145414	2.17e-32	-2.45386	-0.384684	-2.06918
ENSMUSG00000052276	Ostn	protein_coding	11.1698	10.7848	9.6706	1.28e-44	0.000635289	2.6e-26	-2.33887	-0.565251	-1.77362
ENSMUSG00000020340	Cyfip2	protein_coding	11.9663	11.7041	10.877	2.96e-35	0.00413163	1.63e-21	-1.69132	-0.389908	-1.30141
ENSMUSG00000090122	Kcne1l	protein_coding	6.08461	6.1432	7.6708	2.28e-33	0.689332	1.95e-31	2.85293	0.101047	2.75189
ENSMUSG00000005803	Sqor	protein_coding	9.32563	9.06216	8.6623	1.52e-32	4.31e-06	3.06e-13	-1.06765	-0.404164	-0.663483
ENSMUSG00000056820	Tsnax	protein_coding	12.164	12.0865	11.6019	7.75e-31	0.115259	2.06e-23	-0.862086	-0.117074	-0.745011
ENSMUSG00000022415	Syngr1	protein_coding	9.72076	9.57298	9.13336	8.03e-31	0.00397101	4.6e-18	-0.935809	-0.228823	-0.706985
ENSMUSG00000031239	Itm2a	protein_coding	11.3724	11.301	12.2242	9.72e-29	0.320383	9.01e-34	1.29022	-0.115814	1.40603
ENSMUSG00000027562	Car2	protein_coding	9.73282	9.52454	8.96572	2.61e-28	0.00415449	2.94e-16	-1.21945	-0.311617	-0.907838
ENSMUSG00000097451	Rian	processed_transcript	8.09709	8.04653	9.66759	6.87e-28	0.703503	1.08e-29	2.48341	-0.0878402	2.57125
ENSMUSG00000041329	Atp1b2	protein_coding	10.088	10.1594	10.9561	2.47e-26	0.351144	3.45e-22	1.33499	0.11817	1.21682
ENSMUSG00000000738	Spg7	protein_coding	11.8966	11.7061	11.4321	4.57e-26	1.8e-05	3.66e-10	-0.711344	-0.287975	-0.423369
ENSMUSG00000079557	March2	protein_coding	11.5833	11.4434	11.2156	1.14e-24	0.000109929	1.8e-10	-0.563999	-0.211877	-0.352122
ENSMUSG00000075330	A930003A15Rik	lincRNA	5.23863	5.65176	6.72757	1.51e-24	0.000140903	1.45e-11	3.34786	1.29216	2.0557
ENSMUSG00000036782	Klhl13	protein_coding	9.21495	9.55315	10.2564	7.19e-24	0.000739917	1.92e-11	1.61995	0.546195	1.07376
ENSMUSG00000002265	Peg3	protein_coding	9.20383	9.34495	10.4949	2.39e-23	0.239643	1.57e-18	1.96666	0.233924	1.73273
ENSMUSG00000063576	Klhdc3	protein_coding	11.7016	11.8314	12.1443	2.73e-23	0.00292142	3.29e-12	0.671526	0.201921	0.469605
ENSMUSG00000038112	AW551984	protein_coding	5.71149	5.92252	7.2347	3.12e-23	0.07662	1.24e-16	2.9689	0.552267	2.41663
ENSMUSG00000034687	Fras1	protein_coding	7.88248	8.17196	8.70466	4.24e-23	0.000308827	2.59e-10	1.35691	0.504621	0.852285
ENSMUSG00000106019	Gm43672	lincRNA	8.70448	9.04891	9.38605	1.42e-22	5.25e-07	1.83e-06	1.09772	0.570006	0.527709
ENSMUSG00000026712	Mrc1	protein_coding	8.58108	8.77279	9.50655	8.2e-22	0.0337484	7.09e-14	1.46086	0.327468	1.13339
ENSMUSG00000015599	Ttbk1	protein_coding	4.5194	4.76399	5.8485	1.78e-21	0.00354141	8.72e-13	3.72908	1.21295	2.51613
ENSMUSG00000030545	Pex11a	protein_coding	9.80351	9.70305	9.06887	2.92e-21	0.198036	2.83e-16	-1.176	-0.157798	-1.0182
ENSMUSG00000116656	Gm49708	processed_transcript	8.48298	8.28037	7.48828	5.35e-21	0.0865802	1.31e-14	-1.68981	-0.29962	-1.39019
ENSMUSG00000109473	B930025P03Rik	lincRNA	5.4544	5.77277	7.20121	8.13e-21	0.0133195	1.82e-12	3.52521	0.960904	2.56431
ENSMUSG00000026043	Col3a1	protein_coding	12.8554	12.9678	14.1569	1.78e-20	0.327189	1.08e-16	1.96988	0.208198	1.76169
ENSMUSG00000034926	Dhcr24	protein_coding	8.22321	8.61594	9.0192	2.13e-20	1.99e-06	6.22e-06	1.29731	0.674052	0.62326
ENSMUSG00000041189	Chrnb1	protein_coding	9.65911	9.85924	10.3895	2.38e-20	0.00678383	6.11e-11	1.12505	0.332048	0.793001
ENSMUSG00000084883	Ccdc85c	protein_coding	10.4137	10.1914	9.60965	2.43e-20	0.0114671	1.86e-11	-1.27262	-0.345777	-0.92684
ENSMUSG00000004098	Col5a3	protein_coding	10.2401	10.3434	11.3449	2.65e-20	0.336745	1.3e-16	1.70516	0.178081	1.52708
ENSMUSG00000027750	Postn	protein_coding	10.3409	10.5978	11.462	3.59e-20	0.0284637	2.35e-12	1.7396	0.415385	1.32421
ENSMUSG00000023047	Amhr2	protein_coding	8.39277	7.98455	7.60114	7.14e-20	4.93e-06	4.81e-06	-1.34808	-0.662606	-0.685471
ENSMUSG00000067276	Capn6	protein_coding	6.72939	6.84124	7.8757	7.78e-20	0.354467	2.17e-16	1.96928	0.206983	1.7623
ENSMUSG00000041028	Ghitm	protein_coding	14.3494	14.1185	13.806	8.43e-20	0.000160383	9.67e-08	-0.82324	-0.34104	-0.4822
ENSMUSG00000021268	Meg3	lincRNA	7.93126	8.04224	9.29239	1.35e-19	0.426403	1.36e-16	2.26777	0.201601	2.06617
ENSMUSG00000038370	Pcp4l1	protein_coding	13.6763	13.3701	12.7797	1.73e-19	0.00290894	1.43e-09	-1.35357	-0.446032	-0.907534
ENSMUSG00000027536	Chmp4c	protein_coding	8.42803	8.32416	7.70277	1.79e-19	0.243953	3.66e-15	-1.22815	-0.153651	-1.0745
ENSMUSG00000063564	Col23a1	protein_coding	8.30772	8.48496	8.9368	2.47e-19	0.0107387	1.12e-10	1.0228	0.296517	0.726285
ENSMUSG00000038583	Pln	protein_coding	9.06799	8.65479	7.88219	3.18e-19	0.00586379	4.88e-10	-1.94685	-0.590169	-1.35668
ENSMUSG00000044080	S100a1	protein_coding	12.279	11.8704	11.5229	3.86e-19	1.82e-06	3.07e-05	-1.13724	-0.606336	-0.530904
ENSMUSG00000112792	Gm38407	lincRNA	4.7554	5.00287	5.85167	1.11e-18	0.00768974	9.65e-11	2.86232	0.917452	1.94487
ENSMUSG00000058056	Palld	protein_coding	11.6706	11.7219	12.189	1.39e-18	0.393711	1.95e-15	0.783642	0.0762556	0.707387
ENSMUSG00000026042	Col5a2	protein_coding	10.4816	10.5605	11.4562	1.68e-18	0.432192	1.33e-15	1.49676	0.134415	1.36234
ENSMUSG00000040113	Mettl11b	protein_coding	9.16052	8.64106	7.71437	2.65e-18	0.00683366	1.56e-09	-2.48445	-0.761007	-1.72344
ENSMUSG00000021314	Amph	protein_coding	6.55954	6.28195	5.6817	2.72e-18	0.00788437	7.33e-10	-1.93791	-0.546616	-1.39129
ENSMUSG00000039661	Dusp26	protein_coding	10.0529	10.3811	10.7058	2.88e-18	4.74e-06	3.44e-05	1.01259	0.533829	0.478761
ENSMUSG00000026837	Col5a1	protein_coding	10.555	10.631	11.5294	3.69e-18	0.428378	2.87e-15	1.48691	0.13599	1.35092
ENSMUSG00000063275	Hacd1	protein_coding	9.8392	9.91484	10.5418	4.81e-18	0.335036	1.42e-14	1.08862	0.1222	0.96642
ENSMUSG00000028199	Cryz	protein_coding	9.03527	8.75048	8.39126	5.32e-18	0.000134515	1.37e-06	-1.05225	-0.45887	-0.593384
ENSMUSG00000024736	Tmem132a	protein_coding	9.17997	9.31888	9.73777	5.63e-18	0.0303255	9.42e-11	0.88153	0.22413	0.6574
ENSMUSG00000042254	Cilp	protein_coding	11.0541	11.2232	11.9607	5.69e-18	0.0881352	4.08e-12	1.37743	0.272508	1.10492
ENSMUSG00000044734	Serpinb1a	protein_coding	7.16248	7.26616	8.14483	6.49e-18	0.338378	1.59e-14	1.68752	0.192626	1.49489
ENSMUSG00000036241	Ube2r2	protein_coding	12.216	12.1073	11.8514	1.27e-17	0.0116573	1.73e-09	-0.554881	-0.163411	-0.39147
ENSMUSG00000002500	Rpl3l	protein_coding	13.863	13.7176	13.5443	1.29e-17	0.000114616	2.8e-06	-0.483489	-0.218176	-0.265313
ENSMUSG00000022210	Dhrs4	protein_coding	11.2507	11.148	10.7081	1.46e-17	0.103091	5.22e-12	-0.844623	-0.160703	-0.68392
ENSMUSG00000070802	Pnmal2	protein_coding	6.05706	6.15389	6.85115	2.01e-17	0.280248	8.98e-14	1.56572	0.211969	1.35375
ENSMUSG00000031791	Tmem38a	protein_coding	15.5804	15.4396	15.2779	2.45e-17	9.31e-05	5.07e-06	-0.45642	-0.210552	-0.245869
ENSMUSG00000022449	Adamts20	protein_coding	7.43712	7.73474	8.58609	3.81e-17	0.0192292	1.05e-09	1.91954	0.54108	1.37846
ENSMUSG00000025920	Stau2	protein_coding	12.201	12.0303	11.6164	7.31e-17	0.0165279	2.77e-09	-0.890298	-0.255361	-0.634938
ENSMUSG00000039323	Igfbp2	protein_coding	4.82093	5.31125	5.73813	8.34e-17	2.55e-07	0.000580227	2.62944	1.67256	0.95688
ENSMUSG00000003949	Hlf	protein_coding	9.02093	8.963	8.21563	1.51e-16	0.683525	4.21e-15	-1.33939	-0.0649621	-1.27443
ENSMUSG00000010122	Slc47a1	protein_coding	10.376	10.1441	9.87432	1.68e-16	0.000169626	7.53e-06	-0.775348	-0.352051	-0.423297
ENSMUSG00000042834	Nrep	protein_coding	11.5726	11.5446	12.5707	1.94e-16	0.789741	2.04e-17	1.49604	-0.0485791	1.54462
ENSMUSG00000040147	Maob	protein_coding	9.65624	9.55974	9.12222	2.11e-16	0.14202	1.52e-11	-0.842587	-0.14874	-0.693846
ENSMUSG00000026585	Kifap3	protein_coding	10.2673	10.1111	9.86117	2.19e-16	0.00195508	3.29e-07	-0.630983	-0.236486	-0.394497
ENSMUSG00000031274	Col4a5	protein_coding	7.9007	8.0314	8.57124	2.68e-16	0.0883458	8.47e-11	1.12646	0.239964	0.886494
ENSMUSG00000050640	Tmem150c	protein_coding	8.19483	7.87718	7.54335	2.88e-16	8.68e-05	2.06e-05	-1.10832	-0.522272	-0.586051
ENSMUSG00000048126	Col6a3	protein_coding	10.8819	11.0253	11.9031	2.92e-16	0.227167	3.17e-12	1.58061	0.233914	1.34669
ENSMUSG00000020376	Rnf130	protein_coding	10.235	10.1056	9.88503	3.12e-16	0.00248284	2.88e-07	-0.542741	-0.199677	-0.343064
ENSMUSG00000061904	Slc25a3	protein_coding	15.62	15.4278	15.2176	5.53e-16	0.000142349	1.75e-05	-0.606726	-0.284932	-0.321794
ENSMUSG00000020053	Igf1	protein_coding	8.72861	8.88362	9.79363	5.77e-16	0.18897	1.16e-11	1.68432	0.275436	1.40888
ENSMUSG00000048416	Mlf1	protein_coding	11.576	11.6419	12.2129	6.41e-16	0.33938	1.03e-12	0.971843	0.115178	0.856665
ENSMUSG00000056367	Actr3b	protein_coding	7.9813	7.715	6.70005	7.95e-16	0.192359	1.29e-11	-2.41425	-0.380475	-2.03378
ENSMUSG00000015962	1700016C15Rik	protein_coding	5.63761	5.80108	6.63023	8.75e-16	0.0949302	1.11e-10	2.0584	0.447906	1.61049
ENSMUSG00000031532	Saraf	protein_coding	12.4245	12.414	12.0616	1.37e-15	0.831171	7.59e-15	-0.554764	-0.0147681	-0.539996
ENSMUSG00000037852	Cpe	protein_coding	12.2741	12.1503	11.9191	2.01e-15	0.0056115	2.36e-07	-0.543695	-0.189327	-0.354368
ENSMUSG00000061838	Suclg2	protein_coding	11.9924	11.8669	11.5403	3.58e-15	0.0292407	1.29e-08	-0.686908	-0.189928	-0.49698
ENSMUSG00000060376	Bckdha	protein_coding	12.9854	12.833	12.5496	4.38e-15	0.00640572	3.11e-07	-0.660475	-0.229355	-0.43112
ENSMUSG00000031502	Col4a1	protein_coding	13.2136	13.1352	14.0775	4.42e-15	0.474219	1.15e-17	1.33088	-0.121521	1.4524
ENSMUSG00000031987	Egln1	protein_coding	14.0673	13.944	13.521	5.36e-15	0.0889156	9.55e-10	-0.82499	-0.179421	-0.645569
ENSMUSG00000029030	Tprgl	protein_coding	11.8914	11.7913	11.6554	5.62e-15	0.000960755	6.78e-06	-0.361349	-0.152509	-0.208841
ENSMUSG00000033308	Dpyd	protein_coding	7.64096	7.37831	7.00551	6.11e-15	0.00153364	3.39e-06	-1.15416	-0.455752	-0.698404
ENSMUSG00000116066	Gm49477	lincRNA	8.39767	8.24242	7.92181	6.99e-15	0.0123771	1.31e-07	-0.796909	-0.250504	-0.546405
ENSMUSG00000028339	Col15a1	protein_coding	11.0601	11.1355	12.0904	8.39e-15	0.456944	2.25e-12	1.60014	0.153617	1.44652
ENSMUSG00000087142	Gm12454	antisense	3.82441	4.03943	4.53508	9.73e-15	0.000678509	4.01e-07	2.99317	1.4078	1.58537
ENSMUSG00000027520	Zdbf2	protein_coding	6.66888	6.86191	7.60725	1.05e-14	0.0912945	1.26e-09	1.66495	0.373583	1.29136
ENSMUSG00000021557	Agtpbp1	protein_coding	11.3171	11.129	10.7593	1.12e-14	0.0111321	2.15e-07	-0.85235	-0.279326	-0.573023
ENSMUSG00000027004	Frzb	protein_coding	7.64169	8.00495	8.55602	1.26e-14	0.000944836	9.83e-06	1.5268	0.661884	0.864913
ENSMUSG00000027523	Gnas	protein_coding	15.4518	15.3126	15.1772	1.32e-14	0.00011155	0.000123325	-0.415114	-0.208181	-0.206933
ENSMUSG00000022186	Oxct1	protein_coding	14.5883	14.2557	14.0938	1.37e-14	2.86e-07	0.0102616	-0.739764	-0.493048	-0.246716
ENSMUSG00000020949	Fkbp3	protein_coding	12.9451	12.7859	12.6538	1.48e-14	3.09e-05	0.000433283	-0.441808	-0.239306	-0.202502
ENSMUSG00000029403	Cdkl2	protein_coding	8.25688	8.09413	7.61004	1.6e-14	0.0520805	9.36e-09	-1.10584	-0.273421	-0.832415
ENSMUSG00000037664	Cdkn1c	protein_coding	9.04798	8.92854	10.0505	1.84e-14	0.32498	5.69e-18	1.59192	-0.206378	1.7983
ENSMUSG00000066607	Insyn1	protein_coding	9.74259	9.64392	9.25237	2.09e-14	0.13397	8.04e-10	-0.771796	-0.14975	-0.622046
ENSMUSG00000028551	Cdkn2c	protein_coding	7.16217	7.27519	7.81602	3.46e-14	0.173369	4.65e-10	1.13561	0.210947	0.924665
ENSMUSG00000051627	Hist1h1e	protein_coding	8.17592	8.44923	8.91226	4.24e-14	0.0051339	1.9e-06	1.20408	0.451235	0.752846
ENSMUSG00000022440	C1qtnf6	protein_coding	7.94153	8.02516	9.01798	4.87e-14	0.530799	4.79e-12	1.76032	0.148201	1.61212
ENSMUSG00000031375	Bgn	protein_coding	11.9353	12.0109	12.6385	5.32e-14	0.414262	1.98e-11	1.06537	0.115775	0.949591
ENSMUSG00000017677	Wsb1	protein_coding	8.58524	8.81262	9.37623	8.26e-14	0.0140134	5.29e-07	1.26201	0.418815	0.843196
ENSMUSG00000027715	Ccna2	protein_coding	4.41072	4.49863	5.45213	1.02e-13	0.304853	5.68e-11	2.96979	0.442001	2.52779
ENSMUSG00000002266	Zim1	protein_coding	6.58022	6.59283	7.52643	1.07e-13	0.951908	1.74e-13	1.69881	0.0142932	1.68451
ENSMUSG00000044499	Hs3st5	protein_coding	7.50692	7.4804	6.76816	1.15e-13	0.840314	5.17e-13	-1.38118	-0.0359598	-1.34522
ENSMUSG00000062785	Kcnc3	protein_coding	5.65065	5.64875	6.2807	1.18e-13	0.942352	2.16e-13	1.34366	0.0143558	1.32931
ENSMUSG00000097391	Mirg	lincRNA	3.79071	3.88555	4.51343	1.19e-13	0.125257	3.38e-10	2.86169	0.66103	2.20066
ENSMUSG00000062694	Cav3	protein_coding	11.1307	11.2161	11.5712	1.35e-13	0.142964	2.93e-09	0.674797	0.134126	0.540671
ENSMUSG00000031508	Ankrd10	protein_coding	10.1089	10.3336	10.5808	1.5e-13	0.000383947	0.000125865	0.727034	0.35131	0.375725
ENSMUSG00000047246	Hist1h2be	protein_coding	8.95179	9.17445	9.66137	1.95e-13	0.0159407	7.59e-07	1.1136	0.367887	0.745714
ENSMUSG00000020241	Col6a2	protein_coding	11.4605	11.5459	12.4186	1.96e-13	0.437234	4.86e-11	1.47021	0.155553	1.31466
ENSMUSG00000028364	Tnc	protein_coding	7.52579	7.74366	8.76845	2.19e-13	0.139709	4.33e-09	2.06687	0.420196	1.64668
ENSMUSG00000018593	Sparc	protein_coding	13.4151	13.4153	14.3817	2.27e-13	0.96821	3.05e-13	1.49603	0.00813452	1.4879
ENSMUSG00000026478	Lamc1	protein_coding	12.1514	12.1424	12.6772	2.27e-13	0.907997	9.57e-14	0.799545	-0.0126289	0.812174
ENSMUSG00000063015	Ccni	protein_coding	12.0602	11.9307	11.7533	2.72e-13	0.002131	2.32e-05	-0.473702	-0.198844	-0.274858
ENSMUSG00000026730	Pter	protein_coding	9.53348	9.49199	9.05581	2.94e-13	0.507964	3.29e-11	-0.769752	-0.0689781	-0.700773
ENSMUSG00000017724	Etv4	protein_coding	7.77571	7.97683	8.218	3.09e-13	0.000765321	8.66e-05	0.740608	0.350461	0.390147
ENSMUSG00000040669	Phc1	protein_coding	9.71558	9.64369	9.28516	3.43e-13	0.22424	1.39e-09	-0.676408	-0.111809	-0.564599
ENSMUSG00000029472	Anapc5	protein_coding	12.9293	12.7813	12.6188	3.62e-13	0.000547392	0.000138889	-0.468014	-0.222413	-0.2456
ENSMUSG00000059901	Adamts14	protein_coding	6.40961	6.68423	7.15315	3.74e-13	0.00511178	6.66e-06	1.38525	0.549355	0.835894
ENSMUSG00000030433	Sbk2	protein_coding	11.794	11.8335	12.4692	3.97e-13	0.663726	9e-12	1.01519	0.060929	0.954257
ENSMUSG00000024598	Fbn2	protein_coding	4.79565	4.91999	5.84217	4.11e-13	0.259023	5.12e-10	2.68213	0.441766	2.24036
ENSMUSG00000025592	Dach2	protein_coding	9.06386	8.89201	7.90544	4.62e-13	0.287959	6.49e-10	-1.96521	-0.285601	-1.67961
ENSMUSG00000029545	Acads	protein_coding	12.1936	12.0878	11.8163	5.07e-13	0.0434629	1.96e-07	-0.57935	-0.16169	-0.417659
ENSMUSG00000001131	Timp1	protein_coding	6.47796	6.59167	7.40622	6.84e-13	0.303587	6.76e-10	1.74576	0.257328	1.48844
ENSMUSG00000026679	Enkur	protein_coding	5.01695	5.28094	5.60908	8.01e-13	0.000470038	0.000133694	1.56028	0.802641	0.757641
ENSMUSG00000062075	Lmnb2	protein_coding	7.37826	7.53207	7.89181	8.33e-13	0.0332288	4.76e-07	0.89323	0.274092	0.619138
ENSMUSG00000002808	Epdr1	protein_coding	12.847	12.6737	12.4716	8.51e-13	0.001228	8.9e-05	-0.569038	-0.256978	-0.31206
ENSMUSG00000018554	Ybx2	protein_coding	7.4802	6.89775	6.61666	9.33e-13	5.92e-06	0.00869171	-1.55517	-0.97252	-0.582652
ENSMUSG00000101693	Gm19461	antisense	4.24998	4.28506	4.97947	9.74e-13	0.67964	1.19e-11	2.24067	0.146394	2.09428
ENSMUSG00000034648	Lrrn1	protein_coding	10.6291	11.173	11.5134	1.25e-12	1.08e-05	0.00691564	1.35044	0.837667	0.512772
ENSMUSG00000001493	Meox1	protein_coding	7.44384	7.48374	8.20519	1.74e-12	0.698447	2.62e-11	1.30462	0.0733753	1.23125
ENSMUSG00000030688	Stard10	protein_coding	10.801	10.6548	10.3286	1.89e-12	0.0301713	1.1e-06	-0.728498	-0.223446	-0.505052
ENSMUSG00000021622	Ckmt2	protein_coding	16.5309	16.3121	16.1689	2.17e-12	2.81e-05	0.0045954	-0.549614	-0.327797	-0.221816
ENSMUSG00000046157	Tmem229b	protein_coding	7.95753	8.24156	8.49173	2.21e-12	0.000126592	0.00142129	0.891065	0.493055	0.39801
ENSMUSG00000052632	Asap2	protein_coding	9.7321	10.1033	10.2741	2.22e-12	7.97e-07	0.0373587	0.844408	0.5956	0.248807
ENSMUSG00000034205	Loxl2	protein_coding	9.08567	9.08306	9.88206	2.23e-12	0.893046	8.57e-13	1.23698	-0.0239038	1.26088
ENSMUSG00000001334	Fndc5	protein_coding	13.4769	13.2391	12.9794	2.32e-12	0.0010412	0.000188094	-0.746093	-0.348672	-0.397421
ENSMUSG00000074749	Kiz	protein_coding	10.4643	10.2181	9.97227	2.32e-12	0.000552983	0.000375754	-0.755007	-0.370711	-0.384296
ENSMUSG00000022371	Col14a1	protein_coding	8.57096	8.47444	9.38336	2.47e-12	0.432804	7.13e-15	1.30125	-0.147675	1.44893
ENSMUSG00000029772	Ahcyl2	protein_coding	10.3854	10.1657	9.88915	2.68e-12	0.00240618	7.62e-05	-0.768135	-0.332159	-0.435977
ENSMUSG00000026568	Mpc2	protein_coding	13.3819	13.1878	12.9889	2.83e-12	0.000691566	0.000327876	-0.593598	-0.288179	-0.305419
ENSMUSG00000044477	Zfand3	protein_coding	12.2666	12.1866	12.0599	3e-12	0.0070254	1.91e-05	-0.314739	-0.121489	-0.19325
ENSMUSG00000056692	D17Wsu92e	protein_coding	14.0462	13.916	13.69	3.23e-12	0.0107662	1e-05	-0.536222	-0.196205	-0.340017
ENSMUSG00000015749	Anp32e	protein_coding	12.021	11.9415	11.758	3.38e-12	0.0366492	1.13e-06	-0.400726	-0.120094	-0.280632
ENSMUSG00000042476	Abcb4	protein_coding	12.5958	12.4085	12.087	3.4e-12	0.0112708	9.63e-06	-0.773076	-0.281238	-0.491838
ENSMUSG00000008318	Relt	protein_coding	9.52703	9.88053	10.4598	3.43e-12	0.00444874	3.83e-05	1.48385	0.60808	0.875768
ENSMUSG00000072591	5930412G12Rik	lincRNA	9.03663	9.21136	9.69101	3.66e-12	0.064765	3.31e-07	1.00913	0.270369	0.738764
ENSMUSG00000033737	Fndc3c1	protein_coding	5.04361	5.12027	5.99335	3.9e-12	0.359855	1.2e-09	2.26286	0.315646	1.94722
ENSMUSG00000031503	Col4a2	protein_coding	12.7595	12.7057	13.5333	3.93e-12	0.643889	1.34e-13	1.19931	-0.0799486	1.27926
ENSMUSG00000110353	Gm33543	protein_coding	8.61763	8.01853	7.72829	4.28e-12	4.74e-06	0.0185437	-1.47442	-0.968545	-0.505879
ENSMUSG00000030352	Tspan9	protein_coding	10.6543	10.7973	11.2153	4.33e-12	0.0677699	3.41e-07	0.856948	0.226764	0.630184
ENSMUSG00000060572	Mfap2	protein_coding	6.3526	6.41284	7.26397	4.4e-12	0.564588	2.06e-10	1.72255	0.148062	1.57448
ENSMUSG00000035206	Sppl2b	protein_coding	9.49393	9.55196	9.85081	4.46e-12	0.269767	6.11e-09	0.555471	0.0899557	0.465516
ENSMUSG00000053166	Cdh22	protein_coding	8.37129	8.14091	7.4895	4.57e-12	0.12096	7.69e-08	-1.51989	-0.335431	-1.18446
ENSMUSG00000030793	Pycard	protein_coding	4.78681	4.9867	5.62632	5.22e-12	0.0334583	9.28e-07	2.23668	0.724385	1.51229
ENSMUSG00000022024	Sugt1	protein_coding	11.632	11.5985	11.4008	5.23e-12	0.318359	3.71e-09	-0.354923	-0.0511726	-0.30375
ENSMUSG00000019971	Cep290	protein_coding	7.62916	7.47177	7.12188	5.36e-12	0.0381234	1.42e-06	-0.904977	-0.264394	-0.640582
ENSMUSG00000028480	Glipr2	protein_coding	6.84065	6.89063	7.49489	5.7e-12	0.573083	2.51e-10	1.16324	0.0989142	1.06433
ENSMUSG00000042451	Mybph	protein_coding	6.25314	6.60683	7.74404	5.75e-12	0.0280182	2.33e-06	2.68965	0.868091	1.82156
ENSMUSG00000048583	Igf2	protein_coding	5.65759	5.71033	6.76961	5.8e-12	0.76249	4.41e-11	2.18125	0.0997915	2.08146
ENSMUSG00000118383	AC132253.9	lincRNA	6.03257	5.97027	5.40679	6.02e-12	0.594623	1.99e-10	-1.53471	-0.108184	-1.42653
ENSMUSG00000001119	Col6a1	protein_coding	11.3171	11.4098	12.2618	6.25e-12	0.422857	1.26e-09	1.46539	0.171063	1.29433
ENSMUSG00000042436	Mfap4	protein_coding	9.26499	9.40387	10.547	6.32e-12	0.49519	5.97e-10	1.96075	0.195236	1.76551
ENSMUSG00000020629	Adi1	protein_coding	10.1461	10.049	9.74109	7.59e-12	0.10427	1.81e-07	-0.630108	-0.148575	-0.481532
ENSMUSG00000024998	Plce1	protein_coding	8.79959	9.03332	9.50186	7.68e-12	0.0276267	3.4e-06	1.08155	0.350734	0.730817
ENSMUSG00000028639	Ybx1	protein_coding	14.6366	14.4614	14.2612	8.84e-12	0.00167275	0.000232433	-0.565339	-0.260326	-0.305013
ENSMUSG00000032334	Loxl1	protein_coding	9.96654	9.99652	10.5793	8.86e-12	0.736673	8.77e-11	0.928772	0.0460508	0.882721
ENSMUSG00000040569	Slc26a7	protein_coding	4.8588	5.06715	5.56635	9.3e-12	0.011698	9.38e-06	1.90718	0.742057	1.16512
ENSMUSG00000027204	Fbn1	protein_coding	11.3885	11.4204	12.3012	9.66e-12	0.758574	7.82e-11	1.37175	0.0619806	1.30977
ENSMUSG00000040414	Slc25a28	protein_coding	9.98296	9.95902	9.61242	1.05e-11	0.649168	2.28e-10	-0.587897	-0.0389714	-0.548925
ENSMUSG00000039976	Tbc1d16	protein_coding	10.8562	10.6202	10.2606	1.15e-11	0.0108131	2.27e-05	-0.918948	-0.344249	-0.574699
ENSMUSG00000019932	Kera	protein_coding	7.8289	7.97921	9.12155	1.36e-11	0.239516	2.24e-08	2.16838	0.379652	1.78872
ENSMUSG00000053898	Ech1	protein_coding	14.0823	14.0135	13.4259	1.37e-11	0.423483	2.51e-09	-1.02355	-0.121128	-0.902425
ENSMUSG00000025521	Tmem192	protein_coding	9.50185	9.31791	9.05898	1.4e-11	0.00543833	7.11e-05	-0.700277	-0.286169	-0.414108
ENSMUSG00000038463	Olfml2b	protein_coding	8.38208	8.46947	9.11321	1.42e-11	0.420926	2.64e-09	1.18288	0.142597	1.04029
ENSMUSG00000003477	Inmt	protein_coding	8.25595	8.17803	7.04515	1.5e-11	0.640775	3.29e-10	-2.11774	-0.144012	-1.97373
ENSMUSG00000057531	Dtnbp1	protein_coding	11.2304	11.1264	10.7682	1.52e-11	0.134482	1.53e-07	-0.705451	-0.156061	-0.54939
ENSMUSG00000041115	Iqsec2	protein_coding	10.556	10.3842	10.1385	1.97e-11	0.00570349	8.15e-05	-0.643728	-0.264437	-0.379291
ENSMUSG00000030662	Ipo5	protein_coding	13.6848	13.6355	13.3672	2e-11	0.305838	1.34e-08	-0.480002	-0.0732467	-0.406756
ENSMUSG00000072812	Ahnak2	protein_coding	8.33405	8.80364	9.02491	2.02e-11	2.07e-06	0.0500559	1.13718	0.80867	0.328505
ENSMUSG00000006418	Rnf114	protein_coding	10.893	10.864	10.5781	2.08e-11	0.522586	1.38e-09	-0.489765	-0.0465021	-0.443263
ENSMUSG00000026393	Nek7	protein_coding	12.3103	12.2018	11.8722	2.09e-11	0.0958663	4.82e-07	-0.670712	-0.166502	-0.50421
ENSMUSG00000074093	Svip	protein_coding	10.5134	10.4122	10.0629	2.1e-11	0.138861	1.82e-07	-0.700655	-0.154096	-0.546559
ENSMUSG00000029432	Nipsnap2	protein_coding	14.9044	14.7803	14.611	2.14e-11	0.00492278	0.000103004	-0.443691	-0.186305	-0.257385
ENSMUSG00000026664	Phyh	protein_coding	13.2748	13.0568	12.8507	2.18e-11	0.000654743	0.00102111	-0.640918	-0.326205	-0.314713
ENSMUSG00000029001	Fbxo44	protein_coding	8.45403	8.43766	8.06065	2.23e-11	0.780071	1.5e-10	-0.656494	-0.0267147	-0.629779
ENSMUSG00000101257	2310015K22Rik	lincRNA	5.11838	5.19435	5.70129	2.32e-11	0.301494	1.15e-08	1.43769	0.2414	1.19629
ENSMUSG00000003559	As3mt	protein_coding	10.7572	10.7596	10.3835	2.43e-11	0.976569	2.01e-11	-0.580878	0.00254042	-0.583419
ENSMUSG00000033576	Apol6	protein_coding	12.8123	12.7115	12.3781	2.46e-11	0.134461	2.24e-07	-0.655206	-0.146766	-0.50844
ENSMUSG00000031595	Pdgfrl	protein_coding	7.10213	7.10293	7.88777	2.64e-11	0.919051	5.36e-11	1.36364	0.0213565	1.34228
ENSMUSG00000023328	Ache	protein_coding	9.55762	9.80589	9.9222	2.87e-11	4.91e-06	0.0379425	0.574499	0.396973	0.177526
ENSMUSG00000020908	Myh3	protein_coding	11.1162	11.3067	11.9471	2.88e-11	0.093443	6.5e-07	1.25777	0.317566	0.940206
ENSMUSG00000019179	Mdh2	protein_coding	15.0729	14.8904	14.8117	3.05e-11	3.99e-06	0.0422113	-0.395716	-0.274679	-0.121036
ENSMUSG00000089718	2310075C17Rik	lincRNA	9.07645	9.24802	9.56712	3.06e-11	0.0157392	2.35e-05	0.772305	0.283361	0.488944
ENSMUSG00000037379	Spon2	protein_coding	5.4387	5.63322	6.55998	3.11e-11	0.125625	2.46e-07	2.44687	0.58044	1.86643
ENSMUSG00000041688	Amot	protein_coding	12.3414	12.5609	12.9492	3.33e-11	0.0152038	2.62e-05	0.912686	0.334358	0.578328
ENSMUSG00000040350	Trim7	protein_coding	11.0797	11.3646	11.6022	3.74e-11	0.000157624	0.00458409	0.804612	0.460407	0.344205
ENSMUSG00000061086	Myl4	protein_coding	8.7734	9.07464	9.7697	3.75e-11	0.0260144	1.12e-05	1.58212	0.534645	1.04747
ENSMUSG00000021094	Dhrs7	protein_coding	9.5723	9.80398	10.1322	3.8e-11	0.00441499	0.00016645	0.865168	0.374402	0.490766
ENSMUSG00000035459	Stab2	protein_coding	7.29946	7.25038	6.64714	4e-11	0.598249	1.21e-09	-1.26662	-0.0973698	-1.16925
ENSMUSG00000039316	Rftn1	protein_coding	9.56072	9.49762	10.0545	4.19e-11	0.427225	1.5e-13	0.760275	-0.0925998	0.852875
ENSMUSG00000018217	Pmp22	protein_coding	11.1047	11.0917	11.755	4.35e-11	0.890428	1.71e-11	1.01294	-0.0212238	1.03416
ENSMUSG00000002900	Lamb1	protein_coding	10.4573	10.4248	11.0819	4.53e-11	0.77866	6.63e-12	0.972104	-0.041668	1.01377
ENSMUSG00000036545	Adamts2	protein_coding	9.3719	9.38768	9.98293	4.54e-11	0.845924	1.66e-10	0.95329	0.0283734	0.924917
ENSMUSG00000001441	Npepps	protein_coding	12.6393	12.4908	12.3622	4.67e-11	0.000520247	0.00188404	-0.422477	-0.222676	-0.199801
ENSMUSG00000052031	Tagap1	protein_coding	9.22172	9.13334	8.8027	4.73e-11	0.171478	1.91e-07	-0.679184	-0.13959	-0.539594
ENSMUSG00000030835	Nomo1	protein_coding	12.0155	11.8869	11.7049	4.96e-11	0.00652191	0.000118692	-0.470206	-0.194411	-0.275795
ENSMUSG00000032245	Cln6	protein_coding	9.10598	9.02689	8.70842	5.29e-11	0.185519	1.67e-07	-0.639838	-0.127477	-0.512361
ENSMUSG00000024538	Ppic	protein_coding	9.24875	9.37757	9.95098	5.31e-11	0.205151	1.18e-07	1.10818	0.215283	0.892896
ENSMUSG00000019933	Mrln	protein_coding	8.67529	8.9313	9.15651	5.36e-11	0.000363349	0.00275989	0.771404	0.42303	0.348374
ENSMUSG00000002228	Ppm1j	protein_coding	10.3314	10.1325	9.92214	5.41e-11	0.0014334	0.000762301	-0.635517	-0.307993	-0.327524
ENSMUSG00000022040	Ephx2	protein_coding	11.6274	11.5995	11.0116	5.56e-11	0.675738	8.43e-10	-0.966927	-0.0615711	-0.905356
ENSMUSG00000025428	Atp5a1	protein_coding	16.741	16.6022	16.4574	6.1e-11	0.00162159	0.000701269	-0.428804	-0.206619	-0.222184
ENSMUSG00000051517	Arhgef39	protein_coding	3.76041	3.91357	4.52756	6.56e-11	0.0307602	2.41e-06	3.21352	1.13098	2.08254
ENSMUSG00000057177	Gsk3a	protein_coding	12.1281	12.0369	11.873	6.81e-11	0.0206316	2.6e-05	-0.387528	-0.137318	-0.25021
ENSMUSG00000019817	Plagl1	protein_coding	6.43591	6.55339	7.31084	6.98e-11	0.414544	1.09e-08	1.59503	0.205265	1.38977
ENSMUSG00000030774	Pak1	protein_coding	7.46519	7.6795	8.11159	7.09e-11	0.0220336	2.26e-05	1.08521	0.387682	0.69753
ENSMUSG00000074876	Spata5l1	processed_transcript	7.95503	7.89047	7.56426	7.63e-11	0.286703	5.47e-08	-0.672986	-0.107077	-0.565909
ENSMUSG00000040354	Mars	protein_coding	10.9185	10.8655	10.6214	7.73e-11	0.246153	9.19e-08	-0.456058	-0.0809669	-0.375091
ENSMUSG00000027887	Sypl2	protein_coding	13.4214	13.4864	13.7974	7.83e-11	0.249031	8.76e-08	0.57117	0.101321	0.469849
ENSMUSG00000017314	Mpp2	protein_coding	7.2537	7.49031	7.94382	7.95e-11	0.0121618	6.17e-05	1.19143	0.466932	0.724494
ENSMUSG00000022096	Hr	protein_coding	9.98973	9.90699	10.3804	9.81e-11	0.149973	2.69e-15	0.594548	-0.134001	0.728549
ENSMUSG00000001864	Aif1l	protein_coding	7.28614	7.35799	7.66188	9.85e-11	0.239714	1.21e-07	0.648166	0.123561	0.524605
ENSMUSG00000019370	Calm3	protein_coding	12.3324	12.1931	12.1386	1.02e-10	3.51e-06	0.0693903	-0.294479	-0.211478	-0.0830012
ENSMUSG00000024962	Vegfb	protein_coding	12.5562	12.3321	12.1468	1.04e-10	0.000416383	0.00339184	-0.614387	-0.335484	-0.278903
ENSMUSG00000020598	Nrcam	protein_coding	5.2368	5.41316	5.98891	1.1e-10	0.0885815	1.48e-06	1.76297	0.487257	1.27571
ENSMUSG00000068587	Mgam	protein_coding	4.69724	4.88525	5.64542	1.11e-10	0.0639855	2.5e-06	2.57306	0.769337	1.80372
ENSMUSG00000022483	Col2a1	protein_coding	5.73009	6.01514	6.89608	1.11e-10	0.0434148	7.64e-06	2.49099	0.79358	1.69741
ENSMUSG00000068823	Csde1	protein_coding	14.8175	14.696	14.4771	1.27e-10	0.0227328	3.28e-05	-0.509736	-0.180513	-0.329223
ENSMUSG00000032047	Acat1	protein_coding	14.125	14.0189	13.5931	1.36e-10	0.197798	2.86e-07	-0.820669	-0.164561	-0.656108
ENSMUSG00000027895	Kcnc4	protein_coding	7.86714	8.05	8.52356	1.37e-10	0.0521312	7.39e-06	1.07769	0.330498	0.747196
ENSMUSG00000043557	Mdga1	protein_coding	5.50289	5.41825	6.65088	1.38e-10	0.559508	3.22e-12	2.43115	-0.231141	2.66229
ENSMUSG00000018893	Mb	protein_coding	18.4238	18.2565	18.0779	1.38e-10	0.00222766	0.000779818	-0.524568	-0.249947	-0.274621
ENSMUSG00000026893	Gca	protein_coding	7.21463	7.1094	6.59185	1.4e-10	0.237815	1.58e-07	-1.21786	-0.21663	-1.00123
ENSMUSG00000021666	Gfm2	protein_coding	11.8006	11.6579	11.5249	1.41e-10	0.00104464	0.00174172	-0.420148	-0.21457	-0.205578
ENSMUSG00000026279	Thap4	protein_coding	9.70068	9.563	9.42866	1.45e-10	0.00123195	0.00157914	-0.430009	-0.216035	-0.213973
ENSMUSG00000009075	Cabp7	protein_coding	6.14416	6.34612	6.73606	1.46e-10	0.0190461	4.19e-05	1.22083	0.462048	0.758783
ENSMUSG00000027742	Cog6	protein_coding	11.2625	11.215	10.9613	1.57e-10	0.320064	6.6e-08	-0.463362	-0.0717698	-0.391592
ENSMUSG00000060843	Ctnna3	protein_coding	9.75359	9.62924	9.03824	1.59e-10	0.315108	6.94e-08	-1.12227	-0.175149	-0.947123
ENSMUSG00000042842	Serpinb6b	protein_coding	4.61343	4.85136	5.17833	1.73e-10	0.0021664	0.000523371	1.69739	0.8579	0.839487
ENSMUSG00000005470	Asf1b	protein_coding	5.02966	5.15541	5.58004	1.83e-10	0.0909505	1.88e-06	1.40565	0.399835	1.00582
ENSMUSG00000005124	Ccn4	protein_coding	5.49447	5.75718	6.53311	1.93e-10	0.0479805	8.99e-06	2.31517	0.735921	1.57925
ENSMUSG00000021993	Mipep	protein_coding	10.7495	10.6258	10.4119	1.94e-10	0.0205788	5.22e-05	-0.51746	-0.187682	-0.329778
ENSMUSG00000035279	Ssc5d	protein_coding	9.622	9.77141	10.5671	2.11e-10	0.261974	1.67e-07	1.50142	0.265876	1.23554
ENSMUSG00000021710	Nln	protein_coding	9.63677	9.53385	9.33207	2.24e-10	0.0316514	2.86e-05	-0.482715	-0.162429	-0.320286
ENSMUSG00000028780	Sema3c	protein_coding	10.1877	10.3569	10.7216	2.26e-10	0.0346858	2.33e-05	0.815335	0.272541	0.542793
ENSMUSG00000031667	Aktip	protein_coding	11.3149	11.1856	10.9431	2.29e-10	0.028157	3.43e-05	-0.567776	-0.196178	-0.371598
ENSMUSG00000027797	Dclk1	protein_coding	6.80199	6.93914	7.55533	2.35e-10	0.259627	1.8e-07	1.32145	0.240955	1.08049
ENSMUSG00000049690	Nckap5	protein_coding	8.01706	7.49292	7.11418	2.36e-10	0.000370834	0.0053664	-1.60467	-0.893323	-0.711343
ENSMUSG00000020990	Cdkl1	protein_coding	7.61954	7.7125	6.94021	2.37e-10	0.465221	1.72e-12	-1.24047	0.138375	-1.37884
ENSMUSG00000047221	Fam185a	protein_coding	9.29322	9.21844	8.96417	2.56e-10	0.150553	1.07e-06	-0.527227	-0.118614	-0.408613
ENSMUSG00000034449	Dhrs11	protein_coding	10.8446	10.6328	10.4041	2.59e-10	0.0035836	0.000658505	-0.676912	-0.311267	-0.365645
ENSMUSG00000026123	Plekhb2	protein_coding	12.097	11.9094	11.6395	2.6e-10	0.0112709	0.000153229	-0.689186	-0.276043	-0.413143
ENSMUSG00000087413	Gm11266	antisense	7.33463	7.63595	7.96011	2.66e-10	0.00114748	0.00211015	1.07365	0.560004	0.513647
ENSMUSG00000079022	Col22a1	protein_coding	9.92303	10.1335	10.7973	2.84e-10	0.110724	2.43e-06	1.39669	0.353997	1.04269
ENSMUSG00000031004	Mki67	protein_coding	5.30534	5.44101	6.45617	2.86e-10	0.264629	1.7e-07	2.60643	0.474345	2.13208
ENSMUSG00000116725	Gm29686	processed_transcript	4.8225	4.65723	4.29928	2.86e-10	0.0807211	2.88e-06	-1.86645	-0.448572	-1.41788
ENSMUSG00000026193	Fn1	protein_coding	12.2206	12.2901	13.0439	2.92e-10	0.535847	1.32e-08	1.28222	0.126026	1.15619
ENSMUSG00000046828	Mettl21e	protein_coding	6.62726	6.81068	7.7047	3.16e-10	0.238143	2.99e-07	1.86337	0.355224	1.50815
ENSMUSG00000017929	B4galt5	protein_coding	9.29184	9.42103	9.83652	3.27e-10	0.1536	1.18e-06	0.836693	0.19142	0.645273
ENSMUSG00000024132	Eci1	protein_coding	12.8632	12.8195	12.4503	3.27e-10	0.484033	2.33e-08	-0.633364	-0.0704505	-0.562914
ENSMUSG00000108494	Gm45203	TEC	6.63611	6.49021	6.0944	3.56e-10	0.115761	2.46e-06	-1.11612	-0.267063	-0.849059
ENSMUSG00000019539	Rcn3	protein_coding	8.68865	8.79334	9.42965	3.63e-10	0.387105	6.46e-08	1.1763	0.163598	1.01271
ENSMUSG00000030257	Srgap3	protein_coding	7.73123	7.99755	8.29943	4.59e-10	0.00219005	0.00150749	0.94303	0.469337	0.473692
ENSMUSG00000005873	Reep5	protein_coding	12.1513	12.0701	11.8462	4.62e-10	0.0938608	5.25e-06	-0.470839	-0.126418	-0.34442
ENSMUSG00000046598	Bdh1	protein_coding	13.3009	12.8789	12.2284	4.84e-10	0.0374453	3.42e-05	-1.61005	-0.53807	-1.07198
ENSMUSG00000081683	Fzd10	protein_coding	7.94094	8.42241	8.84285	4.97e-10	0.000764798	0.0042159	1.53252	0.832856	0.699662
ENSMUSG00000043903	Zfp469	lincRNA	5.37618	5.49155	6.15185	5.04e-10	0.197706	6.65e-07	1.76192	0.381051	1.38087
ENSMUSG00000020142	Slc1a4	protein_coding	6.5191	6.55779	7.09252	5.09e-10	0.632707	9.49e-09	1.05953	0.0851834	0.974347
ENSMUSG00000042500	Ago4	protein_coding	9.22651	9.09444	8.83819	5.44e-10	0.0342711	4.46e-05	-0.623887	-0.211108	-0.412779
ENSMUSG00000008226	Scrn3	protein_coding	10.8328	10.7227	10.4711	5.51e-10	0.0598849	1.57e-05	-0.556955	-0.168429	-0.388527
ENSMUSG00000056899	Immp2l	protein_coding	8.76847	8.5979	8.34188	5.53e-10	0.0151203	0.000165377	-0.691871	-0.268371	-0.4235
ENSMUSG00000021577	Sdha	protein_coding	15.3431	15.2202	15.0472	6.31e-10	0.011582	0.000254572	-0.453227	-0.185057	-0.26817
ENSMUSG00000025348	Itga7	protein_coding	12.1658	12.4051	12.5307	6.34e-10	4.42e-05	0.0360987	0.554429	0.366704	0.187725
ENSMUSG00000024712	Rfk	protein_coding	12.0069	11.906	11.6676	6.39e-10	0.0680502	1.34e-05	-0.513318	-0.151343	-0.361975
ENSMUSG00000002688	Prkd1	protein_coding	8.24824	7.63644	7.23425	6.52e-10	0.00092493	0.00406699	-1.76466	-0.938797	-0.82586
ENSMUSG00000041220	Elovl6	protein_coding	6.39204	6.37685	7.2897	6.7e-10	0.733201	7.94e-11	1.5989	-0.0912995	1.6902
ENSMUSG00000034551	Hdx	protein_coding	6.60527	6.93271	7.38522	7.84e-10	0.00581298	0.000651568	1.41218	0.64345	0.768729
ENSMUSG00000001506	Col1a1	protein_coding	12.6824	12.8785	14.177	8.4e-10	0.366641	1.65e-07	2.36122	0.347397	2.01382
ENSMUSG00000051950	B3glct	protein_coding	7.52044	7.58627	7.97001	8.48e-10	0.400368	1.2e-07	0.753105	0.106564	0.64654
ENSMUSG00000023336	Wfdc1	protein_coding	10.5842	10.5251	10.9051	8.68e-10	0.268687	4.64e-13	0.489942	-0.0892158	0.579157
ENSMUSG00000060981	Hist1h4h	protein_coding	9.99034	10.1216	10.2841	9.13e-10	0.00556734	0.000822963	0.45775	0.208921	0.248829
ENSMUSG00000024359	Hspa9	protein_coding	14.8676	14.7792	14.5326	9.27e-10	0.111758	5.87e-06	-0.504237	-0.130971	-0.373266
ENSMUSG00000022098	Bmp1	protein_coding	9.35142	9.39245	9.88648	9.47e-10	0.624484	1.83e-08	0.843453	0.0680516	0.775402
ENSMUSG00000022151	Ttc33	protein_coding	10.5903	10.5392	10.2679	9.53e-10	0.36145	1.98e-07	-0.5023	-0.0745912	-0.427709
ENSMUSG00000047789	Slc38a9	protein_coding	8.37621	8.49122	8.73768	9.75e-10	0.0517554	3.14e-05	0.58572	0.190158	0.395562
ENSMUSG00000037104	Socs5	protein_coding	10.3037	10.2587	9.95769	9.81e-10	0.416314	1.18e-07	-0.544455	-0.0719961	-0.472459
ENSMUSG00000085888	Gm12224	antisense	10.448	10.3068	10.0546	9.84e-10	0.033996	6.64e-05	-0.609981	-0.210886	-0.399096
ENSMUSG00000024997	Prdx3	protein_coding	12.6268	12.499	12.352	9.86e-10	0.00480427	0.00100351	-0.416786	-0.192206	-0.224581
ENSMUSG00000031467	Agpat5	protein_coding	10.0838	10.1099	10.4336	1.02e-09	0.632348	1.85e-08	0.53685	0.0424556	0.494394
ENSMUSG00000040205	Cuzd1	protein_coding	6.34131	6.28724	5.78811	1.02e-09	0.643306	1.63e-08	-1.22024	-0.0867707	-1.13347
ENSMUSG00000079110	Capn3	protein_coding	12.4518	12.3688	12.2019	1.04e-09	0.0456245	4.09e-05	-0.3797	-0.124234	-0.255466
ENSMUSG00000038943	Prc1	protein_coding	4.23277	4.2094	5.21243	1.06e-09	0.80643	2.9e-10	2.9547	-0.12913	3.08383
ENSMUSG00000029319	Coq2	protein_coding	11.1594	11.0245	10.8583	1.16e-09	0.00652927	0.000775348	-0.461525	-0.205946	-0.25558
ENSMUSG00000054196	Cthrc1	protein_coding	5.01958	5.1717	5.89296	1.18e-09	0.16755	1.94e-06	2.13462	0.50408	1.63054
ENSMUSG00000049588	Ccdc69	protein_coding	5.27697	5.72816	6.12814	1.21e-09	0.000424663	0.00896374	2.09772	1.23609	0.861638
ENSMUSG00000028756	Pink1	protein_coding	15.6764	15.6042	15.3345	1.22e-09	0.198064	1.67e-06	-0.513299	-0.108702	-0.404597
ENSMUSG00000030189	Ybx3	protein_coding	14.8896	14.7778	14.5532	1.24e-09	0.0478291	4.2e-05	-0.505456	-0.164618	-0.340838
ENSMUSG00000014846	Tppp3	protein_coding	12.3295	12.5499	13.2266	1.26e-09	0.113871	7.05e-06	1.32541	0.345208	0.980205
ENSMUSG00000091712	Sec14l5	protein_coding	10.0697	10.4567	10.7766	1.31e-09	0.000564331	0.00883787	1.07412	0.611601	0.462518
ENSMUSG00000045620	Odf3l1	protein_coding	4.74034	4.96747	5.36347	1.35e-09	0.00917477	0.000368298	1.78908	0.803158	0.985919
ENSMUSG00000031659	Adcy7	protein_coding	8.51603	8.73395	9.33627	1.41e-09	0.0709938	2.11e-05	1.32135	0.39627	0.92508
ENSMUSG00000028031	Dkk2	protein_coding	9.87084	9.48623	8.41285	1.41e-09	0.155199	3.55e-06	-2.52871	-0.591508	-1.93721
ENSMUSG00000034930	Rtkn	protein_coding	8.81237	8.9584	9.25488	1.57e-09	0.0401173	6.79e-05	0.707525	0.243172	0.464353
ENSMUSG00000028572	Hook1	protein_coding	9.3025	9.25246	8.6722	1.65e-09	0.594968	3.87e-08	-1.04574	-0.0914545	-0.954286
ENSMUSG00000112302	Gm48226	bidirectional_promoter_lncRNA	9.12782	9.00251	8.81282	1.74e-09	0.0163756	0.000309916	-0.510482	-0.202093	-0.308389
ENSMUSG00000053675	Tgm5	protein_coding	4.31415	3.94953	3.65914	1.77e-09	0.00775094	0.000294911	-3.15771	-1.20265	-1.95507
ENSMUSG00000030917	Tmem159	protein_coding	10.4365	10.4645	10.0099	1.82e-09	0.650949	1.02e-10	-0.662051	0.0495276	-0.711579
ENSMUSG00000050549	Fam241a	protein_coding	8.68298	8.45939	8.33162	1.85e-09	0.000120064	0.0321181	-0.573809	-0.365973	-0.207836
ENSMUSG00000073725	Lmbrd1	protein_coding	10.9554	10.8007	10.5824	1.88e-09	0.0151783	0.000347498	-0.575789	-0.232241	-0.343548
ENSMUSG00000027371	Fahd2a	protein_coding	9.3664	9.3328	9.06892	1.98e-09	0.49682	1.07e-07	-0.476364	-0.0533487	-0.423015
ENSMUSG00000026608	Kctd3	protein_coding	9.18548	9.2185	9.57153	2.02e-09	0.636507	3.39e-08	0.605103	0.0483697	0.556733
ENSMUSG00000026688	Mgst3	protein_coding	12.8565	12.7704	12.4682	2.17e-09	0.206361	2.35e-06	-0.588469	-0.124158	-0.464311
ENSMUSG00000031382	Asb11	protein_coding	12.4959	12.2009	11.8998	2.29e-09	0.00416437	0.0018717	-0.894866	-0.428892	-0.465975
ENSMUSG00000013089	Etv5	protein_coding	9.34958	9.43281	9.68433	2.38e-09	0.137912	7.41e-06	0.524815	0.132089	0.392726
ENSMUSG00000007033	Hspa1l	protein_coding	11.8285	11.6212	11.3762	2.41e-09	0.00765637	0.000967395	-0.695224	-0.310396	-0.384828
ENSMUSG00000021806	Nid2	protein_coding	8.68772	8.83404	9.34604	2.57e-09	0.164682	4.9e-06	1.06988	0.251407	0.818473
ENSMUSG00000033453	Adamts15	protein_coding	7.32346	7.35075	7.99573	2.6e-09	0.754543	1.68e-08	1.17042	0.0627817	1.10764
ENSMUSG00000000223	Drp2	protein_coding	9.08421	9.3372	9.67111	2.64e-09	0.0057948	0.00140123	0.922984	0.429915	0.493069
ENSMUSG00000047866	Lonp2	protein_coding	11.2157	11.1588	10.9937	2.69e-09	0.124726	1.04e-05	-0.342612	-0.0882035	-0.254408
ENSMUSG00000024713	Pcsk5	protein_coding	7.32648	7.37367	8.01277	2.72e-09	0.653148	3.83e-08	1.19027	0.0917748	1.0985
ENSMUSG00000031111	Igsf1	protein_coding	8.21535	8.38871	8.93077	2.75e-09	0.136487	8.22e-06	1.13019	0.285638	0.844552
ENSMUSG00000027864	Ptgfrn	protein_coding	10.0384	9.98198	10.5512	2.82e-09	0.482235	3.09e-11	0.790055	-0.0940614	0.884117
ENSMUSG00000068740	Celsr2	protein_coding	8.95153	8.71063	8.55627	2.82e-09	0.000413402	0.0164743	-0.634619	-0.375685	-0.258934
ENSMUSG00000027107	Chrna1	protein_coding	10.8313	11.1096	11.2675	2.84e-09	0.000109094	0.0384972	0.668367	0.436107	0.23226
ENSMUSG00000060771	Tsga10	protein_coding	9.92618	9.70767	9.26397	2.86e-09	0.0579141	5.27e-05	-1.05817	-0.336542	-0.72163
ENSMUSG00000038545	Cul7	protein_coding	9.07663	9.2579	9.45978	3.11e-09	0.00513239	0.00179039	0.613159	0.292198	0.320961
ENSMUSG00000041645	Ddx24	protein_coding	11.6345	11.4762	11.3253	3.32e-09	0.00284256	0.00341858	-0.472413	-0.238151	-0.234262
ENSMUSG00000064342	mt-Ti	Mt_tRNA	8.76555	8.54464	8.07362	3.37e-09	0.0570469	6.03e-05	-1.1864	-0.378745	-0.807655
ENSMUSG00000023118	Sympk	protein_coding	12.52	12.4238	12.228	3.42e-09	0.0532047	7.03e-05	-0.442432	-0.144607	-0.297824
ENSMUSG00000039934	Gsap	protein_coding	5.6509	5.84728	6.14524	3.45e-09	0.0146298	0.000455121	1.11332	0.480114	0.633207
ENSMUSG00000104520	Gm37336	lincRNA	5.42614	5.12828	4.9198	3.47e-09	0.00068614	0.0107424	-1.34693	-0.737057	-0.609873
ENSMUSG00000026620	Mark1	protein_coding	9.73578	9.76598	9.40024	3.71e-09	0.606932	1.47e-10	-0.5327	0.0459969	-0.578697
ENSMUSG00000046985	Tapt1	protein_coding	11.1769	11.1947	10.9437	3.75e-09	0.690825	3.16e-10	-0.360936	0.0242448	-0.385181
ENSMUSG00000027999	Pla2g12a	protein_coding	13.6373	13.4989	13.1745	3.95e-09	0.0939926	2.54e-05	-0.694139	-0.197414	-0.496725
ENSMUSG00000019132	BC005537	protein_coding	12.2872	12.2681	11.9907	3.96e-09	0.710433	3.52e-08	-0.453354	-0.0285528	-0.424801
ENSMUSG00000038807	Rap1gap2	protein_coding	9.61724	9.74562	10.1096	4.02e-09	0.0983923	2.33e-05	0.761414	0.215133	0.546281
ENSMUSG00000035561	Aldh1b1	protein_coding	6.54359	6.86355	7.3232	4.07e-09	0.015336	0.000512794	1.40509	0.588512	0.816577
ENSMUSG00000020914	Top2a	protein_coding	4.82746	5.03213	6.05603	4.27e-09	0.106681	1.51e-05	3.02788	0.852467	2.17541
ENSMUSG00000030861	Acadsb	protein_coding	12.0745	11.9642	11.7401	4.35e-09	0.0553571	7.73e-05	-0.511024	-0.16662	-0.344404
ENSMUSG00000019944	Rhobtb1	protein_coding	11.4879	11.4245	10.9446	4.37e-09	0.464736	2.77e-07	-0.846365	-0.105223	-0.741142
ENSMUSG00000022681	Ntan1	protein_coding	9.65321	9.51237	9.42227	4.39e-09	0.000361827	0.0228784	-0.361753	-0.219824	-0.141929
ENSMUSG00000024558	Mapk4	protein_coding	6.81518	6.93206	7.64281	4.52e-09	0.429388	3.79e-07	1.41333	0.194357	1.21897
ENSMUSG00000001435	Col18a1	protein_coding	9.31257	9.37075	9.9847	4.63e-09	0.597562	9.72e-08	1.09285	0.0989947	0.99386
ENSMUSG00000022816	Fstl1	protein_coding	11.5578	11.4963	12.2175	4.82e-09	0.544223	1.05e-10	0.999195	-0.10369	1.10288
ENSMUSG00000031146	Plp2	protein_coding	9.91946	9.79104	9.50211	5.05e-09	0.0768966	4.62e-05	-0.655377	-0.1974	-0.457976
ENSMUSG00000035439	Haus8	protein_coding	8.13521	8.31417	8.57603	5.17e-09	0.0142393	0.000701332	0.726094	0.308955	0.417139
ENSMUSG00000061877	BC048679	protein_coding	9.42151	9.55636	8.43737	5.24e-09	0.626893	2.55e-10	-1.69411	0.140129	-1.83424
ENSMUSG00000037016	Frem2	protein_coding	8.86898	9.1904	9.72158	5.4e-09	0.0240106	0.000343651	1.31931	0.512162	0.807152
ENSMUSG00000004105	Angptl2	protein_coding	10.4936	10.6916	11.1332	5.43e-09	0.0351253	0.000193865	0.984599	0.356296	0.628302
ENSMUSG00000037318	Traf3ip3	protein_coding	4.96747	5.03959	5.48765	5.52e-09	0.374886	6.29e-07	1.34596	0.221299	1.12466
ENSMUSG00000085971	Gm15411	processed_transcript	5.21313	5.13405	4.68116	5.52e-09	0.40556	4.8e-07	-1.69462	-0.217742	-1.47688
ENSMUSG00000046841	Ckap4	protein_coding	9.05144	9.05807	9.57096	5.64e-09	0.957176	7.87e-09	0.82406	0.00767373	0.816386
ENSMUSG00000026926	Pmpca	protein_coding	12.699	12.6016	12.4915	5.73e-09	0.00642771	0.00196374	-0.314025	-0.146895	-0.167131
ENSMUSG00000059741	Myl3	protein_coding	17.4202	17.2151	16.9745	5.79e-09	0.00998755	0.00116834	-0.689421	-0.305025	-0.384396
ENSMUSG00000075232	Amd1	protein_coding	10.9787	10.7088	10.4122	5.88e-09	0.00969573	0.00122508	-0.869668	-0.385896	-0.483771
ENSMUSG00000026459	Myog	protein_coding	7.67677	8.13941	8.68574	5.93e-09	0.00446853	0.00285579	1.62393	0.797162	0.826765
ENSMUSG00000028251	Tstd3	protein_coding	9.24031	9.10863	8.78954	6.12e-09	0.0910077	3.78e-05	-0.71344	-0.205883	-0.507557
ENSMUSG00000041653	Pnpla3	protein_coding	6.39471	6.51557	7.23807	6.3e-09	0.26104	2.64e-06	1.59495	0.315178	1.27978
ENSMUSG00000035372	1810055G02Rik	protein_coding	7.68433	7.7656	8.18029	6.66e-09	0.319949	1.55e-06	0.83014	0.145488	0.684652
ENSMUSG00000001829	Clpb	protein_coding	11.7898	11.7186	11.4509	6.67e-09	0.223756	4.62e-06	-0.513575	-0.107569	-0.406007
ENSMUSG00000016179	Camk1g	protein_coding	6.91312	6.63373	6.29244	7.16e-09	0.0114486	0.00108536	-1.21757	-0.51983	-0.697745
ENSMUSG00000079523	Tmsb10	protein_coding	9.32887	9.28054	9.97665	7.92e-09	0.666172	5.66e-10	0.998901	-0.0752211	1.07412
ENSMUSG00000038119	Cdon	protein_coding	9.38033	9.60571	9.9811	7.94e-09	0.020783	0.000542914	0.946361	0.380722	0.56564
ENSMUSG00000029675	Eln	protein_coding	10.7264	10.5524	11.5971	8.09e-09	0.218215	2.63e-12	1.34932	-0.288734	1.63805
ENSMUSG00000027249	F2	protein_coding	7.14692	7.66143	7.99857	8.35e-09	0.000317395	0.0300944	1.47377	0.926498	0.547267
ENSMUSG00000052504	Epha3	protein_coding	5.01519	5.12916	5.59898	8.63e-09	0.179633	8.05e-06	1.50467	0.371233	1.13344
ENSMUSG00000117605	AC115692.3	lincRNA	4.08372	4.09717	4.62687	8.69e-09	0.783963	3.69e-08	1.85078	0.0988153	1.75196
ENSMUSG00000030553	Pgpep1l	protein_coding	5.83588	5.84246	6.39475	8.74e-09	0.989449	8.49e-09	1.17193	-0.00285965	1.17479
ENSMUSG00000021047	Nova1	protein_coding	8.79894	9.1377	9.10129	9.32e-09	1.79e-10	0.503668	0.488368	0.543974	-0.0556063
ENSMUSG00000033249	Hsf4	protein_coding	7.95368	7.97033	7.48593	9.38e-09	0.775315	1.72e-09	-0.815528	0.0395173	-0.855046
ENSMUSG00000064138	Fam172a	protein_coding	8.99267	8.95272	8.74484	9.5e-09	0.363814	1.44e-06	-0.402144	-0.0628179	-0.339326
ENSMUSG00000029718	Pcolce	protein_coding	10.1884	10.2966	10.8681	9.61e-09	0.294314	2.75e-06	1.05434	0.193229	0.861113
ENSMUSG00000032503	Arpp21	protein_coding	10.8148	10.7817	11.2415	1.01e-08	0.712682	1.09e-09	0.6526	-0.0421346	0.694735
ENSMUSG00000026083	Eif5b	protein_coding	11.9216	11.7965	11.5968	1.03e-08	0.030925	0.000363235	-0.493936	-0.185994	-0.307942
ENSMUSG00000060639	Hist1h4i	protein_coding	8.87998	9.01854	9.35539	1.07e-08	0.0679075	9.93e-05	0.748502	0.241084	0.507418
ENSMUSG00000019899	Lama2	protein_coding	11.4035	11.5654	11.8507	1.07e-08	0.0338348	0.000321613	0.683288	0.253924	0.429364
ENSMUSG00000029661	Col1a2	protein_coding	12.9879	13.158	14.2962	1.08e-08	0.404285	1.04e-06	2.06652	0.301458	1.76506
ENSMUSG00000028641	P3h1	protein_coding	8.49853	8.54267	8.91706	1.08e-08	0.526703	3.74e-07	0.677764	0.0763314	0.601432
ENSMUSG00000036737	Oxsr1	protein_coding	11.9761	11.9274	11.6964	1.12e-08	0.309804	2.68e-06	-0.427103	-0.0758328	-0.35127
ENSMUSG00000004415	Col26a1	protein_coding	6.18963	6.36665	7.02861	1.17e-08	0.20464	8.5e-06	1.75981	0.398984	1.36082
ENSMUSG00000038467	Chmp4b	protein_coding	12.295	12.1871	12.0249	1.18e-08	0.0226385	0.000622916	-0.408361	-0.163106	-0.245255
ENSMUSG00000016528	Mapkapk2	protein_coding	14.3701	14.2195	14.0349	1.2e-08	0.0118133	0.00146291	-0.506187	-0.22355	-0.282638
ENSMUSG00000073436	Eme2	protein_coding	7.36497	7.64897	7.73529	1.23e-08	1.7e-05	0.168911	0.648854	0.497102	0.151752
ENSMUSG00000078185	Chml	protein_coding	8.17703	7.88746	7.60594	1.29e-08	0.0056199	0.00353783	-0.959754	-0.463123	-0.496631
ENSMUSG00000061758	Akr1b10	protein_coding	10.4664	10.201	10.1116	1.35e-08	2.61e-05	0.142315	-0.549964	-0.407166	-0.142798
ENSMUSG00000042115	Klhdc8a	protein_coding	4.85148	5.1342	5.38953	1.36e-08	0.000727711	0.0177863	1.52295	0.935312	0.58764
ENSMUSG00000032062	2310030G06Rik	protein_coding	8.69312	8.57763	8.19893	1.36e-08	0.211676	9.5e-06	-0.814718	-0.17724	-0.637478
ENSMUSG00000027332	Ivd	protein_coding	13.3196	13.223	13.0894	1.38e-08	0.0180719	0.000932256	-0.347281	-0.144611	-0.20267
ENSMUSG00000027227	Sord	protein_coding	11.6447	11.6446	11.2659	1.43e-08	0.98192	1.25e-08	-0.577982	0.00230484	-0.580287
ENSMUSG00000035776	Cd99l2	protein_coding	11.461	11.3625	11.1959	1.48e-08	0.0362016	0.000363084	-0.402495	-0.148654	-0.253841
ENSMUSG00000056569	Mpz	protein_coding	10.3617	10.4235	11.3567	1.56e-08	0.759197	8.88e-08	1.57169	0.085328	1.48636
ENSMUSG00000025171	Ubtd1	protein_coding	9.32271	9.37943	9.6327	1.57e-08	0.298316	4.04e-06	0.484376	0.0903442	0.394032
ENSMUSG00000039747	Orai2	protein_coding	5.83227	5.94896	6.44084	1.65e-08	0.212127	1e-05	1.27583	0.293152	0.982676
ENSMUSG00000027378	Nphp1	protein_coding	9.92915	9.86823	9.68108	1.75e-08	0.184026	1.72e-05	-0.387645	-0.0908839	-0.296761
ENSMUSG00000028047	Thbs3	protein_coding	8.48567	8.59962	9.10966	1.8e-08	0.265149	6.27e-06	1.01587	0.202786	0.813085
ENSMUSG00000085014	Gm13490	lincRNA	6.50091	6.48789	6.98556	1.81e-08	0.854515	6.56e-09	0.90592	-0.0310764	0.936996
ENSMUSG00000025825	Iscu	protein_coding	11.7931	11.6884	11.4859	1.81e-08	0.0541167	0.000214721	-0.46835	-0.160058	-0.308292
ENSMUSG00000001555	Fkbp10	protein_coding	7.9918	8.17863	8.62919	1.85e-08	0.0773566	0.000112452	1.07926	0.34208	0.737182
ENSMUSG00000029185	Fam114a1	protein_coding	8.07833	8.21249	8.6542	1.87e-08	0.170738	2.08e-05	0.947483	0.233511	0.713972
ENSMUSG00000019578	Ubxn6	protein_coding	11.1166	11.0389	10.8788	1.89e-08	0.0685552	0.000147482	-0.367022	-0.118687	-0.248336
ENSMUSG00000020309	Chac2	protein_coding	8.4302	8.30498	8.06797	1.9e-08	0.0572666	0.000206344	-0.603985	-0.201929	-0.402056
ENSMUSG00000087038	2900079G21Rik	lincRNA	5.11125	5.35441	5.60667	1.92e-08	0.00354874	0.00579167	1.29179	0.696338	0.595456
ENSMUSG00000029070	Mxra8	protein_coding	9.74559	9.91171	10.3372	1.94e-08	0.0962803	7.66e-05	0.92051	0.273504	0.647007
ENSMUSG00000056515	Rab31	protein_coding	8.56148	8.57505	9.02782	1.96e-08	0.902597	4.01e-08	0.750569	0.0166068	0.733962
ENSMUSG00000009739	Pou6f1	protein_coding	9.60095	9.52072	9.19095	1.98e-08	0.275503	6.16e-06	-0.65792	-0.126982	-0.530939
ENSMUSG00000068196	Col8a1	protein_coding	9.25264	9.40995	10.0476	2.03e-08	0.244914	8.68e-06	1.22881	0.255667	0.97314
ENSMUSG00000036879	Phkb	protein_coding	12.2507	12.0827	11.7317	2.05e-08	0.077143	0.000123102	-0.808284	-0.254573	-0.553711
ENSMUSG00000099950	9130227L01Rik	lincRNA	4.18772	4.0173	3.65495	2.07e-08	0.204042	7.51e-06	-2.74593	-0.520439	-2.22549
ENSMUSG00000031875	Cmtm3	protein_coding	7.71206	7.82467	8.22773	2.08e-08	0.172619	2.21e-05	0.879129	0.217533	0.661596
ENSMUSG00000000392	Fap	protein_coding	7.53449	7.6171	8.14274	2.21e-08	0.40929	1.83e-06	1.05547	0.15828	0.897189
ENSMUSG00000032959	Pebp1	protein_coding	12.8005	12.6663	12.5	2.25e-08	0.0140623	0.00171872	-0.462041	-0.202821	-0.25922
ENSMUSG00000024501	Dpysl3	protein_coding	8.86125	8.96707	9.38532	2.27e-08	0.264133	7.7e-06	0.844215	0.170069	0.674146
ENSMUSG00000020003	Pex7	protein_coding	9.8838	9.79528	9.62275	2.28e-08	0.0619849	0.000204392	-0.406658	-0.135207	-0.271451
ENSMUSG00000085180	AI838599	lincRNA	7.64418	7.23269	6.75904	2.3e-08	0.013455	0.00178221	-1.58074	-0.690889	-0.889852
ENSMUSG00000000555	Itga5	protein_coding	10.179	10.2384	10.7352	2.33e-08	0.647649	2.93e-07	0.830176	0.0681989	0.761977
ENSMUSG00000026494	Kif26b	protein_coding	5.88757	6.03107	6.48143	2.36e-08	0.149741	3.14e-05	1.24682	0.333332	0.913485
ENSMUSG00000102869	2900097C17Rik	lincRNA	12.8677	12.8072	12.609	2.42e-08	0.201799	1.7e-05	-0.391488	-0.0895089	-0.301979
ENSMUSG00000014778	Fhod1	protein_coding	9.77388	9.74205	9.38668	2.5e-08	0.645754	3.19e-07	-0.619496	-0.0507454	-0.568751
ENSMUSG00000021392	Nol8	protein_coding	9.43753	9.32613	9.14753	2.6e-08	0.0390416	0.000478804	-0.460056	-0.169662	-0.290394
ENSMUSG00000029394	Cdk2ap1	protein_coding	9.965	9.76726	9.65946	2.61e-08	0.000301932	0.0523332	-0.47229	-0.30646	-0.16583
ENSMUSG00000042359	Osbpl6	protein_coding	9.75693	9.61637	9.0844	2.67e-08	0.330571	4.45e-06	-1.07632	-0.187403	-0.88892
ENSMUSG00000002108	Nr1h3	protein_coding	8.53134	8.44872	8.16043	2.75e-08	0.227701	1.4e-05	-0.609721	-0.130621	-0.4791
ENSMUSG00000032602	Slc25a20	protein_coding	12.4012	12.4074	11.9692	2.79e-08	0.987446	3.06e-08	-0.672903	-0.00190417	-0.670999
ENSMUSG00000020695	Mrc2	protein_coding	9.08472	9.15799	9.74433	2.81e-08	0.488517	1.17e-06	1.07088	0.134335	0.936549
ENSMUSG00000044224	Dnajc21	protein_coding	11.4014	11.304	11.0942	2.87e-08	0.085389	0.000129794	-0.469124	-0.145189	-0.323934
ENSMUSG00000031967	Afg3l1	protein_coding	11.0539	10.9386	10.8413	2.99e-08	0.00262755	0.0116042	-0.324913	-0.176329	-0.148584
ENSMUSG00000053886	Sh2d4a	protein_coding	8.0541	8.31905	8.84977	3e-08	0.023088	0.00106199	1.2832	0.529113	0.754086
ENSMUSG00000059447	Hadhb	protein_coding	14.6974	14.675	14.285	3.04e-08	0.673985	3.08e-07	-0.644744	-0.0489554	-0.595789
ENSMUSG00000102252	Snrpn	protein_coding	10.2639	10.0626	9.7771	3.22e-08	0.0284463	0.000847176	-0.766539	-0.302964	-0.463575
ENSMUSG00000025915	Sgk3	protein_coding	8.89173	8.70142	8.39938	3.26e-08	0.0458119	0.000419308	-0.80406	-0.288475	-0.515584
ENSMUSG00000061780	Cfd	protein_coding	11.0085	10.8675	11.9723	3.42e-08	0.362815	1.3e-10	1.38814	-0.229248	1.61739
ENSMUSG00000037010	Apln	protein_coding	7.35166	7.45347	8.50354	3.52e-08	0.580836	6.92e-07	1.85389	0.187271	1.66662
ENSMUSG00000034472	Rasd2	protein_coding	6.64606	6.52742	6.14621	3.55e-08	0.172162	3.29e-05	-1.04475	-0.249541	-0.795208
ENSMUSG00000032306	Mpi	protein_coding	11.2431	11.1806	11.0271	3.56e-08	0.107025	9.84e-05	-0.33529	-0.0978804	-0.237409
ENSMUSG00000114618	Gm41183	lincRNA	4.82763	5.11605	5.26848	3.63e-08	0.000161863	0.0738598	1.28213	0.905941	0.37619
ENSMUSG00000010461	Eya4	protein_coding	8.25034	8.53252	8.95488	3.65e-08	0.0189355	0.0015607	1.10976	0.475724	0.634038
ENSMUSG00000002010	Idh3g	protein_coding	13.7522	13.6127	13.531	3.84e-08	0.000570184	0.0402772	-0.336383	-0.210813	-0.12557
ENSMUSG00000016995	Matn4	protein_coding	6.41351	6.59257	7.31274	3.92e-08	0.20102	2.36e-05	1.75115	0.413742	1.33741
ENSMUSG00000104011	Gm32391	lincRNA	8.32732	8.41637	8.67	4.16e-08	0.165263	4.28e-05	0.553347	0.142807	0.41054
ENSMUSG00000027601	Mtfr1	protein_coding	11.224	11.1304	10.8857	4.21e-08	0.132189	7.05e-05	-0.517285	-0.141796	-0.37549
ENSMUSG00000032218	Ccnb2	protein_coding	3.67363	3.71733	4.29645	4.31e-08	0.491586	1.04e-06	2.5629	0.352285	2.21062
ENSMUSG00000050821	Fam131a	protein_coding	10.5168	10.1846	9.84384	4.37e-08	0.00943874	0.00398208	-1.06007	-0.501733	-0.558341
ENSMUSG00000058793	Cds2	protein_coding	11.6279	11.568	11.3503	4.38e-08	0.232733	1.87e-05	-0.429164	-0.0933923	-0.335772
ENSMUSG00000033819	Ppp1r16a	protein_coding	10.1564	10.0813	9.87477	4.38e-08	0.157252	5e-05	-0.438742	-0.112865	-0.325876
ENSMUSG00000027966	Col11a1	protein_coding	8.28993	8.49651	9.36398	4.58e-08	0.172363	4.04e-05	1.82082	0.456139	1.36468
ENSMUSG00000018574	Acadvl	protein_coding	14.5944	14.5072	14.2172	4.67e-08	0.200764	2.86e-05	-0.582491	-0.136373	-0.446118
ENSMUSG00000031701	Dnaja2	protein_coding	12.7166	12.6092	12.4908	4.72e-08	0.00975152	0.00404776	-0.341964	-0.161789	-0.180175
ENSMUSG00000027961	Lrrc39	protein_coding	12.2184	12.1354	11.8072	4.77e-08	0.278988	1.21e-05	-0.630353	-0.124868	-0.505485
ENSMUSG00000047945	Marcksl1	protein_coding	5.49426	5.53673	6.11208	4.84e-08	0.630896	6.19e-07	1.39054	0.128655	1.26188
ENSMUSG00000070574	2310016G11Rik	antisense	5.61164	6.02724	6.35811	4.86e-08	0.000666946	0.0374118	1.68445	1.06444	0.620013
ENSMUSG00000020728	Cep112	protein_coding	6.41824	6.6932	7.14564	4.99e-08	0.0207507	0.00161087	1.34393	0.579195	0.764739
ENSMUSG00000109695	Gm31166	transcribed_processed_pseudogene	9.55172	9.32983	9.06285	5.07e-08	0.0170652	0.00220201	-0.779715	-0.340044	-0.439671
ENSMUSG00000037977	6430571L13Rik	protein_coding	8.01447	8.40656	8.7153	5.1e-08	0.00209552	0.0175724	1.19105	0.675775	0.515279
ENSMUSG00000028068	Iqgap3	protein_coding	4.43147	4.55491	4.9939	5.69e-08	0.141254	5.44e-05	1.77539	0.510364	1.26503
ENSMUSG00000031453	Rasa3	protein_coding	8.99785	9.07881	9.43274	5.79e-08	0.274507	1.48e-05	0.697962	0.14192	0.556042
ENSMUSG00000037916	Ndufv1	protein_coding	14.2578	14.1629	14.0047	5.9e-08	0.0417466	0.000710964	-0.384959	-0.144536	-0.240423
ENSMUSG00000031637	Lrp2bp	protein_coding	6.10141	5.92842	5.51498	5.98e-08	0.121154	0.000101231	-1.40254	-0.38436	-1.01818
ENSMUSG00000040006	Ginm1	protein_coding	11.5421	11.4804	11.2256	5.99e-08	0.278651	1.46e-05	-0.490417	-0.0978684	-0.392549
ENSMUSG00000024593	Megf10	protein_coding	6.64229	6.5963	7.23258	6.02e-08	0.668117	5.36e-09	1.10835	-0.0909193	1.19927
ENSMUSG00000027618	Nfs1	protein_coding	11.6503	11.5824	11.4223	6.02e-08	0.107482	0.000141652	-0.345897	-0.102624	-0.243273
ENSMUSG00000038462	Uqcrfs1	protein_coding	14.359	14.1837	14.0986	6.1e-08	0.000329266	0.0681506	-0.395733	-0.262401	-0.133332
ENSMUSG00000026888	Grb14	protein_coding	11.1729	10.9699	10.5848	6.23e-08	0.0887174	0.000207597	-0.904607	-0.284105	-0.620502
ENSMUSG00000097805	Gm17473	antisense	5.724	5.87409	6.32895	6.26e-08	0.154448	6.11e-05	1.27891	0.348867	0.93004
ENSMUSG00000030802	Bckdk	protein_coding	12.6014	12.5268	12.3278	6.28e-08	0.145013	7.74e-05	-0.415628	-0.111866	-0.303762
ENSMUSG00000062391	4932435O22Rik	lincRNA	4.06242	3.85091	3.62528	6.29e-08	0.0232727	0.000935856	-2.11383	-0.770398	-1.34343
ENSMUSG00000054509	Parp4	protein_coding	10.1925	10.1521	9.78986	6.62e-08	0.527363	1.86e-06	-0.641608	-0.0747453	-0.566863
ENSMUSG00000085586	Gm11613	processed_transcript	8.69118	8.56071	8.28306	6.8e-08	0.0868891	0.000233334	-0.670136	-0.210688	-0.459447
ENSMUSG00000086863	Gm15543	antisense	7.42647	7.08621	6.3693	6.82e-08	0.10852	0.000144204	-1.91551	-0.561064	-1.35445
ENSMUSG00000021612	Slc6a18	protein_coding	5.41448	5.47423	5.99142	6.95e-08	0.468641	2.83e-06	1.33421	0.188655	1.14555
ENSMUSG00000028080	Lrba	protein_coding	11.2569	11.1558	10.8466	6.98e-08	0.19809	4.06e-05	-0.639594	-0.152397	-0.487197
ENSMUSG00000074217	2210011C24Rik	protein_coding	4.35629	4.5659	4.90351	7.01e-08	0.016297	0.00198735	1.81692	0.845844	0.971072
ENSMUSG00000068794	Col28a1	protein_coding	5.84844	6.06894	6.67321	7.01e-08	0.139091	8.44e-05	1.65336	0.46378	1.18958
ENSMUSG00000048442	Smim5	protein_coding	5.34764	5.8799	5.8307	7.09e-08	5.51e-09	0.618486	1.2136	1.3153	-0.101702
ENSMUSG00000019872	Smpdl3a	protein_coding	10.7282	10.6208	10.402	7.13e-08	0.0885673	0.000231326	-0.50656	-0.159737	-0.346823
ENSMUSG00000009894	Snap47	protein_coding	10.1273	10.0743	9.83699	7.2e-08	0.34715	8.91e-06	-0.449011	-0.0779901	-0.371021
ENSMUSG00000049551	Fzd9	protein_coding	12.6155	12.1579	12.0552	7.24e-08	2.46e-05	0.24343	-0.846399	-0.662928	-0.183471
ENSMUSG00000033032	Afap1l1	protein_coding	11.6625	11.6645	12.0075	7.48e-08	0.955333	1.02e-07	0.522903	0.00545941	0.517443
ENSMUSG00000057378	Ryr3	protein_coding	6.72021	7.43944	7.55063	7.93e-08	3.12e-06	0.479657	1.48519	1.29371	0.191478
ENSMUSG00000030541	Idh2	protein_coding	16.0658	15.9246	15.6129	8.16e-08	0.101259	0.000195429	-0.678071	-0.207162	-0.470909
ENSMUSG00000032381	Ciao2a	protein_coding	10.2851	10.1776	10.0126	8.6e-08	0.0348406	0.001206	-0.425828	-0.167409	-0.258418
ENSMUSG00000027712	Anxa5	protein_coding	10.7658	10.7173	11.1524	8.63e-08	0.441332	9.23e-10	0.584407	-0.0844638	0.668871
ENSMUSG00000054499	Dedd2	protein_coding	9.14584	9.20871	8.76814	8.7e-08	0.346197	3.15e-10	-0.615116	0.106878	-0.721994
ENSMUSG00000033022	Cdo1	protein_coding	7.7239	7.54167	8.44758	8.77e-08	0.126991	6.78e-12	1.18088	-0.343346	1.52423
ENSMUSG00000023939	Mrpl14	protein_coding	11.6636	11.6365	11.2877	9.08e-08	0.68482	7.9e-07	-0.58049	-0.0440112	-0.536479
ENSMUSG00000032271	Nnmt	protein_coding	6.29	6.2967	6.74381	9.12e-08	0.889443	2e-07	0.889325	0.0243689	0.864956
ENSMUSG00000061130	Ppm1b	protein_coding	13.6303	13.5301	13.3361	9.14e-08	0.072376	0.000391479	-0.441306	-0.148357	-0.292949
ENSMUSG00000020661	Dnmt3a	protein_coding	11.7563	11.8979	12.4056	9.15e-08	0.263144	2.4e-05	0.956305	0.200459	0.755846
ENSMUSG00000044927	H1fx	protein_coding	5.65188	5.85174	6.23851	9.17e-08	0.0266563	0.00161457	1.29168	0.5515	0.740177
ENSMUSG00000028907	Utp11	protein_coding	9.89908	9.99844	10.215	9.21e-08	0.0876982	0.000282392	0.490571	0.15794	0.332632
ENSMUSG00000015755	Tab2	protein_coding	12.034	11.9105	11.6463	9.35e-08	0.0998687	0.000221818	-0.593269	-0.182679	-0.41059
ENSMUSG00000090862	Rps13	protein_coding	12.8465	12.6409	12.412	9.48e-08	0.0150675	0.00367043	-0.668675	-0.304478	-0.364196
ENSMUSG00000068114	Ccdc134	protein_coding	7.92249	8.06019	8.29003	9.52e-08	0.0430317	0.000939204	0.614334	0.237256	0.377078
ENSMUSG00000038844	Kif16b	protein_coding	11.7809	11.579	11.2008	9.63e-08	0.0838465	0.00031244	-0.907149	-0.293764	-0.613385
ENSMUSG00000008604	Ubqln4	protein_coding	12.279	12.1735	12.0098	9.86e-08	0.0358515	0.00124253	-0.405476	-0.15957	-0.245905
ENSMUSG00000051527	Usp29	protein_coding	2.97995	3.08922	3.41057	9.89e-08	0.024748	0.000398034	2.89543	1.31096	1.58447
ENSMUSG00000027423	Snx5	protein_coding	11.3443	11.2939	11.1031	1.01e-07	0.267789	2.51e-05	-0.369748	-0.0768017	-0.292947
ENSMUSG00000032332	Col12a1	protein_coding	9.34856	9.56113	10.2875	1.02e-07	0.209252	4.74e-05	1.50891	0.356738	1.15217
ENSMUSG00000031373	Car5b	protein_coding	6.51365	6.40535	6.97038	1.02e-07	0.186783	3.85e-11	0.844233	-0.222851	1.06708
ENSMUSG00000051890	Klhdc1	protein_coding	10.4028	10.3332	10.0078	1.04e-07	0.357802	1.09e-05	-0.606368	-0.104458	-0.501911
ENSMUSG00000024940	Ltbp3	protein_coding	11.3972	11.5589	11.7059	1.05e-07	0.00524567	0.0115819	0.473025	0.248805	0.22422
ENSMUSG00000019478	Rab4a	protein_coding	9.18252	9.1092	8.84875	1.05e-07	0.233533	3.77e-05	-0.534865	-0.118878	-0.415988
ENSMUSG00000022216	Psme1	protein_coding	10.1582	9.93766	9.8166	1.05e-07	0.000636838	0.0578884	-0.536653	-0.344343	-0.192309
ENSMUSG00000008540	Mgst1	protein_coding	10.8657	10.4248	9.67819	1.07e-07	0.0660337	0.000506981	-1.9285	-0.666209	-1.26229
ENSMUSG00000014773	Dll1	protein_coding	7.5795	7.88727	8.16596	1.08e-07	0.00271384	0.0205398	1.00803	0.573553	0.434479
ENSMUSG00000025393	Atp5b	protein_coding	17.0623	16.9456	16.8653	1.08e-07	0.00180679	0.0283985	-0.298665	-0.175431	-0.123234
ENSMUSG00000009394	Syn2	protein_coding	6.71505	6.94806	7.20184	1.11e-07	0.00803629	0.00778385	0.895436	0.456146	0.43929
ENSMUSG00000007682	Dio2	protein_coding	7.52243	7.82838	8.149	1.16e-07	0.00598358	0.0106025	1.10452	0.577337	0.527179
ENSMUSG00000047497	Adamts12	protein_coding	7.10308	7.13481	7.99737	1.17e-07	0.688016	9.67e-07	1.5816	0.1214	1.4602
ENSMUSG00000030399	Ckm	protein_coding	18.2303	18.0156	17.9457	1.19e-07	6.61e-05	0.191987	-0.431321	-0.325028	-0.106293
ENSMUSG00000027699	Ect2	protein_coding	3.50882	3.64263	4.07986	1.2e-07	0.0469883	0.000419745	2.7771	1.1006	1.6765
ENSMUSG00000047514	Tspyl1	protein_coding	11.6405	11.4811	11.3373	1.22e-07	0.00670586	0.00997666	-0.461556	-0.236387	-0.225169
ENSMUSG00000006611	Hfe	protein_coding	9.78045	9.7869	9.44816	1.23e-07	0.918034	7.06e-08	-0.529999	0.0102359	-0.540235
ENSMUSG00000028159	Dapp1	protein_coding	8.55103	8.36088	8.01015	1.25e-07	0.0721777	0.000486979	-0.898863	-0.303196	-0.595667
ENSMUSG00000024587	Nars	protein_coding	12.0741	12.012	11.8461	1.26e-07	0.161974	0.000102911	-0.347206	-0.0917942	-0.255412
ENSMUSG00000025153	Fasn	protein_coding	10.7115	10.6006	11.7576	1.31e-07	0.511794	2.97e-09	1.57818	-0.196423	1.7746
ENSMUSG00000022124	Fbxl3	protein_coding	11.3343	11.2935	11.0893	1.32e-07	0.390722	1.01e-05	-0.37782	-0.0613275	-0.316493
ENSMUSG00000031147	Magix	protein_coding	10.5209	10.3793	10.1317	1.36e-07	0.0802118	0.000433294	-0.603032	-0.199688	-0.403344
ENSMUSG00000020264	Slc36a2	protein_coding	5.97738	5.93773	6.59678	1.38e-07	0.67352	1.4e-08	1.25582	-0.105209	1.36103
ENSMUSG00000056716	Gm5420	lincRNA	7.26465	7.4709	8.0071	1.38e-07	0.159252	0.000111199	1.22398	0.331023	0.892961
ENSMUSG00000042155	Klhl23	protein_coding	11.2112	11.0634	10.6685	1.38e-07	0.168442	9.98e-05	-0.854024	-0.222917	-0.631107
ENSMUSG00000116879	Gm49794	lincRNA	7.44583	7.37814	6.64944	1.39e-07	0.79136	5.65e-07	-1.5434	-0.0760262	-1.46738
ENSMUSG00000014243	Zswim7	protein_coding	9.43742	9.35859	9.09462	1.4e-07	0.227693	5.02e-05	-0.541676	-0.123309	-0.418368
ENSMUSG00000019996	Map7	protein_coding	8.02466	7.89177	7.55994	1.45e-07	0.113492	0.000238352	-0.825769	-0.24533	-0.58044
ENSMUSG00000026672	Optn	protein_coding	12.446	12.1399	11.914	1.5e-07	0.00483901	0.0148994	-0.809759	-0.434202	-0.375557
ENSMUSG00000025085	Ablim1	protein_coding	14.3728	14.1293	13.7566	1.5e-07	0.0704867	0.000572609	-0.92611	-0.31884	-0.607271
ENSMUSG00000024914	Drap1	protein_coding	12.4463	12.2937	12.1275	1.53e-07	0.0147461	0.00497554	-0.489884	-0.227517	-0.262366
ENSMUSG00000048478	Spata33	protein_coding	6.08076	6.31161	6.62053	1.54e-07	0.0127795	0.00555853	1.10057	0.534477	0.566095
ENSMUSG00000033880	Lgals3bp	protein_coding	8.80695	8.86835	9.29804	1.56e-07	0.44206	7.59e-06	0.78737	0.116437	0.670933
ENSMUSG00000047045	Tmem164	protein_coding	6.94348	7.0646	7.29872	1.59e-07	0.0828791	0.000456253	0.64399	0.220433	0.423557
ENSMUSG00000027230	Creb3l1	protein_coding	7.02658	7.03405	7.75011	1.61e-07	0.791706	6.54e-07	1.2759	0.0655072	1.21039
ENSMUSG00000051343	Rab11fip5	protein_coding	12.7436	12.6849	12.3377	1.61e-07	0.486966	5.52e-06	-0.618781	-0.0820403	-0.536741
ENSMUSG00000047388	Atmin	protein_coding	10.1745	10.1428	9.8827	1.64e-07	0.590233	2.67e-06	-0.457294	-0.046795	-0.410499
ENSMUSG00000038615	Nfe2l1	protein_coding	15.9001	15.8666	15.6085	1.67e-07	0.54886	3.59e-06	-0.438346	-0.0502082	-0.388138
ENSMUSG00000029673	Auts2	protein_coding	9.53168	9.81523	10.3366	1.71e-07	0.0226093	0.00318555	1.25408	0.547885	0.706199
ENSMUSG00000029651	Mtus2	protein_coding	4.74963	4.8429	5.38143	1.78e-07	0.319843	2e-05	1.72519	0.345963	1.37923
ENSMUSG00000010554	Mettl16	protein_coding	9.74361	9.63132	9.49116	1.78e-07	0.0212708	0.00364929	-0.395761	-0.174096	-0.221665
ENSMUSG00000050860	Phospho1	protein_coding	9.24316	9.06548	8.93643	1.79e-07	0.00255483	0.0284929	-0.487416	-0.281082	-0.206334
ENSMUSG00000003528	Slc25a1	protein_coding	7.54426	7.51691	8.25117	1.84e-07	0.740782	3e-08	1.15595	-0.0745414	1.23049
ENSMUSG00000045328	Cenpe	protein_coding	3.47767	3.62912	3.97664	1.85e-07	0.0239357	0.00146518	2.5415	1.161	1.38049
ENSMUSG00000010830	Kdelr3	protein_coding	6.92703	6.95628	7.54173	1.85e-07	0.719127	1.21e-06	1.11196	0.0784751	1.03349
ENSMUSG00000097697	4833412C05Rik	lincRNA	3.0032	3.16703	3.56127	1.95e-07	0.00580888	0.0030225	4.10368	2.25619	1.84749
ENSMUSG00000048327	Ckap2l	protein_coding	3.46251	3.49332	4.02362	1.97e-07	0.656773	1.39e-06	2.55048	0.241762	2.30872
ENSMUSG00000027848	Olfml3	protein_coding	8.65254	8.84464	9.45963	1.98e-07	0.227718	6.42e-05	1.28309	0.298857	0.984229
ENSMUSG00000035109	Shc4	protein_coding	6.42789	6.68447	6.92061	1.98e-07	0.0045852	0.0176485	0.962809	0.534972	0.427837
ENSMUSG00000059851	Kmt5c	protein_coding	8.11415	8.17565	8.5646	2e-07	0.477106	7.24e-06	0.7187	0.0999058	0.618794
ENSMUSG00000025402	Nab2	protein_coding	7.97289	8.21951	8.57598	2.02e-07	0.0322602	0.0022205	1.03214	0.428353	0.603788
ENSMUSG00000057948	Unc13d	protein_coding	7.43803	7.09927	6.52237	2.02e-07	0.099953	0.00037074	-1.67033	-0.521213	-1.14911
ENSMUSG00000033585	Ndn	protein_coding	8.16615	8.17624	8.55006	2.03e-07	0.879907	4.61e-07	0.62527	0.0185724	0.606698
ENSMUSG00000030890	Ilk	protein_coding	11.0359	11.0046	11.2303	2.19e-07	0.415279	2.03e-09	0.296525	-0.0470508	0.343576
ENSMUSG00000024120	Lrpprc	protein_coding	12.7137	12.587	12.37	2.19e-07	0.0631695	0.000888577	-0.524943	-0.188115	-0.336828
ENSMUSG00000019487	Trip10	protein_coding	12.7697	12.65	12.5541	2.22e-07	0.00431775	0.0201465	-0.326087	-0.179651	-0.146437
ENSMUSG00000032911	Cspg4	protein_coding	9.79433	10.0272	10.2951	2.23e-07	0.0146541	0.00617477	0.802611	0.379289	0.423322
ENSMUSG00000049281	Scn3b	protein_coding	7.88981	8.16408	8.43566	2.3e-07	0.00942606	0.00992692	0.888608	0.449647	0.43896
ENSMUSG00000025103	Btbd1	protein_coding	13.6007	13.4946	13.2331	2.3e-07	0.140987	0.000214533	-0.559115	-0.159043	-0.400072
ENSMUSG00000011305	Plin5	protein_coding	11.2548	11.2856	10.7613	2.36e-07	0.828434	7.25e-08	-0.784875	0.0328389	-0.817714
ENSMUSG00000026458	Ppfia4	protein_coding	5.81666	6.0546	6.23744	2.37e-07	0.00209441	0.0355562	0.932954	0.570923	0.362031
ENSMUSG00000097974	Gm10605	lincRNA	5.9036	6.15947	6.56733	2.38e-07	0.040792	0.00168849	1.37202	0.554761	0.817256
ENSMUSG00000027602	Map1lc3a	protein_coding	12.5095	12.4242	12.2411	2.43e-07	0.109853	0.000366869	-0.405189	-0.125399	-0.279791
ENSMUSG00000028369	Svep1	protein_coding	8.70643	8.85858	9.37129	2.47e-07	0.204225	9.96e-05	1.06353	0.263084	0.800442
ENSMUSG00000086607	4930511M06Rik	antisense	8.56755	8.515	8.02918	2.49e-07	0.742362	1.38e-06	-0.897525	-0.0565518	-0.840973
ENSMUSG00000039616	Mocos	protein_coding	7.44779	7.27318	7.0253	2.5e-07	0.0342283	0.0024126	-0.765143	-0.309314	-0.455828
ENSMUSG00000006205	Htra1	protein_coding	9.09909	9.06334	9.56755	2.52e-07	0.689685	2.81e-08	0.739635	-0.0578509	0.797486
ENSMUSG00000051855	Mest	protein_coding	7.05847	7.38634	8.36514	2.57e-07	0.218192	8.6e-05	2.29977	0.552483	1.74729
ENSMUSG00000066456	Hmgn3	protein_coding	6.66822	6.76486	7.22491	2.57e-07	0.275461	4.76e-05	1.04599	0.226771	0.819221
ENSMUSG00000002550	Uck1	protein_coding	8.78747	8.94556	9.07011	2.6e-07	0.00373653	0.0250778	0.458249	0.260921	0.197328
ENSMUSG00000053279	Aldh1a1	protein_coding	12.0586	12.0354	11.5196	2.65e-07	0.89921	5.16e-07	-0.838944	-0.0206223	-0.818322
ENSMUSG00000044221	Grsf1	protein_coding	12.6796	12.5872	12.3712	2.67e-07	0.127613	0.000293786	-0.467226	-0.138277	-0.32895
ENSMUSG00000053963	Stum	protein_coding	6.40368	6.96038	7.01663	2.69e-07	4.56e-06	0.578123	1.24489	1.1144	0.130486
ENSMUSG00000020282	Rhbdf1	protein_coding	9.69413	9.81004	10.0492	2.69e-07	0.0722606	0.000823977	0.554418	0.194906	0.359513
ENSMUSG00000053329	D10Jhu81e	protein_coding	13.056	12.9129	12.7729	2.7e-07	0.0101514	0.0101291	-0.429088	-0.214423	-0.214665
ENSMUSG00000027698	Nceh1	protein_coding	11.4524	11.5119	11.0544	2.71e-07	0.463799	4.23e-09	-0.620412	0.0881757	-0.708588
ENSMUSG00000024535	Snx24	protein_coding	8.83879	8.9697	9.11772	2.72e-07	0.0175593	0.00581815	0.446461	0.208903	0.237559
ENSMUSG00000020674	Pxdn	protein_coding	9.90258	10.036	10.5627	2.73e-07	0.296614	4.17e-05	1.06634	0.217017	0.849325
ENSMUSG00000037493	Cib2	protein_coding	8.53187	8.12816	7.84553	2.85e-07	0.00332262	0.0280443	-1.13547	-0.646704	-0.48877
ENSMUSG00000109372	Gm19410	protein_coding	7.81235	7.91263	7.1409	2.92e-07	0.40641	2.64e-09	-1.20248	0.190907	-1.39339
ENSMUSG00000039787	Cercam	protein_coding	6.63526	6.78024	7.32826	2.93e-07	0.232956	8.06e-05	1.33664	0.316156	1.02048
ENSMUSG00000020303	Stc2	protein_coding	7.4182	7.70639	8.06005	2.99e-07	0.01301	0.00817034	1.11722	0.545969	0.571251
ENSMUSG00000117545	AC122818.4	lincRNA	8.10503	8.26721	8.49388	3.06e-07	0.0271353	0.003653	0.634003	0.277253	0.356751
ENSMUSG00000023015	Racgap1	protein_coding	4.90502	5.01206	5.57095	3.08e-07	0.333276	2.9e-05	1.71162	0.338229	1.37339
ENSMUSG00000026880	Stom	protein_coding	11.5909	11.5742	11.16	3.09e-07	0.772533	1.38e-06	-0.675305	-0.038083	-0.637222
ENSMUSG00000076612	Ighg2c	IG_C_gene	3.80284	3.69997	3.38379	3.13e-07	0.383025	1.34e-05	-2.57646	-0.356785	-2.21968
ENSMUSG00000021273	Fdft1	protein_coding	11.4965	11.5932	11.1288	3.14e-07	0.20583	1.77e-10	-0.571975	0.141105	-0.71308
ENSMUSG00000028434	Epb41l4b	protein_coding	6.72021	6.87956	7.1335	3.16e-07	0.0367185	0.00247256	0.766902	0.321706	0.445195
ENSMUSG00000043241	Upf2	protein_coding	10.5785	10.4884	10.2078	3.18e-07	0.214387	0.000109193	-0.575882	-0.13949	-0.436393
ENSMUSG00000028700	Pomgnt1	protein_coding	11.9778	11.9158	11.7137	3.21e-07	0.228218	9.46e-05	-0.402291	-0.0947495	-0.307541
ENSMUSG00000020456	Ogdh	protein_coding	15.7887	15.65	15.4845	3.21e-07	0.0215659	0.00491198	-0.456241	-0.205127	-0.251114
ENSMUSG00000013593	Ndufs2	protein_coding	14.7672	14.6425	14.5138	3.32e-07	0.012591	0.00907978	-0.382439	-0.186927	-0.195512
ENSMUSG00000022562	Oplah	protein_coding	11.3875	11.304	10.9221	3.38e-07	0.338959	3.41e-05	-0.711195	-0.133123	-0.578072
ENSMUSG00000073684	Faap20	protein_coding	6.27982	6.40495	6.75839	3.43e-07	0.154406	0.000231398	0.940382	0.271332	0.66905
ENSMUSG00000037846	Rtkn2	protein_coding	2.75285	2.90865	3.13447	3.54e-07	0.00238828	0.00859088	3.31962	2.06909	1.25053
ENSMUSG00000068523	Gng5	protein_coding	12.2693	12.1722	12.004	3.54e-07	0.0671396	0.00111421	-0.402278	-0.144533	-0.257745
ENSMUSG00000030057	Cnbp	protein_coding	14.1824	14.1516	13.9487	3.59e-07	0.491743	1.07e-05	-0.356964	-0.0482057	-0.308758
ENSMUSG00000020519	Sap30l	protein_coding	9.81138	9.61248	9.48534	3.67e-07	0.00232624	0.0420854	-0.508256	-0.303954	-0.204302
ENSMUSG00000036667	Tcaf1	protein_coding	8.0221	8.09075	8.36735	3.74e-07	0.315656	4.6e-05	0.587901	0.118495	0.469406
ENSMUSG00000054555	Adam12	protein_coding	5.15481	5.23582	5.80785	3.75e-07	0.467567	1.23e-05	1.60446	0.239346	1.36511
ENSMUSG00000035297	Cops4	protein_coding	11.6082	11.5443	11.396	3.85e-07	0.125783	0.000397583	-0.324729	-0.0978329	-0.226896
ENSMUSG00000106426	Gm36211	lincRNA	2.74212	2.76341	3.23314	3.89e-07	0.606572	2.09e-06	3.44337	0.400034	3.04334
ENSMUSG00000007656	Arpp19	protein_coding	12.2645	12.2211	11.9678	3.9e-07	0.452188	1.55e-05	-0.45973	-0.0680478	-0.391682
ENSMUSG00000025001	Hells	protein_coding	3.59781	3.78243	3.99923	3.93e-07	0.00540942	0.0132158	1.98708	1.14424	0.842839
ENSMUSG00000005087	Cd44	protein_coding	8.45622	8.51591	9.03759	3.98e-07	0.60729	5.23e-06	0.907004	0.0928122	0.814192
ENSMUSG00000026457	Adipor1	protein_coding	13.2209	13.1192	12.9947	3.99e-07	0.022346	0.00537134	-0.340298	-0.153314	-0.186984
ENSMUSG00000041889	Shisa4	protein_coding	12.5289	12.658	12.8654	4.02e-07	0.0418967	0.00242099	0.513539	0.206339	0.3072
ENSMUSG00000111375	Btbd8	protein_coding	8.26638	8.57472	8.72875	4.07e-07	0.000689746	0.0951155	0.76107	0.512799	0.24827
ENSMUSG00000021281	Tnfaip2	protein_coding	10.1448	10.3282	10.7776	4.18e-07	0.115187	0.000490717	0.987089	0.307858	0.679232
ENSMUSG00000022898	Vps26c	protein_coding	9.62971	9.79353	9.89077	4.47e-07	0.00147817	0.0629095	0.405228	0.256918	0.148311
ENSMUSG00000010663	Fads1	protein_coding	8.35215	8.46731	8.8526	4.49e-07	0.19526	0.000175597	0.820205	0.2125	0.607705
ENSMUSG00000036257	Pnpla8	protein_coding	12.2584	12.1142	11.9079	4.56e-07	0.0461016	0.0022992	-0.536566	-0.212047	-0.324519
ENSMUSG00000042628	Zfyve1	protein_coding	10.3062	10.2209	10.018	4.63e-07	0.141695	0.00035985	-0.451756	-0.131298	-0.320458
ENSMUSG00000059895	Ptp4a3	protein_coding	14.6638	14.7108	14.3029	4.63e-07	0.462394	7.66e-09	-0.547392	0.0797829	-0.627175
ENSMUSG00000027984	Hadh	protein_coding	13.7252	13.6299	13.3586	4.64e-07	0.163492	0.000265371	-0.57677	-0.1594	-0.41737
ENSMUSG00000021069	Pygl	protein_coding	6.61661	6.40034	7.10482	4.65e-07	0.0151769	1.23e-13	0.903765	-0.462531	1.3663
ENSMUSG00000034485	Uaca	protein_coding	13.5436	13.5173	13.3073	4.65e-07	0.567465	7.89e-06	-0.360474	-0.0408739	-0.3196
ENSMUSG00000027709	Mccc1	protein_coding	10.8224	10.6633	10.5978	4.66e-07	0.00036133	0.143406	-0.345383	-0.244621	-0.100762
ENSMUSG00000031351	Zfp185	protein_coding	6.75183	6.78023	7.46699	4.67e-07	0.758003	2.23e-06	1.32814	0.0827729	1.24537
ENSMUSG00000022214	Dcaf11	protein_coding	12.699	12.6168	12.4799	4.71e-07	0.0595652	0.0016209	-0.330015	-0.123368	-0.206647
ENSMUSG00000067150	Xpo5	protein_coding	9.73451	9.86324	9.95522	4.87e-07	0.00326937	0.0376657	0.346584	0.204348	0.142236
ENSMUSG00000025871	4833439L19Rik	protein_coding	12.8187	12.7141	12.5701	4.91e-07	0.0365369	0.00330854	-0.374512	-0.155637	-0.218876
ENSMUSG00000074466	Gm15417	antisense	9.29996	9.22412	8.99609	5.07e-07	0.214931	0.000158112	-0.484753	-0.118897	-0.365856
ENSMUSG00000002944	Cd36	protein_coding	14.8555	14.8376	14.4715	5.22e-07	0.743481	2.72e-06	-0.602159	-0.0392619	-0.562897
ENSMUSG00000024404	Riok3	protein_coding	11.953	11.8683	11.6417	5.25e-07	0.18856	0.000214606	-0.478862	-0.125374	-0.353487
ENSMUSG00000104820	Gm44474	miRNA	3.76481	3.59311	3.40027	5.3e-07	0.046661	0.00143718	-2.00871	-0.68116	-1.32755
ENSMUSG00000074071	Fam169b	protein_coding	3.18685	3.27793	3.64691	5.39e-07	0.117444	0.000233373	2.62439	0.884161	1.74022
ENSMUSG00000039824	Myl6b	protein_coding	11.7077	12.0285	13.1978	5.46e-07	0.267878	9.56e-05	2.10196	0.465018	1.63694
ENSMUSG00000026605	Cenpf	protein_coding	4.35768	4.20031	4.99059	5.46e-07	0.0540425	1.98e-11	1.84624	-0.811291	2.65753
ENSMUSG00000022479	Vdr	protein_coding	3.97483	4.03385	4.46042	5.51e-07	0.419185	2.02e-05	1.78516	0.312991	1.47217
ENSMUSG00000027889	Ampd2	protein_coding	7.18909	7.34307	7.58332	5.55e-07	0.0313123	0.00435057	0.702324	0.308266	0.394058
ENSMUSG00000004383	Large1	protein_coding	11.2994	11.1976	10.9241	5.69e-07	0.196854	0.00020723	-0.577961	-0.148911	-0.42905
ENSMUSG00000060002	Chpt1	protein_coding	13.0621	12.8839	12.555	5.69e-07	0.0948274	0.000865569	-0.788309	-0.263199	-0.525109
ENSMUSG00000027962	Vcam1	protein_coding	7.37648	7.52162	7.7965	5.78e-07	0.0859807	0.00103311	0.750918	0.262738	0.48818
ENSMUSG00000040690	Col16a1	protein_coding	8.70603	8.75885	9.46334	5.84e-07	0.616651	6.92e-06	1.27286	0.128148	1.14471
ENSMUSG00000017716	Birc5	protein_coding	3.26741	3.35223	3.72203	5.92e-07	0.160461	0.000151495	2.4692	0.752003	1.7172
ENSMUSG00000032002	Dcun1d5	protein_coding	10.9656	10.8445	10.7074	6.1e-07	0.0209613	0.00747264	-0.395942	-0.183078	-0.212864
ENSMUSG00000042650	Alkbh5	protein_coding	12.5149	12.4732	12.2754	6.12e-07	0.409156	3.17e-05	-0.363919	-0.0601739	-0.303745
ENSMUSG00000037206	Islr	protein_coding	10.1159	10.1213	10.6257	6.18e-07	0.970052	7.53e-07	0.775551	0.00586365	0.769687
ENSMUSG00000039263	Npepl1	protein_coding	12.1367	12.1	11.8939	6.31e-07	0.460894	2.21e-05	-0.3686	-0.0544991	-0.314101
ENSMUSG00000042903	Foxo4	protein_coding	12.5701	12.4752	12.3449	6.33e-07	0.0344695	0.00417778	-0.340375	-0.144454	-0.195921
ENSMUSG00000033420	Antxr1	protein_coding	9.6039	9.6403	10.1599	6.41e-07	0.696214	4.49e-06	0.871189	0.0686304	0.802559
ENSMUSG00000057672	Pkn1	protein_coding	11.1194	11.1502	11.3443	6.41e-07	0.489457	1.83e-05	0.345408	0.0482069	0.297201
ENSMUSG00000015714	Cers2	protein_coding	9.96328	10.0418	10.2256	6.54e-07	0.134835	0.000510384	0.412041	0.124817	0.287224
ENSMUSG00000029361	Nos1	protein_coding	10.4008	10.1165	9.70112	6.56e-07	0.0506061	0.0025325	-1.14065	-0.447536	-0.693113
ENSMUSG00000047129	1700113H08Rik	protein_coding	5.73903	5.42862	5.20986	6.58e-07	0.0047336	0.0305998	-1.3338	-0.737211	-0.596587
ENSMUSG00000021388	Aspn	protein_coding	11.0088	11.0491	11.3675	6.59e-07	0.588605	9.36e-06	0.547202	0.0596957	0.487506
ENSMUSG00000046699	Slitrk4	protein_coding	3.57059	3.84576	4.05437	6.6e-07	0.000433891	0.109399	2.52491	1.82782	0.697087
ENSMUSG00000025268	Maged2	protein_coding	9.46897	9.47617	9.87433	6.62e-07	0.865035	1.58e-06	0.636871	0.0219416	0.61493
ENSMUSG00000032011	Thy1	protein_coding	8.27333	8.25376	9.0016	6.7e-07	0.855705	2.61e-07	1.13837	-0.0420228	1.18039
ENSMUSG00000030105	Arl8b	protein_coding	12.2276	12.1417	11.9683	6.87e-07	0.112136	0.000738621	-0.395226	-0.126376	-0.26885
ENSMUSG00000028111	Ctsk	protein_coding	7.96766	8.14792	8.7633	7.06e-07	0.307289	8.12e-05	1.29967	0.269269	1.0304
ENSMUSG00000058145	Adamts17	protein_coding	3.19092	3.27525	3.70199	7.08e-07	0.155609	0.00017507	2.92552	0.898128	2.02739
ENSMUSG00000027239	Mdk	protein_coding	5.47288	5.55666	6.15191	7.18e-07	0.55015	1.25e-05	1.552	0.193664	1.35833
ENSMUSG00000041895	Wipi1	protein_coding	12.3602	12.3157	12.0753	7.21e-07	0.447757	2.72e-05	-0.434024	-0.0664262	-0.367598
ENSMUSG00000033498	Strc	protein_coding	4.97268	5.16654	5.44012	7.22e-07	0.0209131	0.00720727	1.28217	0.620137	0.66203
ENSMUSG00000020462	Cfap36	protein_coding	8.11821	8.00729	7.82861	7.26e-07	0.0671729	0.00187444	-0.489736	-0.17904	-0.310696
ENSMUSG00000026853	Crat	protein_coding	14.6268	14.5567	14.2646	7.31e-07	0.335485	6.62e-05	-0.557255	-0.108344	-0.448911
ENSMUSG00000031565	Fgfr1	protein_coding	11.4083	11.5701	11.7499	7.34e-07	0.0184984	0.00943766	0.529157	0.252086	0.277071
ENSMUSG00000039851	4932438H23Rik	protein_coding	2.9926	3.11032	3.42778	7.67e-07	0.0253365	0.00230812	2.91458	1.39676	1.51781
ENSMUSG00000109008	Gm44899	lincRNA	6.78096	6.5334	6.37853	7.91e-07	0.00407134	0.0402195	-0.789729	-0.453347	-0.336382
ENSMUSG00000025736	Jmjd8	protein_coding	8.67471	8.83054	8.99644	7.94e-07	0.0154912	0.0120703	0.514243	0.25479	0.259454
ENSMUSG00000036099	Vezt	protein_coding	10.6349	10.6206	10.3632	7.97e-07	0.785977	3.12e-06	-0.418148	-0.0229199	-0.395228
ENSMUSG00000032012	Nectin1	protein_coding	6.90185	6.95647	7.30819	8.06e-07	0.414981	3.82e-05	0.753301	0.12838	0.624921
ENSMUSG00000020388	Pdlim4	protein_coding	7.61772	7.68276	8.17136	8.07e-07	0.441063	3.13e-05	0.944732	0.149621	0.795111
ENSMUSG00000034152	Exoc3	protein_coding	11.1995	11.0642	10.9542	8.1e-07	0.00773556	0.0235204	-0.374591	-0.202167	-0.172424
ENSMUSG00000037106	Fer1l6	protein_coding	8.07309	8.31834	8.52268	8.18e-07	0.00572602	0.0303304	0.734677	0.415037	0.319641
ENSMUSG00000040128	Pnrc1	protein_coding	11.3135	11.2094	10.9928	8.25e-07	0.0969399	0.00108358	-0.50004	-0.168172	-0.331868
ENSMUSG00000063856	Gpx1	protein_coding	10.0386	10.0601	10.4498	8.31e-07	0.739628	4.34e-06	0.623476	0.0422654	0.581211
ENSMUSG00000041779	Tram2	protein_coding	7.66054	7.7704	8.09921	8.69e-07	0.206533	0.000256732	0.744614	0.194409	0.550205
ENSMUSG00000063684	Gm13910	processed_pseudogene	7.92637	7.88378	7.4975	8.7e-07	0.68114	6.62e-06	-0.739203	-0.060681	-0.678522
ENSMUSG00000047686	Rtl3	protein_coding	4.8944	5.02474	5.48084	8.72e-07	0.182689	0.000293082	1.57335	0.443948	1.1294
ENSMUSG00000007888	Crlf1	protein_coding	7.23162	7.19456	7.60963	8.75e-07	0.602973	5.68e-08	0.649038	-0.0714019	0.72044
ENSMUSG00000039542	Ncam1	protein_coding	9.47307	9.70725	9.8351	8.76e-07	0.00135195	0.0874279	0.566667	0.370752	0.195915
ENSMUSG00000040564	Apoc1	protein_coding	3.92811	3.80455	4.36812	8.78e-07	0.0523255	7.1e-11	1.53221	-0.741934	2.27415
ENSMUSG00000019088	Dnase1l1	protein_coding	10.677	10.6107	10.4921	8.78e-07	0.0780427	0.00165179	-0.286835	-0.102665	-0.18417
ENSMUSG00000043613	Mmp3	protein_coding	3.3927	3.58993	3.79617	8.82e-07	0.0034349	0.0284671	2.27996	1.41259	0.867365
ENSMUSG00000023965	Fbxl17	protein_coding	10.669	10.5435	10.2852	8.83e-07	0.113102	0.000867745	-0.600589	-0.19319	-0.407399
ENSMUSG00000025204	Ndufb8	protein_coding	13.4695	13.3422	13.2265	8.85e-07	0.0108195	0.017976	-0.369988	-0.191801	-0.178186
ENSMUSG00000031736	Crnde	processed_transcript	6.60971	6.75702	7.20221	8.9e-07	0.174987	0.000365001	1.06809	0.300763	0.767328
ENSMUSG00000024511	Rab27b	protein_coding	5.11183	5.28582	5.56958	8.96e-07	0.0392307	0.00390669	1.19065	0.519946	0.6707
ENSMUSG00000012705	Retn	protein_coding	6.84174	6.62519	7.63115	9.02e-07	0.1313	1.57e-10	1.36307	-0.429787	1.79285
ENSMUSG00000046032	Snx12	protein_coding	9.89213	9.77228	9.67408	9.08e-07	0.00701373	0.027772	-0.341937	-0.187653	-0.154284
ENSMUSG00000030884	Uqcrc2	protein_coding	14.4967	14.3619	14.2313	9.17e-07	0.0131292	0.0151822	-0.400444	-0.202324	-0.19812
ENSMUSG00000038871	Bpgm	protein_coding	10.5993	10.5844	10.29	9.38e-07	0.830307	2.75e-06	-0.476879	-0.0207655	-0.456113
ENSMUSG00000052337	Immt	protein_coding	13.7657	13.6273	13.5167	9.48e-07	0.00633342	0.0299034	-0.373497	-0.207987	-0.16551
ENSMUSG00000026356	Dars	protein_coding	11.3264	11.2579	11.141	9.69e-07	0.0745469	0.0018774	-0.283078	-0.10299	-0.180088
ENSMUSG00000021892	Sh3bp5	protein_coding	10.7495	10.9704	11.2252	9.78e-07	0.0215387	0.00939752	0.735871	0.345963	0.389908
ENSMUSG00000025271	Pfkfb1	protein_coding	10.1102	10.2513	9.64238	9.8e-07	0.199216	6.49e-10	-0.765988	0.199846	-0.965834
ENSMUSG00000024782	Ak3	protein_coding	10.92	10.9816	11.2024	9.87e-07	0.285624	0.000130851	0.430601	0.0943173	0.336284
ENSMUSG00000022206	Npr3	protein_coding	11.93	12.1925	12.3884	1.06e-06	0.00502395	0.0379817	0.705507	0.405761	0.299746
ENSMUSG00000032014	Oaf	protein_coding	8.2431	8.42248	8.81611	1.08e-06	0.097065	0.00129054	0.96957	0.332144	0.637426
ENSMUSG00000062908	Acadm	protein_coding	14.7267	14.7362	14.3481	1.09e-06	0.98581	1.2e-06	-0.595308	-0.00217199	-0.593136
ENSMUSG00000034157	Cipc	protein_coding	11.074	11.075	10.8014	1.1e-06	0.984118	1.23e-06	-0.424403	-0.00172921	-0.422674
ENSMUSG00000037568	Vash2	protein_coding	6.18887	6.37404	6.78005	1.12e-06	0.131042	0.000755371	1.17723	0.373236	0.803996
ENSMUSG00000020715	Ern1	protein_coding	9.86422	9.51035	9.24275	1.14e-06	0.00800496	0.0268286	-1.02742	-0.558951	-0.468473
ENSMUSG00000066842	Hmcn1	protein_coding	6.36065	6.56528	6.78797	1.15e-06	0.0172319	0.0129124	0.861703	0.431823	0.429881
ENSMUSG00000081534	Slc48a1	protein_coding	10.9166	11.0772	11.167	1.17e-06	0.00195147	0.0784138	0.386205	0.246757	0.139448
ENSMUSG00000022466	Rpap3	protein_coding	9.43299	9.37636	9.22903	1.17e-06	0.17544	0.000474941	-0.323202	-0.0896447	-0.233558
ENSMUSG00000021814	Anxa7	protein_coding	11.4327	11.4143	11.1927	1.17e-06	0.737692	6.07e-06	-0.367146	-0.025248	-0.341898
ENSMUSG00000025738	Fbxl16	protein_coding	6.91085	7.01161	7.27654	1.18e-06	0.156268	0.00058272	0.666144	0.200344	0.4658
ENSMUSG00000028607	Cpt2	protein_coding	12.1347	12.1306	11.7628	1.2e-06	0.914047	2.07e-06	-0.574519	-0.0127584	-0.56176
ENSMUSG00000029247	Paics	protein_coding	11.61	11.5189	11.4117	1.21e-06	0.0272512	0.00825077	-0.302869	-0.137715	-0.165154
ENSMUSG00000029204	Rhoh	protein_coding	4.41005	4.47187	4.92901	1.22e-06	0.468065	3.19e-05	1.64328	0.262078	1.3812
ENSMUSG00000028417	Tal2	protein_coding	6.12649	6.26858	6.56686	1.24e-06	0.0841795	0.00174914	0.892862	0.328186	0.564675
ENSMUSG00000052565	Hist1h1d	protein_coding	4.78701	5.16237	5.36893	1.25e-06	0.000880661	0.119736	1.66396	1.1612	0.50276
ENSMUSG00000079685	Ulbp1	protein_coding	4.15726	4.20002	4.69542	1.26e-06	0.638838	1.06e-05	1.84462	0.192116	1.65251
ENSMUSG00000024187	Fam234a	protein_coding	11.7824	11.7036	11.473	1.28e-06	0.211889	0.000326793	-0.467423	-0.120373	-0.34705
ENSMUSG00000025190	Got1	protein_coding	14.284	14.1933	13.9704	1.29e-06	0.184654	0.000439284	-0.472201	-0.129345	-0.342857
ENSMUSG00000020330	Hmmr	protein_coding	2.6124	2.76056	3.06858	1.32e-06	0.00298095	0.00578212	4.91882	3.10678	1.81204
ENSMUSG00000028223	Decr1	protein_coding	12.9912	12.9214	12.5496	1.42e-06	0.376922	8.22e-05	-0.698015	-0.127855	-0.57016
ENSMUSG00000004473	Clec11a	protein_coding	7.13525	7.14979	7.86423	1.43e-06	0.828604	4.16e-06	1.30133	0.0592731	1.24205
ENSMUSG00000003134	Tbc1d8	protein_coding	8.87833	9.01436	9.16959	1.44e-06	0.0201049	0.0128699	0.461295	0.224823	0.236472
ENSMUSG00000054675	Tmem119	protein_coding	6.69674	6.9463	7.39736	1.46e-06	0.042571	0.00517688	1.28809	0.548348	0.739746
ENSMUSG00000029467	Atp2a2	protein_coding	18.0866	17.9235	17.6631	1.46e-06	0.0621182	0.00315903	-0.632236	-0.244826	-0.38741
ENSMUSG00000043004	Gng2	protein_coding	6.48803	6.60298	6.88642	1.47e-06	0.176423	0.000528548	0.770074	0.223413	0.546661
ENSMUSG00000031250	Tnmd	protein_coding	9.08457	9.2059	10.0114	1.49e-06	0.415724	6.33e-05	1.48555	0.251806	1.23374
ENSMUSG00000030351	Tspan11	protein_coding	6.18451	6.18092	6.74418	1.49e-06	0.979549	1.34e-06	1.14631	-0.0063195	1.15263
ENSMUSG00000035390	Brsk1	protein_coding	5.83373	5.82965	6.2817	1.51e-06	0.89202	7.98e-07	0.937056	-0.0280136	0.965069
ENSMUSG00000025498	Irf7	protein_coding	7.41016	7.45509	7.80473	1.52e-06	0.502358	3.55e-05	0.673901	0.0963799	0.577521
ENSMUSG00000057880	Abat	protein_coding	8.7569	8.7841	9.24074	1.53e-06	0.885708	3.14e-06	0.741504	0.02239	0.719114
ENSMUSG00000029189	Sel1l3	protein_coding	11.1065	11.1793	11.4051	1.53e-06	0.235661	0.000294986	0.45791	0.113312	0.344597
ENSMUSG00000022425	Enpp2	protein_coding	10.381	10.2986	9.78288	1.54e-06	0.493056	3.78e-05	-0.985239	-0.140175	-0.845064
ENSMUSG00000104713	Gbp6	protein_coding	9.55903	8.78	8.19254	1.59e-06	0.0339873	0.00733689	-2.25303	-0.993134	-1.2599
ENSMUSG00000047454	Gphn	protein_coding	10.4748	10.4079	10.204	1.61e-06	0.232811	0.000317201	-0.421243	-0.104496	-0.316747
ENSMUSG00000027339	Rassf2	protein_coding	7.46362	7.61847	8.06803	1.64e-06	0.172507	0.000599864	1.03375	0.297437	0.736313
ENSMUSG00000033287	Kctd17	protein_coding	8.86099	8.86535	9.32083	1.65e-06	0.851593	4.15e-06	0.734369	0.0289323	0.705437
ENSMUSG00000001891	Ugp2	protein_coding	15.3632	14.9961	14.8601	1.65e-06	0.000996876	0.133463	-0.768644	-0.52793	-0.240713
ENSMUSG00000020644	Id2	protein_coding	6.6878	6.88906	7.13305	1.66e-06	0.0286897	0.0091641	0.854647	0.397774	0.456873
ENSMUSG00000078190	Dnm3os	antisense	4.71727	4.82437	5.5523	1.67e-06	0.42503	5.88e-05	2.38393	0.408953	1.97498
ENSMUSG00000022754	Tmem45a	protein_coding	5.63289	5.6395	6.13779	1.67e-06	0.86003	4e-06	1.12924	0.0436442	1.08559
ENSMUSG00000005981	Trap1	protein_coding	12.3934	12.3366	12.2188	1.68e-06	0.117505	0.00127849	-0.265114	-0.0866273	-0.178486
ENSMUSG00000000339	Rtca	protein_coding	9.7209	9.68583	9.5186	1.7e-06	0.403444	8.05e-05	-0.318813	-0.055368	-0.263445
ENSMUSG00000036446	Lum	protein_coding	10.2699	10.4792	10.9159	1.71e-06	0.0737734	0.00272031	1.00517	0.376101	0.62907
ENSMUSG00000004843	Chmp2b	protein_coding	10.4967	10.4261	10.2725	1.73e-06	0.133581	0.00104757	-0.346131	-0.108335	-0.237796
ENSMUSG00000019791	Hint3	protein_coding	9.61861	9.52103	9.32395	1.73e-06	0.120562	0.00125878	-0.467869	-0.151268	-0.3166
ENSMUSG00000047419	Cmya5	protein_coding	16.4139	16.2092	15.8571	1.74e-06	0.0953787	0.00184761	-0.862665	-0.300877	-0.561787
ENSMUSG00000061126	Cyp4f39	protein_coding	3.17393	3.23619	3.69467	1.78e-06	0.302776	9.53e-05	2.92159	0.679982	2.24161
ENSMUSG00000034684	Sema3f	protein_coding	9.72119	9.84759	10.171	1.79e-06	0.152225	0.000826605	0.697798	0.210007	0.487791
ENSMUSG00000097729	2310015A10Rik	processed_transcript	10.5755	10.6089	10.3444	1.79e-06	0.498777	4.99e-08	-0.359332	0.0506411	-0.409973
ENSMUSG00000025745	Hadha	protein_coding	15.031	15.0191	14.6806	1.81e-06	0.798803	6.21e-06	-0.538756	-0.028761	-0.509995
ENSMUSG00000027668	Mfn1	protein_coding	13.4818	13.3974	13.1843	1.83e-06	0.195437	0.000508934	-0.449509	-0.121941	-0.327569
ENSMUSG00000074916	Chst14	protein_coding	6.61136	6.84944	7.09191	1.93e-06	0.0105574	0.027338	0.915734	0.499581	0.416152
ENSMUSG00000046997	Spsb4	protein_coding	8.80541	8.91817	9.44608	1.94e-06	0.357401	0.000123199	1.02382	0.198938	0.824881
ENSMUSG00000040820	Hlcs	protein_coding	9.73273	9.77062	9.40129	1.94e-06	0.638974	1.72e-07	-0.525503	0.0514394	-0.576942
ENSMUSG00000034832	Tet3	protein_coding	9.58553	9.9439	10.2812	1.96e-06	0.00827495	0.0342474	1.0607	0.589625	0.471075
ENSMUSG00000037946	Fgd3	protein_coding	7.97666	8.06527	8.43143	1.96e-06	0.329039	0.000156311	0.768705	0.159747	0.608958
ENSMUSG00000024286	Ccny	protein_coding	12.0372	11.942	11.7785	1.96e-06	0.0807582	0.00261681	-0.395729	-0.145171	-0.250558
ENSMUSG00000059119	Nap1l4	protein_coding	12.8353	12.7432	12.621	1.98e-06	0.0425839	0.00640454	-0.32297	-0.137682	-0.185288
ENSMUSG00000039197	Adk	protein_coding	11.8723	11.7886	11.6654	2e-06	0.0548136	0.00465483	-0.312865	-0.126337	-0.186528
ENSMUSG00000032652	Crebl2	protein_coding	8.86721	8.93077	8.63403	2e-06	0.203388	1.69e-09	-0.379978	0.0999038	-0.479882
ENSMUSG00000020176	Grb10	protein_coding	11.9675	11.9082	12.3846	2.05e-06	0.389058	2.03e-08	0.612245	-0.111234	0.723479
ENSMUSG00000031740	Mmp2	protein_coding	11.1527	11.2633	11.8201	2.08e-06	0.37874	0.000110737	1.03407	0.191969	0.842101
ENSMUSG00000028229	Rmdn1	protein_coding	9.94509	9.83523	9.63248	2.09e-06	0.105961	0.0017841	-0.487979	-0.165784	-0.322195
ENSMUSG00000028383	Hsdl2	protein_coding	12.6172	12.5563	12.086	2.14e-06	0.493254	5.02e-05	-0.851795	-0.123063	-0.728731
ENSMUSG00000042298	Ttc19	protein_coding	10.4542	10.3324	10.0381	2.2e-06	0.174085	0.000741203	-0.643745	-0.184417	-0.459327
ENSMUSG00000030878	Cdr2	protein_coding	7.75897	7.87551	8.25746	2.22e-06	0.215389	0.000476085	0.837791	0.222007	0.615784
ENSMUSG00000029310	Nudt9	protein_coding	10.914	10.7941	10.7009	2.25e-06	0.0087984	0.0354581	-0.3286	-0.181993	-0.146607
ENSMUSG00000034349	Smc4	protein_coding	8.08542	8.08295	8.45437	2.26e-06	0.981605	2.05e-06	0.623583	-0.00310061	0.626684
ENSMUSG00000019866	Crybg1	protein_coding	8.03842	7.76154	7.58226	2.26e-06	0.00561995	0.0507578	-0.783187	-0.456322	-0.326865
ENSMUSG00000074415	3110039I08Rik	processed_transcript	6.89783	7.16029	7.58453	2.33e-06	0.064885	0.00394662	1.29224	0.51	0.78224
ENSMUSG00000062312	Erbb2	protein_coding	7.40926	7.47329	7.78747	2.33e-06	0.384925	0.000117644	0.657154	0.123805	0.53335
ENSMUSG00000033491	Prss35	protein_coding	3.25951	3.39557	3.76855	2.34e-06	0.0453435	0.00349862	2.91407	1.29273	1.62134
ENSMUSG00000031576	Kcnu1	protein_coding	2.82517	2.91201	3.18607	2.34e-06	0.0769598	0.0010657	2.61632	1.06101	1.55532
ENSMUSG00000041058	Wwp1	protein_coding	12.9734	12.7998	12.4811	2.34e-06	0.111791	0.00174177	-0.763203	-0.256969	-0.506234
ENSMUSG00000044172	Ptx4	protein_coding	6.91152	7.22133	7.64746	2.35e-06	0.028176	0.0113464	1.36304	0.638594	0.724447
ENSMUSG00000023191	P3h3	protein_coding	7.95005	8.12166	8.52913	2.35e-06	0.145308	0.00109185	0.990465	0.307949	0.682517
ENSMUSG00000089656	Gm16271	antisense	4.76909	4.72256	4.34745	2.35e-06	0.569511	3.03e-05	-1.55348	-0.170099	-1.38338
ENSMUSG00000020592	Sdc1	protein_coding	7.77083	7.78102	8.13578	2.4e-06	0.915064	4.11e-06	0.615642	0.0142576	0.601384
ENSMUSG00000047714	Ppp1r2	protein_coding	12.271	12.1572	12.0221	2.42e-06	0.0325443	0.0100077	-0.375599	-0.170231	-0.205368
ENSMUSG00000085272	Sbk3	protein_coding	9.61884	9.63449	10.3785	2.44e-06	0.878921	5.1e-06	1.25314	0.0406065	1.21253
ENSMUSG00000030753	Thap12	protein_coding	13.0102	12.896	12.6292	2.46e-06	0.17769	0.000770741	-0.575276	-0.164525	-0.410751
ENSMUSG00000020349	Ppp2ca	protein_coding	13.45	13.3043	13.1311	2.5e-06	0.0382875	0.00839985	-0.480014	-0.211202	-0.268812
ENSMUSG00000037499	Nenf	protein_coding	10.9313	10.7995	10.6119	2.51e-06	0.0606788	0.00466488	-0.497391	-0.197964	-0.299427
ENSMUSG00000025355	Mmp19	protein_coding	6.2484	6.22913	6.77576	2.52e-06	0.740168	4.94e-07	1.00658	-0.0737969	1.08038
ENSMUSG00000020668	Kif3c	protein_coding	10.4051	10.2963	10.0195	2.56e-06	0.194084	0.000665544	-0.588863	-0.1622	-0.426663
ENSMUSG00000038204	Asb10	protein_coding	12.0202	11.8916	11.6744	2.61e-06	0.0780718	0.00331591	-0.531998	-0.199334	-0.332664
ENSMUSG00000040167	Ikzf5	protein_coding	9.52405	9.49222	9.25031	2.63e-06	0.575402	3.56e-05	-0.438265	-0.0519267	-0.386338
ENSMUSG00000060036	Rpl3	protein_coding	11.1178	11.2934	11.4822	2.64e-06	0.0176639	0.0201311	0.551313	0.278893	0.27242
ENSMUSG00000032968	Inha	protein_coding	6.57444	6.83872	6.938	2.65e-06	0.000490338	0.231434	0.693991	0.523358	0.170633
ENSMUSG00000020988	L2hgdh	protein_coding	10.776	10.7134	10.4404	2.71e-06	0.379286	0.00013822	-0.523158	-0.0978208	-0.425337
ENSMUSG00000030677	Kif22	protein_coding	3.79244	3.78462	4.33955	2.75e-06	0.985218	2.63e-06	2.12594	-0.00920384	2.13514
ENSMUSG00000022507	1810013L24Rik	protein_coding	11.2283	11.2628	10.958	2.76e-06	0.584003	1.65e-07	-0.423835	0.049368	-0.473203
ENSMUSG00000030110	Ret	protein_coding	8.08454	8.0345	8.75964	2.78e-06	0.590535	1.78e-07	1.04392	-0.121174	1.1651
ENSMUSG00000019124	Scrn1	protein_coding	6.18787	6.35061	6.63778	2.79e-06	0.0780118	0.00338053	0.92991	0.358924	0.570987
ENSMUSG00000036908	Unc93b1	protein_coding	7.98474	8.12753	8.42081	2.79e-06	0.119594	0.00175939	0.711098	0.238985	0.472114
ENSMUSG00000001270	Ckb	protein_coding	8.73592	8.77801	9.16556	2.79e-06	0.68849	1.84e-05	0.692264	0.0598141	0.632449
ENSMUSG00000000290	Itgb2	protein_coding	6.35536	6.48574	6.8712	2.8e-06	0.206858	0.000607665	0.985032	0.272056	0.712976
ENSMUSG00000021096	Ppm1a	protein_coding	13.2733	13.2034	12.9708	2.82e-06	0.278147	0.000320269	-0.453301	-0.104933	-0.348368
ENSMUSG00000048967	Yjefn3	protein_coding	7.43086	7.22889	7.00773	2.87e-06	0.0295161	0.0125194	-0.763161	-0.350994	-0.412167
ENSMUSG00000035258	Abi3bp	protein_coding	9.73255	9.8219	10.4798	2.88e-06	0.516131	5.57e-05	1.13866	0.158363	0.980296
ENSMUSG00000028690	Mmachc	protein_coding	10.6781	10.5667	10.4488	2.88e-06	0.0259647	0.0144096	-0.354308	-0.168465	-0.185843
ENSMUSG00000035757	Selenoo	protein_coding	9.37622	9.31628	9.13001	2.88e-06	0.243881	0.000452832	-0.395733	-0.0980239	-0.297709
ENSMUSG00000100599	1700120C14Rik	processed_transcript	9.80436	9.72856	9.54145	2.91e-06	0.174667	0.000916055	-0.420224	-0.121506	-0.298719
ENSMUSG00000029093	Sorcs2	protein_coding	6.90061	7.04159	7.38759	2.92e-06	0.170254	0.00094215	0.884263	0.264302	0.619961
ENSMUSG00000051043	Gprc5c	protein_coding	9.12925	9.54056	9.79796	2.94e-06	0.00247216	0.0992493	1.04865	0.68004	0.36861
ENSMUSG00000037373	Ctbp1	protein_coding	12.9409	12.8845	12.7836	2.95e-06	0.0948346	0.00268836	-0.239504	-0.0855874	-0.153916
ENSMUSG00000086903	Hotair	lincRNA	5.584	5.76687	6.01689	2.97e-06	0.0447422	0.00735333	0.963683	0.428249	0.535434
ENSMUSG00000047187	Rab2a	protein_coding	12.3936	12.3279	12.1995	2.97e-06	0.114688	0.00197879	-0.297525	-0.100397	-0.197129
ENSMUSG00000028555	Ttc39a	protein_coding	4.48935	4.65423	4.89802	2.98e-06	0.0392405	0.00766956	1.32038	0.610657	0.70972
ENSMUSG00000054162	Spock3	protein_coding	4.66799	4.8504	5.20807	2.99e-06	0.0548175	0.00518166	1.61756	0.687301	0.930262
ENSMUSG00000067369	Trmt2b	protein_coding	9.67532	9.55766	9.35027	2.99e-06	0.0943626	0.00274591	-0.508791	-0.181585	-0.327205
ENSMUSG00000020393	Kremen1	protein_coding	13.4625	13.3651	13.2028	3e-06	0.0807814	0.00345145	-0.392541	-0.146708	-0.245832
ENSMUSG00000020029	Nudt4	protein_coding	13.8446	13.5947	13.4596	3e-06	0.00281083	0.0923834	-0.568771	-0.363784	-0.204987
ENSMUSG00000028207	Asph	protein_coding	12.6739	12.6366	12.9391	3.01e-06	0.488838	8.22e-08	0.399138	-0.0592514	0.45839
ENSMUSG00000024456	Diaph1	protein_coding	13.3166	13.2211	12.9854	3.08e-06	0.201089	0.000707071	-0.505376	-0.138438	-0.366938
ENSMUSG00000023004	Tuba1b	protein_coding	9.12887	9.10378	9.5216	3.11e-06	0.834874	1.12e-06	0.611669	-0.0276161	0.639286
ENSMUSG00000018765	Fxr2	protein_coding	12.5353	12.4903	12.3216	3.11e-06	0.331267	0.000223765	-0.323979	-0.0674556	-0.256524
ENSMUSG00000025041	Nt5c2	protein_coding	10.4272	10.505	10.7412	3.13e-06	0.246931	0.000460478	0.480671	0.119877	0.360794
ENSMUSG00000028755	Cda	protein_coding	6.33621	6.73592	6.87138	3.17e-06	0.000470947	0.245287	1.02285	0.774807	0.248043
ENSMUSG00000061825	Ces2c	protein_coding	4.89785	4.97652	5.63888	3.19e-06	0.36361	0.000161757	1.87193	0.37734	1.49459
ENSMUSG00000114018	Gm36495	lincRNA	5.97973	6.12691	6.61906	3.2e-06	0.200332	0.000705269	1.28193	0.36026	0.921666
ENSMUSG00000056413	Adap1	protein_coding	5.73866	6.01614	6.12659	3.33e-06	0.000597722	0.225546	0.86518	0.651236	0.213944
ENSMUSG00000031751	Amfr	protein_coding	12.8548	12.7967	12.5969	3.4e-06	0.303875	0.000299203	-0.389619	-0.0862012	-0.303417
ENSMUSG00000025821	Zfp282	protein_coding	8.51984	8.62118	8.8424	3.49e-06	0.102685	0.00266636	0.521185	0.18555	0.335635
ENSMUSG00000029392	Rilpl1	protein_coding	12.7049	12.5811	12.3989	3.51e-06	0.0706533	0.00465343	-0.465853	-0.181486	-0.284367
ENSMUSG00000018819	Lsp1	protein_coding	9.47127	9.52662	10.0311	3.53e-06	0.653252	2.82e-05	0.848518	0.0825581	0.76596
ENSMUSG00000019942	Cdk1	protein_coding	3.96847	4.0328	4.67639	3.54e-06	0.403689	0.000115889	2.51167	0.474904	2.03677
ENSMUSG00000027490	E2f1	protein_coding	4.43169	4.48831	4.98746	3.56e-06	0.532304	5.44e-05	1.67309	0.23886	1.43423
ENSMUSG00000036606	Plxnb2	protein_coding	9.53398	9.694	9.87171	3.57e-06	0.0228251	0.0184783	0.531139	0.26213	0.269009
ENSMUSG00000029163	Emilin1	protein_coding	8.48302	8.62328	9.08367	3.59e-06	0.231954	0.000582709	1.01901	0.264264	0.754746
ENSMUSG00000030768	Disp1	protein_coding	7.12771	7.32951	7.52447	3.59e-06	0.0137323	0.0302453	0.720171	0.388788	0.331383
ENSMUSG00000022324	Matn2	protein_coding	8.04667	8.0403	8.55555	3.6e-06	0.923658	2.28e-06	0.857623	-0.0179702	0.875593
ENSMUSG00000114196	Gm47547	antisense	4.39107	4.26076	3.96127	3.62e-06	0.206675	0.000619463	-1.81203	-0.448632	-1.3634
ENSMUSG00000038991	Txndc5	protein_coding	10.5543	10.5665	10.7781	3.65e-06	0.782986	1.34e-05	0.343211	0.020563	0.322648
ENSMUSG00000021903	Galnt15	protein_coding	9.97259	9.81825	9.43744	3.71e-06	0.219729	0.00067516	-0.826516	-0.218611	-0.607906
ENSMUSG00000038028	Tigar	protein_coding	11.1038	10.9809	10.7096	3.74e-06	0.180312	0.00102001	-0.607809	-0.175815	-0.431994
ENSMUSG00000020089	Ppa1	protein_coding	10.7596	10.6808	10.5161	3.76e-06	0.132788	0.00182419	-0.374068	-0.121402	-0.252666
ENSMUSG00000040711	Sh3pxd2b	protein_coding	8.6286	8.60437	9.16134	3.8e-06	0.817482	1.23e-06	0.820769	-0.0413665	0.862135
ENSMUSG00000055675	Kbtbd11	protein_coding	5.89629	5.80302	6.27074	3.81e-06	0.254281	1.03e-08	0.78379	-0.209123	0.992913
ENSMUSG00000037149	Ddx1	protein_coding	12.1199	12.0603	11.8876	3.84e-06	0.227776	0.000643494	-0.354506	-0.0924773	-0.262029
ENSMUSG00000003849	Nqo1	protein_coding	10.7615	10.8377	10.2511	3.84e-06	0.430987	6.41e-08	-0.772274	0.131279	-0.903553
ENSMUSG00000031198	Fundc2	protein_coding	12.6704	12.5372	12.3942	3.85e-06	0.0279908	0.0154832	-0.416915	-0.198278	-0.218637
ENSMUSG00000038147	Cd84	protein_coding	4.60324	4.80892	5.1037	3.86e-06	0.0313211	0.0119935	1.48507	0.716473	0.768597
ENSMUSG00000020078	Vps26a	protein_coding	11.0273	10.8857	10.8149	3.86e-06	0.00224303	0.119802	-0.325851	-0.215711	-0.110141
ENSMUSG00000115240	Gm5144	bidirectional_promoter_lncRNA	4.62908	4.70199	5.07547	3.89e-06	0.353113	0.000200677	1.29948	0.278004	1.02147
ENSMUSG00000031673	Cdh11	protein_coding	6.73658	6.95929	7.49736	3.9e-06	0.115457	0.00229643	1.45199	0.499736	0.952251
ENSMUSG00000031808	Slc27a1	protein_coding	12.7266	12.7804	12.3022	3.95e-06	0.583487	2.44e-07	-0.648369	0.0769898	-0.725359
ENSMUSG00000019806	Aig1	protein_coding	8.91363	9.05742	9.21765	3.96e-06	0.0223141	0.0201645	0.482343	0.240927	0.241416
ENSMUSG00000026097	Ormdl1	protein_coding	7.47383	7.45073	7.15905	3.99e-06	0.711462	2.27e-05	-0.564397	-0.0441931	-0.520204
ENSMUSG00000031776	Arl2bp	protein_coding	11.0511	10.9285	10.755	4.02e-06	0.055555	0.007066	-0.449255	-0.186359	-0.262896
ENSMUSG00000024885	Aldh3b1	protein_coding	5.76228	5.93873	6.20172	4.05e-06	0.0510197	0.00762466	0.942255	0.411342	0.530913
ENSMUSG00000020847	Rph3al	protein_coding	7.94136	7.82271	7.57255	4.06e-06	0.154287	0.00148092	-0.638629	-0.195185	-0.443444
ENSMUSG00000001348	Acp5	protein_coding	6.76653	6.5354	7.32356	4.09e-06	0.0333904	2.08e-11	0.975814	-0.469607	1.44542
ENSMUSG00000068184	Ndufaf2	protein_coding	8.52886	8.39109	8.20342	4.12e-06	0.052242	0.00790445	-0.539497	-0.226055	-0.313442
ENSMUSG00000028104	Polr3gl	protein_coding	10.9396	10.9207	10.6968	4.15e-06	0.707638	2.37e-05	-0.37521	-0.0304879	-0.344722
ENSMUSG00000034201	Gas2l1	protein_coding	8.63413	8.68247	9.04443	4.2e-06	0.538225	6.77e-05	0.644862	0.0871774	0.557685
ENSMUSG00000022558	Mroh1	protein_coding	10.0374	9.89212	9.70419	4.22e-06	0.050361	0.0082909	-0.517157	-0.219541	-0.297615
ENSMUSG00000041313	Slc7a1	protein_coding	9.03297	9.11317	9.42494	4.26e-06	0.323322	0.000307001	0.620449	0.134294	0.486154
ENSMUSG00000019852	Arfgef3	protein_coding	3.89802	3.97528	4.43598	4.31e-06	0.369084	0.000174027	2.14033	0.442934	1.6974
ENSMUSG00000038383	Pigu	protein_coding	9.9903	10.1124	10.2067	4.34e-06	0.00983823	0.0449259	0.337323	0.190754	0.146569
ENSMUSG00000062373	Tmem65	protein_coding	13.7321	13.6548	13.2442	4.34e-06	0.465997	0.000110888	-0.767936	-0.121819	-0.646117
ENSMUSG00000004558	Ndrg2	protein_coding	16.4838	16.4307	16.2121	4.37e-06	0.376863	0.00020775	-0.41076	-0.0790243	-0.331736
ENSMUSG00000056598	Drc3	protein_coding	6.36704	6.17612	5.97783	4.47e-06	0.0263007	0.018358	-0.802731	-0.380589	-0.422141
ENSMUSG00000019715	Gle1	protein_coding	10.3875	10.3481	10.2017	4.49e-06	0.336712	0.000293667	-0.287487	-0.0600485	-0.227439
ENSMUSG00000000085	Scmh1	protein_coding	10.593	10.5205	10.3832	4.53e-06	0.110119	0.00285976	-0.327709	-0.114009	-0.2137
ENSMUSG00000101939	Gm28438	unprocessed_pseudogene	10.1539	9.90673	9.71578	4.58e-06	0.0101581	0.0443442	-0.67479	-0.377985	-0.296805
ENSMUSG00000037295	Ldlrap1	protein_coding	8.29181	8.44191	8.61141	4.68e-06	0.0300886	0.0162224	0.519615	0.249058	0.270557
ENSMUSG00000020116	Pno1	protein_coding	10.737	10.6309	10.4966	4.72e-06	0.0500727	0.00897557	-0.370272	-0.15835	-0.211922
ENSMUSG00000034714	Ttyh2	protein_coding	7.33363	7.49559	7.89811	4.73e-06	0.154183	0.00161364	0.972873	0.306415	0.666458
ENSMUSG00000004771	Rab11a	protein_coding	10.9844	10.909	10.8182	4.79e-06	0.0385047	0.0125605	-0.255076	-0.115415	-0.139661
ENSMUSG00000068522	Aard	protein_coding	1.72332	1.78013	1.98856	4.82e-06	0.0164092	0.00423542	5.0409	2.82784	2.21306
ENSMUSG00000022351	Sqle	protein_coding	5.69445	5.98185	6.44032	4.82e-06	0.034549	0.0133008	1.70102	0.79598	0.905036
ENSMUSG00000018599	Mief2	protein_coding	12.3729	12.2583	12.1497	4.87e-06	0.0207221	0.0240989	-0.342435	-0.17327	-0.169164
ENSMUSG00000108322	5430431A17Rik	lincRNA	8.61265	8.68519	9.20738	4.93e-06	0.498409	9.99e-05	0.997371	0.14867	0.848701
ENSMUSG00000071984	Fndc1	protein_coding	10.6035	10.6707	11.1932	4.97e-06	0.502872	9.78e-05	0.91759	0.134854	0.782735
ENSMUSG00000001123	Lgals9	protein_coding	8.87188	8.81467	9.24102	5.05e-06	0.499048	1.64e-07	0.591586	-0.0887981	0.680385
ENSMUSG00000037622	Wdtc1	protein_coding	12.4194	12.3322	12.2073	5.12e-06	0.0603217	0.0073708	-0.319333	-0.131511	-0.187822
ENSMUSG00000039960	Rhou	protein_coding	11.5993	11.4797	11.0144	5.18e-06	0.421714	0.000174177	-0.881935	-0.155335	-0.726599
ENSMUSG00000048078	Tenm4	protein_coding	6.55452	6.71486	7.09485	5.2e-06	0.166268	0.00148781	1.02614	0.317513	0.708627
ENSMUSG00000004056	Akt2	protein_coding	13.0853	13.0013	12.8661	5.22e-06	0.0794631	0.0050984	-0.329101	-0.126669	-0.202432
ENSMUSG00000028458	Tesk1	protein_coding	11.8099	11.7299	11.5671	5.22e-06	0.13046	0.00235268	-0.368094	-0.122101	-0.245994
ENSMUSG00000028832	Stmn1	protein_coding	6.07991	6.0891	6.59957	5.3e-06	0.971813	6.39e-06	1.06802	0.00859118	1.05943
ENSMUSG00000071713	Csf2rb	protein_coding	6.07867	6.31889	6.60257	5.34e-06	0.0203389	0.0251541	1.05615	0.547934	0.50822
ENSMUSG00000032324	Tspan3	protein_coding	12.5015	12.3962	12.2078	5.36e-06	0.101708	0.00358252	-0.443386	-0.15941	-0.283976
ENSMUSG00000025651	Uqcrc1	protein_coding	15.1316	15.0145	14.9316	5.37e-06	0.00875676	0.0538787	-0.303216	-0.174709	-0.128506
ENSMUSG00000023886	Smoc2	protein_coding	11.2272	11.3567	11.6713	5.38e-06	0.167686	0.00152623	0.675593	0.205147	0.470446
ENSMUSG00000031299	Pdha1	protein_coding	15.3622	15.1865	15.0741	5.43e-06	0.00672026	0.066232	-0.439648	-0.26204	-0.177609
ENSMUSG00000026342	Slc35f5	protein_coding	11.0472	10.7151	10.5142	5.49e-06	0.0111876	0.044681	-0.825098	-0.460229	-0.364869
ENSMUSG00000061306	Slc38a10	protein_coding	11.6704	11.5192	11.4299	5.55e-06	0.00419404	0.0936274	-0.369187	-0.232687	-0.1365
ENSMUSG00000062031	Pgghg	protein_coding	7.28713	7.39826	7.79622	5.58e-06	0.221111	0.000902311	0.900736	0.246075	0.654661
ENSMUSG00000044006	Cilp2	protein_coding	8.73149	8.8079	10.0943	5.61e-06	0.685711	3.53e-05	2.25955	0.201724	2.05783
ENSMUSG00000028782	Adgrb2	protein_coding	5.18223	5.27274	5.58924	5.63e-06	0.267639	0.000563604	1.03048	0.264937	0.765543
ENSMUSG00000035877	Zhx3	protein_coding	10.0851	10.0259	10.4804	5.63e-06	0.525743	2.3e-07	0.598023	-0.0840436	0.682066
ENSMUSG00000024858	Grk2	protein_coding	11.5324	11.444	11.3783	5.66e-06	0.00931685	0.0534989	-0.236943	-0.135843	-0.1011
ENSMUSG00000026027	Stradb	protein_coding	11.9637	11.9147	11.7131	5.79e-06	0.393406	0.0002338	-0.379171	-0.0713055	-0.307866
ENSMUSG00000059149	Mfsd4a	protein_coding	7.7381	7.7805	7.00109	5.79e-06	0.902534	3.24e-06	-1.39255	0.0371314	-1.42968
ENSMUSG00000057969	Sema3b	protein_coding	9.65237	9.92779	10.0585	5.87e-06	0.00180676	0.158867	0.65002	0.448628	0.201392
ENSMUSG00000022679	Mpv17l	protein_coding	5.0727	5.45564	5.55917	5.9e-06	0.00010187	0.519386	1.3038	1.12981	0.173997
ENSMUSG00000051506	Wdfy4	protein_coding	6.70303	7.10206	7.05271	5.95e-06	2.88e-07	0.51988	0.667134	0.757671	-0.0905367
ENSMUSG00000047746	Fbxo40	protein_coding	14.1857	14.1151	13.8389	6e-06	0.39738	0.000233313	-0.532447	-0.0995352	-0.432912
ENSMUSG00000066568	Lsm14a	protein_coding	11.5987	11.5203	11.4302	6.12e-06	0.0363654	0.0153513	-0.256636	-0.118775	-0.137861
ENSMUSG00000021226	Acot2	protein_coding	10.272	10.418	9.75769	6.21e-06	0.232596	1.12e-08	-0.840169	0.221122	-1.06129
ENSMUSG00000024952	Rps6ka4	protein_coding	8.96238	8.89547	8.73319	6.22e-06	0.19246	0.00134966	-0.366458	-0.105066	-0.261391
ENSMUSG00000027412	Lpin3	protein_coding	8.47642	8.38823	8.88015	6.26e-06	0.301393	2.92e-08	0.650201	-0.151142	0.801343
ENSMUSG00000015112	Slc25a13	protein_coding	7.02392	7.01574	6.68005	6.29e-06	0.807149	1.97e-05	-0.669768	-0.0351379	-0.63463
ENSMUSG00000028583	Pdpn	protein_coding	7.59512	7.48211	8.07605	6.31e-06	0.305338	3.16e-08	0.796625	-0.185003	0.981627
ENSMUSG00000000753	Serpinf1	protein_coding	11.2788	11.357	11.9806	6.34e-06	0.592573	6.9e-05	1.07936	0.128034	0.951325
ENSMUSG00000038351	Sgsm2	protein_coding	7.24923	7.45545	7.55726	6.37e-06	0.0021607	0.152297	0.542084	0.374187	0.167897
ENSMUSG00000031760	Mt3	protein_coding	4.56683	4.6436	5.08718	6.39e-06	0.340839	0.000330416	1.54053	0.341691	1.19884
ENSMUSG00000022848	Dirc2	protein_coding	11.4441	11.3146	11.1428	6.4e-06	0.0546833	0.00960524	-0.457158	-0.194502	-0.262656
ENSMUSG00000034209	Rasl10a	protein_coding	3.58158	3.73268	4.00781	6.49e-06	0.0299429	0.0139063	2.04548	1.0292	1.01628
ENSMUSG00000030255	Sspn	protein_coding	12.2343	12.3834	12.5006	6.59e-06	0.0128283	0.0436978	0.406784	0.224852	0.181932
ENSMUSG00000028273	Pdlim5	protein_coding	14.9058	14.8066	14.6243	6.62e-06	0.136679	0.00255042	-0.423652	-0.139923	-0.283729
ENSMUSG00000061119	Prcp	protein_coding	7.81599	7.83007	8.29789	6.66e-06	0.915943	1.1e-05	0.801066	0.0190532	0.782012
ENSMUSG00000025203	Scd2	protein_coding	9.71147	9.8404	10.3539	6.74e-06	0.233561	0.00093023	1.00608	0.266802	0.739281
ENSMUSG00000045667	Smtnl2	protein_coding	11.7531	11.8968	12.3033	6.77e-06	0.212668	0.00113529	0.809733	0.224365	0.585368
ENSMUSG00000063406	Tmed5	protein_coding	10.3012	10.1723	9.87547	7.06e-06	0.143839	0.00245174	-0.684133	-0.222179	-0.461954
ENSMUSG00000106140	Gm42208	lincRNA	4.54598	4.67601	4.16239	7.21e-06	0.312327	5.63e-08	-1.64521	0.323938	-1.96915
ENSMUSG00000096944	Gm26722	lincRNA	8.32755	8.453	8.69921	7.23e-06	0.13101	0.00293529	0.59818	0.203508	0.394672
ENSMUSG00000025404	R3hdm2	protein_coding	12.9483	12.8429	12.6892	7.26e-06	0.0660158	0.00812501	-0.391542	-0.160412	-0.23113
ENSMUSG00000031448	Adprhl1	protein_coding	13.252	13.1152	12.9729	7.27e-06	0.0323568	0.0190159	-0.428181	-0.204234	-0.223947
ENSMUSG00000051550	Zfp579	protein_coding	9.18099	9.34114	9.59278	7.28e-06	0.0576763	0.00970575	0.648979	0.275939	0.37304
ENSMUSG00000058013	2011-09-01	protein_coding	10.9597	10.9971	11.1891	7.33e-06	0.476603	0.000163012	0.35082	0.0559447	0.294876
ENSMUSG00000003721	Insig2	protein_coding	11.2134	11.1168	10.9498	7.45e-06	0.101308	0.00451639	-0.397981	-0.145401	-0.25258
ENSMUSG00000020312	Shc2	protein_coding	6.78907	6.907	7.23001	7.47e-06	0.206689	0.00128909	0.814013	0.234452	0.579562
ENSMUSG00000011148	Adssl1	protein_coding	14.9066	14.7988	14.6627	7.61e-06	0.0472385	0.0127258	-0.36677	-0.162586	-0.204185
ENSMUSG00000027215	Cd82	protein_coding	8.37884	8.40802	8.70322	7.65e-06	0.618989	7.05e-05	0.526428	0.0594452	0.466983
ENSMUSG00000056174	Col8a2	protein_coding	7.1256	7.35496	7.92411	7.67e-06	0.166798	0.00196423	1.43615	0.446933	0.98922
ENSMUSG00000058966	Fam57b	protein_coding	9.48568	9.10216	9.163	7.71e-06	1.33e-07	0.413402	-0.51996	-0.616089	0.0961284
ENSMUSG00000058239	Usf2	protein_coding	11.2878	11.1269	11.0488	7.73e-06	0.00274792	0.140603	-0.365664	-0.244887	-0.120778
ENSMUSG00000031167	Rbm3	protein_coding	11.3894	11.3439	11.1104	7.85e-06	0.416727	0.000256133	-0.438579	-0.0795846	-0.358994
ENSMUSG00000014956	Ppp1cb	protein_coding	14.106	14.0384	13.7986	7.99e-06	0.335075	0.000462983	-0.46881	-0.101182	-0.367628
ENSMUSG00000024429	Gnl1	protein_coding	10.6336	10.548	10.3394	8e-06	0.212528	0.00129738	-0.458592	-0.127792	-0.3308
ENSMUSG00000030339	Ltbr	protein_coding	10.3397	10.4224	10.5424	8.14e-06	0.0655793	0.00892965	0.311689	0.12947	0.182219
ENSMUSG00000020935	Dcakd	protein_coding	9.44322	9.50035	9.80001	8.22e-06	0.482776	0.000172653	0.544636	0.0863175	0.458319
ENSMUSG00000034040	Galnt17	protein_coding	9.71279	9.93295	10.2042	8.54e-06	0.0424186	0.0154549	0.763125	0.348757	0.414368
ENSMUSG00000029020	Mfn2	protein_coding	15.1061	15.0746	14.8372	8.58e-06	0.598545	8.73e-05	-0.401522	-0.0474989	-0.354023
ENSMUSG00000033436	Armcx2	protein_coding	7.31486	7.37299	7.79005	8.61e-06	0.490075	0.000170538	0.840941	0.132639	0.708303
ENSMUSG00000038668	Lpar1	protein_coding	8.61839	8.78115	9.10296	8.73e-06	0.0991033	0.00515585	0.785435	0.292949	0.492486
ENSMUSG00000001576	Ergic1	protein_coding	10.7484	10.7743	10.9196	8.76e-06	0.506452	0.00015836	0.262059	0.0394755	0.222584
ENSMUSG00000113780	Gm33195	lincRNA	5.45368	5.40891	5.9271	8.79e-06	0.587948	6.83e-07	1.05228	-0.136488	1.18877
ENSMUSG00000074738	Fndc10	protein_coding	6.45258	6.68904	6.89802	8.8e-06	0.0101942	0.0606114	0.863445	0.506858	0.356587
ENSMUSG00000116851	Gm35576	lincRNA	4.23578	4.44414	4.75981	8.82e-06	0.0338854	0.0172661	1.81385	0.893197	0.920655
ENSMUSG00000041143	Tmco4	protein_coding	8.83574	8.59724	8.46818	8.82e-06	0.00513728	0.101224	-0.603093	-0.379035	-0.224058
ENSMUSG00000052248	Zeb2os	antisense	6.5188	6.59754	6.89937	8.92e-06	0.325879	0.000541951	0.721576	0.164877	0.556699
ENSMUSG00000031790	Mmp15	protein_coding	9.90202	10.0169	10.3492	8.96e-06	0.247532	0.00102337	0.700108	0.18288	0.517228
ENSMUSG00000005958	Ephb3	protein_coding	5.87169	6.13375	6.57051	9.05e-06	0.0489426	0.0130665	1.48654	0.668098	0.818442
ENSMUSG00000040136	Abcc8	protein_coding	5.54824	5.69494	6.10548	9.05e-06	0.194282	0.00161035	1.2445	0.37409	0.870407
ENSMUSG00000034042	Gpbp1l1	protein_coding	10.6297	10.6108	10.4472	9.05e-06	0.650876	6.82e-05	-0.281285	-0.0286	-0.252685
ENSMUSG00000028150	Rorc	protein_coding	12.113	12.0297	11.7259	9.05e-06	0.406892	0.000307435	-0.583333	-0.108916	-0.474418
ENSMUSG00000022364	Tbc1d31	protein_coding	6.25558	6.47799	6.65514	9.15e-06	0.0132777	0.0499518	0.808958	0.460735	0.348223
ENSMUSG00000074178	Gm10638	protein_coding	6.08745	5.62193	5.46764	9.15e-06	0.00277088	0.147756	-1.40931	-0.939445	-0.469864
ENSMUSG00000067242	Lgi1	protein_coding	10.2242	9.97375	9.74557	9.18e-06	0.0276878	0.0255458	-0.760904	-0.377174	-0.38373
ENSMUSG00000020926	Adam11	protein_coding	5.92331	6.08976	6.31806	9.22e-06	0.0533005	0.0121255	0.865989	0.388202	0.477787
ENSMUSG00000005410	Mcm5	protein_coding	5.38898	5.42322	5.77866	9.48e-06	0.664681	6.39e-05	0.940029	0.0974704	0.842558
ENSMUSG00000039956	Mrap	protein_coding	5.68408	5.36144	6.28268	9.56e-06	0.0024559	2.19e-13	1.23152	-0.912362	2.14388
ENSMUSG00000029061	Mmp23	protein_coding	5.42775	5.41868	5.94323	9.58e-06	0.987552	9.13e-06	1.19382	-0.00441148	1.19823
ENSMUSG00000002059	Rab34	protein_coding	6.86102	6.98156	7.31518	9.58e-06	0.231982	0.00122682	0.849078	0.233723	0.615355
ENSMUSG00000001517	Foxm1	protein_coding	4.21294	4.15948	4.70333	9.66e-06	0.521795	5.46e-07	1.61177	-0.256671	1.86845
ENSMUSG00000042700	Sipa1l1	protein_coding	9.55373	9.53844	9.26296	9.85e-06	0.798488	3.14e-05	-0.469376	-0.0269519	-0.442424
ENSMUSG00000029128	Rab28	protein_coding	11.9326	11.8311	11.6423	9.88e-06	0.116808	0.00436712	-0.432863	-0.153503	-0.27936
ENSMUSG00000032300	1700017B05Rik	protein_coding	7.06318	7.11832	7.48949	1.01e-05	0.506861	0.000177091	0.761663	0.117119	0.644544
ENSMUSG00000060600	Eno3	protein_coding	15.7236	15.4005	15.4369	1.02e-05	8.4e-07	0.608534	-0.435163	-0.485666	0.0505033
ENSMUSG00000001228	Uhrf1	protein_coding	4.74061	4.68549	5.32559	1.03e-05	0.574035	7.76e-07	1.54659	-0.210595	1.75718
ENSMUSG00000071014	Ndufb6	protein_coding	12.0269	11.8967	11.8034	1.03e-05	0.0113599	0.0606466	-0.343696	-0.197284	-0.146412
ENSMUSG00000053510	Nrd1	protein_coding	13.3862	13.3237	13.1029	1.05e-05	0.33379	0.00058028	-0.423032	-0.0927364	-0.330295
ENSMUSG00000066839	Ecsit	protein_coding	11.9108	11.8402	11.7191	1.06e-05	0.10941	0.00510372	-0.291866	-0.106052	-0.185815
ENSMUSG00000005233	Spc25	protein_coding	3.23456	3.2697	3.65403	1.07e-05	0.549021	0.000106255	2.23243	0.333319	1.89911
ENSMUSG00000004798	Ulk2	protein_coding	12.2676	12.1346	11.955	1.07e-05	0.068895	0.00978821	-0.475449	-0.196347	-0.279102
ENSMUSG00000019923	Zwint	protein_coding	10.0803	10.0013	9.85915	1.08e-05	0.118378	0.00460191	-0.344826	-0.122099	-0.222727
ENSMUSG00000041064	Pif1	protein_coding	1.42735	1.46427	1.67557	1.09e-05	0.066425	0.00522401	5.45644	2.52241	2.93403
ENSMUSG00000020882	Cacnb1	protein_coding	12.4871	12.5721	12.6886	1.09e-05	0.0652097	0.0106444	0.307606	0.129111	0.178495
ENSMUSG00000085772	D630024D03Rik	lincRNA	8.77632	8.59039	8.15515	1.09e-05	0.163142	0.00265955	-1.04452	-0.329599	-0.714916
ENSMUSG00000024330	Col11a2	protein_coding	8.98104	9.13762	9.98264	1.1e-05	0.437632	0.000293273	1.67933	0.297009	1.38232
ENSMUSG00000016327	Atp1b4	protein_coding	9.26772	9.32612	9.83928	1.1e-05	0.606414	0.000103844	0.894691	0.105259	0.789432
ENSMUSG00000114822	Gm4813	processed_pseudogene	2.57725	2.74468	2.87516	1.11e-05	0.00136723	0.127725	3.08621	2.31136	0.774843
ENSMUSG00000044770	Scml4	protein_coding	5.63	5.646	6.24844	1.11e-05	0.885183	2.14e-05	1.37212	0.0465616	1.32556
ENSMUSG00000027435	Cd93	protein_coding	10.7982	10.9414	11.3694	1.11e-05	0.221157	0.00151767	0.894356	0.249265	0.645091
ENSMUSG00000032997	Chpf	protein_coding	8.65507	8.69915	9.16395	1.11e-05	0.734769	5.01e-05	0.815	0.0632892	0.75171
ENSMUSG00000026387	Sctr	protein_coding	7.53114	7.71269	7.84115	1.11e-05	0.00834683	0.0807867	0.537246	0.327186	0.210061
ENSMUSG00000020808	Pimreg	protein_coding	2.94295	2.99475	3.44931	1.12e-05	0.373712	0.000258372	3.19196	0.697466	2.4945
ENSMUSG00000006476	Nsmf	protein_coding	8.88894	8.88831	9.18591	1.12e-05	0.998695	1.12e-05	0.486112	-0.00018348	0.486296
ENSMUSG00000075284	Wipf1	protein_coding	9.13425	9.16202	9.50858	1.13e-05	0.728426	5.28e-05	0.594782	0.0474077	0.547375
ENSMUSG00000028597	Gpx7	protein_coding	6.62627	6.62017	7.04932	1.14e-05	0.931906	7.86e-06	0.803215	-0.0161734	0.819388
ENSMUSG00000029581	Fscn1	protein_coding	9.12506	9.25982	9.73556	1.15e-05	0.277697	0.000959613	1.02799	0.255136	0.772857
ENSMUSG00000042109	Csdc2	protein_coding	6.4322	6.39736	6.82242	1.18e-05	0.651392	1.42e-06	0.732385	-0.0791319	0.811517
ENSMUSG00000031176	Dynlt3	protein_coding	11.084	10.9792	10.8868	1.18e-05	0.0205552	0.0394801	-0.304956	-0.161225	-0.143732
ENSMUSG00000039474	Wfs1	protein_coding	13.6238	13.3952	13.196	1.18e-05	0.030738	0.0263227	-0.647132	-0.319012	-0.32812
ENSMUSG00000036040	Adamtsl2	protein_coding	7.0863	7.09946	7.83779	1.19e-05	0.879671	2.36e-05	1.42601	0.0498249	1.37619
ENSMUSG00000047371	Zfp768	protein_coding	10.5328	10.3673	10.263	1.19e-05	0.00697804	0.0933972	-0.421745	-0.259691	-0.162054
ENSMUSG00000058420	Syt17	protein_coding	5.84768	6.00065	6.46862	1.2e-05	0.234292	0.00138458	1.25837	0.349428	0.908946
ENSMUSG00000000693	Loxl3	protein_coding	7.36709	7.31166	7.9614	1.2e-05	0.750043	2.69e-06	1.07449	-0.0793539	1.15385
ENSMUSG00000022952	Runx1	protein_coding	7.41657	7.51264	7.96781	1.2e-05	0.40393	0.000394725	0.952177	0.183752	0.768425
ENSMUSG00000024074	Crim1	protein_coding	12.0911	11.9195	11.5983	1.2e-05	0.16649	0.0027574	-0.753181	-0.237936	-0.515245
ENSMUSG00000020646	Mboat2	protein_coding	5.59579	5.85037	6.07051	1.21e-05	0.0164842	0.0467637	1.12268	0.627437	0.495247
ENSMUSG00000031298	Adgrg2	protein_coding	6.50485	6.20334	6.06042	1.21e-05	0.00347696	0.148377	-0.926427	-0.613248	-0.31318
ENSMUSG00000022033	Pbk	protein_coding	2.74613	2.7887	3.20919	1.22e-05	0.368599	0.000249642	3.35922	0.749928	2.60929
ENSMUSG00000000957	Mmp14	protein_coding	8.82793	8.88303	9.50432	1.24e-05	0.55552	0.000156494	1.11863	0.151494	0.967133
ENSMUSG00000035683	Melk	protein_coding	1.80891	1.83849	2.1036	1.25e-05	0.181951	0.000132809	4.6472	1.59732	3.04988
ENSMUSG00000112442	Gm47992	TEC	2.56704	2.61733	2.87211	1.25e-05	0.215328	0.000691376	2.50373	0.786118	1.71761
ENSMUSG00000117251	AL805899.2	lincRNA	3.78905	3.91694	4.17138	1.25e-05	0.0728963	0.00775672	1.64993	0.714942	0.93499
ENSMUSG00000066637	Ttc32	protein_coding	9.30336	9.14997	8.95981	1.26e-05	0.0569852	0.0139415	-0.545065	-0.2369	-0.308165
ENSMUSG00000027774	Gfm1	protein_coding	12.4483	12.3531	12.2636	1.31e-05	0.0258082	0.0334359	-0.278861	-0.142629	-0.136233
ENSMUSG00000024043	Arhgap28	protein_coding	5.70597	5.88378	6.18474	1.32e-05	0.106717	0.00588656	1.09115	0.414417	0.676732
ENSMUSG00000021816	Ppp3cb	protein_coding	12.3712	12.2678	12.0825	1.33e-05	0.134269	0.0042838	-0.440348	-0.151357	-0.288992
ENSMUSG00000064267	Hvcn1	protein_coding	5.2362	5.3672	5.6902	1.35e-05	0.136443	0.00397555	1.10973	0.393619	0.716109
ENSMUSG00000036561	Ppp6r2	protein_coding	11.1872	11.1711	10.8902	1.36e-05	0.780926	4.67e-05	-0.464276	-0.0296257	-0.434651
ENSMUSG00000055493	Epm2a	protein_coding	12.0614	12.0131	11.8312	1.37e-05	0.352578	0.000632033	-0.346264	-0.0739696	-0.272294
ENSMUSG00000031891	Hsd11b2	protein_coding	2.43845	2.51053	2.76259	1.41e-05	0.0909142	0.00242676	3.0639	1.28538	1.77853
ENSMUSG00000051726	Kcnf1	protein_coding	5.42083	5.52624	6.67399	1.41e-05	0.422604	0.000383677	2.51989	0.471343	2.04854
ENSMUSG00000034165	Ccnd3	protein_coding	9.67408	9.63564	10.0816	1.42e-05	0.71895	2.61e-06	0.623371	-0.0519899	0.675361
ENSMUSG00000027386	Fbln7	protein_coding	6.68608	6.81337	7.29372	1.43e-05	0.331151	0.000750632	1.10641	0.251599	0.854815
ENSMUSG00000034675	Dbn1	protein_coding	8.09172	7.98641	8.59048	1.43e-05	0.33048	1.11e-07	0.81959	-0.186473	1.00606
ENSMUSG00000031983	2310022B05Rik	protein_coding	10.2354	10.3387	10.4678	1.43e-05	0.0512959	0.0169981	0.361974	0.163383	0.198591
ENSMUSG00000097286	Gm26684	bidirectional_promoter_lncRNA	7.35518	7.45814	6.60406	1.43e-05	0.924462	9.28e-06	-1.62864	0.0351051	-1.66375
ENSMUSG00000024665	Fads2	protein_coding	7.044	7.20936	7.63167	1.44e-05	0.155036	0.00350959	1.06925	0.354274	0.714978
ENSMUSG00000073730	4933415F23Rik	protein_coding	8.17249	7.5511	7.29417	1.44e-05	0.0126516	0.0649705	-1.53131	-0.87712	-0.654185
ENSMUSG00000107956	Speer9-ps1	lincRNA	1.28593	1.16578	1.11284	1.46e-05	0.0411075	0.00929883	-5.02275	-1.80127	-3.22148
ENSMUSG00000007039	Ddah2	protein_coding	8.20277	8.322	8.59996	1.47e-05	0.159409	0.00344139	0.651278	0.213551	0.437727
ENSMUSG00000037455	Slc18b1	protein_coding	6.96872	7.09243	7.30962	1.47e-05	0.117837	0.0056787	0.611937	0.22621	0.385727
ENSMUSG00000074623	Gm826	protein_coding	7.08586	7.03811	6.49342	1.47e-05	0.73019	6.63e-05	-1.16588	-0.09106	-1.07482
ENSMUSG00000032038	St3gal4	protein_coding	7.36142	7.43525	7.74762	1.5e-05	0.402688	0.000483013	0.669293	0.131986	0.537308
ENSMUSG00000030323	Ift122	protein_coding	7.66047	7.68231	8.01177	1.51e-05	0.776015	5.36e-05	0.615224	0.0413095	0.573914
ENSMUSG00000027522	Stx16	protein_coding	10.0867	10.1557	10.3041	1.51e-05	0.168366	0.00322542	0.340947	0.109299	0.231648
ENSMUSG00000055401	Fbxo6	protein_coding	9.91565	9.80829	9.70067	1.51e-05	0.0323456	0.0293302	-0.337862	-0.166927	-0.170934
ENSMUSG00000027809	Etfdh	protein_coding	13.6015	13.5755	13.1682	1.54e-05	0.705496	7.96e-05	-0.684388	-0.0598062	-0.624582
ENSMUSG00000029577	Ube3b	protein_coding	13.1483	13.034	12.9113	1.55e-05	0.0370929	0.0253501	-0.356681	-0.172042	-0.184639
ENSMUSG00000034591	Slc41a2	protein_coding	5.56784	5.5656	6.05551	1.56e-05	0.939433	1.13e-05	1.05679	-0.0194964	1.07629
ENSMUSG00000036188	Ankmy2	protein_coding	7.72529	7.85253	8.06132	1.59e-05	0.0776752	0.0108409	0.575861	0.238846	0.337015
ENSMUSG00000034647	Ankrd12	protein_coding	9.22756	9.1395	8.82977	1.6e-05	0.308303	0.000988479	-0.648326	-0.152397	-0.495929
ENSMUSG00000022013	Dnajc15	protein_coding	10.7313	10.6032	10.4631	1.62e-05	0.0474289	0.0199845	-0.409889	-0.18827	-0.221619
ENSMUSG00000029050	Ski	protein_coding	11.3072	11.2613	11.5782	1.63e-05	0.404064	2.69e-07	0.405133	-0.0787199	0.483853
ENSMUSG00000004610	Etfb	protein_coding	10.4897	10.408	10.1905	1.63e-05	0.267914	0.0013677	-0.470021	-0.120542	-0.349479
ENSMUSG00000037031	Tspan15	protein_coding	8.59825	8.82219	9.07297	1.64e-05	0.0440644	0.0217043	0.780968	0.366582	0.414386
ENSMUSG00000022283	Pabpc1	protein_coding	11.564	11.5944	11.855	1.65e-05	0.661275	0.000109029	0.448197	0.0456772	0.40252
ENSMUSG00000020821	Kif1c	protein_coding	15.6382	15.5352	15.3282	1.65e-05	0.156502	0.003843	-0.464523	-0.152786	-0.311737
ENSMUSG00000114500	Gm8983	processed_pseudogene	3.09025	2.92596	2.81783	1.65e-05	0.0218061	0.0288771	-2.02945	-0.934581	-1.09487
ENSMUSG00000036855	Gjd4	protein_coding	1.83599	1.90031	2.09771	1.69e-05	0.0208733	0.00303811	4.46934	2.54373	1.92561
ENSMUSG00000028763	Hspg2	protein_coding	13.5211	13.5941	14.0335	1.69e-05	0.556782	0.000203649	0.774058	0.105755	0.668303
ENSMUSG00000031398	Plxna3	protein_coding	5.08957	5.22109	5.56321	1.72e-05	0.198815	0.00243016	1.28105	0.396378	0.884667
ENSMUSG00000024033	Rsph1	protein_coding	5.81162	6.02229	6.55221	1.73e-05	0.0820819	0.0101789	1.51388	0.620808	0.893075
ENSMUSG00000051790	Nlgn2	protein_coding	8.22165	8.23528	8.56825	1.73e-05	0.832145	4.46e-05	0.57644	0.0288791	0.547561
ENSMUSG00000098040	Gm20757	lincRNA	3.48011	3.36536	3.1647	1.73e-05	0.183233	0.00213338	-2.02293	-0.53825	-1.48468
ENSMUSG00000112188	Gm47708	lincRNA	5.60816	5.02914	5.00492	1.74e-05	6.78e-05	0.767417	-1.53213	-1.42252	-0.109606
ENSMUSG00000020122	Egfr	protein_coding	8.87268	8.84286	9.41026	1.75e-05	0.838617	6.9e-06	0.851412	-0.040644	0.892056
ENSMUSG00000035891	Cerk	protein_coding	9.08713	9.06431	9.33517	1.75e-05	0.690347	2.74e-06	0.39446	-0.0371877	0.431647
ENSMUSG00000022770	Dlg1	protein_coding	11.1571	11.0592	10.8205	1.75e-05	0.252361	0.00163457	-0.523641	-0.139376	-0.384266
ENSMUSG00000023249	Parp3	protein_coding	11.7541	11.8941	11.9801	1.76e-05	0.00731901	0.107473	0.344768	0.215677	0.129091
ENSMUSG00000031712	Il15	protein_coding	7.28741	7.26289	6.76251	1.76e-05	0.952525	2.32e-05	-0.996105	-0.0135579	-0.982547
ENSMUSG00000026434	Nucks1	protein_coding	11.5239	11.4691	11.3471	1.77e-05	0.177043	0.003297	-0.271574	-0.0853676	-0.186207
ENSMUSG00000031994	Adamts8	protein_coding	9.33533	9.76642	10.1462	1.78e-05	0.020821	0.0476478	1.28258	0.691542	0.59104
ENSMUSG00000060429	Sntb1	protein_coding	7.45882	7.61248	8.02429	1.78e-05	0.219752	0.00217989	0.923539	0.266868	0.656672
ENSMUSG00000024176	Sox8	protein_coding	5.25816	5.44737	5.73482	1.8e-05	0.0747012	0.0116058	1.21576	0.519064	0.696693
ENSMUSG00000024529	Lox	protein_coding	8.65624	8.63066	9.35266	1.8e-05	0.812271	6.06e-06	1.12133	-0.0624342	1.18377
ENSMUSG00000025781	Atp5c1	protein_coding	14.9749	14.8668	14.7699	1.8e-05	0.0245102	0.0414156	-0.309899	-0.162513	-0.147387
ENSMUSG00000023972	Ptk7	protein_coding	5.84119	6.08291	6.35414	1.81e-05	0.034247	0.0293089	1.10608	0.555922	0.550162
ENSMUSG00000036764	Dnajc12	protein_coding	7.96924	7.89547	7.64087	1.83e-05	0.311313	0.00108589	-0.569914	-0.133136	-0.436778
ENSMUSG00000002020	Ltbp2	protein_coding	5.97526	5.95816	6.49749	1.84e-05	0.9723	1.61e-05	1.04992	-0.00881933	1.05874
ENSMUSG00000074656	Eif2s2	protein_coding	12.0443	12.0275	11.8653	1.84e-05	0.696353	9.94e-05	-0.273495	-0.0248919	-0.248603
ENSMUSG00000037005	Xpnpep2	protein_coding	4.51174	4.57529	5.03237	1.86e-05	0.537011	0.000232121	1.59744	0.241911	1.35553
ENSMUSG00000031725	Ces1f	protein_coding	4.52849	4.46474	5.10474	1.86e-05	0.559135	1.37e-06	1.58058	-0.231796	1.81238
ENSMUSG00000018340	Anxa6	protein_coding	13.0092	13.016	13.1847	1.86e-05	0.843367	4.44e-05	0.266763	0.0123319	0.254431
ENSMUSG00000022339	Ebag9	protein_coding	9.26647	9.19234	9.05182	1.87e-05	0.143105	0.00501116	-0.343085	-0.116969	-0.226116
ENSMUSG00000056380	Gpr50	protein_coding	1.76004	1.77941	2.05472	1.89e-05	0.315448	0.000118355	4.64574	1.25767	3.38807
ENSMUSG00000068373	D430041D05Rik	protein_coding	7.74187	7.78023	7.40902	1.91e-05	0.62611	1.95e-06	-0.594989	0.0664144	-0.661404
ENSMUSG00000091537	Tma7	protein_coding	11.2529	11.1909	11.0405	1.92e-05	0.21346	0.00246468	-0.329308	-0.0957535	-0.233555
ENSMUSG00000054733	Msra	protein_coding	9.82224	9.74748	9.62649	1.93e-05	0.0977006	0.00910274	-0.309125	-0.119606	-0.18952
ENSMUSG00000093661	Eif4e3	protein_coding	9.19368	8.99913	8.88361	1.94e-05	0.0068805	0.118456	-0.49204	-0.311009	-0.181031
ENSMUSG00000019828	Grm1	protein_coding	2.571	2.44845	2.29455	1.95e-05	0.131938	0.00174975	-3.53161	-0.87945	-2.65216
ENSMUSG00000026003	Acadl	protein_coding	14.4509	14.4083	14.1117	1.96e-05	0.528455	0.000273679	-0.538104	-0.0794368	-0.458667
ENSMUSG00000047534	Mis18bp1	protein_coding	2.22791	2.2961	2.51542	1.97e-05	0.0693156	0.00322965	3.2416	1.48457	1.75703
ENSMUSG00000000325	Arvcf	protein_coding	9.8538	9.95297	10.0738	1.98e-05	0.0488169	0.0219411	0.341923	0.158939	0.182985
ENSMUSG00000038522	Mfsd4b1	protein_coding	7.91276	7.62991	7.51316	2.01e-05	0.00224387	0.230785	-0.695282	-0.497411	-0.197871
ENSMUSG00000026526	Fh1	protein_coding	13.3641	13.2582	13.1937	2.03e-05	0.00807872	0.107118	-0.256782	-0.159625	-0.0971567
ENSMUSG00000017747	Ghdc	protein_coding	8.40509	8.55082	8.66642	2.06e-05	0.0150379	0.0693258	0.421905	0.243682	0.178223
ENSMUSG00000049866	Arl4c	protein_coding	6.69689	6.83261	7.24302	2.08e-05	0.2958	0.00131058	1.04498	0.26066	0.784318
ENSMUSG00000027175	Tcp11l1	protein_coding	7.55454	7.49499	7.24412	2.1e-05	0.441745	0.000504155	-0.558528	-0.0993413	-0.459186
ENSMUSG00000085704	4921531C22Rik	processed_transcript	6.86204	6.85845	7.13751	2.12e-05	0.933872	1.5e-05	0.496197	-0.0101719	0.506369
ENSMUSG00000021779	Thrb	protein_coding	10.0628	10.0098	9.66331	2.13e-05	0.512595	0.00032456	-0.647612	-0.0994852	-0.548127
ENSMUSG00000030246	Ldhb	protein_coding	15.4098	15.3437	15.0906	2.15e-05	0.37355	0.000782008	-0.47888	-0.100282	-0.378598
ENSMUSG00000022336	Eif3e	protein_coding	12.0974	12.0685	11.9161	2.2e-05	0.499814	0.000360138	-0.276778	-0.0439736	-0.232804
ENSMUSG00000066900	Suds3	protein_coding	11.7568	11.6619	11.5539	2.25e-05	0.0473354	0.024303	-0.30598	-0.14315	-0.16283
ENSMUSG00000020897	Aurkb	protein_coding	3.03125	3.09899	3.45169	2.26e-05	0.235316	0.00142333	2.58102	0.773748	1.80727
ENSMUSG00000034723	Tmx4	protein_coding	9.75793	9.76239	9.52356	2.26e-05	0.929791	1.54e-05	-0.366199	0.00757107	-0.37377
ENSMUSG00000026589	Sec16b	protein_coding	6.05222	6.20011	6.50387	2.29e-05	0.1227	0.00701087	0.949488	0.354243	0.595245
ENSMUSG00000030116	Mfap5	protein_coding	9.85214	9.64684	10.4211	2.29e-05	0.0746872	1.8e-09	0.838326	-0.35449	1.19282
ENSMUSG00000063296	Tmem117	protein_coding	9.58317	9.66008	9.80674	2.32e-05	0.150598	0.0052825	0.353104	0.120995	0.232109
ENSMUSG00000024594	Prrc1	protein_coding	11.262	11.2191	11.0679	2.33e-05	0.331274	0.00112582	-0.301713	-0.0691994	-0.232514
ENSMUSG00000036718	Micall2	protein_coding	5.64462	5.82121	6.22989	2.37e-05	0.107991	0.0084914	1.3315	0.515753	0.815746
ENSMUSG00000040797	Iqsec3	protein_coding	5.979	5.97737	6.45213	2.38e-05	0.918645	1.55e-05	0.967456	-0.0243102	0.991766
ENSMUSG00000021486	Prelid1	protein_coding	9.3054	9.29266	9.63488	2.38e-05	0.802502	7.68e-06	0.502641	-0.0300322	0.532673
ENSMUSG00000054021	Sirt5	protein_coding	8.93104	8.79294	8.67433	2.4e-05	0.0232795	0.0518915	-0.411943	-0.220855	-0.191088
ENSMUSG00000027176	Cstf3	protein_coding	8.35682	8.44485	8.59291	2.41e-05	0.11789	0.00803554	0.389896	0.146815	0.243081
ENSMUSG00000059049	Frem1	protein_coding	5.32383	5.51865	5.98296	2.43e-05	0.200892	0.00310127	1.61712	0.499726	1.11739
ENSMUSG00000026202	Tuba4a	protein_coding	14.8023	14.6011	14.4999	2.43e-05	0.00616292	0.13845	-0.460784	-0.299014	-0.16177
ENSMUSG00000032418	Me1	protein_coding	11.8912	11.9301	11.6563	2.44e-05	0.474911	8.05e-07	-0.358067	0.0605306	-0.418598
ENSMUSG00000034353	Ramp1	protein_coding	11.3573	11.0012	11.0609	2.44e-05	4.5e-07	0.406358	-0.465076	-0.55685	0.0917732
ENSMUSG00000083567	Gm11451	processed_pseudogene	6.11705	5.99778	6.53359	2.46e-05	0.172503	2.79e-08	0.831959	-0.284836	1.1168
ENSMUSG00000039607	Rbms3	protein_coding	8.04554	8.02425	8.47019	2.46e-05	0.836538	9.77e-06	0.692052	-0.0343476	0.726399
ENSMUSG00000033952	Aspm	protein_coding	3.67005	3.70589	4.21343	2.48e-05	0.674203	0.000130916	2.29628	0.24382	2.05246
ENSMUSG00000025735	Rhbdl1	protein_coding	5.55553	5.30269	5.14498	2.48e-05	0.0163056	0.0696415	-1.0512	-0.585358	-0.465838
ENSMUSG00000045136	Tubb2b	protein_coding	7.08891	6.90488	7.52813	2.49e-05	0.0439463	5.34e-10	0.735826	-0.365409	1.10124
ENSMUSG00000035232	Pdk3	protein_coding	6.04908	6.18971	6.37445	2.49e-05	0.065973	0.0175046	0.675799	0.304735	0.371064
ENSMUSG00000041236	Vps41	protein_coding	10.6348	10.555	10.4583	2.49e-05	0.0576182	0.0209154	-0.271703	-0.122348	-0.149354
ENSMUSG00000032193	Ldlr	protein_coding	8.41721	8.65994	9.04826	2.5e-05	0.105418	0.00943029	0.992139	0.382663	0.609477
ENSMUSG00000024683	Mrpl16	protein_coding	10.5931	10.4912	10.3932	2.5e-05	0.0300825	0.0413918	-0.311688	-0.160364	-0.151325
ENSMUSG00000032327	Stra6	protein_coding	4.76373	4.88619	5.14395	2.51e-05	0.127655	0.00659236	1.12447	0.425266	0.699202
ENSMUSG00000037062	Sh3glb1	protein_coding	13.9052	13.8042	13.6527	2.51e-05	0.095169	0.0109246	-0.382841	-0.15158	-0.231261
ENSMUSG00000029304	Spp1	protein_coding	6.05967	6.09326	6.89436	2.52e-05	0.825423	6.52e-05	1.61776	0.0861273	1.53164
ENSMUSG00000010290	AI597479	protein_coding	10.446	10.3987	10.2337	2.54e-05	0.360198	0.000992775	-0.325944	-0.0706667	-0.255277
ENSMUSG00000031367	Ap1s2	protein_coding	10.6751	10.5551	10.51	2.55e-05	0.00251033	0.23946	-0.255057	-0.183418	-0.0716386
ENSMUSG00000046345	Smco1	protein_coding	9.46947	9.3965	9.07626	2.55e-05	0.445793	0.000567558	-0.633837	-0.114312	-0.519526
ENSMUSG00000022261	Sdc2	protein_coding	9.30896	9.39132	9.7319	2.59e-05	0.374531	0.000905569	0.662337	0.14049	0.521846
ENSMUSG00000043445	Pgp	protein_coding	11.503	11.4417	11.311	2.6e-05	0.16937	0.0046678	-0.294544	-0.0961735	-0.198371
ENSMUSG00000033610	Pank1	protein_coding	11.241	11.1155	10.865	2.61e-05	0.18526	0.00397637	-0.573062	-0.18034	-0.392722
ENSMUSG00000033544	Angptl1	protein_coding	8.12241	8.05278	8.61404	2.62e-05	0.651236	3.27e-06	0.792869	-0.0863113	0.87918
ENSMUSG00000059920	4930453N24Rik	protein_coding	10.494	10.3464	10.2577	2.63e-05	0.00874689	0.115067	-0.361608	-0.225558	-0.13605
ENSMUSG00000054452	Aes	protein_coding	14.8866	14.6931	14.6379	2.64e-05	0.00112702	0.344425	-0.377252	-0.292363	-0.0848895
ENSMUSG00000046186	Cd109	protein_coding	6.59808	6.79583	7.1948	2.66e-05	0.123299	0.00771857	1.15884	0.430073	0.728771
ENSMUSG00000034055	Phka1	protein_coding	12.8606	12.7229	12.5317	2.66e-05	0.0986399	0.0107969	-0.493553	-0.193969	-0.299584
ENSMUSG00000030616	Sytl2	protein_coding	6.61463	6.54046	7.21719	2.67e-05	0.566497	1.88e-06	1.09947	-0.15366	1.25313
ENSMUSG00000056770	Setd3	protein_coding	12.3313	12.2704	12.1419	2.7e-05	0.176498	0.00445517	-0.2854	-0.0918736	-0.193526
ENSMUSG00000031974	Abcb10	protein_coding	10.5351	10.4514	10.2699	2.7e-05	0.190263	0.00391326	-0.413023	-0.128674	-0.284349
ENSMUSG00000027244	Atg13	protein_coding	11.7127	11.5893	11.4369	2.72e-05	0.0686706	0.017585	-0.425892	-0.184692	-0.2412
ENSMUSG00000021280	Exoc3l4	protein_coding	4.34929	4.45574	4.72692	2.73e-05	0.182057	0.00375336	1.27237	0.427392	0.844979
ENSMUSG00000060147	Serpinb6a	protein_coding	12.4553	12.1569	11.8465	2.73e-05	0.0474761	0.0269328	-0.970062	-0.458261	-0.511801
ENSMUSG00000030256	Bhlhe41	protein_coding	9.95242	10.1919	9.44371	2.74e-05	0.0525619	8.73e-10	-0.804178	0.369952	-1.17413
ENSMUSG00000017652	Cd40	protein_coding	4.66111	4.77561	5.04776	2.75e-05	0.163719	0.00468314	1.17555	0.409329	0.766218
ENSMUSG00000101227	Gm29506	sense_overlapping	5.82121	5.48568	5.26053	2.75e-05	0.044535	0.0282554	-1.35709	-0.6358	-0.721289
ENSMUSG00000032527	Pccb	protein_coding	11.7739	11.6965	11.6176	2.76e-05	0.0365509	0.0359944	-0.239661	-0.119555	-0.120106
ENSMUSG00000021687	Scamp1	protein_coding	10.3202	10.2486	10.1389	2.76e-05	0.100932	0.0109244	-0.28237	-0.110377	-0.171993
ENSMUSG00000058897	Col25a1	protein_coding	4.44309	4.63456	4.78995	2.77e-05	0.0115092	0.0897582	1.15969	0.723896	0.435793
ENSMUSG00000027900	Dram2	protein_coding	10.4982	10.3872	10.2561	2.8e-05	0.0678222	0.0183233	-0.3739	-0.16283	-0.21107
ENSMUSG00000029776	Hibadh	protein_coding	12.5112	12.433	12.295	2.81e-05	0.126958	0.00779002	-0.331802	-0.120868	-0.210934
ENSMUSG00000024197	Plin3	protein_coding	10.8622	10.6912	10.4826	2.84e-05	0.0713748	0.0172307	-0.583445	-0.251082	-0.332362
ENSMUSG00000002489	Tiam1	protein_coding	8.16736	8.19486	7.75401	2.84e-05	0.798845	9.03e-06	-0.729856	0.0438824	-0.773738
ENSMUSG00000028247	Coq3	protein_coding	10.496	10.4159	10.2222	2.86e-05	0.238424	0.00267096	-0.421976	-0.118671	-0.303304
ENSMUSG00000109341	Gm30873	antisense	3.59111	3.80331	3.94382	2.88e-05	0.00358357	0.179127	1.79193	1.28235	0.509581
ENSMUSG00000015733	Capza2	protein_coding	12.6429	12.5296	12.4496	2.88e-05	0.0142781	0.0834765	-0.291718	-0.170892	-0.120826
ENSMUSG00000024654	Asrgl1	protein_coding	11.0073	10.9738	10.7458	2.89e-05	0.59179	0.000268173	-0.398029	-0.0509499	-0.347079
ENSMUSG00000000594	Gm2a	protein_coding	8.413	8.56275	8.86503	2.9e-05	0.152096	0.00598584	0.71233	0.245643	0.466687
ENSMUSG00000038582	Pptc7	protein_coding	13.1746	12.9745	12.7153	2.95e-05	0.0998831	0.0113602	-0.705823	-0.277988	-0.427835
ENSMUSG00000029705	Cux1	protein_coding	11.6361	11.5172	11.3715	2.96e-05	0.0734589	0.0170816	-0.40718	-0.174425	-0.232755
ENSMUSG00000040170	Fmo2	protein_coding	10.1502	10.1641	9.69903	2.97e-05	0.890039	1.61e-05	-0.690627	0.0227942	-0.713421
ENSMUSG00000025993	Slc40a1	protein_coding	8.32455	8.3046	7.74672	2.97e-05	0.893173	5.32e-05	-1.03175	-0.0329074	-0.998846
ENSMUSG00000027099	Mtx2	protein_coding	10.8752	10.7316	10.6688	3e-05	0.00417232	0.192756	-0.314321	-0.215891	-0.0984299
ENSMUSG00000025917	Cops5	protein_coding	11.8627	11.8191	11.7039	3.02e-05	0.248549	0.00256478	-0.243222	-0.0672365	-0.175985
ENSMUSG00000031633	Slc25a4	protein_coding	17.3212	17.2221	17.125	3.03e-05	0.0385223	0.0355671	-0.296317	-0.146999	-0.149319
ENSMUSG00000025479	Cyp2e1	protein_coding	8.64374	8.37085	9.53643	3.05e-05	0.122465	1.13e-08	1.33074	-0.495695	1.82644
ENSMUSG00000047910	Pcdhb16	protein_coding	5.15603	5.33641	5.59204	3.08e-05	0.0601826	0.0211827	1.12172	0.520757	0.600959
ENSMUSG00000029153	Ociad2	protein_coding	8.71343	8.39007	8.32237	3.09e-05	0.00050426	0.496786	-0.627895	-0.524547	-0.103348
ENSMUSG00000022883	Robo1	protein_coding	6.31518	6.50908	6.78976	3.11e-05	0.0744432	0.0170713	0.937257	0.408338	0.528919
ENSMUSG00000005320	Fgfr4	protein_coding	6.79532	7.11354	7.27083	3.14e-05	0.00329573	0.221509	0.877875	0.624561	0.253314
ENSMUSG00000005397	Nid1	protein_coding	11.875	11.7843	12.3337	3.14e-05	0.394786	5.34e-07	0.693685	-0.141959	0.835644
ENSMUSG00000110530	Gm35934	antisense	3.27104	3.33126	3.80941	3.15e-05	0.389607	0.000707246	2.75713	0.604926	2.1522
ENSMUSG00000039883	Lrrc17	protein_coding	6.17318	6.33024	6.72595	3.15e-05	0.193631	0.00413811	1.07211	0.341124	0.730982
ENSMUSG00000033781	Asb13	protein_coding	9.09258	9.10323	8.84255	3.16e-05	0.850223	1.37e-05	-0.401363	0.0180536	-0.419417
ENSMUSG00000032370	Lactb	protein_coding	9.40493	9.30307	9.15219	3.16e-05	0.0878412	0.0143497	-0.411396	-0.168307	-0.243088
ENSMUSG00000057469	E2f6	protein_coding	12.7771	12.714	12.52	3.18e-05	0.307837	0.0016918	-0.384123	-0.0941271	-0.289996
ENSMUSG00000031447	Lamp1	protein_coding	14.3174	14.2981	14.1266	3.2e-05	0.688193	0.000171873	-0.286434	-0.0276354	-0.258799
ENSMUSG00000030844	Rgs10	protein_coding	5.76676	5.87132	6.17862	3.21e-05	0.298219	0.00179409	0.87374	0.226527	0.647213
ENSMUSG00000112858	Rnf212b	protein_coding	5.98189	5.9255	5.62425	3.21e-05	0.55353	0.000365266	-0.837993	-0.11456	-0.723433
ENSMUSG00000004207	Psap	protein_coding	14.6088	14.5458	14.3898	3.23e-05	0.229707	0.00312357	-0.326401	-0.0943085	-0.232093
ENSMUSG00000053198	Prx	protein_coding	8.32779	8.34537	8.83736	3.24e-05	0.854288	7.15e-05	0.869801	0.0387424	0.831059
ENSMUSG00000062202	Btbd9	protein_coding	9.06045	9.06607	8.80575	3.25e-05	0.95101	2.51e-05	-0.413478	0.00606246	-0.419541
ENSMUSG00000086247	Gm15787	processed_transcript	7.57443	7.4384	7.15719	3.28e-05	0.174218	0.00524464	-0.757399	-0.245154	-0.512245
ENSMUSG00000027469	Tpx2	protein_coding	4.88445	4.96374	5.43818	3.3e-05	0.480484	0.000541915	1.56669	0.275603	1.29109
ENSMUSG00000044378	Slc15a5	protein_coding	6.67152	6.27656	5.19756	3.3e-05	0.446557	0.000675252	-3.90632	-0.705281	-3.20104
ENSMUSG00000056201	Cfl1	protein_coding	10.949	10.946	11.3231	3.31e-05	0.957963	4.17e-05	0.567321	0.00722104	0.5601
ENSMUSG00000067851	Arfgef1	protein_coding	12.4781	12.3875	12.0654	3.33e-05	0.398387	0.000950169	-0.637684	-0.129718	-0.507966
ENSMUSG00000037742	Eef1a1	protein_coding	13.8325	13.8281	14.1075	3.35e-05	0.948694	2.52e-05	0.417203	-0.00647453	0.423677
ENSMUSG00000038233	Fam198a	protein_coding	4.4965	4.60461	4.93557	3.36e-05	0.207715	0.00352098	1.40243	0.444869	0.957565
ENSMUSG00000035299	Mid1	protein_coding	5.77875	6.06733	6.19597	3.36e-05	0.00291065	0.242509	0.916929	0.667793	0.249136
ENSMUSG00000000938	Hoxa10	protein_coding	8.94943	9.14981	9.31412	3.36e-05	0.0207935	0.066687	0.598436	0.335008	0.263428
ENSMUSG00000021763	BC067074	protein_coding	8.7298	8.72857	8.32912	3.37e-05	0.882589	6.39e-05	-0.683413	-0.0241523	-0.65926
ENSMUSG00000025789	St8sia2	protein_coding	4.58054	4.73314	4.97125	3.41e-05	0.0871145	0.0137221	1.24697	0.535662	0.711305
ENSMUSG00000053819	Camk2d	protein_coding	11.0133	11.1138	11.2376	3.41e-05	0.0580864	0.0246511	0.3428	0.157206	0.185595
ENSMUSG00000035478	Mbd3	protein_coding	11.9926	11.8806	11.7328	3.46e-05	0.0747205	0.0184148	-0.393962	-0.169504	-0.224457
ENSMUSG00000044813	Shb	protein_coding	7.12341	7.19715	7.50725	3.47e-05	0.380914	0.00110278	0.685367	0.14802	0.537347
ENSMUSG00000022860	Chodl	protein_coding	8.75938	8.85264	9.19594	3.48e-05	0.355833	0.00130123	0.717083	0.160924	0.556159
ENSMUSG00000025792	Slc25a10	protein_coding	8.23348	8.28309	8.57326	3.49e-05	0.557713	0.000385206	0.554174	0.079582	0.474592
ENSMUSG00000009621	Vav2	protein_coding	7.98613	8.16197	8.26268	3.49e-05	0.00907089	0.128702	0.464418	0.296081	0.168337
ENSMUSG00000038552	Fndc4	protein_coding	5.90567	5.95103	6.26048	3.53e-05	0.557058	0.000386348	0.781321	0.115756	0.665565
ENSMUSG00000031216	Stard8	protein_coding	10.0667	10.155	10.4124	3.53e-05	0.283831	0.00218896	0.530291	0.137911	0.39238
ENSMUSG00000066551	Hmgb1	protein_coding	12.0547	12.0181	11.8878	3.55e-05	0.358653	0.00130311	-0.257696	-0.0571728	-0.200523
ENSMUSG00000027220	Syt13	protein_coding	2.64055	2.78939	2.95076	3.56e-05	0.00572569	0.107911	2.8717	1.97961	0.892094
ENSMUSG00000022890	Atp5j	protein_coding	13.975	13.8808	13.7956	3.56e-05	0.0323234	0.0462223	-0.273254	-0.141463	-0.131791
ENSMUSG00000078963	Hsbp1l1	protein_coding	6.41105	6.70388	6.80924	3.66e-05	0.00275376	0.259438	0.76992	0.565148	0.204772
ENSMUSG00000016386	Mpped2	protein_coding	8.365	8.32817	7.98183	3.68e-05	0.633615	0.000263739	-0.665732	-0.0761975	-0.589534
ENSMUSG00000019837	Gtf3c6	protein_coding	9.97246	9.92935	9.73206	3.72e-05	0.467231	0.00068853	-0.373607	-0.0656432	-0.307964
ENSMUSG00000063632	Sox11	protein_coding	3.68473	3.82091	4.14062	3.74e-05	0.0833163	0.0136483	2.04804	0.894321	1.15371
ENSMUSG00000026610	Esrrg	protein_coding	12.7216	12.3941	12.0816	3.77e-05	0.077583	0.018468	-0.999467	-0.427942	-0.571525
ENSMUSG00000030729	Pgm2l1	protein_coding	8.90366	8.66554	8.51015	3.8e-05	0.0115361	0.112165	-0.636299	-0.389533	-0.246766
ENSMUSG00000025876	Unc5a	protein_coding	9.14256	9.07421	8.91149	3.83e-05	0.243842	0.0032268	-0.373292	-0.105191	-0.268101
ENSMUSG00000002985	Apoe	protein_coding	11.1815	11.2112	11.6505	3.86e-05	0.825592	9.8e-05	0.698353	0.037441	0.660912
ENSMUSG00000033389	Arhgap44	protein_coding	10.0427	9.93197	9.70183	3.86e-05	0.181105	0.00549165	-0.51932	-0.168375	-0.350945
ENSMUSG00000076431	Sox4	protein_coding	7.57766	7.92193	8.35167	3.9e-05	0.036562	0.0428407	1.42906	0.728508	0.700547
ENSMUSG00000032399	Rpl4	protein_coding	14.429	14.3909	14.2484	3.91e-05	0.390816	0.00113666	-0.272239	-0.0567964	-0.215442
ENSMUSG00000020777	Acox1	protein_coding	13.4286	13.4222	13.1656	3.91e-05	0.888938	7.11e-05	-0.397366	-0.0134883	-0.383878
ENSMUSG00000040721	Zfhx2	protein_coding	8.61519	8.44317	8.18731	3.93e-05	0.107997	0.0123299	-0.723418	-0.281482	-0.441936
ENSMUSG00000021460	Auh	protein_coding	11.0562	10.9846	10.8535	3.96e-05	0.155533	0.00721721	-0.3113	-0.107482	-0.203818
ENSMUSG00000021371	Mcur1	protein_coding	11.693	11.6097	11.4481	3.96e-05	0.173229	0.00601738	-0.374537	-0.124024	-0.250513
ENSMUSG00000109736	Gm8734	processed_pseudogene	2.44228	2.393	2.20244	3.99e-05	0.543377	0.000190688	-3.94263	-0.335384	-3.60724
ENSMUSG00000000346	Dazap2	protein_coding	12.4864	12.4603	12.3061	4.04e-05	0.539649	0.000481531	-0.275333	-0.0411137	-0.234219
ENSMUSG00000032402	Smad3	protein_coding	11.5425	11.4848	11.8949	4.06e-05	0.559656	2.77e-06	0.54076	-0.0770049	0.617765
ENSMUSG00000049119	Fam110b	protein_coding	7.90777	8.06549	8.40659	4.07e-05	0.121101	0.0106606	0.851305	0.323814	0.52749
ENSMUSG00000040605	Bace2	protein_coding	7.36426	7.45095	7.66241	4.08e-05	0.229805	0.00376425	0.523373	0.15664	0.366734
ENSMUSG00000053453	Thoc7	protein_coding	11.1092	11.0437	10.927	4.12e-05	0.145496	0.00826661	-0.278445	-0.0987841	-0.179661
ENSMUSG00000012519	Mlkl	protein_coding	5.29237	5.42127	5.68806	4.13e-05	0.173294	0.00595507	0.986841	0.340014	0.646828
ENSMUSG00000040152	Thbs1	protein_coding	10.5373	10.5994	11.1677	4.13e-05	0.765191	0.000143997	0.958949	0.0699526	0.888996
ENSMUSG00000007122	Casq1	protein_coding	14.9783	14.9068	15.2505	4.14e-05	0.234719	1.24e-07	0.401803	-0.116498	0.518301
ENSMUSG00000004897	Hdgf	protein_coding	13.0622	13.0075	12.8514	4.15e-05	0.292229	0.00232392	-0.323143	-0.0830026	-0.240141
ENSMUSG00000006398	Cdc20	protein_coding	4.57985	4.62244	4.95478	4.18e-05	0.557056	0.000425493	1.14633	0.175233	0.971101
ENSMUSG00000034109	Golim4	protein_coding	9.48238	9.52508	9.77299	4.2e-05	0.511873	0.000585403	0.462323	0.0745681	0.387755
ENSMUSG00000075701	Selenos	protein_coding	11.1523	10.8685	10.7709	4.21e-05	0.00260506	0.278762	-0.585525	-0.430433	-0.155092
ENSMUSG00000009210	Prr29	protein_coding	6.36539	6.62844	6.70029	4.27e-05	0.00142982	0.373829	0.661538	0.522616	0.138922
ENSMUSG00000026102	Inpp1	protein_coding	8.60327	8.54863	8.33218	4.27e-05	0.413711	0.00107586	-0.439099	-0.0870202	-0.352079
ENSMUSG00000032328	Tmem30a	protein_coding	11.8088	11.7353	11.5463	4.28e-05	0.257787	0.00308098	-0.402725	-0.11129	-0.291434
ENSMUSG00000028980	H6pd	protein_coding	10.0005	10.1929	10.4093	4.29e-05	0.0523708	0.0315121	0.618703	0.294033	0.32467
ENSMUSG00000028600	Podn	protein_coding	8.85413	9.03829	9.211	4.31e-05	0.0323919	0.0514118	0.563553	0.29635	0.267203
ENSMUSG00000021124	Vti1b	protein_coding	11.3489	11.2687	11.0785	4.35e-05	0.227183	0.00398731	-0.415604	-0.122659	-0.292945
ENSMUSG00000022385	Gtse1	protein_coding	2.91602	3.07705	3.21957	4.36e-05	0.00653525	0.127276	2.32861	1.60096	0.727657
ENSMUSG00000020121	Srgap1	protein_coding	6.22945	6.30489	6.673	4.39e-05	0.457853	0.00082309	0.854472	0.159679	0.694793
ENSMUSG00000022474	Pmm1	protein_coding	9.53003	9.47273	9.19971	4.4e-05	0.468286	0.000783392	-0.540793	-0.0956224	-0.445171
ENSMUSG00000070942	Il1rl2	protein_coding	5.49975	5.71043	5.92623	4.41e-05	0.042915	0.0384391	1.06093	0.5375	0.523426
ENSMUSG00000036256	Igfbp7	protein_coding	11.7124	11.6399	12.0637	4.43e-05	0.429987	1.1e-06	0.541723	-0.104871	0.646594
ENSMUSG00000036026	Tmem63b	protein_coding	12.5612	12.5884	12.3068	4.43e-05	0.702479	7.99e-06	-0.390737	0.036518	-0.427255
ENSMUSG00000026383	Epb41l5	protein_coding	6.58265	6.54357	6.21571	4.47e-05	0.620374	0.00033839	-0.778067	-0.0918251	-0.686242
ENSMUSG00000022021	Diaph3	protein_coding	3.19828	3.19316	3.6255	4.53e-05	0.946242	3.62e-05	2.25364	-0.0413756	2.29502
ENSMUSG00000004032	Gstm5	protein_coding	10.6403	10.556	10.3908	4.53e-05	0.191256	0.00561647	-0.386038	-0.123519	-0.262519
ENSMUSG00000021728	Emb	protein_coding	6.2315	6.39305	6.79026	4.54e-05	0.186845	0.00571994	1.10306	0.362832	0.740223
ENSMUSG00000115354	Gm49083	lincRNA	3.87831	3.90304	3.5763	4.59e-05	0.814306	1.79e-05	-1.70542	0.0841205	-1.78954
ENSMUSG00000025265	Fgd1	protein_coding	6.6592	6.90786	7.08364	4.62e-05	0.0120367	0.118346	0.821865	0.512298	0.309568
ENSMUSG00000022463	Srebf2	protein_coding	9.78328	9.88057	10.0855	4.63e-05	0.193019	0.00560304	0.478853	0.153728	0.325125
ENSMUSG00000017692	Rhbdl3	protein_coding	7.56359	7.65087	7.87807	4.64e-05	0.234658	0.00397512	0.525231	0.156208	0.369023
ENSMUSG00000007415	Gatad1	protein_coding	11.2709	11.1532	11.003	4.64e-05	0.0706288	0.0235996	-0.401812	-0.178233	-0.223579
ENSMUSG00000026443	Lrrn2	protein_coding	6.60278	6.74722	7.10617	4.73e-05	0.155333	0.00804406	0.950969	0.337107	0.613862
ENSMUSG00000056999	Ide	protein_coding	12.2388	12.1707	11.9801	4.76e-05	0.290909	0.00261042	-0.396398	-0.10288	-0.293518
ENSMUSG00000025894	Aasdhppt	protein_coding	9.67963	9.61224	9.45944	4.78e-05	0.196029	0.00565242	-0.346046	-0.109752	-0.236294
ENSMUSG00000054863	Fam19a5	protein_coding	8.30717	8.28832	8.05843	4.8e-05	0.744585	0.000188226	-0.418572	-0.0331552	-0.385417
ENSMUSG00000029580	Actb	protein_coding	12.9861	13.135	13.3324	4.82e-05	0.0576856	0.0303283	0.52782	0.246604	0.281216
ENSMUSG00000027282	Mtch2	protein_coding	12.3525	12.2229	12.1541	4.83e-05	0.00956703	0.141499	-0.300842	-0.191866	-0.108976
ENSMUSG00000022629	Kif21a	protein_coding	10.9176	10.7716	10.5336	4.89e-05	0.162868	0.00770386	-0.588095	-0.201871	-0.386224
ENSMUSG00000020287	Mpg	protein_coding	7.55075	7.75589	7.84409	4.91e-05	0.0046818	0.222703	0.499321	0.351863	0.147458
ENSMUSG00000074264	Amy1	protein_coding	10.0198	10.0511	9.39923	4.91e-05	0.759111	1.26e-05	-1.02465	0.0771849	-1.10183
ENSMUSG00000022199	Slc22a17	protein_coding	6.79971	6.82016	7.20983	4.93e-05	0.777573	0.000160223	0.782565	0.0557933	0.726772
ENSMUSG00000032423	Syncrip	protein_coding	11.4221	11.3209	11.2042	4.95e-05	0.0626381	0.0282611	-0.332665	-0.152571	-0.180094
ENSMUSG00000027223	Mapk8ip1	protein_coding	7.59733	7.68437	8.02877	4.96e-05	0.371681	0.00155711	0.760744	0.169527	0.591217
ENSMUSG00000035513	Ntng2	protein_coding	9.79474	9.82217	9.52228	4.97e-05	0.67988	7.88e-06	-0.424088	0.0429035	-0.466992
ENSMUSG00000043683	Fem1a	protein_coding	14.1404	14.0944	13.98	5e-05	0.249824	0.00367785	-0.243208	-0.0690003	-0.174208
ENSMUSG00000040390	Map3k10	protein_coding	10.6487	10.5084	10.4334	5.03e-05	0.00788347	0.164083	-0.332352	-0.217894	-0.114458
ENSMUSG00000049422	Chchd10	protein_coding	14.3723	14.1527	14.0915	5.07e-05	0.00149599	0.380668	-0.418755	-0.328144	-0.0906114
ENSMUSG00000000320	Alox12	protein_coding	8.76303	8.94411	8.24466	5.08e-05	0.136268	3.05e-08	-0.851782	0.310407	-1.16219
ENSMUSG00000040966	Slc22a2	protein_coding	5.45955	5.25083	4.91949	5.09e-05	0.162128	0.00766109	-1.49159	-0.498402	-0.993191
ENSMUSG00000053931	Cnn3	protein_coding	10.5844	10.5482	10.9098	5.12e-05	0.674287	7.83e-06	0.508664	-0.052976	0.56164
ENSMUSG00000023019	Gpd1	protein_coding	11.5234	11.2929	11.848	5.12e-05	0.0041416	4.63e-12	0.491989	-0.349381	0.841369
ENSMUSG00000039982	Dtx4	protein_coding	8.07936	8.1991	8.53658	5.13e-05	0.219142	0.00479128	0.773477	0.236482	0.536996
ENSMUSG00000074813	Gm14005	lincRNA	5.91516	5.97198	6.271	5.13e-05	0.48685	0.000793645	0.756995	0.135392	0.621604
ENSMUSG00000024862	Klc2	protein_coding	11.7315	11.647	11.5152	5.13e-05	0.112918	0.0137942	-0.3303	-0.129239	-0.201062
ENSMUSG00000087651	1500009L16Rik	protein_coding	5.25005	5.466	5.58556	5.14e-05	0.00818501	0.159555	0.854498	0.572716	0.281782
ENSMUSG00000032431	Crtap	protein_coding	8.5506	8.56408	8.95788	5.14e-05	0.851582	0.000113006	0.666978	0.0311006	0.635877
ENSMUSG00000111293	Gm34006	antisense	4.76767	4.76275	5.22599	5.16e-05	0.910416	3.3e-05	1.2856	-0.0379167	1.32351
ENSMUSG00000040729	Cep126	protein_coding	6.07843	6.00422	5.64995	5.18e-05	0.455756	0.000957232	-0.996653	-0.177979	-0.818674
ENSMUSG00000026360	Rgs2	protein_coding	7.87631	8.29244	8.66101	5.25e-05	0.0267357	0.0671861	1.32945	0.73002	0.599431
ENSMUSG00000025733	Rhot2	protein_coding	11.085	11.0532	10.8514	5.27e-05	0.594847	0.000448149	-0.358107	-0.0470293	-0.311078
ENSMUSG00000078566	Bnip3	protein_coding	14.3168	14.1607	13.9474	5.3e-05	0.106421	0.015211	-0.55123	-0.220163	-0.331067
ENSMUSG00000026554	Dcaf8	protein_coding	13.3237	13.3309	13.1728	5.33e-05	0.852649	2.38e-05	-0.228306	0.0104895	-0.238796
ENSMUSG00000036949	Slc39a12	protein_coding	3.04713	3.11765	3.4368	5.34e-05	0.204967	0.0037702	2.36599	0.790994	1.57499
ENSMUSG00000118292	AC115117.2	lincRNA	4.44332	4.51818	4.80983	5.35e-05	0.364927	0.00159317	1.18473	0.282015	0.902713
ENSMUSG00000006731	B4galnt1	protein_coding	5.65115	5.69254	6.04489	5.36e-05	0.591225	0.000458737	0.894702	0.123964	0.770738
ENSMUSG00000030610	Det1	protein_coding	9.41851	9.29742	9.1863	5.36e-05	0.0343362	0.0555989	-0.363663	-0.190327	-0.173336
ENSMUSG00000032462	Pik3cb	protein_coding	8.69672	8.67945	8.37112	5.36e-05	0.725749	0.000227498	-0.551814	-0.0475483	-0.504266
ENSMUSG00000024726	Carnmt1	protein_coding	11.5054	11.3435	11.1022	5.36e-05	0.119239	0.0130956	-0.64677	-0.249292	-0.397478
ENSMUSG00000022110	Sucla2	protein_coding	14.2409	14.1267	14.019	5.37e-05	0.041234	0.0457688	-0.338256	-0.170934	-0.167321
ENSMUSG00000020024	Cep83	protein_coding	9.55923	9.38111	9.27154	5.45e-05	0.0147472	0.111622	-0.457456	-0.27624	-0.181215
ENSMUSG00000022750	Klhl22	protein_coding	9.76635	9.71438	9.47388	5.48e-05	0.499248	0.000789488	-0.463628	-0.0773798	-0.386248
ENSMUSG00000038174	Fam126b	protein_coding	9.41778	9.38721	8.98556	5.51e-05	0.940075	7.59e-05	-0.697431	-0.0129407	-0.68449
ENSMUSG00000064360	mt-Nd3	protein_coding	8.42392	8.16234	7.97306	5.55e-05	0.027108	0.0690902	-0.734738	-0.401501	-0.333237
ENSMUSG00000025477	Inpp5a	protein_coding	13.0397	13.0116	12.7724	5.57e-05	0.661411	0.000327777	-0.398637	-0.0432986	-0.355338
ENSMUSG00000024181	Mrpl28	protein_coding	11.3695	11.3262	11.1147	5.59e-05	0.528193	0.00067914	-0.388774	-0.060781	-0.327993
ENSMUSG00000022808	Snx4	protein_coding	11.0646	10.8164	10.6408	5.6e-05	0.0304273	0.0623505	-0.657392	-0.352975	-0.304417
ENSMUSG00000052957	Gas1	protein_coding	9.91455	9.9673	10.3303	5.65e-05	0.535472	0.000657446	0.648721	0.100152	0.548568
ENSMUSG00000075268	Gm10819	processed_pseudogene	5.43982	5.37274	5.12001	5.67e-05	0.421076	0.00127076	-0.858295	-0.162784	-0.695511
ENSMUSG00000043635	Adamts3	protein_coding	4.22154	4.29185	4.77577	5.68e-05	0.446103	0.00100549	1.89186	0.373033	1.51883
ENSMUSG00000026670	Uap1	protein_coding	10.9198	10.758	10.7064	5.73e-05	0.00262902	0.312477	-0.326166	-0.244024	-0.0821426
ENSMUSG00000026687	Aldh9a1	protein_coding	8.93194	8.96653	8.63049	5.73e-05	0.664686	8.36e-06	-0.491766	0.0525053	-0.544271
ENSMUSG00000118107	AC122252.2	lincRNA	8.32675	8.03793	7.75124	5.75e-05	0.0415213	0.0473019	-0.91873	-0.463708	-0.455022
ENSMUSG00000003199	Mpnd	protein_coding	9.66628	9.71242	9.95068	5.81e-05	0.498776	0.000831178	0.438789	0.0743057	0.364484
ENSMUSG00000115819	Gm9108	processed_pseudogene	6.24215	6.00005	5.82266	5.82e-05	0.0270787	0.0709624	-0.935316	-0.507213	-0.428103
ENSMUSG00000052160	Pld4	protein_coding	6.45878	6.54179	6.93571	5.87e-05	0.417155	0.00133829	0.886958	0.183016	0.703941
ENSMUSG00000020649	Rrm2	protein_coding	6.33032	6.46728	6.76146	5.9e-05	0.202721	0.0060572	0.812218	0.263484	0.548734
ENSMUSG00000027408	Cpxm1	protein_coding	6.05572	6.06748	6.61314	5.96e-05	0.866579	0.00012044	1.11422	0.0478476	1.06637
ENSMUSG00000022500	Litaf	protein_coding	8.50556	8.54355	8.93801	6.1e-05	0.635706	0.000409126	0.689253	0.0821135	0.607139
ENSMUSG00000017493	Igfbp4	protein_coding	10.6463	10.6247	10.9792	6.18e-05	0.781395	1.85e-05	0.518325	-0.0360244	0.554349
ENSMUSG00000041153	Osgin2	protein_coding	8.74671	8.84882	9.03044	6.19e-05	0.161026	0.0093141	0.458821	0.162059	0.296762
ENSMUSG00000002957	Ap2a2	protein_coding	11.3221	11.1892	11.1265	6.24e-05	0.00609911	0.20892	-0.298407	-0.204517	-0.0938897
ENSMUSG00000002885	Adgre5	protein_coding	10.382	10.3746	10.6252	6.28e-05	0.879754	3.29e-05	0.369984	-0.0140693	0.384053
ENSMUSG00000051864	Tbc1d22a	protein_coding	10.1267	10.0719	9.93009	6.35e-05	0.263797	0.0040168	-0.302242	-0.0842874	-0.217955
ENSMUSG00000042804	Gpr153	protein_coding	8.46585	8.41362	8.88593	6.36e-05	0.570004	5e-06	0.668848	-0.0960794	0.764927
ENSMUSG00000009614	Sardh	protein_coding	5.96454	5.99442	6.31779	6.45e-05	0.696024	0.000314495	0.732675	0.0748341	0.657841
ENSMUSG00000086645	Gm15743	antisense	7.58841	7.24361	6.89529	6.45e-05	0.0932144	0.0204262	-1.18807	-0.495589	-0.692486
ENSMUSG00000031129	Slc9a9	protein_coding	5.90626	6.09295	6.37566	6.47e-05	0.0711286	0.0280981	0.989564	0.455468	0.534096
ENSMUSG00000060923	Acyp2	protein_coding	11.4167	11.328	11.1942	6.48e-05	0.106071	0.0174901	-0.338335	-0.136816	-0.201519
ENSMUSG00000085793	Lin52	protein_coding	8.84964	8.81482	8.50402	6.48e-05	0.78388	0.000200321	-0.559431	-0.0381389	-0.521292
ENSMUSG00000062175	Tgif2	protein_coding	4.17454	4.26006	4.53766	6.49e-05	0.253954	0.00386598	1.32356	0.399803	0.923759
ENSMUSG00000078851	Hist3h2a	protein_coding	6.32489	6.47383	6.69347	6.49e-05	0.0839913	0.0234773	0.724696	0.32072	0.403976
ENSMUSG00000082884	Gm13339	unprocessed_pseudogene	10.174	9.90532	9.72594	6.49e-05	0.0233289	0.0844968	-0.696092	-0.394891	-0.3012
ENSMUSG00000023009	Nckap5l	protein_coding	7.2387	7.282	7.68646	6.54e-05	0.587719	0.000561895	0.794716	0.109626	0.685089
ENSMUSG00000024944	Arl2	protein_coding	10.7456	10.7023	10.4555	6.55e-05	0.595489	0.000540015	-0.450187	-0.059759	-0.390428
ENSMUSG00000051378	Kif18b	protein_coding	2.46317	2.49106	2.77657	6.59e-05	0.512707	0.000511745	2.66134	0.487732	2.17361
ENSMUSG00000024527	Afg3l2	protein_coding	12.2229	12.143	12.0016	6.63e-05	0.165557	0.00928197	-0.335379	-0.116531	-0.218848
ENSMUSG00000060594	Layn	protein_coding	5.04267	5.16182	5.50987	6.69e-05	0.286919	0.00333016	1.18206	0.327187	0.854874
ENSMUSG00000030629	Zfand6	protein_coding	11.3302	11.2608	11.1797	6.75e-05	0.0649266	0.0328657	-0.23303	-0.107969	-0.125061
ENSMUSG00000026253	Chrng	protein_coding	4.30348	4.3903	4.84926	6.76e-05	0.443124	0.00119428	1.67967	0.337679	1.34199
ENSMUSG00000040043	Rbms2	protein_coding	10.8931	10.7186	10.6206	6.9e-05	0.0124523	0.139482	-0.418728	-0.262915	-0.155813
ENSMUSG00000033906	Zdhhc15	protein_coding	4.68632	4.85029	5.03064	6.92e-05	0.0475271	0.0434334	1.0325	0.534228	0.498271
ENSMUSG00000069920	B3gnt9	protein_coding	6.55072	6.70563	7.04457	6.92e-05	0.203186	0.0067468	0.96477	0.313218	0.651552
ENSMUSG00000025728	Pigq	protein_coding	10.2247	10.264	10.4187	6.95e-05	0.412863	0.00159991	0.30126	0.0624589	0.238801
ENSMUSG00000022203	Efs	protein_coding	6.4491	6.53721	6.91359	6.99e-05	0.398297	0.0017262	0.938691	0.20332	0.735371
ENSMUSG00000017446	C1qtnf1	protein_coding	7.79953	7.82543	8.16858	7e-05	0.691817	0.000346205	0.621424	0.0629011	0.558523
ENSMUSG00000025086	Trub1	protein_coding	7.90042	8.06837	8.15548	7.01e-05	0.00732254	0.200344	0.424113	0.289472	0.134641
ENSMUSG00000036862	Dchs1	protein_coding	8.85486	8.86806	9.36029	7.05e-05	0.979451	6.34e-05	0.788224	-0.00513832	0.793363
ENSMUSG00000030161	Gabarapl1	protein_coding	12.8291	12.3708	12.1213	7.12e-05	0.0209521	0.0962289	-1.07739	-0.626139	-0.45125
ENSMUSG00000025025	Mxi1	protein_coding	11.3615	11.2805	11.1394	7.17e-05	0.150115	0.0114202	-0.33697	-0.122052	-0.214919
ENSMUSG00000002012	Pnck	protein_coding	7.6722	7.61176	7.31135	7.17e-05	0.481701	0.00109929	-0.624665	-0.109278	-0.515387
ENSMUSG00000019802	Sec63	protein_coding	10.7948	10.711	10.6126	7.19e-05	0.0761656	0.0284246	-0.281313	-0.125633	-0.15568
ENSMUSG00000024953	Prdx5	protein_coding	12.6872	12.5564	12.4618	7.22e-05	0.0220857	0.09314	-0.345315	-0.199133	-0.146182
ENSMUSG00000037725	Ckap2	protein_coding	3.732	3.71922	4.23475	7.26e-05	0.876424	4.04e-05	1.97945	-0.0838767	2.06333
ENSMUSG00000117727	AC131675.1	lincRNA	3.08967	2.92424	2.79651	7.28e-05	0.0572945	0.0280528	-2.23437	-0.942394	-1.29197
ENSMUSG00000025968	Ndufs1	protein_coding	14.3797	14.2538	14.1415	7.29e-05	0.03871	0.0575661	-0.360337	-0.187793	-0.172544
ENSMUSG00000031068	Glrx3	protein_coding	12.0848	12.0287	11.8974	7.35e-05	0.238661	0.00535386	-0.284126	-0.0844062	-0.199719
ENSMUSG00000111085	Gm7607	lincRNA	5.64906	5.83841	5.99877	7.43e-05	0.0252418	0.0845069	0.796131	0.46104	0.33509
ENSMUSG00000028992	Nmnat1	protein_coding	9.71964	9.60424	9.4315	7.44e-05	0.125179	0.0153006	-0.456906	-0.176468	-0.280439
ENSMUSG00000020650	Bcap29	protein_coding	9.96408	9.92023	9.76302	7.47e-05	0.374216	0.00215453	-0.31913	-0.0714066	-0.247723
ENSMUSG00000056366	Fabp3-ps1	processed_pseudogene	9.2928	9.25351	8.78529	7.47e-05	0.688518	0.000371542	-0.819367	-0.0825962	-0.736771
ENSMUSG00000045761	Togaram2	protein_coding	9.73885	9.94806	10.1215	7.53e-05	0.0263936	0.0823351	0.592432	0.333049	0.259383
ENSMUSG00000047786	Lix1	protein_coding	4.86802	4.97424	5.28608	7.56e-05	0.259568	0.00441777	1.12419	0.333829	0.790365
ENSMUSG00000032496	Ltf	protein_coding	2.57287	2.64557	2.83448	7.65e-05	0.113821	0.00965476	2.21068	0.95446	1.25622
ENSMUSG00000036934	4921524J17Rik	protein_coding	7.70751	7.85032	7.9701	7.65e-05	0.0298923	0.0761814	0.449949	0.250721	0.199228
ENSMUSG00000040428	Plekha4	protein_coding	7.08471	7.15461	7.45036	7.71e-05	0.427556	0.00158712	0.662105	0.135591	0.526514
ENSMUSG00000015804	Med28	protein_coding	10.3301	10.2148	10.1219	7.71e-05	0.0309151	0.0736108	-0.324979	-0.177392	-0.147587
ENSMUSG00000027784	Ppm1l	protein_coding	11.8156	11.7268	11.4147	7.8e-05	0.415293	0.00171535	-0.63361	-0.130569	-0.503041
ENSMUSG00000044502	Bod1	protein_coding	12.5656	12.5326	12.3701	7.83e-05	0.502828	0.00104235	-0.293807	-0.0498193	-0.243988
ENSMUSG00000029810	Tmem176b	protein_coding	8.32849	8.50502	8.7733	7.88e-05	0.109647	0.0188889	0.732079	0.29833	0.433749
ENSMUSG00000035314	Gdpd5	protein_coding	7.45241	7.64093	7.80857	7.88e-05	0.0331811	0.069639	0.623668	0.340107	0.283561
ENSMUSG00000021898	Asb14	protein_coding	11.5633	11.4985	11.2938	7.94e-05	0.340478	0.00277096	-0.410098	-0.098977	-0.311121
ENSMUSG00000022360	Atad2	protein_coding	6.23043	6.18807	6.59032	8.05e-05	0.588091	7.67e-06	0.715399	-0.102929	0.818328
ENSMUSG00000009647	Mcu	protein_coding	11.0943	11.2198	11.256	8.12e-05	0.00244894	0.365362	0.249693	0.1925	0.0571929
ENSMUSG00000068335	Dok1	protein_coding	6.57233	6.48873	7.0496	8.28e-05	0.504605	4.33e-06	0.933271	-0.162614	1.09589
ENSMUSG00000043079	Synpo	protein_coding	13.793	13.7923	13.6267	8.37e-05	0.987622	8.93e-05	-0.250164	-0.000986374	-0.249178
ENSMUSG00000020846	Rflnb	protein_coding	10.2562	10.2011	10.674	8.38e-05	0.617818	9.36e-06	0.680439	-0.086583	0.767022
ENSMUSG00000025584	Pde8a	protein_coding	10.8965	10.8504	10.5444	8.39e-05	0.645219	0.000516575	-0.534925	-0.0625222	-0.472403
ENSMUSG00000044934	Zfp367	protein_coding	9.56471	9.41859	9.27159	8.4e-05	0.0462032	0.0530066	-0.462518	-0.234114	-0.228404
ENSMUSG00000042961	Egflam	protein_coding	9.41628	9.66313	9.69401	8.46e-05	0.000345703	0.72923	0.437705	0.399401	0.0383032
ENSMUSG00000053907	Mat2a	protein_coding	11.8694	11.9452	12.0959	8.48e-05	0.187068	0.00904776	0.351044	0.118019	0.233024
ENSMUSG00000090137	Uba52	protein_coding	7.42318	7.07979	6.87737	8.5e-05	0.0131144	0.148147	-0.94044	-0.591003	-0.349437
ENSMUSG00000031608	Galnt7	protein_coding	7.76304	7.65823	7.49985	8.51e-05	0.113082	0.0196276	-0.456424	-0.182645	-0.273779
ENSMUSG00000053553	3110082I17Rik	protein_coding	8.48736	8.50443	8.23328	8.53e-05	0.754085	2.23e-05	-0.42144	0.0331961	-0.454636
ENSMUSG00000032033	Barx2	protein_coding	10.7792	10.915	11.0676	8.55e-05	0.0520405	0.0472066	0.440254	0.218151	0.222104
ENSMUSG00000008393	Carhsp1	protein_coding	10.2069	10.2249	10.622	8.57e-05	0.778104	0.000266714	0.638947	0.045968	0.592979
ENSMUSG00000058290	Espl1	protein_coding	3.78776	3.82576	4.15857	8.58e-05	0.539172	0.000826364	1.52913	0.257052	1.27208
ENSMUSG00000028953	Abcf2	protein_coding	12.0204	11.9432	11.848	8.59e-05	0.0812683	0.029141	-0.26344	-0.116936	-0.146504
ENSMUSG00000026709	Dars2	protein_coding	8.96125	8.87177	8.73958	8.66e-05	0.104449	0.0218759	-0.361959	-0.1493	-0.212659
ENSMUSG00000033208	S100b	protein_coding	5.54993	5.54467	5.88414	8.81e-05	0.891389	5.13e-05	0.7621	-0.0282096	0.79031
ENSMUSG00000004043	Stat5a	protein_coding	9.3293	9.70242	9.82151	8.82e-05	0.00207403	0.400637	0.763966	0.60073	0.163236
ENSMUSG00000057101	Zfp180	protein_coding	9.16923	9.0989	8.92215	8.82e-05	0.300187	0.00397711	-0.393574	-0.103558	-0.290016
ENSMUSG00000031842	Pde4c	protein_coding	7.72968	7.60601	7.337	8.82e-05	0.202539	0.00820728	-0.686804	-0.221234	-0.46557
ENSMUSG00000000538	Tom1l2	protein_coding	12.4204	12.3285	12.1682	8.83e-05	0.17949	0.00994379	-0.383861	-0.131373	-0.252488
ENSMUSG00000025757	Hspa4l	protein_coding	9.00414	9.06358	9.31737	8.85e-05	0.474728	0.00135715	0.507333	0.0932378	0.414095
ENSMUSG00000039100	March6	protein_coding	12.8964	12.8358	12.6305	8.85e-05	0.37531	0.00241837	-0.412468	-0.0932476	-0.319221
ENSMUSG00000062591	Tubb4a	protein_coding	5.91522	6.04729	6.34007	8.92e-05	0.194696	0.00865282	0.88757	0.301249	0.586321
ENSMUSG00000049134	Nrap	protein_coding	17.0578	16.9574	16.7508	8.96e-05	0.189069	0.00921807	-0.458866	-0.153843	-0.305023
ENSMUSG00000024989	Cep55	protein_coding	2.60026	2.75037	2.94435	8.97e-05	0.0110878	0.111327	3.36044	2.23468	1.12575
ENSMUSG00000027995	Tlr2	protein_coding	5.45619	5.70188	5.80987	8.98e-05	0.00372035	0.31235	0.845457	0.637297	0.20816
ENSMUSG00000053838	Nudcd3	protein_coding	11.7413	11.6824	11.5828	9.01e-05	0.143665	0.0142647	-0.240896	-0.0899447	-0.150951
ENSMUSG00000016552	Foxred2	protein_coding	5.40669	5.55598	5.83831	9.03e-05	0.109451	0.020128	1.00822	0.423346	0.584877
ENSMUSG00000024099	Ndufv2	protein_coding	13.9916	13.8826	13.7969	9.06e-05	0.0315902	0.0776949	-0.294861	-0.161924	-0.132937
ENSMUSG00000061510	Gm10101	bidirectional_promoter_lncRNA	2.94564	3.02819	3.21781	9.09e-05	0.116678	0.0129863	1.84515	0.79425	1.0509
ENSMUSG00000026051	1500015O10Rik	protein_coding	5.23741	5.15953	6.02354	9.09e-05	0.491336	4.58e-06	1.77327	-0.322101	2.09537
ENSMUSG00000029108	Pcdh7	protein_coding	7.62293	7.71732	8.01926	9.11e-05	0.377382	0.00245126	0.672912	0.153774	0.519138
ENSMUSG00000023909	Paqr4	protein_coding	8.05418	7.99666	8.39194	9.11e-05	0.5632	7.2e-06	0.563434	-0.0847475	0.648181
ENSMUSG00000107838	Gm45769	TEC	7.89608	7.8345	7.64468	9.18e-05	0.330314	0.00339445	-0.435177	-0.107186	-0.327991
ENSMUSG00000021481	Zfp346	protein_coding	10.4191	10.1854	9.99944	9.18e-05	0.0345163	0.0724529	-0.673673	-0.363829	-0.309844
ENSMUSG00000025140	Pycr1	protein_coding	6.55348	6.62865	6.93772	9.27e-05	0.445746	0.00165855	0.713272	0.142787	0.570485
ENSMUSG00000042608	Stk40	protein_coding	12.5051	12.4456	12.2096	9.3e-05	0.464067	0.00149544	-0.445601	-0.083442	-0.362159
ENSMUSG00000058586	Serhl	protein_coding	9.97232	9.86827	9.7706	9.31e-05	0.0434987	0.0598992	-0.315662	-0.163028	-0.152635
ENSMUSG00000040485	Lrrc52	protein_coding	9.86089	8.78647	8.41454	9.32e-05	0.0154664	0.13698	-2.18964	-1.35562	-0.834019
ENSMUSG00000031137	Fgf13	protein_coding	10.1308	10.072	9.93627	9.36e-05	0.250492	0.00591037	-0.302537	-0.088837	-0.2137
ENSMUSG00000052854	Nrk	protein_coding	3.67674	3.7206	4.22905	9.42e-05	0.665873	0.000470293	2.27287	0.265229	2.00764
ENSMUSG00000028678	Kif2c	protein_coding	1.95249	1.93375	2.2812	9.49e-05	0.337156	1.57e-05	3.64394	-1.24106	4.885
ENSMUSG00000023017	Asic1	protein_coding	3.39872	3.56605	3.78569	9.52e-05	0.027013	0.075949	2.09512	1.22453	0.870586
ENSMUSG00000016256	Ctsz	protein_coding	9.65996	9.66538	9.96859	9.52e-05	0.93914	0.000130828	0.469321	0.00924147	0.46008
ENSMUSG00000026632	Tatdn3	protein_coding	7.97965	8.12037	8.20335	9.54e-05	0.0155251	0.142305	0.378245	0.237922	0.140323
ENSMUSG00000054944	5330416C01Rik	lincRNA	1.32589	1.38212	1.50734	9.61e-05	0.0217083	0.0443052	4.45194	2.77621	1.67573
ENSMUSG00000105541	Gm43136	antisense	6.35896	6.26281	6.04386	9.62e-05	0.260937	0.00561976	-0.658952	-0.185269	-0.473683
ENSMUSG00000037991	Rmi2	protein_coding	2.67517	2.64329	3.00377	9.66e-05	0.454613	8.58e-06	2.22714	-0.516909	2.74405
ENSMUSG00000032507	Fbxl2	protein_coding	5.97183	6.0863	6.31026	9.69e-05	0.149611	0.0139686	0.720418	0.274516	0.445902
ENSMUSG00000027424	Mgme1	protein_coding	8.66493	8.6063	8.43553	9.69e-05	0.322519	0.00371406	-0.37072	-0.0935201	-0.2772
ENSMUSG00000050737	Ptges	protein_coding	6.06248	6.29735	6.59696	9.83e-05	0.0498538	0.0525459	1.11113	0.56641	0.544722
ENSMUSG00000028019	Pdgfc	protein_coding	6.27778	6.38376	6.61911	9.95e-05	0.238644	0.00667484	0.68051	0.212098	0.468412
ENSMUSG00000020844	Nxn	protein_coding	11.0884	10.9665	10.8441	0.000100275	0.0555801	0.0484539	-0.379025	-0.186447	-0.192578
ENSMUSG00000030096	Slc6a6	protein_coding	12.696	12.6562	12.1789	0.000100277	0.866006	0.000198321	-0.821135	-0.0356046	-0.78553
ENSMUSG00000090213	Tmem189	protein_coding	8.92785	8.93429	9.15751	0.000100764	0.909716	0.000161842	0.364065	0.0107743	0.353291
ENSMUSG00000021792	Fam213a	protein_coding	11.3846	11.3464	11.0805	0.000100948	0.668342	0.000541451	-0.459767	-0.0505985	-0.409169
ENSMUSG00000025427	Rnf165	protein_coding	5.08669	5.22514	5.47148	0.000100957	0.132184	0.0166086	0.987987	0.396199	0.591788
ENSMUSG00000020437	Myo1g	protein_coding	5.16435	5.25867	5.59102	0.000101952	0.303252	0.00415278	1.03866	0.285579	0.753086
ENSMUSG00000040852	Plekhh2	protein_coding	7.83153	8.05197	8.18897	0.000102869	0.0172367	0.134149	0.601887	0.371868	0.23002
ENSMUSG00000021597	Slf1	protein_coding	8.93264	8.90113	8.64367	0.000103151	0.694459	0.00048698	-0.469401	-0.0471775	-0.422224
ENSMUSG00000019494	Cops6	protein_coding	11.4559	11.4044	11.2794	0.000103615	0.264544	0.00571169	-0.272312	-0.0782167	-0.194095
ENSMUSG00000091834	Gm17177	transcribed_unprocessed_pseudogene	3.18145	3.05582	2.90074	0.000104044	0.156747	0.0102523	-2.09404	-0.665349	-1.42869
ENSMUSG00000028085	Gatb	protein_coding	9.66573	9.57986	9.46419	0.000104206	0.0950659	0.0275482	-0.316953	-0.136176	-0.180778
ENSMUSG00000022707	Gbe1	protein_coding	12.7635	12.7749	12.4933	0.000104396	0.808489	3.75e-05	-0.413115	0.0257899	-0.438905
ENSMUSG00000021390	Ogn	protein_coding	10.4462	10.5513	10.9191	0.000105033	0.278199	0.00520354	0.72522	0.203062	0.522158
ENSMUSG00000007480	Mc5r	protein_coding	5.13563	5.86069	5.91876	0.000105101	0.000136261	0.951632	1.93554	1.90623	0.0293081
ENSMUSG00000034951	Cog7	protein_coding	9.94212	9.80871	9.65631	0.000105934	0.0795265	0.0339995	-0.452069	-0.204198	-0.247871
ENSMUSG00000020253	Ppm1m	protein_coding	7.01953	7.062	7.25438	0.000106046	0.460559	0.00174172	0.427784	0.0845091	0.343275
ENSMUSG00000072941	Sod3	protein_coding	9.20024	9.16558	9.53461	0.000106502	0.645624	1.47e-05	0.534695	-0.0639789	0.598674
ENSMUSG00000021775	Nr1d2	protein_coding	12.1589	12.1159	11.8132	0.00010671	0.659159	0.000595813	-0.525555	-0.0597859	-0.465769
ENSMUSG00000056481	Cd248	protein_coding	8.9484	8.94364	9.42216	0.000107243	0.889292	0.000188656	0.764938	0.0276355	0.737303
ENSMUSG00000090084	Srpx	protein_coding	6.41687	6.37874	6.84051	0.000108697	0.719793	2.41e-05	0.820934	-0.078559	0.899493
ENSMUSG00000031253	Srpx2	protein_coding	7.09757	7.24258	7.56265	0.000108829	0.220171	0.00818423	0.821636	0.263507	0.558129
ENSMUSG00000059263	Usp47	protein_coding	14.001	13.9707	13.7238	0.000109959	0.696098	0.000507436	-0.41783	-0.0421898	-0.37564
ENSMUSG00000033488	Cryzl2	protein_coding	4.38091	4.57875	4.72329	0.000110761	0.0149705	0.145544	1.16197	0.753023	0.408949
ENSMUSG00000034161	Scx	protein_coding	9.33648	9.45605	9.75215	0.000111213	0.298759	0.00472837	0.624005	0.168458	0.455548
ENSMUSG00000027406	Idh3b	protein_coding	14.4407	14.3448	14.2846	0.000111872	0.018045	0.134158	-0.235482	-0.14415	-0.0913316
ENSMUSG00000099398	Ms4a14	protein_coding	2.01757	2.10182	2.2406	0.000111987	0.0244168	0.0398632	3.10573	1.90242	1.20332
ENSMUSG00000024013	Fgd2	protein_coding	4.59878	4.70468	4.98445	0.000112081	0.203222	0.0090029	1.16037	0.399118	0.761248
ENSMUSG00000026374	Tsn	protein_coding	10.7488	10.7184	10.6073	0.000112383	0.397931	0.00259571	-0.220343	-0.0481847	-0.172158
ENSMUSG00000020390	Ube2b	protein_coding	13.9056	13.7997	13.7093	0.000112964	0.0406283	0.0698245	-0.295129	-0.156496	-0.138632
ENSMUSG00000037086	Prr32	protein_coding	4.14016	4.18648	4.62727	0.000113381	0.623431	0.00071183	1.62221	0.217661	1.40455
ENSMUSG00000028927	Padi2	protein_coding	12.2923	12.6228	12.8103	0.000114274	0.0175663	0.137963	0.821889	0.505969	0.31592
ENSMUSG00000039530	Tusc3	protein_coding	7.1148	7.20461	7.47022	0.000114457	0.378171	0.00293607	0.626368	0.145928	0.48044
ENSMUSG00000009863	Sdhb	protein_coding	14.4154	14.3094	14.2249	0.000114463	0.0340567	0.0822332	-0.290777	-0.159753	-0.131023
ENSMUSG00000021957	Tkt	protein_coding	8.94436	8.82881	9.54369	0.000114484	0.418227	3.08e-06	0.980172	-0.206698	1.18687
ENSMUSG00000024150	Mcfd2	protein_coding	10.7427	10.6365	10.4995	0.000114622	0.100549	0.02692	-0.377983	-0.160794	-0.217189
ENSMUSG00000040010	Slc7a5	protein_coding	7.91798	8.12227	8.18936	0.000114656	0.00257496	0.406251	0.459005	0.36158	0.097425
ENSMUSG00000038319	Kcnh2	protein_coding	7.21385	7.5299	7.61058	0.00011491	0.00118721	0.543413	0.701421	0.592697	0.108724
ENSMUSG00000005057	Sh2b2	protein_coding	6.92251	7.01548	7.28523	0.000115054	0.331171	0.00393961	0.652567	0.167859	0.484708
ENSMUSG00000038239	Hrc	protein_coding	14.8578	14.8271	14.6633	0.000115145	0.539836	0.00118262	-0.293938	-0.0467254	-0.247213
ENSMUSG00000020901	Pik3r5	protein_coding	6.16947	6.45064	6.55187	0.00011543	0.00230421	0.423715	0.790941	0.631629	0.159312
ENSMUSG00000032803	Cdv3	protein_coding	13.7666	13.6376	13.4721	0.000115877	0.0975811	0.0279651	-0.441889	-0.189898	-0.25199
ENSMUSG00000032322	Pstpip1	protein_coding	4.76228	4.79772	5.21743	0.000116102	0.705305	0.000499295	1.25527	0.129193	1.12608
ENSMUSG00000052125	F730043M19Rik	bidirectional_promoter_lncRNA	4.56461	4.77081	4.93789	0.000116467	0.0263105	0.0983615	1.18404	0.701829	0.482209
ENSMUSG00000038039	Gcc2	protein_coding	9.38455	9.33899	9.11133	0.000116686	0.481237	0.0016541	-0.445684	-0.0811352	-0.364548
ENSMUSG00000022742	Cpox	protein_coding	10.0363	9.94469	9.84235	0.000116955	0.0720475	0.0406758	-0.304108	-0.141921	-0.162188
ENSMUSG00000039457	Ppl	protein_coding	6.53722	6.44386	5.98681	0.00011733	0.573164	0.00100412	-1.12967	-0.161901	-0.967765
ENSMUSG00000022044	Stmn4	protein_coding	6.67636	6.78079	7.09387	0.000117908	0.244034	0.00723929	0.767468	0.236494	0.530974
ENSMUSG00000032470	Mras	protein_coding	7.91947	8.01899	8.25234	0.000117916	0.188736	0.0113003	0.552672	0.190889	0.361783
ENSMUSG00000099465	Gm3830	lincRNA	1.32476	1.3478	1.54118	0.000118247	0.239503	0.00426205	4.70026	1.63389	3.06637
ENSMUSG00000038618	Rassf7	protein_coding	3.84649	4.02285	4.19175	0.000118349	0.021406	0.110406	1.4643	0.904438	0.559864
ENSMUSG00000037868	Egr2	protein_coding	5.89493	6.0128	6.39752	0.000118703	0.28211	0.00546513	1.09548	0.312302	0.783181
ENSMUSG00000028037	Ifi44	protein_coding	5.41708	5.4283	5.7756	0.000118745	0.940974	0.000163115	0.832905	0.0169283	0.815977
ENSMUSG00000024661	Fth1	protein_coding	15.8573	15.7605	15.6467	0.00011881	0.078433	0.0367433	-0.316183	-0.144581	-0.171603
ENSMUSG00000067873	Htatsf1	protein_coding	12.2886	12.2355	12.0742	0.000118961	0.330042	0.004061	-0.322804	-0.081667	-0.241137
ENSMUSG00000028696	Ipp	protein_coding	8.93515	8.89992	8.65216	0.000118963	0.646017	0.000708211	-0.462288	-0.0548344	-0.407454
ENSMUSG00000086191	Zfp652os	antisense	4.56413	4.42418	4.25289	0.000119049	0.102119	0.0258779	-1.11493	-0.449029	-0.665905
ENSMUSG00000027506	Tpd52	protein_coding	10.1283	10.0215	9.92654	0.000119195	0.0413591	0.0716874	-0.310493	-0.164588	-0.145906
ENSMUSG00000026288	Inpp5d	protein_coding	7.06824	6.96505	7.40345	0.000119401	0.223214	4.3e-07	0.597183	-0.196078	0.79326
ENSMUSG00000022312	Eif3h	protein_coding	12.2979	12.2952	12.1382	0.000119427	0.927531	0.000172934	-0.24394	-0.00576253	-0.238178
ENSMUSG00000032374	Plod2	protein_coding	7.95778	7.95014	8.48576	0.000119589	0.939566	0.000163082	0.914273	0.01817	0.896103
ENSMUSG00000038976	Ppp1r9b	protein_coding	10.8109	10.8166	11.0453	0.000119681	0.842613	0.000265082	0.359331	0.0186207	0.34071
ENSMUSG00000044086	Lmod3	protein_coding	13.2949	13.3689	13.5198	0.000120491	0.199011	0.0104548	0.338226	0.113044	0.225182
ENSMUSG00000002814	Top3a	protein_coding	7.67335	7.89087	8.00814	0.000120874	0.00924622	0.216916	0.557834	0.380799	0.177035
ENSMUSG00000001020	S100a4	protein_coding	5.5338	5.80536	5.99232	0.000120947	0.0142328	0.162178	1.0723	0.693409	0.378889
ENSMUSG00000048807	Slc35e4	protein_coding	9.73267	9.79454	9.94158	0.000120951	0.272435	0.00608984	0.324982	0.0935018	0.23148
ENSMUSG00000023868	Pde10a	protein_coding	8.13966	8.504	8.63357	0.000121095	0.00603757	0.272681	0.818602	0.586414	0.232188
ENSMUSG00000105265	Sox2ot	processed_transcript	5.2104	5.09834	4.77214	0.000122331	0.444038	0.00204113	-1.33405	-0.254445	-1.0796
ENSMUSG00000046671	Mtfr1l	protein_coding	12.6	12.5351	12.4352	0.000124308	0.131302	0.019967	-0.25078	-0.0986055	-0.152174
ENSMUSG00000022551	Cyc1	protein_coding	14.5082	14.3866	14.31	0.000124994	0.0191054	0.135636	-0.295524	-0.18054	-0.114985
ENSMUSG00000024883	Rin1	protein_coding	6.90079	7.03787	7.24406	0.000125276	0.122388	0.0221228	0.643219	0.263641	0.379578
ENSMUSG00000031196	F8	protein_coding	4.86412	4.95963	5.17313	0.000126228	0.222785	0.00859048	0.8593	0.288161	0.571138
ENSMUSG00000024601	Isoc1	protein_coding	10.1201	10.0343	9.82039	0.000128842	0.267562	0.00656086	-0.478601	-0.138324	-0.340277
ENSMUSG00000056204	Pgpep1	protein_coding	9.66236	9.71877	10.0005	0.00012904	0.603136	0.000941735	0.506346	0.0691062	0.437239
ENSMUSG00000028873	Cdca8	protein_coding	3.22494	3.23115	3.61233	0.000130317	0.863231	0.000246815	2.03451	0.10031	1.9342
ENSMUSG00000032612	Usp4	protein_coding	11.7205	11.6918	11.5588	0.00013038	0.50305	0.00160911	-0.2455	-0.042945	-0.202555
ENSMUSG00000068748	Ptprz1	protein_coding	4.96012	5.01905	5.30944	0.000130387	0.534546	0.00132241	0.93563	0.160354	0.775276
ENSMUSG00000027670	Ocstamp	protein_coding	2.51426	2.69312	2.72659	0.000130638	0.000607263	0.635512	2.3644	2.15073	0.213671
ENSMUSG00000104459	Gm37824	TEC	4.34691	4.43424	4.06411	0.000132529	0.329768	2.09e-06	-1.22609	0.273885	-1.49998
ENSMUSG00000020474	Polm	protein_coding	5.80905	5.99181	6.14155	0.000133104	0.0280603	0.104745	0.748909	0.440287	0.308622
ENSMUSG00000006818	Sod2	protein_coding	13.6503	13.5213	13.4038	0.000134248	0.0508931	0.0620747	-0.371987	-0.190183	-0.181805
ENSMUSG00000026796	Fam129b	protein_coding	8.99521	8.95728	9.27027	0.000134787	0.587621	1.31e-05	0.436753	-0.0628109	0.499564
ENSMUSG00000045104	Gm5514	processed_pseudogene	8.21693	7.88918	7.77842	0.000135207	0.00506387	0.313427	-0.715177	-0.524712	-0.190465
ENSMUSG00000027195	Hsd17b12	protein_coding	8.43237	8.33437	8.65905	0.000137187	0.0885953	3.54e-08	0.365571	-0.167909	0.533479
ENSMUSG00000036856	Wnt4	protein_coding	6.8507	6.97158	7.12428	0.0001373	0.0802217	0.0398752	0.503588	0.236548	0.26704
ENSMUSG00000032254	Kif23	protein_coding	4.33431	4.41256	4.86394	0.000137536	0.516924	0.00146664	1.66678	0.29507	1.37171
ENSMUSG00000097187	Gm19426	protein_coding	3.61897	3.70723	3.9409	0.000137842	0.214266	0.0085965	1.465	0.508395	0.95661
ENSMUSG00000031231	Cox7b	protein_coding	14.1243	13.9944	13.9181	0.000138076	0.0163291	0.158648	-0.3114	-0.196203	-0.115197
ENSMUSG00000025903	Lypla1	protein_coding	11.1817	11.0696	10.9169	0.000138402	0.113139	0.0260623	-0.40625	-0.168774	-0.237475
ENSMUSG00000025417	Pip4k2c	protein_coding	9.78226	9.78214	9.61437	0.000138606	0.994236	0.00013619	-0.261716	0.000493929	-0.262209
ENSMUSG00000051048	P4ha3	protein_coding	3.08372	3.12072	3.4466	0.000138925	0.547082	0.00109676	2.05893	0.353468	1.70546
ENSMUSG00000034795	Ccdc122	protein_coding	6.5902	6.70102	6.28131	0.000140036	0.206856	4.13e-07	-0.643363	0.204415	-0.847778
ENSMUSG00000034584	Exph5	protein_coding	2.37111	2.49559	2.61591	0.000143527	0.0119413	0.128405	2.68171	1.838	0.843711
ENSMUSG00000041757	Plekha6	protein_coding	9.04056	9.27931	9.36974	0.000143754	0.00307578	0.402196	0.526954	0.411464	0.115491
ENSMUSG00000084819	Gm11967	antisense	5.89503	5.90657	5.32832	0.000144138	0.852377	6.79e-05	-1.37162	0.0649085	-1.43653
ENSMUSG00000073771	Btbd19	protein_coding	5.83688	5.97053	6.15305	0.000144765	0.0886967	0.0359655	0.711618	0.328131	0.383486
ENSMUSG00000033161	Atp1a1	protein_coding	13.933	13.53	13.3283	0.000144874	0.0172011	0.156402	-0.911648	-0.57157	-0.340078
ENSMUSG00000021983	Atp8a2	protein_coding	6.11022	6.22926	6.45262	0.000145041	0.186712	0.0131817	0.704168	0.251627	0.452541
ENSMUSG00000042647	Acad12	protein_coding	10.7533	10.7798	10.5022	0.000145786	0.70549	2.97e-05	-0.381489	0.0378628	-0.419352
ENSMUSG00000021565	Slc6a19	protein_coding	4.12176	4.32143	4.51793	0.000146377	0.0366445	0.0813357	1.53394	0.867398	0.666547
ENSMUSG00000078485	Plekhn1	protein_coding	8.04975	8.11358	8.341	0.000146387	0.373442	0.00368895	0.478908	0.113898	0.365009
ENSMUSG00000030772	Dkk3	protein_coding	6.45276	6.42654	6.86823	0.000147189	0.808622	5.51e-05	0.816411	-0.0536445	0.870056
ENSMUSG00000024053	Emilin2	protein_coding	8.2431	8.23228	8.64459	0.000147386	0.98439	0.000137088	0.643899	-0.00335569	0.647255
ENSMUSG00000021190	Lgmn	protein_coding	11.4102	11.4695	11.6492	0.000147575	0.312492	0.00536551	0.36437	0.097171	0.267199
ENSMUSG00000017466	Timp2	protein_coding	11.5298	11.6143	11.9703	0.000150383	0.462712	0.00224354	0.6701	0.129941	0.540159
ENSMUSG00000022594	Lynx1	protein_coding	14.143	14.2487	14.5066	0.000150518	0.233132	0.00938125	0.54368	0.17106	0.372621
ENSMUSG00000009376	Met	protein_coding	9.17659	9.10323	8.86218	0.000151232	0.33276	0.00483092	-0.505825	-0.128801	-0.377024
ENSMUSG00000027935	Rab13	protein_coding	7.32578	7.42756	7.58908	0.000152383	0.133977	0.0225636	0.456583	0.184506	0.272077
ENSMUSG00000028773	Fabp3	protein_coding	15.7265	15.8653	15.2862	0.000152719	0.355059	2.46e-06	-0.70431	0.172006	-0.876316
ENSMUSG00000116903	Gm19522	antisense	5.11464	5.35918	5.49273	0.000153568	0.0113327	0.208764	0.975027	0.665308	0.309719
ENSMUSG00000055733	Nap1l3	protein_coding	3.04693	3.2178	3.31401	0.000155155	0.00381388	0.333938	1.93797	1.51861	0.419361
ENSMUSG00000021866	Anxa11	protein_coding	10.9443	10.9013	10.7499	0.000155953	0.409178	0.00313781	-0.300921	-0.065601	-0.235321
ENSMUSG00000037278	Tmem97	protein_coding	5.93205	6.06986	6.33855	0.0001563	0.16629	0.0164155	0.852628	0.319519	0.533109
ENSMUSG00000040204	Pclaf	protein_coding	2.94748	2.97434	3.35924	0.000156473	0.612778	0.000863602	2.4968	0.362073	2.13472
ENSMUSG00000025328	Padi3	protein_coding	3.10692	3.19901	3.4058	0.000156855	0.117647	0.020472	1.85348	0.813025	1.04046
ENSMUSG00000066640	Fbxl18	protein_coding	8.49154	8.64154	8.70582	0.000157389	0.00824383	0.26101	0.352585	0.248819	0.103766
ENSMUSG00000070436	Serpinh1	protein_coding	11.628	11.4861	12.1245	0.000157424	0.22836	6.25e-07	0.72457	-0.231235	0.955805
ENSMUSG00000021423	Ly86	protein_coding	4.91158	5.00068	5.37633	0.000158889	0.392672	0.00335596	1.22765	0.287935	0.939717
ENSMUSG00000025545	Clybl	protein_coding	10.364	10.2237	10.1405	0.000159547	0.0172849	0.164493	-0.348691	-0.219886	-0.128805
ENSMUSG00000030208	Emp1	protein_coding	11.3015	11.2002	11.7132	0.000160194	0.300505	1.51e-06	0.627369	-0.172375	0.799744
ENSMUSG00000026755	Arpc5l	protein_coding	12.1152	12.0668	11.8696	0.000160244	0.429503	0.00284497	-0.376	-0.0786523	-0.297347
ENSMUSG00000042726	Trafd1	protein_coding	11.6572	11.623	11.4617	0.000160647	0.517735	0.00177232	-0.295386	-0.050585	-0.244801
ENSMUSG00000029516	Cit	protein_coding	5.53664	5.72571	5.98042	0.000161846	0.0864012	0.0389308	1.06622	0.494196	0.572028
ENSMUSG00000045160	Bola3	protein_coding	12.326	12.1574	12.1014	0.000162615	0.00450514	0.352952	-0.336296	-0.25337	-0.0829256
ENSMUSG00000058806	Col13a1	protein_coding	6.15814	6.33504	6.62747	0.000162656	0.125711	0.0248752	0.995331	0.410274	0.585057
ENSMUSG00000039770	Ypel5	protein_coding	10.4655	10.4678	10.2453	0.000162867	0.992538	0.000169814	-0.351114	-0.000868537	-0.350246
ENSMUSG00000030022	Adamts9	protein_coding	8.48994	8.27418	9.10576	0.000163773	0.0987785	6.12e-08	0.941147	-0.415664	1.35681
ENSMUSG00000042066	Tmcc2	protein_coding	10.7495	10.6733	10.5788	0.000163825	0.0907193	0.0382309	-0.262295	-0.11771	-0.144585
ENSMUSG00000028197	Col24a1	protein_coding	6.81603	6.9413	7.29919	0.000164146	0.24701	0.0090001	0.878463	0.273388	0.605075
ENSMUSG00000028962	Slc4a2	protein_coding	9.57631	9.60599	9.75913	0.000167499	0.51954	0.00183761	0.286668	0.0496007	0.237067
ENSMUSG00000020570	Sypl	protein_coding	12.2613	12.2388	12.1194	0.000168042	0.56888	0.00141465	-0.216667	-0.0327908	-0.183876
ENSMUSG00000026077	Npas2	protein_coding	6.08665	6.22446	7.10982	0.000168259	0.296893	0.00643443	2.02299	0.56462	1.45837
ENSMUSG00000056737	Capg	protein_coding	8.68361	8.69043	8.98433	0.000170015	0.940984	0.000229766	0.479881	0.00955723	0.470324
ENSMUSG00000021217	Tshz3	protein_coding	7.003	7.04557	7.34001	0.000170142	0.550995	0.00157185	0.620039	0.100551	0.519488
ENSMUSG00000028843	Sh3bgrl3	protein_coding	8.72308	8.72826	9.09436	0.000170948	0.987711	0.00018277	0.582306	0.00240717	0.579899
ENSMUSG00000050989	Selenon	protein_coding	8.2621	8.2953	8.58592	0.000171225	0.630033	0.0010588	0.536513	0.0695812	0.466932
ENSMUSG00000042010	Acacb	protein_coding	14.1735	14.149	13.8436	0.000171673	0.746948	0.000593193	-0.51487	-0.0442071	-0.470663
ENSMUSG00000036995	Asap3	protein_coding	6.45433	6.71456	6.88814	0.000171787	0.0282397	0.117869	0.893178	0.526983	0.366195
ENSMUSG00000038156	Spon1	protein_coding	7.20071	7.35636	7.76621	0.000172701	0.197878	0.013517	1.03876	0.358751	0.68001
ENSMUSG00000057897	Camk2b	protein_coding	13.1406	13.006	12.9201	0.000174123	0.0229244	0.139296	-0.334214	-0.202524	-0.131691
ENSMUSG00000073633	Fbxo36	protein_coding	6.72308	6.49116	6.37652	0.000175093	0.0134728	0.204845	-0.677641	-0.444004	-0.233637
ENSMUSG00000066058	Cldn19	protein_coding	5.94744	6.0217	6.43033	0.000175151	0.587755	0.0013192	1.0097	0.149456	0.860246
ENSMUSG00000000934	Top1mt	protein_coding	8.62306	8.48291	8.38029	0.000177495	0.0371422	0.0981437	-0.395206	-0.219409	-0.175797
ENSMUSG00000002250	Ppard	protein_coding	10.6546	10.6957	10.839	0.000177582	0.407557	0.00351929	0.280185	0.0622184	0.217967
ENSMUSG00000036104	Rab3gap1	protein_coding	11.0681	10.9812	10.8649	0.000178293	0.110459	0.0316314	-0.310266	-0.132077	-0.178189
ENSMUSG00000026721	Rabgap1l	protein_coding	8.67388	8.54339	8.4367	0.000179184	0.0445783	0.0840805	-0.388543	-0.207983	-0.18056
ENSMUSG00000025656	Arhgef9	protein_coding	9.51959	9.42215	9.20941	0.000179812	0.254255	0.00922811	-0.487699	-0.148034	-0.339665
ENSMUSG00000021022	Ppp2r3c	protein_coding	9.11728	9.07784	8.90563	0.000181264	0.470758	0.00254998	-0.335831	-0.0643978	-0.271433
ENSMUSG00000038181	Chpf2	protein_coding	8.80686	9.08204	9.15911	0.00018219	0.00263205	0.464689	0.571086	0.460168	0.110918
ENSMUSG00000048782	Insc	protein_coding	5.97092	6.22621	6.46485	0.000185939	0.0520036	0.0719881	1.13689	0.597787	0.539099
ENSMUSG00000069516	Lyz2	protein_coding	10.1912	10.2411	10.713	0.000185969	0.777684	0.000550647	0.784392	0.0593701	0.725021
ENSMUSG00000005575	Ube2m	protein_coding	12.1419	12.0154	11.9155	0.000186971	0.0391751	0.0944529	-0.345276	-0.190587	-0.154689
ENSMUSG00000000563	Atp5f1	protein_coding	14.8421	14.741	14.6234	0.000188136	0.0843493	0.0446164	-0.326618	-0.150953	-0.175665
ENSMUSG00000074698	Csnk2a1	protein_coding	12.0028	11.9801	11.8717	0.000188603	0.525012	0.00196064	-0.200283	-0.0340843	-0.166199
ENSMUSG00000053141	Ptprt	protein_coding	5.08131	5.0985	5.4721	0.000189094	0.899229	0.00031343	0.972249	0.0347682	0.937481
ENSMUSG00000020589	Fam49a	protein_coding	7.67507	7.65202	8.20302	0.000189754	0.99295	0.000184142	0.880351	-0.00210583	0.882457
ENSMUSG00000002835	Chaf1a	protein_coding	7.01059	6.98848	6.70749	0.000191254	0.800766	0.000512564	-0.578912	-0.0383246	-0.540587
ENSMUSG00000051984	Sec31b	protein_coding	9.73222	9.68461	9.43474	0.000192482	0.582178	0.00148756	-0.478644	-0.0704057	-0.408239
ENSMUSG00000025202	Scd3	protein_coding	5.58239	5.25239	5.14465	0.000192485	0.00465802	0.373297	-1.10365	-0.832004	-0.271648
ENSMUSG00000030272	Camk1	protein_coding	9.67219	9.47745	9.4937	0.00019396	6.05e-05	0.761104	-0.281985	-0.305242	0.0232569
ENSMUSG00000031827	Cotl1	protein_coding	7.64681	7.66567	8.06894	0.000194559	0.835687	0.000436332	0.704629	0.0397452	0.664883
ENSMUSG00000055239	Kcmf1	protein_coding	12.7669	12.712	12.5297	0.000198806	0.410189	0.00377276	-0.358992	-0.0794373	-0.279554
ENSMUSG00000032086	Bace1	protein_coding	9.55944	9.75264	9.95274	0.000198956	0.071107	0.0555244	0.614555	0.298869	0.315686
ENSMUSG00000024066	Xdh	protein_coding	10.6553	10.3028	10.0393	0.000199547	0.0261399	0.134883	-0.89235	-0.53332	-0.359031
ENSMUSG00000017830	Dhx58	protein_coding	4.92131	5.00042	5.25253	0.000200182	0.347617	0.00528027	0.939903	0.248805	0.691098
ENSMUSG00000054894	Atp5s	protein_coding	9.12489	9.07907	8.93305	0.000201067	0.359618	0.0051941	-0.310553	-0.076235	-0.234318
ENSMUSG00000037325	Bbs7	protein_coding	7.81711	7.69595	7.59373	0.000201335	0.044369	0.0913302	-0.388582	-0.20964	-0.178942
ENSMUSG00000033849	B3galt2	protein_coding	8.58278	9.21791	9.3971	0.000201575	0.0048159	0.369025	1.41069	1.07059	0.340097
ENSMUSG00000037049	Smpd1	protein_coding	11.3915	11.3232	11.2216	0.000202163	0.137277	0.0259304	-0.257302	-0.102867	-0.154435
ENSMUSG00000063535	Zfp773	protein_coding	3.78031	3.60057	3.46218	0.000202491	0.0560514	0.0644138	-1.6714	-0.807169	-0.864233
ENSMUSG00000031311	Nono	protein_coding	10.8773	10.9379	11.0291	0.00020274	0.133767	0.0269754	0.231772	0.0939959	0.137776
ENSMUSG00000036880	Acaa2	protein_coding	13.7443	13.7268	13.4442	0.00020403	0.716936	0.000804219	-0.473508	-0.0462139	-0.427294
ENSMUSG00000027201	Myef2	protein_coding	6.76428	6.83488	7.08198	0.000204496	0.434971	0.00338844	0.60341	0.130073	0.473338
ENSMUSG00000025451	Paip1	protein_coding	11.2576	11.2453	11.0686	0.000204537	0.798005	0.000547744	-0.288982	-0.0198901	-0.269092
ENSMUSG00000034275	Igsf9b	protein_coding	5.16352	5.2179	5.50734	0.000204986	0.521946	0.00209488	0.860738	0.155929	0.704809
ENSMUSG00000072235	Tuba1a	protein_coding	9.97068	9.96939	10.4173	0.000205097	0.989212	0.000216713	0.665639	0.0024314	0.663208
ENSMUSG00000020321	Mdh1	protein_coding	15.661	15.5645	15.463	0.00020626	0.072648	0.0553577	-0.302913	-0.146511	-0.156402
ENSMUSG00000032051	Fdx1	protein_coding	10.1552	10.0541	9.91019	0.000208514	0.13273	0.0276808	-0.373041	-0.151055	-0.221986
ENSMUSG00000097728	Gm26840	lincRNA	4.23164	4.40592	4.66326	0.000208655	0.0727963	0.0518293	1.47955	0.736801	0.742745
ENSMUSG00000064358	mt-Co3	protein_coding	11.8177	11.5632	11.4096	0.000208744	0.0248133	0.14335	-0.62303	-0.377001	-0.246029
ENSMUSG00000029338	Antxr2	protein_coding	8.85596	8.86116	9.31512	0.00020899	0.866063	0.000402257	0.738005	0.0337512	0.704253
ENSMUSG00000024299	Adamts10	protein_coding	8.30794	8.38638	8.66425	0.000210433	0.441521	0.00333107	0.620657	0.129967	0.49069
ENSMUSG00000001700	Gramd3	protein_coding	9.51134	9.21372	9.10239	0.000210795	0.0132129	0.22042	-0.654656	-0.43748	-0.217175
ENSMUSG00000096188	Cmtm4	protein_coding	9.36874	9.34909	8.97108	0.000211323	0.712047	0.000851854	-0.676613	-0.0671598	-0.609453
ENSMUSG00000115637	Gm30970	processed_pseudogene	6.75298	6.54046	6.33707	0.000211967	0.0788205	0.0519971	-0.81761	-0.383831	-0.433779
ENSMUSG00000029186	Pi4k2b	protein_coding	6.08235	6.22473	6.49711	0.000212196	0.195767	0.0158326	0.872667	0.310972	0.561695
ENSMUSG00000033429	Mcee	protein_coding	11.1409	11.041	10.9365	0.000213079	0.0726171	0.056777	-0.314668	-0.152519	-0.162149
ENSMUSG00000015396	Cd83	protein_coding	5.64017	6.03136	6.10417	0.00021357	0.00206633	0.535061	1.1382	0.952981	0.185215
ENSMUSG00000023961	Enpp4	protein_coding	10.8804	10.9026	10.6922	0.000215695	0.68873	4.13e-05	-0.292479	0.0315901	-0.324069
ENSMUSG00000020590	Snx13	protein_coding	11.8716	11.8389	11.546	0.000215733	0.741063	0.000753975	-0.506779	-0.0452279	-0.461551
ENSMUSG00000031028	Tub	protein_coding	4.54327	4.64628	4.87077	0.000217512	0.211724	0.0135966	1.02321	0.362554	0.660661
ENSMUSG00000041936	Agrn	protein_coding	9.40663	9.52567	9.75017	0.000218058	0.208095	0.0147963	0.557474	0.190546	0.366928
ENSMUSG00000027009	Itga4	protein_coding	5.9	6.07876	6.31353	0.00021889	0.0880445	0.0462836	0.862248	0.405723	0.456525
ENSMUSG00000108555	Gm18310	TEC	5.35364	5.53665	5.68408	0.000219049	0.0342975	0.113926	0.807999	0.474829	0.333171
ENSMUSG00000028274	Rngtt	protein_coding	9.23676	9.13109	8.96775	0.00021924	0.146342	0.0251599	-0.431331	-0.16911	-0.262221
ENSMUSG00000031538	Plat	protein_coding	8.35418	8.40649	8.72561	0.00021933	0.57057	0.00176471	0.604506	0.0936027	0.510903
ENSMUSG00000036712	Cyld	protein_coding	11.0181	11.0332	10.7526	0.000219442	0.881891	0.000121221	-0.411343	0.0165079	-0.427851
ENSMUSG00000057234	Mettl15	protein_coding	8.27015	8.10399	8.049	0.000219833	0.00665646	0.336555	-0.366946	-0.270124	-0.0968225
ENSMUSG00000051502	Ufsp1	protein_coding	8.70171	8.82657	8.95517	0.000220126	0.0662599	0.0639495	0.403376	0.202194	0.201181
ENSMUSG00000031347	Cetn2	protein_coding	9.23756	9.11774	9.01489	0.000220128	0.0437461	0.0949108	-0.362479	-0.197697	-0.164782
ENSMUSG00000020150	Gamt	protein_coding	7.09695	7.09636	7.60375	0.000220905	0.958218	0.000272784	0.882933	0.0127085	0.870224
ENSMUSG00000004730	Adgre1	protein_coding	6.36841	6.42553	6.84042	0.000221292	0.707617	0.000907701	0.875004	0.0908552	0.784149
ENSMUSG00000097125	Gm26885	antisense	5.41987	5.54913	5.80915	0.000222085	0.17395	0.0193239	0.930134	0.352305	0.577829
ENSMUSG00000030621	Me3	protein_coding	11.193	11.112	10.9413	0.000223097	0.26226	0.0101964	-0.392457	-0.119092	-0.273365
ENSMUSG00000051341	Zfp52	protein_coding	8.61253	8.56705	8.14166	0.000223598	0.665111	0.00112452	-0.805745	-0.0939861	-0.711759
ENSMUSG00000023826	Prkn	protein_coding	8.48411	8.37694	8.16448	0.000226727	0.198548	0.0164961	-0.532059	-0.184642	-0.347417
ENSMUSG00000001260	Gabrg1	protein_coding	2.34246	2.25217	2.12096	0.00022799	0.261261	0.00569788	-2.99942	-0.696576	-2.30285
ENSMUSG00000096606	Tpbgl	protein_coding	8.80578	8.7318	9.23858	0.000228372	0.507383	1.38e-05	0.712111	-0.129025	0.841136
ENSMUSG00000052135	Foxo6	protein_coding	8.62803	8.95085	9.27456	0.000228968	0.0547764	0.0776758	0.970416	0.506881	0.463535
ENSMUSG00000030095	Tmem43	protein_coding	10.0336	10.1271	10.2621	0.000229618	0.124075	0.0320922	0.352639	0.147872	0.204767
ENSMUSG00000040859	Bsdc1	protein_coding	11.0784	11.0338	10.916	0.000229812	0.313328	0.00753026	-0.248241	-0.067901	-0.18034
ENSMUSG00000056153	Socs6	protein_coding	10.9135	10.6899	10.5034	0.000229893	0.0735837	0.0582382	-0.646675	-0.313908	-0.332767
ENSMUSG00000030613	Ccdc90b	protein_coding	9.78908	9.76088	9.64717	0.00023131	0.463843	0.00325937	-0.22205	-0.0440974	-0.177953
ENSMUSG00000021614	Vcan	protein_coding	8.48594	8.33661	9.10586	0.000231733	0.277193	1.88e-06	0.917502	-0.272761	1.19026
ENSMUSG00000042505	Sdhaf3	protein_coding	8.51704	8.41439	8.31819	0.000232085	0.0583223	0.0762713	-0.327934	-0.168482	-0.159452
ENSMUSG00000001687	Ubl3	protein_coding	11.7598	11.7112	11.5526	0.000232305	0.391068	0.00476881	-0.312959	-0.0728734	-0.240085
ENSMUSG00000000628	Hk2	protein_coding	14.5298	14.1725	14.0205	0.000234112	0.0113576	0.251176	-0.800712	-0.550948	-0.249764
ENSMUSG00000044279	Crb3	protein_coding	4.22876	4.29461	4.59034	0.000234906	0.3819	0.00472374	1.22937	0.308565	0.920805
ENSMUSG00000038422	Hdhd3	protein_coding	5.32794	5.70917	5.82954	0.000235023	0.00224262	0.533906	1.24365	1.04024	0.203419
ENSMUSG00000020583	Matn3	protein_coding	3.85236	3.74659	4.42149	0.00023509	0.248655	2.23e-06	2.02047	-0.694729	2.7152
ENSMUSG00000053729	Spinkl	protein_coding	5.52647	5.36704	5.1447	0.000238622	0.134882	0.029201	-0.992237	-0.393218	-0.599019
ENSMUSG00000041117	Ccdc8	protein_coding	7.14874	7.35137	7.60463	0.000240416	0.0872723	0.0496708	0.870891	0.408724	0.462167
ENSMUSG00000042489	Clspn	protein_coding	3.00536	3.00311	3.33801	0.00024094	0.984131	0.000264538	1.97184	0.0118945	1.95994
ENSMUSG00000045679	Pqlc3	protein_coding	6.50235	6.54957	6.85318	0.000242541	0.572174	0.0019132	0.674889	0.106695	0.568194
ENSMUSG00000016946	Kctd5	protein_coding	8.73183	8.7616	8.94981	0.000242597	0.59703	0.00170597	0.34728	0.0507619	0.296518
ENSMUSG00000055865	Fam19a3	protein_coding	7.50775	7.31566	7.10989	0.000242599	0.0824359	0.0537318	-0.699401	-0.328861	-0.37054
ENSMUSG00000038518	Jarid2	protein_coding	9.76039	9.87086	10.1026	0.000242751	0.253755	0.0114817	0.53739	0.167668	0.369722
ENSMUSG00000021464	Ror2	protein_coding	5.02587	5.17451	5.39264	0.00024444	0.129792	0.0304673	1.00822	0.429377	0.578846
ENSMUSG00000043252	Tmem64	protein_coding	13.4113	13.3077	13.1177	0.000247743	0.202002	0.0169164	-0.450638	-0.15687	-0.293768
ENSMUSG00000044628	Rnf208	protein_coding	4.1999	4.43966	4.51405	0.000247921	0.00307748	0.477664	1.19193	0.980122	0.211806
ENSMUSG00000015843	Rxrg	protein_coding	9.62061	9.3313	9.21051	0.00024837	0.0150133	0.218837	-0.632302	-0.419465	-0.212837
ENSMUSG00000074733	Zfp950	protein_coding	7.44675	7.63748	7.74613	0.000248529	0.0207139	0.179364	0.513502	0.327743	0.185759
ENSMUSG00000017376	Nlk	protein_coding	8.88427	8.76484	8.68918	0.000248583	0.0244344	0.162032	-0.312626	-0.192195	-0.120431
ENSMUSG00000034317	Trim59	protein_coding	3.70957	3.72131	4.10298	0.000248966	0.831991	0.000543007	1.66473	0.103423	1.56131
ENSMUSG00000063727	Tnfrsf11b	protein_coding	5.9436	6.26384	6.45024	0.000248994	0.0322788	0.126881	1.15935	0.68392	0.475425
ENSMUSG00000027439	Gzf1	protein_coding	11.3797	11.2229	10.9954	0.000249935	0.175687	0.0210111	-0.602848	-0.222773	-0.380075
ENSMUSG00000027086	Fastkd1	protein_coding	9.24665	9.11478	8.9984	0.000250644	0.0464076	0.0963054	-0.386729	-0.210166	-0.176563
ENSMUSG00000059022	Kcp	protein_coding	7.47505	7.60712	7.83295	0.000250885	0.152675	0.0258214	0.607426	0.240087	0.367339
ENSMUSG00000062352	Itgb1bp1	protein_coding	9.46732	9.37148	9.27901	0.000251048	0.0647617	0.0711307	-0.295933	-0.149252	-0.146681
ENSMUSG00000055723	Rras2	protein_coding	9.68685	9.76179	9.95019	0.000251583	0.306565	0.00837943	0.416829	0.11702	0.299809
ENSMUSG00000022307	Oxr1	protein_coding	10.9175	10.8255	10.6935	0.000252164	0.145066	0.0277519	-0.350909	-0.139616	-0.211293
ENSMUSG00000030867	Plk1	protein_coding	2.93784	2.96124	3.2412	0.000252536	0.666805	0.00106711	1.89018	0.24539	1.64479
ENSMUSG00000022270	Retreg1	protein_coding	14.2354	13.8927	13.6053	0.000253033	0.053974	0.0832532	-0.9769	-0.514444	-0.462456
ENSMUSG00000000378	Ccm2	protein_coding	9.85416	9.78373	9.68585	0.000253758	0.137013	0.0304969	-0.264492	-0.107447	-0.157045
ENSMUSG00000035505	Cox18	protein_coding	7.93713	7.85072	7.69892	0.000254448	0.184379	0.0203585	-0.400083	-0.144261	-0.255822
ENSMUSG00000034685	Fam171a2	protein_coding	6.28502	6.24541	6.66619	0.000255014	0.809264	9.9e-05	0.747685	-0.0510719	0.798757
ENSMUSG00000062198	2700097O09Rik	protein_coding	8.10665	7.9446	7.74178	0.000255076	0.152524	0.0262122	-0.620232	-0.241339	-0.378893
ENSMUSG00000069763	Tmem100	protein_coding	7.68246	7.60345	8.09774	0.000255507	0.405112	7.29e-06	0.698353	-0.161648	0.860002
ENSMUSG00000061273	Mmgt1	protein_coding	10.5457	10.4825	10.31	0.000259421	0.354795	0.00641796	-0.365541	-0.0924663	-0.273075
ENSMUSG00000055653	Gpc3	protein_coding	8.03381	7.99564	8.43287	0.000260275	0.689964	5.15e-05	0.679054	-0.0750729	0.754127
ENSMUSG00000041765	Ubac2	protein_coding	10.435	10.3978	10.2756	0.000260511	0.393862	0.00519232	-0.24781	-0.057791	-0.190019
ENSMUSG00000099583	Hist1h3d	protein_coding	6.26347	6.35346	6.54978	0.000261743	0.266648	0.0112066	0.579446	0.182088	0.397358
ENSMUSG00000012443	Kif11	protein_coding	5.81685	6.07288	6.22572	0.000263055	0.02647	0.152185	0.951285	0.586261	0.365024
ENSMUSG00000008892	Vdac3	protein_coding	13.3292	13.2927	13.1586	0.00026771	0.436451	0.00415704	-0.260921	-0.0557	-0.205221
ENSMUSG00000023883	Phf10	protein_coding	11.2206	11.2626	11.0165	0.000267729	0.478818	1.34e-05	-0.314283	0.0609447	-0.375228
ENSMUSG00000028214	Gem	protein_coding	6.97459	7.16318	7.59	0.000269844	0.232066	0.014299	1.18864	0.392599	0.796044
ENSMUSG00000027331	Knstrn	protein_coding	3.82537	3.865	4.16052	0.000271734	0.589795	0.00179418	1.34455	0.213897	1.13066
ENSMUSG00000052336	Cx3cr1	protein_coding	4.51664	4.85113	5.07746	0.000272091	0.0114942	0.258367	1.83978	1.28968	0.550105
ENSMUSG00000054469	Lclat1	protein_coding	10.0142	9.99968	9.80698	0.000274287	0.7654	0.000843624	-0.33122	-0.0270823	-0.304137
ENSMUSG00000020918	Kat2a	protein_coding	9.26046	9.33854	9.43719	0.000274832	0.0965836	0.0490597	0.282391	0.130284	0.152107
ENSMUSG00000099749	Gm29323	lincRNA	3.48865	3.58043	3.7621	0.00027618	0.155876	0.0227128	1.35443	0.562623	0.79181
ENSMUSG00000034127	Tspan8	protein_coding	6.95584	6.99214	7.37756	0.000276705	0.690371	0.00120946	0.752491	0.0838927	0.668599
ENSMUSG00000002771	Grin2d	protein_coding	3.72829	3.84959	4.09966	0.000278595	0.14899	0.0253062	1.70736	0.70477	1.00259
ENSMUSG00000060098	Prmt7	protein_coding	10.5475	10.5317	10.3707	0.000279709	0.788223	0.000771583	-0.273465	-0.0201756	-0.253289
ENSMUSG00000039205	Ciz1	protein_coding	9.81261	9.87673	9.98412	0.00028201	0.166375	0.0249802	0.268849	0.103283	0.165566
ENSMUSG00000086219	Srrm4os	antisense	3.20171	3.24519	3.4777	0.000282049	0.442176	0.00352396	1.54113	0.355612	1.18552
ENSMUSG00000027663	Zmat3	protein_coding	9.64882	9.73665	9.88955	0.000282886	0.179582	0.0222667	0.381196	0.141666	0.23953
ENSMUSG00000056666	Retsat	protein_coding	10.5024	10.5596	10.1235	0.000283669	0.704782	6.11e-05	-0.611292	0.06367	-0.674962
ENSMUSG00000023861	Mpc1	protein_coding	12.8287	12.7241	12.5945	0.000283886	0.110423	0.0420831	-0.353104	-0.155274	-0.19783
ENSMUSG00000046844	Vat1l	protein_coding	5.08861	5.21267	5.60345	0.000285353	0.351391	0.00682126	1.28043	0.337537	0.942891
ENSMUSG00000085218	BB218582	processed_transcript	8.16325	8.03029	7.93318	0.000286184	0.0358093	0.130191	-0.382238	-0.220949	-0.161289
ENSMUSG00000027035	Cers6	protein_coding	5.98805	6.03995	6.40585	0.000287338	0.612484	0.00180631	0.89854	0.128824	0.769717
ENSMUSG00000028603	Scp2	protein_coding	12.026	11.9622	11.8666	0.000287353	0.142051	0.031065	-0.246395	-0.0997495	-0.146646
ENSMUSG00000022111	Uchl3	protein_coding	9.75199	9.732	9.54519	0.000288242	0.745928	0.000969765	-0.325245	-0.0289634	-0.296281
ENSMUSG00000026147	Col9a1	protein_coding	2.16312	2.18176	2.4696	0.000288487	0.623181	0.0011398	3.17367	0.478753	2.69492
ENSMUSG00000036412	Arsi	protein_coding	5.66608	5.65159	6.15045	0.00028867	0.975901	0.000260183	1.05848	-0.00910207	1.06758
ENSMUSG00000049940	Pgrmc2	protein_coding	10.4267	10.4283	10.243	0.000288752	0.996904	0.000286037	-0.287006	0.000306351	-0.287312
ENSMUSG00000104876	Trdc	TR_C_gene	3.92388	3.7657	3.58129	0.000289593	0.194208	0.018176	-1.67756	-0.559681	-1.11788
ENSMUSG00000029221	Slc30a9	protein_coding	12.1435	12.0371	11.9362	0.000290963	0.0638124	0.0770027	-0.310426	-0.158792	-0.151634
ENSMUSG00000064346	mt-Tw	Mt_tRNA	8.7771	8.63283	8.30173	0.000291103	0.229322	0.0154935	-0.870732	-0.287961	-0.582772
ENSMUSG00000030659	Nucb2	protein_coding	7.21459	7.33057	7.56045	0.000291677	0.238294	0.0146291	0.627831	0.207344	0.420488
ENSMUSG00000005615	Pcyt1a	protein_coding	12.2072	12.1326	11.9436	0.000291926	0.318392	0.00868687	-0.411882	-0.113403	-0.298479
ENSMUSG00000041737	Tmem45b	protein_coding	6.81171	6.47276	6.30205	0.00029212	0.0221658	0.182858	-0.997861	-0.626641	-0.371221
ENSMUSG00000074577	Ripor3	protein_coding	3.60564	3.75849	3.99773	0.000292414	0.0503119	0.0860168	1.85079	1.02945	0.821339
ENSMUSG00000102676	Gm37435	TEC	6.68976	6.70404	7.06359	0.000293403	0.92855	0.000418146	0.673339	0.0171197	0.65622
ENSMUSG00000114452	A530001N23Rik	lincRNA	3.6431	3.83707	4.08897	0.000293497	0.0301522	0.133318	2.12529	1.29834	0.826948
ENSMUSG00000026437	Cdk18	protein_coding	8.38964	8.53365	8.01906	0.000294345	0.160946	5.16e-07	-0.634663	0.242965	-0.877628
ENSMUSG00000038074	Fkbp14	protein_coding	8.05939	8.12509	8.36908	0.000294414	0.454791	0.0040991	0.520596	0.108789	0.411807
ENSMUSG00000042303	Sgsm3	protein_coding	9.01214	8.89286	8.75911	0.000295015	0.0882219	0.0563586	-0.395942	-0.18614	-0.209802
ENSMUSG00000003848	Nob1	protein_coding	10.3137	10.2374	10.0462	0.000298239	0.293312	0.0103385	-0.419841	-0.121801	-0.29804
ENSMUSG00000038708	Golga4	protein_coding	14.9978	14.9911	14.4901	0.000301179	0.880021	0.000533527	-0.748256	-0.0312469	-0.717009
ENSMUSG00000040536	Necab1	protein_coding	4.95971	5.11796	5.48132	0.000301671	0.225453	0.0157799	1.33739	0.459359	0.878033
ENSMUSG00000117508	AC168050.1	lincRNA	2.76088	2.81694	3.02371	0.000302979	0.283392	0.00814948	1.90456	0.613019	1.29154
ENSMUSG00000028683	Eif2b3	protein_coding	9.30014	9.30502	9.15415	0.000303719	0.890585	0.000179236	-0.233141	0.0088274	-0.241968
ENSMUSG00000046402	Rbp1	protein_coding	6.3667	6.42139	6.70247	0.000304622	0.525835	0.00292382	0.693163	0.125087	0.568076
ENSMUSG00000017132	Cyth1	protein_coding	11.4773	11.4253	11.3071	0.000304751	0.262255	0.0128444	-0.264223	-0.0819903	-0.182233
ENSMUSG00000016559	H3f3b	protein_coding	11.4514	11.6867	11.6932	0.000305128	0.000355058	0.970078	0.370875	0.367029	0.00384641
ENSMUSG00000048922	Cdca2	protein_coding	3.22967	3.25544	3.51932	0.00030683	0.665716	0.00133595	1.57795	0.207385	1.37057
ENSMUSG00000041119	Pde9a	protein_coding	5.67004	5.78333	6.03882	0.000307042	0.209962	0.0183313	0.843839	0.301066	0.542773
ENSMUSG00000068742	Cry2	protein_coding	11.16	11.1805	10.781	0.000307239	0.833611	0.000133998	-0.583889	0.033941	-0.61783
ENSMUSG00000037706	Cd81	protein_coding	11.6045	11.6018	11.8727	0.00030796	0.977732	0.00027682	0.409024	-0.00316949	0.412194
ENSMUSG00000021552	Gkap1	protein_coding	9.47992	9.42159	9.28131	0.000308997	0.279951	0.0116843	-0.309619	-0.0925111	-0.217108
ENSMUSG00000002105	Slc39a13	protein_coding	9.24082	9.25557	9.47906	0.00030942	0.850928	0.000632713	0.36962	0.0194478	0.350173
ENSMUSG00000113739	Gm48584	lincRNA	0.859667	0.914176	0.98948	0.000309954	0.0127363	0.203929	4.44276	3.21684	1.22591
ENSMUSG00000022253	Nadk2	protein_coding	10.7122	10.7638	10.3933	0.000310147	0.724368	7.53e-05	-0.533895	0.0520972	-0.585992
ENSMUSG00000015869	Prpsap1	protein_coding	8.48929	8.41247	8.68706	0.000310272	0.179825	7.58e-07	0.324201	-0.123847	0.448048
ENSMUSG00000024909	Efemp2	protein_coding	7.64287	7.68588	7.95078	0.000310449	0.610247	0.00197275	0.546032	0.0784193	0.467612
ENSMUSG00000032279	Idh3a	protein_coding	14.12	13.9538	13.8101	0.000311487	0.0646192	0.0788278	-0.469532	-0.240628	-0.228905
ENSMUSG00000023505	Cdca3	protein_coding	4.76096	4.81213	5.20574	0.000311989	0.628501	0.00176415	1.20312	0.168434	1.03469
ENSMUSG00000026028	Trak2	protein_coding	13.5627	13.3686	13.1387	0.000312206	0.127256	0.0375374	-0.648838	-0.274449	-0.374389
ENSMUSG00000080850	Gm12439	processed_pseudogene	8.65601	8.8157	8.87745	0.000312492	0.00855284	0.334463	0.362276	0.266115	0.0961616
ENSMUSG00000044469	Tnfaip8l1	protein_coding	5.05303	5.02446	5.50245	0.000314038	0.783854	0.000109658	1.19661	-0.0952459	1.29186
ENSMUSG00000020063	Sirt1	protein_coding	8.72682	8.66959	8.48818	0.000316717	0.375463	0.00673185	-0.385352	-0.0943624	-0.29099
ENSMUSG00000050697	Prkaa1	protein_coding	9.75934	9.86176	9.95257	0.000319638	0.0556669	0.0930279	0.300697	0.160825	0.139872
ENSMUSG00000049580	Tsku	protein_coding	6.10845	6.19014	6.50251	0.000321329	0.38764	0.0062488	0.811324	0.199544	0.611781
ENSMUSG00000027165	B230118H07Rik	protein_coding	10.5037	10.4266	10.2962	0.000323241	0.179532	0.0243969	-0.327751	-0.122228	-0.205523
ENSMUSG00000033295	Ptprf	protein_coding	7.09705	7.18727	7.46731	0.000323486	0.376931	0.00670819	0.675646	0.168592	0.507054
ENSMUSG00000028933	Xrcc2	protein_coding	7.33266	7.28916	7.02232	0.000323735	0.628596	0.00188301	-0.557403	-0.0738791	-0.483524
ENSMUSG00000037110	Ralgapa2	protein_coding	9.51947	9.46817	9.15146	0.000324706	0.792997	0.000863462	-0.587912	-0.0427683	-0.545144
ENSMUSG00000026489	Coq8a	protein_coding	16.5919	16.6159	16.3842	0.000325312	0.701199	6.95e-05	-0.312889	0.0334007	-0.34629
ENSMUSG00000021360	Gcnt2	protein_coding	9.43722	9.49321	9.17101	0.000327786	0.545363	2.71e-05	-0.43479	0.0727762	-0.507566
ENSMUSG00000114053	Gm35330	lincRNA	4.52923	4.85348	4.81889	0.000328461	0.000112315	0.754583	1.00641	1.08586	-0.079458
ENSMUSG00000029426	Scarb2	protein_coding	11.7892	11.8033	11.611	0.00032897	0.803758	0.000123331	-0.278402	0.0192407	-0.297642
ENSMUSG00000007783	Cpt1c	protein_coding	5.66809	5.91062	6.06012	0.000329696	0.0300011	0.154849	0.932365	0.571903	0.360462
ENSMUSG00000038628	Polr3k	protein_coding	9.28442	9.21631	9.04347	0.00033086	0.294554	0.0111571	-0.384524	-0.111937	-0.272587
ENSMUSG00000010914	Pdhx	protein_coding	12.0241	11.9002	11.8176	0.00033102	0.0316791	0.14996	-0.313928	-0.187897	-0.12603
ENSMUSG00000031337	Mtm1	protein_coding	9.53535	9.51509	9.24903	0.000331442	0.747965	0.00108759	-0.471403	-0.0420446	-0.429359
ENSMUSG00000037071	Scd1	protein_coding	13.0286	12.8398	13.443	0.000333637	0.0771234	8.55e-08	0.633957	-0.31252	0.946476
ENSMUSG00000033207	Mamdc2	protein_coding	8.60012	8.33711	8.15286	0.000335308	0.0509693	0.102555	-0.734948	-0.399051	-0.335897
ENSMUSG00000051391	Ywhag	protein_coding	13.6134	13.5298	13.4479	0.000336144	0.0688498	0.0774638	-0.253406	-0.128584	-0.124822
ENSMUSG00000045409	Trim39	protein_coding	8.50722	8.4056	8.25819	0.000336288	0.15733	0.0304348	-0.40897	-0.160684	-0.248286
ENSMUSG00000026353	Ubxn4	protein_coding	11.8978	11.7582	11.6327	0.000337308	0.0672519	0.0794449	-0.401576	-0.204956	-0.19662
ENSMUSG00000045094	Arhgef37	protein_coding	6.64377	6.64882	7.09036	0.000341255	0.920388	0.000501855	0.803339	0.0228954	0.780443
ENSMUSG00000027011	Ube2e3	protein_coding	9.35001	9.29071	9.0998	0.000342371	0.353352	0.00805381	-0.408406	-0.10552	-0.302886
ENSMUSG00000107881	Gm44250	TEC	9.45769	9.2957	9.02855	0.000343355	0.186312	0.023957	-0.704462	-0.259512	-0.44495
ENSMUSG00000026683	Nuf2	protein_coding	2.47598	2.4939	2.82139	0.000343493	0.718621	0.0010349	2.81131	0.312454	2.49885
ENSMUSG00000010054	Tusc2	protein_coding	10.3489	10.2769	10.0988	0.000344146	0.311341	0.0103085	-0.385441	-0.108854	-0.276588
ENSMUSG00000003200	Sh3gl1	protein_coding	8.8106	8.77711	9.09843	0.000344943	0.667379	6.15e-05	0.458328	-0.0556626	0.513991
ENSMUSG00000024507	Hsd17b4	protein_coding	11.4708	11.4822	11.1979	0.000345287	0.933227	0.000250041	-0.434612	0.0101634	-0.444775
ENSMUSG00000030353	Tead4	protein_coding	9.39225	9.43003	9.85933	0.000346669	0.588519	0.00239418	0.720289	0.109262	0.611027
ENSMUSG00000028878	Fam76a	protein_coding	10.3358	10.2935	10.1487	0.000347237	0.408403	0.00600514	-0.291087	-0.067167	-0.22392
ENSMUSG00000039196	Orm1	protein_coding	4.78592	4.74409	5.20253	0.000348203	0.679228	7.07e-05	1.17036	-0.143309	1.31367
ENSMUSG00000018008	Cyth4	protein_coding	6.17324	6.44223	6.66055	0.000348346	0.0278177	0.168321	0.96056	0.596512	0.364048
ENSMUSG00000029076	Sdf4	protein_coding	11.5843	11.551	11.444	0.000348556	0.397445	0.00637848	-0.217291	-0.051396	-0.165895
ENSMUSG00000089862	Umad1	protein_coding	7.95786	7.86757	7.73911	0.000349533	0.128948	0.0409882	-0.365845	-0.15467	-0.211175
ENSMUSG00000028127	Abcd3	protein_coding	12.0076	11.9901	11.756	0.000349594	0.763159	0.00106109	-0.398128	-0.0335298	-0.364598
ENSMUSG00000035064	Eef2k	protein_coding	10.5029	10.4795	10.2202	0.000349669	0.766274	0.00104754	-0.443797	-0.0368246	-0.406972
ENSMUSG00000034623	Prss55	protein_coding	5.03969	4.98366	5.53749	0.000349999	0.496639	2.29e-05	1.16133	-0.232588	1.39391
ENSMUSG00000035765	Dym	protein_coding	11.2171	11.2371	11.006	0.000350055	0.739159	9.32e-05	-0.318198	0.0295844	-0.347782
ENSMUSG00000015149	Sirt2	protein_coding	12.107	12.0578	11.9465	0.000351626	0.271661	0.0133933	-0.241899	-0.0743852	-0.167514
ENSMUSG00000029430	Ran	protein_coding	11.7535	11.6819	11.5701	0.00035185	0.172005	0.0273619	-0.282532	-0.107947	-0.174585
ENSMUSG00000097195	Snhg5	processed_transcript	7.19225	7.36769	7.56275	0.000352916	0.070104	0.0784737	0.670269	0.343196	0.327074
ENSMUSG00000028647	Mycbp	protein_coding	8.90334	8.82889	8.66791	0.000353733	0.24383	0.0163357	-0.377737	-0.122805	-0.254932
ENSMUSG00000029575	Mmab	protein_coding	10.2728	10.2032	10.0304	0.000354983	0.296714	0.0115458	-0.365957	-0.106765	-0.259192
ENSMUSG00000092035	Peg10	protein_coding	5.46487	5.53862	6.052	0.000355585	0.686987	0.00152245	1.30223	0.150339	1.15189
ENSMUSG00000100210	Hist1h3f	protein_coding	4.89622	4.9689	5.22359	0.000356198	0.394714	0.00638512	0.905224	0.226266	0.678959
ENSMUSG00000035582	Gdpd4	protein_coding	4.40886	4.58431	4.73761	0.000356494	0.0428064	0.11807	1.12333	0.656385	0.466948
ENSMUSG00000001999	Blvra	protein_coding	8.12528	8.01926	7.87764	0.000356893	0.126339	0.0420864	-0.427997	-0.182474	-0.245523
ENSMUSG00000039328	Rnf122	protein_coding	7.04278	7.61729	7.94838	0.000361546	0.0229769	0.195371	1.58684	1.01365	0.573187
ENSMUSG00000063889	Crem	protein_coding	9.12188	8.74315	8.69803	0.000363154	0.00280754	0.565971	-0.69383	-0.581612	-0.112218
ENSMUSG00000003779	Kif20a	protein_coding	4.96527	5.00936	5.44536	0.000365916	0.626686	0.00205636	1.23515	0.174511	1.06064
ENSMUSG00000024304	Cdh2	protein_coding	6.0919	6.31463	6.56289	0.000366788	0.0845472	0.065644	0.989409	0.484954	0.504455
ENSMUSG00000019893	Ros1	protein_coding	5.68848	6.13636	6.09063	0.000368152	9.56e-05	0.719008	0.911361	0.999675	-0.0883141
ENSMUSG00000060733	Ipmk	protein_coding	10.7301	10.7163	10.5164	0.000368801	0.821644	0.000853319	-0.324968	-0.020532	-0.304436
ENSMUSG00000097354	2310001H17Rik	lincRNA	8.12726	8.08111	8.42865	0.000368899	0.616695	4.92e-05	0.488664	-0.0698469	0.558511
ENSMUSG00000003534	Ddr1	protein_coding	9.43143	9.5925	9.68345	0.000370312	0.0219096	0.206099	0.395573	0.255647	0.139925
ENSMUSG00000022454	Nell2	protein_coding	3.99838	3.87672	3.65771	0.000371676	0.30701	0.0102926	-1.63095	-0.435368	-1.19558
ENSMUSG00000043251	Exoc3l	protein_coding	6.00616	5.92175	6.38458	0.000372491	0.410247	1.25e-05	0.771864	-0.18667	0.958534
ENSMUSG00000032383	Ppib	protein_coding	10.0094	10.013	10.3096	0.000372499	0.94885	0.000476	0.462091	0.00836554	0.453726
ENSMUSG00000064339	mt-Rnr2	Mt_rRNA	15.1682	14.8601	14.7787	0.00037306	0.00711956	0.38584	-0.614843	-0.464996	-0.149847
ENSMUSG00000026211	Obsl1	protein_coding	10.8007	10.9213	11.003	0.000373434	0.0304743	0.164059	0.310194	0.189096	0.121098
ENSMUSG00000004317	Clcn5	protein_coding	6.6522	6.69758	7.23233	0.000375933	0.711795	0.00143611	1.12233	0.11801	1.00432
ENSMUSG00000045312	Lhfpl2	protein_coding	7.19872	7.40005	7.84574	0.000378102	0.288854	0.0125706	1.15667	0.347143	0.809527
ENSMUSG00000021702	Thbs4	protein_coding	12.3065	12.4889	12.8928	0.000379884	0.239468	0.0174361	0.938165	0.310614	0.627551
ENSMUSG00000024845	Tmem134	processed_transcript	11.4265	11.332	11.223	0.000380667	0.103	0.0547634	-0.313891	-0.144007	-0.169884
ENSMUSG00000042286	Stab1	protein_coding	9.059	9.17181	9.40542	0.000381617	0.227389	0.019062	0.562122	0.191863	0.370259
ENSMUSG00000048661	Lemd3	protein_coding	9.42501	9.33593	9.20951	0.000382836	0.139131	0.0387387	-0.345258	-0.143558	-0.201701
ENSMUSG00000035547	Capn5	protein_coding	6.65607	6.71409	7.05158	0.00038286	0.544522	0.00323031	0.754358	0.131198	0.62316
ENSMUSG00000116272	Gm49540	antisense	8.49097	8.13669	8.01033	0.000382967	0.0108596	0.31648	-0.812652	-0.582274	-0.230377
ENSMUSG00000058183	Mmel1	protein_coding	1.96919	2.0267	2.218	0.00038526	0.135432	0.0177891	3.25805	1.46083	1.79722
ENSMUSG00000008822	Acyp1	protein_coding	8.35302	8.24954	8.12165	0.000388819	0.118168	0.0482305	-0.38174	-0.167601	-0.214139
ENSMUSG00000040722	Scamp5	protein_coding	6.40768	6.49409	6.71955	0.000389234	0.293826	0.0125854	0.623635	0.189272	0.434362
ENSMUSG00000022964	Tmem50b	protein_coding	9.59719	9.62844	9.74907	0.000389751	0.463076	0.00499331	0.237284	0.0497001	0.187583
ENSMUSG00000021483	Cdk20	protein_coding	6.31905	6.48915	6.62736	0.000391901	0.0394824	0.138891	0.614409	0.363385	0.251024
ENSMUSG00000025207	Sema4g	protein_coding	3.36182	3.45343	3.67016	0.000392648	0.209546	0.0188936	1.67806	0.626364	1.05169
ENSMUSG00000111853	Gm31408	lincRNA	2.49384	2.57706	2.73352	0.000392968	0.0837903	0.0485058	2.21978	1.14409	1.07568
ENSMUSG00000028370	Pappa	protein_coding	4.06012	4.23369	4.39644	0.000393741	0.0513563	0.10427	1.3453	0.762104	0.583196
ENSMUSG00000022034	Esco2	protein_coding	1.95653	2.01849	2.16414	0.000394314	0.0918049	0.0306888	2.78642	1.41424	1.37218
ENSMUSG00000020866	Cacna1g	protein_coding	6.94505	7.17445	7.41004	0.000394998	0.0582138	0.0990556	0.863338	0.464986	0.398352
ENSMUSG00000001507	Itga3	protein_coding	8.01449	8.052	8.2797	0.00039561	0.61521	0.00238752	0.45128	0.0650243	0.386255
ENSMUSG00000038642	Ctss	protein_coding	7.66419	7.85798	8.21536	0.000398802	0.247075	0.0171321	0.90946	0.29902	0.61044
ENSMUSG00000025232	Hexa	protein_coding	11.094	11.0062	10.9447	0.000404299	0.0413488	0.135723	-0.229426	-0.132413	-0.0970139
ENSMUSG00000079442	St6galnac4	protein_coding	10.0964	10.1696	10.2998	0.000405053	0.200115	0.0242821	0.314671	0.114562	0.200108
ENSMUSG00000039230	Tbcd	protein_coding	9.22565	9.22172	9.02174	0.000405703	0.90454	0.000640451	-0.330688	-0.0111547	-0.319533
ENSMUSG00000041278	Ttc1	protein_coding	10.4018	10.3176	10.1987	0.000405931	0.153538	0.0352341	-0.316036	-0.127454	-0.188582
ENSMUSG00000054520	Sh3bp2	protein_coding	6.31689	6.49055	6.65625	0.000406107	0.077534	0.0768956	0.706736	0.358799	0.347937
ENSMUSG00000024513	Mbd2	protein_coding	10.923	10.836	10.7329	0.000408427	0.100851	0.0586409	-0.298816	-0.138677	-0.160139
ENSMUSG00000034903	Cobll1	protein_coding	10.1335	9.80263	9.59897	0.000408739	0.0626501	0.0944607	-0.846719	-0.445634	-0.401085
ENSMUSG00000027942	4933434E20Rik	protein_coding	10.5328	10.4606	10.3512	0.00040903	0.168022	0.0314189	-0.280286	-0.109274	-0.171012
ENSMUSG00000041298	Katnal1	protein_coding	8.64773	8.67519	8.37013	0.00041076	0.747514	0.000116344	-0.454985	0.0411028	-0.496088
ENSMUSG00000066877	Nck2	protein_coding	8.88958	8.9943	9.22359	0.0004124	0.286749	0.0136919	0.514282	0.156027	0.358255
ENSMUSG00000024841	Eif1ad	protein_coding	10.2127	10.1776	10.0467	0.000412463	0.460013	0.00528179	-0.258652	-0.0540202	-0.204632
ENSMUSG00000060681	Slc9a6	protein_coding	10.76	10.6243	10.5012	0.000416095	0.0731054	0.0826472	-0.397099	-0.20154	-0.19556
ENSMUSG00000029860	Zyx	protein_coding	10.3297	10.3881	10.649	0.000416735	0.41274	0.00673736	0.490687	0.11417	0.376518
ENSMUSG00000041012	Cmtm8	protein_coding	8.22893	7.91203	7.74334	0.000418688	0.0308277	0.171732	-0.828578	-0.506017	-0.322561
ENSMUSG00000038526	Car14	protein_coding	10.0709	10.0207	9.80037	0.000419831	0.501265	0.00432459	-0.431287	-0.0820525	-0.349234
ENSMUSG00000038954	Supt3	protein_coding	8.49734	8.38985	8.22725	0.000423187	0.158815	0.0348195	-0.445715	-0.1775	-0.268216
ENSMUSG00000031119	Gpc4	protein_coding	10.5053	10.6716	10.8219	0.000428935	0.0548517	0.109461	0.482225	0.263324	0.218901
ENSMUSG00000032854	Ugt8a	protein_coding	4.87528	4.96232	5.45095	0.0004294	0.610368	0.00254502	1.52805	0.227041	1.301
ENSMUSG00000026821	Ralgds	protein_coding	8.64116	8.93994	9.12351	0.000429986	0.0187471	0.242112	0.780607	0.522189	0.258418
ENSMUSG00000101111	Gm28437	unprocessed_pseudogene	12.3863	12.0986	11.9722	0.000430581	0.015007	0.276564	-0.630613	-0.435634	-0.194979
ENSMUSG00000027883	Gpsm2	protein_coding	6.078	6.05109	6.46625	0.0004324	0.811367	0.000174862	0.821014	-0.057526	0.87854
ENSMUSG00000020917	Acly	protein_coding	10.0286	9.97466	10.3392	0.000433444	0.609122	5.59e-05	0.493952	-0.0720945	0.566047
ENSMUSG00000073433	Arhgdig	protein_coding	6.28997	6.34604	5.80798	0.000434193	0.73751	0.000118143	-1.04007	0.0964681	-1.13653
ENSMUSG00000014198	Zfp385c	protein_coding	4.60769	4.74862	4.89122	0.000434718	0.0679644	0.0882635	0.904738	0.487103	0.417634
ENSMUSG00000024231	Cul2	protein_coding	11.2012	11.1292	10.9969	0.000435994	0.214148	0.0230108	-0.313786	-0.110764	-0.203023
ENSMUSG00000022407	Adsl	protein_coding	12.2991	12.2096	12.1175	0.00043623	0.082221	0.0754466	-0.271037	-0.133931	-0.137106
ENSMUSG00000030000	Add2	protein_coding	3.8608	4.00171	4.26381	0.000436479	0.153243	0.0336551	1.76006	0.737229	1.02283
ENSMUSG00000002222	Rmnd5a	protein_coding	13.1603	13.1091	12.8487	0.000437677	0.591298	0.0028901	-0.483237	-0.0737745	-0.409463
ENSMUSG00000031145	Prickle3	protein_coding	10.1776	9.81964	9.68607	0.000438461	0.0080033	0.388313	-0.73425	-0.55375	-0.180499
ENSMUSG00000048332	Lhfp	protein_coding	9.0638	9.05153	9.43486	0.000438625	0.94753	0.000342825	0.594093	-0.0111875	0.60528
ENSMUSG00000029513	Prkab1	protein_coding	8.37176	8.71925	8.72003	0.000438716	0.000201318	0.834778	0.562973	0.596069	-0.0330957
ENSMUSG00000051185	Fam174a	protein_coding	11.2734	11.2172	11.0587	0.000444485	0.340547	0.0105343	-0.328598	-0.0891051	-0.239493
ENSMUSG00000058019	Ces5a	protein_coding	7.18166	7.66228	7.64348	0.000445883	0.000244857	0.870949	0.852581	0.891495	-0.0389147
ENSMUSG00000025266	Gnl3l	protein_coding	10.4656	10.3912	10.3346	0.000447339	0.0460048	0.132332	-0.202149	-0.115104	-0.0870452
ENSMUSG00000055172	C1ra	protein_coding	8.33562	8.34735	8.66983	0.000447349	0.841424	0.000936868	0.544827	0.0313724	0.513454
ENSMUSG00000007030	Vwa7	protein_coding	10.1468	10.1323	9.94063	0.000448964	0.83521	0.000967402	-0.319577	-0.0188921	-0.300685
ENSMUSG00000030862	Cpxm2	protein_coding	9.74842	9.88721	10.3321	0.000449123	0.368291	0.00905875	0.980837	0.251785	0.729052
ENSMUSG00000047181	Samd14	protein_coding	5.68407	5.71858	5.99647	0.00045129	0.693606	0.00185589	0.7011	0.0821801	0.61892
ENSMUSG00000033857	Engase	protein_coding	7.22517	7.3114	7.65522	0.00045198	0.383953	0.00836958	0.765153	0.19206	0.573094
ENSMUSG00000032024	Clmp	protein_coding	7.41648	7.48145	7.90935	0.000452769	0.628439	0.00250294	0.838279	0.116807	0.721471
ENSMUSG00000039084	Chad	protein_coding	9.41292	9.44151	10.496	0.000455108	0.976144	0.00050913	1.70319	0.0145421	1.68865
ENSMUSG00000087679	Tmem250-ps	lincRNA	10.7638	10.7347	10.6078	0.000456837	0.504269	0.00459383	-0.240373	-0.0457514	-0.194621
ENSMUSG00000039182	AW209491	protein_coding	9.22326	9.09813	8.965	0.000457835	0.0973304	0.0655671	-0.403208	-0.190472	-0.212736
ENSMUSG00000062184	Hs6st2	protein_coding	6.089	6.01324	6.44008	0.00045832	0.387066	1.32e-05	0.693265	-0.179293	0.872558
ENSMUSG00000034007	Scaper	protein_coding	8.62899	8.55805	8.34384	0.000458961	0.421629	0.00699605	-0.473649	-0.108076	-0.365573
ENSMUSG00000068206	Pick1	protein_coding	9.50883	9.5312	9.2992	0.000458973	0.729941	0.00011919	-0.332276	0.0325647	-0.364841
ENSMUSG00000079547	H2-DMb1	protein_coding	5.32387	5.30916	5.70619	0.000458984	0.877491	0.000261272	0.88777	-0.0409922	0.928762
ENSMUSG00000058446	Znrf2	protein_coding	11.076	11.0505	10.769	0.000461442	0.756199	0.00141634	-0.466993	-0.0413493	-0.425643
ENSMUSG00000021112	Mpp5	protein_coding	10.579	10.4376	10.2406	0.000461717	0.153979	0.0379346	-0.540704	-0.219921	-0.320783
ENSMUSG00000027996	Sfrp2	protein_coding	4.06403	4.19755	4.48029	0.000463128	0.165679	0.0320719	1.55558	0.635924	0.919656
ENSMUSG00000002227	Mov10	protein_coding	5.67045	5.80746	6.07209	0.000463251	0.21975	0.0227505	0.916443	0.328477	0.587965
ENSMUSG00000030532	Hddc3	protein_coding	7.34109	7.33282	7.56316	0.000464043	0.880711	0.000266298	0.385123	-0.0170935	0.402217
ENSMUSG00000026154	Sdhaf4	protein_coding	10.6208	10.511	10.379	0.000465984	0.124168	0.0499922	-0.380013	-0.166846	-0.213166
ENSMUSG00000037461	Ints7	protein_coding	8.52203	8.56075	8.78279	0.000473222	0.602848	0.00295487	0.413426	0.0622786	0.351148
ENSMUSG00000043140	Tmem186	protein_coding	9.75657	9.60875	9.5447	0.000473491	0.0176142	0.265053	-0.33169	-0.225408	-0.106282
ENSMUSG00000019055	Plod1	protein_coding	10.7546	10.7439	11.0811	0.000478221	0.925594	0.000336212	0.499058	-0.0133753	0.512434
ENSMUSG00000026414	Tnnt2	protein_coding	8.40249	8.6057	8.73052	0.000481043	0.0249091	0.213257	0.521022	0.336367	0.184655
ENSMUSG00000037257	Aagab	protein_coding	9.48628	9.59074	9.68022	0.000481365	0.0522437	0.122687	0.303565	0.169869	0.133696
ENSMUSG00000025665	Rps6ka6	protein_coding	4.57427	4.66937	4.85107	0.000482517	0.210426	0.0243783	0.851203	0.321741	0.529462
ENSMUSG00000049232	Tigd2	protein_coding	9.58846	9.53828	9.40245	0.000482795	0.340858	0.0113222	-0.292845	-0.0797497	-0.213095
ENSMUSG00000022450	Ndufa6	protein_coding	13.0803	12.9868	12.8993	0.000484622	0.0741245	0.0886715	-0.275222	-0.14087	-0.134352
ENSMUSG00000005374	Tbl2	protein_coding	8.56287	8.67637	8.78449	0.000485862	0.0704706	0.0944606	0.357713	0.187273	0.17044
ENSMUSG00000079111	Kdelr2	protein_coding	9.34318	9.35399	9.58181	0.000486419	0.91014	0.000742085	0.376587	0.0122894	0.364298
ENSMUSG00000021987	Mtmr6	protein_coding	11.1984	11.0929	10.9373	0.00048866	0.176346	0.0328658	-0.402804	-0.156104	-0.2467
ENSMUSG00000026483	Fam129a	protein_coding	11.798	11.277	11.2935	0.000494091	0.00127899	0.792708	-0.783132	-0.724018	-0.059114
ENSMUSG00000113165	Gm47863	bidirectional_promoter_lncRNA	6.60028	6.59729	6.90533	0.000496133	0.969278	0.000436305	0.571285	-0.00653193	0.577817
ENSMUSG00000071533	Pcnp	protein_coding	10.2574	10.149	10.0976	0.000496307	0.0204353	0.247797	-0.247705	-0.165127	-0.0825786
ENSMUSG00000026158	Ogfrl1	protein_coding	8.56562	8.54219	8.2761	0.000496892	0.736792	0.00166574	-0.472783	-0.0453244	-0.427459
ENSMUSG00000032495	Lrrc2	protein_coding	13.1223	13.0766	12.8506	0.000497422	0.577543	0.00344452	-0.415783	-0.0664876	-0.349295
ENSMUSG00000041798	Gck	protein_coding	7.42578	6.7819	6.54523	0.000497636	0.0266763	0.205016	-1.69182	-1.07341	-0.618404
ENSMUSG00000086003	B230206L02Rik	processed_transcript	5.04294	4.84197	4.74446	0.000500284	0.0226932	0.234285	-0.873321	-0.562886	-0.310435
ENSMUSG00000017837	Nkiras2	protein_coding	10.5612	10.6617	10.7029	0.000501585	0.0130045	0.322845	0.218701	0.156771	0.0619291
ENSMUSG00000042035	Igsf3	protein_coding	6.42719	6.58931	6.85694	0.000502222	0.168862	0.0353384	0.829306	0.332521	0.496785
ENSMUSG00000041112	Elmo1	protein_coding	8.02718	8.01491	8.33223	0.000502263	0.908589	0.00032786	0.530237	-0.0177459	0.547983
ENSMUSG00000039879	Heca	protein_coding	10.231	10.2048	9.89964	0.00050287	0.779807	0.0013783	-0.543168	-0.0435569	-0.499611
ENSMUSG00000021772	Nkiras1	protein_coding	10.5101	10.5011	10.3051	0.000504597	0.875888	0.000897273	-0.315156	-0.0141215	-0.301035
ENSMUSG00000075700	Selenot	protein_coding	12.5721	12.5192	12.3569	0.000505578	0.415544	0.00774193	-0.324796	-0.0760122	-0.248783
ENSMUSG00000059248	2009-09-01	protein_coding	9.94436	9.93322	10.1627	0.00050624	0.860304	0.000260027	0.337266	-0.0171882	0.354455
ENSMUSG00000024913	Lrp5	protein_coding	11.1087	11.1262	11.2551	0.000507505	0.671437	0.00228308	0.224693	0.0275473	0.197146
ENSMUSG00000024078	Ttc27	protein_coding	8.63987	8.53222	8.40611	0.000512397	0.125916	0.0528569	-0.379213	-0.166629	-0.212584
ENSMUSG00000031969	Acad8	protein_coding	10.3271	10.2696	10.1538	0.00052019	0.24676	0.021003	-0.274143	-0.0914262	-0.182717
ENSMUSG00000063659	Zbtb18	protein_coding	12.1496	12.0813	11.794	0.000524713	0.553257	0.00404328	-0.547333	-0.0935327	-0.4538
ENSMUSG00000023106	Denr	protein_coding	10.7114	10.667	10.5413	0.000525909	0.36321	0.0106163	-0.262821	-0.0688638	-0.193957
ENSMUSG00000025020	Slit1	protein_coding	6.82008	7.01388	7.06454	0.000526531	0.00674238	0.459925	0.460799	0.365049	0.0957505
ENSMUSG00000079055	Slc8a3	protein_coding	10.1448	9.80155	9.74299	0.00052663	0.00193553	0.715486	-0.593491	-0.530921	-0.0625698
ENSMUSG00000003360	Ddx23	protein_coding	11.5344	11.4976	11.4129	0.000527532	0.291294	0.0160606	-0.186539	-0.0567994	-0.12974
ENSMUSG00000026566	Mpzl1	protein_coding	8.14152	8.22151	8.53338	0.000528656	0.43457	0.00728215	0.662578	0.150479	0.512099
ENSMUSG00000097828	6430562O15Rik	processed_transcript	3.78374	3.99528	4.12369	0.000529327	0.025142	0.208529	1.60593	1.06053	0.545406
ENSMUSG00000048486	Fitm2	protein_coding	12.9405	12.8747	12.7299	0.000530062	0.305092	0.0147254	-0.317356	-0.0939099	-0.223446
ENSMUSG00000027353	Mcm8	protein_coding	6.37641	6.29027	6.06905	0.000531084	0.301509	0.0152726	-0.64337	-0.18824	-0.45513
ENSMUSG00000000581	C1d	protein_coding	10.5298	10.4813	10.3674	0.000533471	0.293901	0.0159599	-0.248758	-0.0753368	-0.173421
ENSMUSG00000031342	Gpm6b	protein_coding	7.65362	7.68718	7.99312	0.000537408	0.796503	0.00136618	0.592222	0.0447441	0.547478
ENSMUSG00000029629	Phf14	protein_coding	10.178	10.1308	9.99036	0.000538174	0.378634	0.00995593	-0.291449	-0.0740295	-0.21742
ENSMUSG00000045045	Lrfn4	protein_coding	7.0578	7.31384	7.48208	0.000541027	0.023985	0.230225	0.732611	0.481315	0.251295
ENSMUSG00000061013	Mkx	protein_coding	6.30389	6.44835	6.82104	0.000541668	0.274929	0.0177947	1.0425	0.333055	0.70945
ENSMUSG00000036596	Cpz	protein_coding	3.12244	3.1261	3.56611	0.000543502	0.968495	0.000630532	2.41379	0.0296598	2.38413
ENSMUSG00000010911	Apip	protein_coding	9.91128	9.74558	9.65914	0.000544731	0.0244146	0.228934	-0.400223	-0.260494	-0.139729
ENSMUSG00000026698	Pigc	protein_coding	8.68287	8.71489	8.89564	0.000546022	0.552266	0.00425293	0.340849	0.059393	0.281456
ENSMUSG00000024672	Ms4a7	protein_coding	3.99566	4.1281	4.37517	0.000547367	0.14887	0.0411239	1.44727	0.625844	0.821423
ENSMUSG00000027993	Trim2	protein_coding	7.08054	7.2496	7.4817	0.000548355	0.134643	0.0500947	0.731754	0.31993	0.411823
ENSMUSG00000049044	Rapgef4	protein_coding	8.27615	8.34987	8.01478	0.000548944	0.365006	1.3e-05	-0.43669	0.113001	-0.549691
ENSMUSG00000038271	Iffo1	protein_coding	8.64604	8.95505	9.05926	0.000550354	0.00652277	0.463849	0.642426	0.506871	0.135555
ENSMUSG00000091754	Gm3636	protein_coding	2.82293	2.79604	3.08018	0.000550858	0.596879	9.82e-05	1.6376	-0.294079	1.93168
ENSMUSG00000006412	Pfdn2	protein_coding	11.0987	11.0784	10.9021	0.000553779	0.757481	0.0016695	-0.302225	-0.0269906	-0.275234
ENSMUSG00000048065	Cyb5r2	protein_coding	2.55462	2.68286	2.79376	0.000555428	0.0212064	0.204784	2.29645	1.58133	0.715123
ENSMUSG00000026749	Nek6	protein_coding	6.57766	6.66968	6.8821	0.000556724	0.33348	0.0130765	0.575624	0.165218	0.410407
ENSMUSG00000026878	Rab14	protein_coding	12.4132	12.3799	12.2797	0.000561217	0.402317	0.00903324	-0.203904	-0.0494964	-0.154408
ENSMUSG00000041426	Hibch	protein_coding	10.9294	10.8728	10.6933	0.000563438	0.432217	0.00776519	-0.365359	-0.0831208	-0.282238
ENSMUSG00000028020	Glrb	protein_coding	4.40391	4.59192	4.71714	0.000564775	0.0330848	0.183702	1.04536	0.664138	0.381219
ENSMUSG00000040139	9430038I01Rik	protein_coding	7.55114	7.53246	7.28471	0.000566445	0.823351	0.00127994	-0.476742	-0.0304471	-0.446295
ENSMUSG00000026249	Serpine2	protein_coding	12.2396	12.1557	12.0586	0.000567233	0.104157	0.0686835	-0.278601	-0.131343	-0.147258
ENSMUSG00000006800	Sulf2	protein_coding	9.61588	9.61252	9.84796	0.000567468	0.926015	0.000402941	0.357271	-0.00970086	0.366972
ENSMUSG00000026466	Tor1aip1	protein_coding	12.662	12.6096	12.4557	0.000568334	0.409362	0.00877235	-0.316704	-0.0757942	-0.240909
ENSMUSG00000032064	Dixdc1	protein_coding	8.05002	8.14295	7.64922	0.000568418	0.63003	8.61e-05	-0.76009	0.105246	-0.865336
ENSMUSG00000039115	Itga9	protein_coding	9.36806	9.50797	9.79074	0.000570989	0.273378	0.0188112	0.628616	0.200449	0.428167
ENSMUSG00000024049	Myom1	protein_coding	15.9533	15.8821	15.7213	0.000571303	0.281483	0.0178921	-0.346655	-0.108374	-0.238281
ENSMUSG00000046607	Hrk	protein_coding	5.3163	5.22872	4.97624	0.000572131	0.389271	0.00973476	-0.94475	-0.227815	-0.716935
ENSMUSG00000019877	Serinc1	protein_coding	12.5727	12.4735	12.3612	0.00057225	0.120712	0.0585	-0.327276	-0.147427	-0.179848
ENSMUSG00000032294	Pkm	protein_coding	15.519	15.3439	15.3345	0.000573061	0.00109634	0.857743	-0.279544	-0.264993	-0.0145512
ENSMUSG00000027679	Dnajc19	protein_coding	10.3843	10.2843	10.2148	0.000575706	0.0448083	0.152661	-0.262923	-0.153326	-0.109598
ENSMUSG00000035274	Tpbg	protein_coding	4.52477	4.66029	4.89157	0.000576389	0.158802	0.040434	1.15069	0.486577	0.664116
ENSMUSG00000056216	Cebpg	protein_coding	11.2215	11.1561	11.0144	0.000576428	0.266908	0.0197634	-0.32391	-0.104399	-0.219511
ENSMUSG00000029822	Osbpl3	protein_coding	8.50548	8.57912	8.73493	0.000577614	0.221639	0.0267788	0.370254	0.132946	0.237308
ENSMUSG00000031948	Kars	protein_coding	11.9594	11.8911	11.7791	0.000582031	0.189649	0.0334363	-0.270063	-0.102957	-0.167106
ENSMUSG00000022037	Clu	protein_coding	10.7206	10.7232	11.1784	0.000583571	0.989699	0.000556773	0.678561	-0.00255121	0.681113
ENSMUSG00000063605	Ccdc102a	protein_coding	6.86754	6.81688	7.16528	0.000583705	0.549219	5.52e-05	0.555915	-0.100013	0.655928
ENSMUSG00000038587	Akap12	protein_coding	9.55381	9.69921	9.94759	0.000583906	0.172899	0.0379319	0.636501	0.252841	0.38366
ENSMUSG00000003541	Ier3	protein_coding	8.08887	8.10294	7.5782	0.000587166	0.680142	0.000118798	-0.859291	0.102187	-0.961478
ENSMUSG00000026833	Olfm1	protein_coding	8.9556	9.10348	9.28446	0.000588222	0.128851	0.0552457	0.5429	0.24088	0.30202
ENSMUSG00000036449	Lcn8	protein_coding	0.707247	0.756661	0.82318	0.000588705	0.0200822	0.21718	4.28516	3.05219	1.23298
ENSMUSG00000033581	Igf2bp2	protein_coding	6.13296	6.12926	6.52011	0.000589802	0.991369	0.000573368	0.806081	-0.00261154	0.808692
ENSMUSG00000002981	Clptm1	protein_coding	11.6785	11.6339	11.549	0.00059067	0.237522	0.0243481	-0.196174	-0.0674529	-0.128721
ENSMUSG00000043671	Dpy19l3	protein_coding	7.57512	7.775	7.99775	0.000593865	0.0980283	0.0752616	0.704807	0.341843	0.362964
ENSMUSG00000031575	Ash2l	protein_coding	10.6204	10.5839	10.4674	0.000595934	0.432457	0.00816573	-0.238107	-0.05439	-0.183717
ENSMUSG00000001785	Pwp1	protein_coding	9.83963	9.81087	9.67146	0.000598782	0.556927	0.00449948	-0.263454	-0.0449888	-0.218465
ENSMUSG00000027422	Rrbp1	protein_coding	10.8371	10.8325	11.0573	0.000599458	0.957947	0.000494164	0.342301	-0.00527794	0.347579
ENSMUSG00000041132	N4bp2l1	protein_coding	7.25534	7.35589	6.90428	0.000601463	0.329233	1.06e-05	-0.653743	0.182131	-0.835874
ENSMUSG00000015880	Ncapg	protein_coding	2.52235	2.56058	2.83954	0.000601852	0.386529	0.00759391	2.59786	0.703776	1.89408
ENSMUSG00000063524	Eno1	protein_coding	11.1578	11.1389	11.498	0.000602407	0.889183	0.000357514	0.525543	-0.0213805	0.546924
ENSMUSG00000030346	Rad51ap1	protein_coding	4.01535	4.08413	4.42199	0.000604717	0.417213	0.00831865	1.56505	0.385641	1.17941
ENSMUSG00000021264	Yy1	protein_coding	10.8367	10.7274	10.6841	0.000605813	0.0163897	0.306598	-0.235379	-0.164965	-0.0704147
ENSMUSG00000058818	Pirb	protein_coding	5.49999	5.53999	5.88324	0.000606704	0.730406	0.00204541	0.861265	0.0897503	0.771514
ENSMUSG00000036707	Cab39	protein_coding	13.7242	13.5914	13.4035	0.000610007	0.188756	0.0346227	-0.486478	-0.186541	-0.299938
ENSMUSG00000066362	Rps13-ps1	processed_pseudogene	5.63506	5.39607	5.29006	0.00061116	0.0233433	0.250557	-0.863011	-0.565695	-0.297316
ENSMUSG00000001249	Hpn	protein_coding	9.37902	9.46636	9.08659	0.00061118	0.308295	8.79e-06	-0.463625	0.137031	-0.600656
ENSMUSG00000110715	Gm5131	processed_pseudogene	4.82682	4.64799	4.5424	0.0006114	0.0417685	0.166386	-0.914802	-0.531169	-0.383632
ENSMUSG00000048706	Lurap1l	protein_coding	7.08337	7.31571	7.40727	0.000612087	0.0131493	0.34714	0.602409	0.439466	0.162943
ENSMUSG00000030428	Ttyh1	protein_coding	5.63984	5.58535	6.07192	0.000612106	0.692036	0.000136461	1.02667	-0.122758	1.14943
ENSMUSG00000018659	Pnpo	protein_coding	8.8909	8.86705	8.63397	0.000612423	0.714324	0.00222949	-0.427799	-0.0454671	-0.382332
ENSMUSG00000021868	Ppif	protein_coding	10.8186	10.6463	10.5718	0.000612488	0.0207218	0.266765	-0.379867	-0.256492	-0.123375
ENSMUSG00000032640	Chsy1	protein_coding	7.51601	7.57565	7.79151	0.000612745	0.486781	0.00638834	0.484004	0.0999739	0.38403
ENSMUSG00000024427	Spry4	protein_coding	8.32216	8.58246	8.89246	0.000612942	0.0628686	0.117362	0.966686	0.526041	0.440645
ENSMUSG00000068205	Macrod2	protein_coding	8.1664	8.07943	7.97697	0.000613199	0.117559	0.0648995	-0.321077	-0.146378	-0.174699
ENSMUSG00000034457	Eda2r	protein_coding	9.09358	9.13091	9.43948	0.0006137	0.730221	0.00207172	0.536962	0.0543602	0.482601
ENSMUSG00000016984	Etaa1	protein_coding	7.5553	7.48854	7.26905	0.000614963	0.413192	0.00927292	-0.505476	-0.119568	-0.385908
ENSMUSG00000029518	Rab35	protein_coding	10.7149	10.6506	10.5461	0.000616943	0.192801	0.0341676	-0.257714	-0.0979891	-0.159724
ENSMUSG00000002458	Rgs19	protein_coding	6.15425	6.15154	6.43771	0.00061786	0.931464	0.000858662	0.571538	0.0149754	0.556562
ENSMUSG00000029838	Ptn	protein_coding	5.92907	6.12253	6.34589	0.000618223	0.125907	0.0579861	0.954905	0.433098	0.521807
ENSMUSG00000029669	Tspan12	protein_coding	8.84844	8.88593	9.11784	0.000619318	0.668471	0.0027635	0.430905	0.0543884	0.376516
ENSMUSG00000020473	Aebp1	protein_coding	10.4775	10.3598	10.8958	0.000620129	0.355315	1.38e-05	0.634755	-0.171845	0.8066
ENSMUSG00000005338	Cadm3	protein_coding	8.30734	8.17468	8.57318	0.000620903	0.106391	4.82e-07	0.436076	-0.209976	0.646052
ENSMUSG00000044033	Ccdc141	protein_coding	7.72491	7.76968	8.0339	0.000621822	0.59739	0.0038344	0.521958	0.0817212	0.440237
ENSMUSG00000027374	Mrps5	protein_coding	10.8404	10.785	10.7007	0.000623893	0.172915	0.0400459	-0.217129	-0.0865193	-0.13061
ENSMUSG00000020817	Rabep1	protein_coding	11.0532	11.0442	10.8662	0.000626885	0.865772	0.0011554	-0.284413	-0.0140388	-0.270374
ENSMUSG00000022831	Hcls1	protein_coding	6.75336	6.7762	7.14094	0.000627022	0.681439	0.0026317	0.70967	0.0868357	0.622835
ENSMUSG00000030166	Rad52	protein_coding	7.98172	8.14291	8.21309	0.000627668	0.0167007	0.310165	0.38433	0.271552	0.112777
ENSMUSG00000086688	Gm11560	processed_pseudogene	6.35855	6.08965	6.01173	0.000630186	0.00658805	0.494021	-0.697065	-0.553983	-0.143082
ENSMUSG00000040592	Cd79b	protein_coding	3.29049	3.38156	3.57459	0.000630763	0.144218	0.0437563	1.58926	0.713357	0.875908
ENSMUSG00000041650	Pcca	protein_coding	10.7783	10.684	10.625	0.000632993	0.0357135	0.18988	-0.235874	-0.145106	-0.090768
ENSMUSG00000087231	E230016M11Rik	processed_transcript	3.43455	3.59476	3.66688	0.000634011	0.0122249	0.345976	1.29727	0.980037	0.317234
ENSMUSG00000074215	Gm10643	protein_coding	6.41894	6.54869	6.75396	0.000634666	0.169931	0.0411865	0.643521	0.263581	0.379941
ENSMUSG00000041431	Ccnb1	protein_coding	3.12063	3.16921	3.48858	0.000635532	0.494733	0.00548415	2.12524	0.450448	1.67479
ENSMUSG00000042826	Fgf11	protein_coding	6.95115	6.90728	7.27927	0.000637814	0.620096	9.38e-05	0.611963	-0.0911935	0.703157
ENSMUSG00000061723	Tnnt3	protein_coding	17.9945	17.8467	17.7718	0.000639504	0.0253794	0.238524	-0.342499	-0.224259	-0.11824
ENSMUSG00000056735	A930024E05Rik	antisense	3.63379	3.77021	3.89402	0.000643892	0.0418077	0.157369	1.25852	0.779495	0.479028
ENSMUSG00000059326	Csf2ra	protein_coding	5.69974	5.76785	6.09983	0.000645163	0.477809	0.00686168	0.858297	0.183563	0.674734
ENSMUSG00000020246	Hcfc2	protein_coding	9.64021	9.58873	9.4869	0.000649809	0.244155	0.0252619	-0.240045	-0.0819307	-0.158114
ENSMUSG00000035242	Oaz1	protein_coding	13.2025	13.1228	12.9994	0.000654695	0.189956	0.0360173	-0.311412	-0.11976	-0.191652
ENSMUSG00000027546	Atp9a	protein_coding	11.2775	11.3933	11.4934	0.000654948	0.0733833	0.106076	0.339823	0.178814	0.161009
ENSMUSG00000000049	Apoh	protein_coding	3.66245	3.56979	3.42245	0.000655047	0.228819	0.0254672	-1.30354	-0.423058	-0.880487
ENSMUSG00000039987	Phtf2	protein_coding	13.2216	13.1164	12.9797	0.000656024	0.16465	0.0436534	-0.366545	-0.14947	-0.217075
ENSMUSG00000032714	Syde1	protein_coding	8.27529	8.34275	8.54786	0.000658287	0.363026	0.012631	0.455169	0.122819	0.33235
ENSMUSG00000028581	Laptm5	protein_coding	7.59761	7.62888	8.12315	0.00065835	0.929184	0.000911371	0.825643	0.0217441	0.803898
ENSMUSG00000045205	Dpy19l4	protein_coding	10.0108	9.9555	9.67098	0.000658512	0.574622	0.00444926	-0.555678	-0.0913774	-0.464301
ENSMUSG00000000056	Narf	protein_coding	11.8812	11.8458	11.7046	0.000658753	0.488317	0.00668332	-0.273206	-0.0555557	-0.21765
ENSMUSG00000038023	Atp6v0a2	protein_coding	11.1008	11.0479	10.8763	0.000660485	0.42983	0.00892506	-0.34637	-0.0802265	-0.266144
ENSMUSG00000021998	Lcp1	protein_coding	7.57792	7.76271	8.0215	0.00066077	0.136622	0.0553157	0.748935	0.329501	0.419434
ENSMUSG00000018995	Nars2	protein_coding	8.44611	8.38614	8.20935	0.000660927	0.394824	0.0107908	-0.394839	-0.0981292	-0.29671
ENSMUSG00000026204	Ptprn	protein_coding	4.39444	4.68158	4.77177	0.000661292	0.00589715	0.511745	1.30576	1.06804	0.237721
ENSMUSG00000039891	Txlnb	protein_coding	14.9151	14.8339	14.5855	0.000662464	0.409244	0.00989716	-0.503439	-0.122017	-0.381422
ENSMUSG00000050390	C77080	protein_coding	7.24073	7.34379	7.5876	0.000662966	0.294598	0.0185448	0.611145	0.19066	0.420484
ENSMUSG00000026492	Tfb2m	protein_coding	10.1312	10.141	9.94375	0.000663034	0.857533	0.000339843	-0.293239	0.0154142	-0.308653
ENSMUSG00000025352	Gdf11	protein_coding	6.43883	6.55088	6.81569	0.000664254	0.315071	0.0164193	0.779826	0.234047	0.545779
ENSMUSG00000039789	Zfp597	protein_coding	7.87948	7.9086	7.64136	0.000667028	0.684214	0.000140187	-0.395646	0.0465899	-0.442236
ENSMUSG00000028132	Tmem56	protein_coding	8.13968	7.84054	7.51699	0.000668972	0.12354	0.0626237	-1.03226	-0.465732	-0.566525
ENSMUSG00000026766	Mmadhc	protein_coding	11.7647	11.71	11.5868	0.000670259	0.289734	0.0192128	-0.269945	-0.0839925	-0.185953
ENSMUSG00000026955	Sapcd2	protein_coding	1.39991	1.44966	1.57664	0.000670394	0.0596395	0.0514058	3.89239	2.27482	1.61757
ENSMUSG00000015290	Ubl4a	protein_coding	11.5866	11.479	11.3778	0.000670968	0.0754582	0.104822	-0.320348	-0.167421	-0.152927
ENSMUSG00000106736	Gm42573	processed_pseudogene	5.46099	5.61762	5.92372	0.00067177	0.20802	0.0317927	1.03454	0.390703	0.64384
ENSMUSG00000026095	Asnsd1	protein_coding	9.31822	9.25667	9.05006	0.000672355	0.46326	0.00769874	-0.430898	-0.0926474	-0.338251
ENSMUSG00000027661	Slc2a10	protein_coding	6.09257	6.1035	6.38285	0.000674644	0.918555	0.000990644	0.587855	0.0184284	0.569427
ENSMUSG00000020307	Cdc34	protein_coding	13.0387	12.9556	12.8154	0.000675581	0.204616	0.0331379	-0.345332	-0.128848	-0.216483
ENSMUSG00000038456	Dennd2a	protein_coding	7.79575	7.78998	8.04597	0.000675704	0.937411	0.000511462	0.43021	-0.0101446	0.440355
ENSMUSG00000030315	Vgll4	protein_coding	8.66402	8.82966	9.03153	0.000677804	0.104771	0.0759185	0.5797	0.277885	0.301815
ENSMUSG00000020111	Micu1	protein_coding	12.1695	12.1003	12.0433	0.000679022	0.0621197	0.12617	-0.191846	-0.105382	-0.0864641
ENSMUSG00000020181	Nav3	protein_coding	7.26177	7.45015	7.71956	0.00067974	0.173499	0.0416714	0.835696	0.337211	0.498485
ENSMUSG00000022680	Pdxdc1	protein_coding	11.9736	11.9433	11.7828	0.000680859	0.58683	0.00433056	-0.291079	-0.0465371	-0.244542
ENSMUSG00000033031	Cip2a	protein_coding	5.50431	5.75619	5.82328	0.000683739	0.00934628	0.429236	0.806782	0.625606	0.181176
ENSMUSG00000062376	Borcs7	protein_coding	9.19462	9.2239	9.03337	0.000684039	0.548102	6.43e-05	-0.255403	0.0448432	-0.300246
ENSMUSG00000026114	Cnga3	protein_coding	6.18181	6.37018	6.43584	0.000684527	0.0119768	0.38689	0.518387	0.390569	0.127818
ENSMUSG00000030946	Lhpp	protein_coding	8.58741	8.77308	8.81721	0.000687732	0.00529626	0.550973	0.369273	0.304976	0.0642963
ENSMUSG00000023572	Ccndbp1	protein_coding	9.40608	9.43935	9.19668	0.00068828	0.585314	8.17e-05	-0.338327	0.0540746	-0.392402
ENSMUSG00000013523	Bcas1	protein_coding	4.63197	4.81387	4.96436	0.000689271	0.0526312	0.142527	1.05863	0.61957	0.439058
ENSMUSG00000038970	Lmtk2	protein_coding	10.5821	10.5218	10.3289	0.000689789	0.448539	0.00842155	-0.402707	-0.0898143	-0.312893
ENSMUSG00000026696	Vamp4	protein_coding	9.11123	9.07504	8.92491	0.000690206	0.480215	0.007311	-0.300423	-0.0622783	-0.238145
ENSMUSG00000031486	Adgra2	protein_coding	8.21676	8.13876	8.56561	0.000694766	0.50938	5.14e-05	0.576438	-0.113519	0.689957
ENSMUSG00000028545	Bend5	protein_coding	7.2929	7.25165	7.00846	0.000696491	0.634066	0.00360514	-0.50988	-0.070581	-0.439299
ENSMUSG00000021262	Evl	protein_coding	8.28207	8.33587	8.5508	0.00069783	0.521113	0.00602778	0.44829	0.0858094	0.362481
ENSMUSG00000113800	2210039B01Rik	lincRNA	5.20167	5.17491	4.91123	0.00070161	0.78196	0.00186662	-0.858944	-0.0667432	-0.792201
ENSMUSG00000031617	Tmem184c	protein_coding	7.81356	7.93582	8.05211	0.000702367	0.0855044	0.0966166	0.407025	0.209153	0.197872
ENSMUSG00000026895	Ndufa8	protein_coding	13.0574	12.9483	12.8722	0.000703331	0.0509987	0.151007	-0.281711	-0.162262	-0.11945
ENSMUSG00000020628	Trappc12	protein_coding	9.85738	9.86187	9.70707	0.000704519	0.934616	0.0005249	-0.234975	0.00567074	-0.240646
[truncated: 27,617 more rows]
