# Supplementary material for: R405W Desmin Knock‐In Mice Highlight Alterations of Mitochondria, Protein Quality Control and Myofibrils in Myofibrillar Myopathy
Source: J Cachexia Sarcopenia Muscle. 2025 Oct 30;16(6):e70094. doi: 10.1002/jcsm.70094 (PMC12572951; doi:10.1002/jcsm.70094)
Supplement: Supplementary file 3 — Table S3: Transcriptomics Flame analysis. Functional enrichment analysis of the significantly regulated mRNAs with > 1.4‐fold regulation (Table S2, column G [HOM vs. WT]) using the Flame software (https://pavlopoulos‐lab‐services.org/shiny/app/flame). Enrichment results from multiple runs are presented in the ‘Combination’ tab or in separated tabs for each tool. [file JCSM-16-e70094-s002.xlsx]

## Sheet: Suppl Tab 3  -  Combination
Flame
Term-tool combinations
Source	Term ID	Function	Term_ID_noLinks	Tools	X2	Comb. P-value	Rank
GO:MF	GO:0005201	extracellular matrix structural constituent	GO:0005201	aGOtool, gProfiler, WebGestalt	Inf	0	3
GO:CC	GO:0005581	collagen trimer	GO:0005581	aGOtool, gProfiler, WebGestalt	Inf	0	3
GO:CC	GO:0031012	extracellular matrix	GO:0031012	aGOtool, gProfiler, WebGestalt	Inf	0	3
KEGG	map04512	ECM-receptor interaction	map04512	aGOtool, gProfiler, WebGestalt	Inf	0	3
GO:MF	GO:0050839	cell adhesion molecule binding	GO:0050839	aGOtool, gProfiler, WebGestalt	1.120e+02	7.763e-22	3
GO:BP	GO:0022407	regulation of cell-cell adhesion	GO:0022407	aGOtool, gProfiler, WebGestalt	1.120e+03	6.794e-22	3
GO:BP	GO:0002694	regulation of leukocyte activation	GO:0002694	aGOtool, gProfiler, WebGestalt	1.120e+04	1.376e-22	3
GO:BP	GO:0032963	collagen metabolic process	GO:0032963	aGOtool, gProfiler, WebGestalt	1.120e+05	1.029e-22	3
GO:MF	GO:0005539	glycosaminoglycan binding	GO:0005539	aGOtool, gProfiler, WebGestalt	1.120e+06	4.503e-24	3
GO:MF	GO:0005518	collagen binding	GO:0005518	aGOtool, gProfiler, WebGestalt	1.120e+07	5.013e-25	3
GO:BP	GO:0045785	positive regulation of cell adhesion	GO:0045785	aGOtool, gProfiler, WebGestalt	1.120e+08	6.209e-26	3
GO:BP	GO:0001501	skeletal system development	GO:0001501	aGOtool, gProfiler, WebGestalt	1.120e+09	3.684e-27	3
KEGG	map04974	Protein digestion and absorption	map04974	aGOtool, gProfiler, WebGestalt	1.120e+10	2.281e-28	3
GO:BP	GO:0031589	cell-substrate adhesion	GO:0031589	aGOtool, gProfiler, WebGestalt	1.120e+11	7.354e-32	3
GO:BP	GO:0098742	cell-cell adhesion via plasma-membrane adhesion molecules	GO:0098742	aGOtool, gProfiler, WebGestalt	1.120e+12	4.259e-32	3
GO:CC	GO:0005796	Golgi lumen	GO:0005796	gProfiler, WebGestalt, enrichR	1.120e+13	0.0001481	3
GO:CC	GO:0062023	collagen-containing extracellular matrix	GO:0062023	aGOtool, gProfiler, enrichR	1.120e+14	2.204e-102	3
GO:BP	GO:0033674	positive regulation of kinase activity	GO:0033674	gProfiler, WebGestalt, enrichR	1.120e+15	2.961e-09	3
GO:BP	GO:0001818	negative regulation of cytokine production	GO:0001818	gProfiler, WebGestalt, enrichR	1.120e+16	2.852e-09	3
GO:BP	GO:0007051	spindle organization	GO:0007051	aGOtool, gProfiler, WebGestalt	1.120e+17	1.747e-09	3
KEGG	map01212	Fatty acid metabolism	map01212	aGOtool, gProfiler, WebGestalt	1.120e+18	1.744e-10	3
GO:BP	GO:0007584	response to nutrient	GO:0007584	aGOtool, gProfiler, WebGestalt	1.120e+19	7.946e-12	3
GO:BP	GO:0007229	integrin-mediated signaling pathway	GO:0007229	aGOtool, gProfiler, WebGestalt	1.120e+20	2.649e-13	3
GO:BP	GO:0050866	negative regulation of cell activation	GO:0050866	aGOtool, gProfiler, WebGestalt	1.120e+21	4.602e-14	3
KEGG	map04514	Cell adhesion molecules (CAMs)	map04514	aGOtool, gProfiler, WebGestalt	1.120e+22	2.819e-14	3
GO:BP	GO:0032103	positive regulation of response to external stimulus	GO:0032103	gProfiler, WebGestalt, enrichR	1.120e+23	2.154e-15	3
GO:CC	GO:0005874	microtubule	GO:0005874	aGOtool, gProfiler, WebGestalt	1.120e+24	3.951e-16	3
GO:BP	GO:1901342	regulation of vasculature development	GO:1901342	aGOtool, gProfiler, WebGestalt	1.120e+25	3.275e-16	3
KEGG	map04510	Focal adhesion	map04510	aGOtool, gProfiler, WebGestalt	1.120e+26	1.813e-18	3
GO:MF	GO:0019838	growth factor binding	GO:0019838	aGOtool, gProfiler, WebGestalt	1.120e+27	1.177e-18	3
GO:BP	GO:0001503	ossification	GO:0001503	aGOtool, gProfiler, WebGestalt	1.120e+28	4.754e-19	3
GO:BP	GO:0043062	extracellular structure organization	GO:0043062	gProfiler, WebGestalt	1.120e+29	0.000e+00	2
GO:BP	GO:0061564	axon development	GO:0061564	gProfiler, WebGestalt	1.120e+30	8.478e-21	2
GO:BP	GO:0050865	regulation of cell activation	GO:0050865	aGOtool, gProfiler	1.120e+31	5.061e-21	2
GO:BP	GO:0042063	gliogenesis	GO:0042063	gProfiler, WebGestalt	1.120e+32	1.008e-21	2
GO:BP	GO:0001775	cell activation	GO:0001775	aGOtool, gProfiler	1.120e+33	7.618e-22	2
GO:BP	GO:0010720	positive regulation of cell development	GO:0010720	aGOtool, gProfiler	1.120e+34	6.393e-22	2
GO:BP	GO:0008284	positive regulation of cell population proliferation	GO:0008284	aGOtool, gProfiler	1.120e+35	4.847e-22	2
GO:BP	GO:0001525	angiogenesis	GO:0001525	gProfiler, WebGestalt	1.120e+36	5.051e-22	2
GO:MF	GO:0005509	calcium ion binding	GO:0005509	aGOtool, gProfiler	1.120e+37	6.239e-23	2
GO:BP	GO:0001568	blood vessel development	GO:0001568	aGOtool, gProfiler	1.120e+38	3.751e-23	2
GO:BP	GO:0030199	collagen fibril organization	GO:0030199	aGOtool, gProfiler	1.120e+39	3.888e-23	2
GO:BP	GO:0001944	vasculature development	GO:0001944	aGOtool, gProfiler	1.120e+40	2.208e-23	2
GO:BP	GO:0048585	negative regulation of response to stimulus	GO:0048585	aGOtool, gProfiler	1.120e+41	9.245e-24	2
GO:BP	GO:0034330	cell junction organization	GO:0034330	gProfiler, WebGestalt	1.120e+42	5.908e-24	2
GO:BP	GO:2000145	regulation of cell motility	GO:2000145	aGOtool, gProfiler	1.120e+43	1.167e-24	2
GO:BP	GO:0050808	synapse organization	GO:0050808	gProfiler, WebGestalt	1.120e+44	1.179e-24	2
GO:BP	GO:0051093	negative regulation of developmental process	GO:0051093	aGOtool, gProfiler	1.120e+45	9.655e-25	2
GO:BP	GO:0030334	regulation of cell migration	GO:0030334	aGOtool, gProfiler	1.120e+46	1.042e-25	2
GO:BP	GO:0023056	positive regulation of signaling	GO:0023056	aGOtool, gProfiler	1.120e+47	1.054e-25	2
GO:BP	GO:0009967	positive regulation of signal transduction	GO:0009967	aGOtool, gProfiler	1.120e+48	4.365e-26	2
GO:CC	GO:0005604	basement membrane	GO:0005604	aGOtool, gProfiler	1.120e+49	2.538e-26	2
GO:BP	GO:0010647	positive regulation of cell communication	GO:0010647	aGOtool, gProfiler	1.120e+50	1.542e-26	2
GO:BP	GO:0022603	regulation of anatomical structure morphogenesis	GO:0022603	aGOtool, gProfiler	1.120e+51	3.548e-28	2
GO:BP	GO:0060284	regulation of cell development	GO:0060284	aGOtool, gProfiler	1.120e+52	4.252e-29	2
GO:BP	GO:0030155	regulation of cell adhesion	GO:0030155	aGOtool, gProfiler	1.120e+53	9.961e-30	2
GO:BP	GO:0035239	tube morphogenesis	GO:0035239	aGOtool, gProfiler	1.120e+54	1.765e-30	2
GO:BP	GO:0072359	circulatory system development	GO:0072359	aGOtool, gProfiler	1.120e+55	5.371e-31	2
GO:BP	GO:0009611	response to wounding	GO:0009611	gProfiler, WebGestalt	1.120e+56	1.253e-31	2
GO:BP	GO:0045597	positive regulation of cell differentiation	GO:0045597	aGOtool, gProfiler	1.120e+57	2.052e-32	2
GO:BP	GO:0048584	positive regulation of response to stimulus	GO:0048584	aGOtool, gProfiler	1.120e+58	2.659e-33	2
GO:CC	GO:0005615	extracellular space	GO:0005615	aGOtool, gProfiler	1.120e+59	1.198e-33	2
GO:CC	GO:0009986	cell surface	GO:0009986	aGOtool, gProfiler	1.120e+60	5.228e-34	2
GO:BP	GO:0042127	regulation of cell population proliferation	GO:0042127	aGOtool, gProfiler	1.120e+61	3.32e-34	2
GO:BP	GO:0048870	cell motility	GO:0048870	aGOtool, gProfiler	1.120e+62	2.161e-34	2
KEGG	map04110	Cell cycle	map04110	gProfiler, WebGestalt	1.120e+63	0.002264	2
GO:CC	GO:0005875	microtubule associated complex	GO:0005875	gProfiler, WebGestalt	1.120e+64	0.002098	2
GO:BP	GO:0035295	tube development	GO:0035295	aGOtool, gProfiler	1.120e+65	1.529e-35	2
KEGG	map04380	Osteoclast differentiation	map04380	gProfiler, WebGestalt	1.120e+66	0.001965	2
GO:BP	GO:0099601	regulation of neurotransmitter receptor activity	GO:0099601	gProfiler, WebGestalt	1.120e+67	0.0018	2
GO:BP	GO:0009888	tissue development	GO:0009888	aGOtool, gProfiler	1.120e+68	1.952e-36	2
GO:MF	GO:0005158	insulin receptor binding	GO:0005158	gProfiler, WebGestalt	1.120e+69	0.001608	2
GO:BP	GO:0051260	protein homooligomerization	GO:0051260	gProfiler, WebGestalt	1.120e+70	0.001611	2
GO:BP	GO:0071496	cellular response to external stimulus	GO:0071496	gProfiler, WebGestalt	1.120e+71	0.00158	2
GO:BP	GO:0033687	osteoblast proliferation	GO:0033687	gProfiler, WebGestalt	1.120e+72	0.001526	2
KEGG	map05145	Toxoplasmosis	map05145	gProfiler, WebGestalt	1.120e+73	0.001396	2
GO:BP	GO:0048646	anatomical structure formation involved in morphogenesis	GO:0048646	aGOtool, gProfiler	1.120e+74	1.911e-37	2
KEGG	map04115	p53 signaling pathway	map04115	gProfiler, WebGestalt	1.120e+75	0.001338	2
KEGG	map05225	Hepatocellular carcinoma	map05225	gProfiler, WebGestalt	1.120e+76	0.00128	2
GO:BP	GO:0045595	regulation of cell differentiation	GO:0045595	aGOtool, gProfiler	1.120e+77	1.016e-37	2
KEGG	map05410	Hypertrophic cardiomyopathy	map05410	gProfiler, WebGestalt	1.120e+78	0.001234	2
GO:CC	GO:0097470	ribbon synapse	GO:0097470	gProfiler, WebGestalt	1.120e+79	0.001218	2
KEGG	map04390	Hippo signaling pathway	map04390	gProfiler, WebGestalt	1.120e+80	0.001171	2
GO:BP	GO:0042476	odontogenesis	GO:0042476	gProfiler, WebGestalt	1.120e+81	0.001097	2
GO:BP	GO:0051128	regulation of cellular component organization	GO:0051128	aGOtool, gProfiler	1.120e+82	6.366e-39	2
GO:BP	GO:0032613	interleukin-10 production	GO:0032613	gProfiler, WebGestalt	1.120e+83	0.0009353	2
GO:BP	GO:0016477	cell migration	GO:0016477	aGOtool, gProfiler	1.120e+84	2.434e-39	2
KEGG	map05226	Gastric cancer	map05226	gProfiler, WebGestalt	1.120e+85	0.0008143	2
GO:CC	GO:0098982	GABA-ergic synapse	GO:0098982	gProfiler, WebGestalt	1.120e+86	0.0007845	2
GO:BP	GO:0090382	phagosome maturation	GO:0090382	gProfiler, WebGestalt	1.120e+87	0.0007747	2
GO:BP	GO:0045995	regulation of embryonic development	GO:0045995	gProfiler, WebGestalt	1.120e+88	0.0007653	2
GO:BP	GO:0051241	negative regulation of multicellular organismal process	GO:0051241	aGOtool, gProfiler	1.120e+89	3.662e-40	2
KEGG	map04964	Proximal tubule bicarbonate reclamation	map04964	gProfiler, WebGestalt	1.120e+90	0.0007294	2
GO:BP	GO:0007399	nervous system development	GO:0007399	aGOtool, gProfiler	1.120e+91	1.146e-40	2
GO:BP	GO:0051094	positive regulation of developmental process	GO:0051094	aGOtool, gProfiler	1.120e+92	5.439e-41	2
GO:BP	GO:0051348	negative regulation of transferase activity	GO:0051348	gProfiler, WebGestalt	1.120e+93	0.000621	2
GO:BP	GO:0048532	anatomical structure arrangement	GO:0048532	gProfiler, WebGestalt	1.120e+94	0.0006073	2
KEGG	map04933	AGE-RAGE signaling pathway in diabetic complications	map04933	gProfiler, WebGestalt	1.120e+95	0.0005631	2
GO:BP	GO:0002244	hematopoietic progenitor cell differentiation	GO:0002244	gProfiler, WebGestalt	1.120e+96	0.0005176	2
GO:BP	GO:0033619	membrane protein proteolysis	GO:0033619	gProfiler, WebGestalt	1.120e+97	0.0004968	2
GO:BP	GO:1904888	cranial skeletal system development	GO:1904888	gProfiler, WebGestalt	1.120e+98	0.0004713	2
GO:BP	GO:0042445	hormone metabolic process	GO:0042445	gProfiler, WebGestalt	1.120e+99	0.0004569	2
KEGG	map00071	Fatty acid degradation	map00071	gProfiler, WebGestalt	1.120e+100	0.0004377	2
GO:BP	GO:0060571	morphogenesis of an epithelial fold	GO:0060571	gProfiler, WebGestalt	1.120e+101	0.0003842	2
GO:BP	GO:0098609	cell-cell adhesion	GO:0098609	aGOtool, gProfiler	1.120e+102	1.385e-43	2
GO:BP	GO:0048513	animal organ development	GO:0048513	aGOtool, gProfiler	1.120e+103	1.255e-43	2
GO:MF	GO:0097472	cyclin-dependent protein kinase activity	GO:0097472	gProfiler, WebGestalt	1.120e+104	0.000326	2
GO:BP	GO:0009966	regulation of signal transduction	GO:0009966	aGOtool, gProfiler	1.120e+105	2.672e-44	2
GO:BP	GO:0050919	negative chemotaxis	GO:0050919	gProfiler, WebGestalt	1.120e+106	0.0003115	2
GO:MF	GO:0016627	oxidoreductase activity, acting on the CH-CH group of donors	GO:0016627	gProfiler, WebGestalt	1.120e+107	0.0003042	2
GO:BP	GO:0007548	sex differentiation	GO:0007548	gProfiler, WebGestalt	1.120e+108	0.0002874	2
KEGG	map05321	Inflammatory bowel disease	map05321	gProfiler, WebGestalt	1.120e+109	0.000284	2
GO:BP	GO:0032612	interleukin-1 production	GO:0032612	gProfiler, WebGestalt	1.120e+110	0.0002779	2
KEGG	map05146	Amoebiasis	map05146	gProfiler, WebGestalt	1.120e+111	0.0002678	2
GO:CC	GO:0030496	midbody	GO:0030496	gProfiler, WebGestalt	1.120e+112	0.0002482	2
GO:BP	GO:0009268	response to pH	GO:0009268	gProfiler, WebGestalt	1.120e+113	0.0002059	2
GO:BP	GO:0045445	myoblast differentiation	GO:0045445	gProfiler, WebGestalt	1.120e+114	0.0002009	2
KEGG	map04666	Fc gamma R-mediated phagocytosis	map04666	gProfiler, WebGestalt	1.120e+115	0.0002017	2
GO:MF	GO:0019894	kinesin binding	GO:0019894	gProfiler, WebGestalt	1.120e+116	0.0001869	2
KEGG	map05414	Dilated cardiomyopathy	map05414	gProfiler, WebGestalt	1.120e+117	0.000186	2
GO:BP	GO:0007166	cell surface receptor signaling pathway	GO:0007166	aGOtool, gProfiler	1.120e+118	4.546e-47	2
KEGG	map04670	Leukocyte transendothelial migration	map04670	gProfiler, WebGestalt	1.120e+119	0.0001739	2
GO:MF	GO:0019207	kinase regulator activity	GO:0019207	gProfiler, WebGestalt	1.120e+120	0.0001732	2
KEGG	map03320	PPAR signaling pathway	map03320	gProfiler, WebGestalt	1.120e+121	0.0001674	2
GO:BP	GO:0008202	steroid metabolic process	GO:0008202	gProfiler, WebGestalt	1.120e+122	0.000165	2
GO:BP	GO:0050879	multicellular organismal movement	GO:0050879	gProfiler, WebGestalt	1.120e+123	0.000144	2
GO:BP	GO:0010646	regulation of cell communication	GO:0010646	aGOtool, gProfiler	1.120e+124	1.445e-48	2
GO:BP	GO:0019233	sensory perception of pain	GO:0019233	gProfiler, WebGestalt	1.120e+125	0.0001239	2
GO:BP	GO:0098743	cell aggregation	GO:0098743	gProfiler, WebGestalt	1.120e+126	0.0001239	2
GO:BP	GO:0023051	regulation of signaling	GO:0023051	aGOtool, gProfiler	1.120e+127	1.287e-49	2
GO:BP	GO:0106030	neuron projection fasciculation	GO:0106030	gProfiler, WebGestalt	1.120e+128	8.576e-05	2
GO:CC	GO:0001772	immunological synapse	GO:0001772	gProfiler, WebGestalt	1.120e+129	8.148e-05	2
GO:BP	GO:0051240	positive regulation of multicellular organismal process	GO:0051240	aGOtool, gProfiler	1.120e+130	2.949e-51	2
GO:CC	GO:0005576	extracellular region	GO:0005576	aGOtool, gProfiler	1.120e+131	2.34e-51	2
GO:CC	GO:0043209	myelin sheath	GO:0043209	gProfiler, WebGestalt	1.120e+132	6.017e-05	2
GO:BP	GO:0002250	adaptive immune response	GO:0002250	gProfiler, WebGestalt	1.120e+133	5.244e-05	2
GO:BP	GO:0097581	lamellipodium organization	GO:0097581	gProfiler, WebGestalt	1.120e+134	5.25e-05	2
GO:BP	GO:0048583	regulation of response to stimulus	GO:0048583	aGOtool, gProfiler	1.120e+135	5.832e-53	2
GO:BP	GO:0060541	respiratory system development	GO:0060541	gProfiler, WebGestalt	1.120e+136	4.855e-05	2
GO:BP	GO:0045666	positive regulation of neuron differentiation	GO:0045666	gProfiler, WebGestalt	1.120e+137	4.771e-05	2
GO:BP	GO:0015844	monoamine transport	GO:0015844	gProfiler, WebGestalt	1.120e+138	3.897e-05	2
GO:BP	GO:0030198	extracellular matrix organization	GO:0030198	aGOtool, gProfiler	1.120e+139	3.528e-54	2
GO:BP	GO:0002443	leukocyte mediated immunity	GO:0002443	gProfiler, WebGestalt	1.120e+140	3.735e-05	2
GO:BP	GO:0044091	membrane biogenesis	GO:0044091	gProfiler, WebGestalt	1.120e+141	3.534e-05	2
GO:MF	GO:0004674	protein serine/threonine kinase activity	GO:0004674	gProfiler, WebGestalt	1.120e+142	3.396e-05	2
GO:BP	GO:0033622	integrin activation	GO:0033622	gProfiler, WebGestalt	1.120e+143	3.098e-05	2
GO:BP	GO:0050793	regulation of developmental process	GO:0050793	aGOtool, gProfiler	1.120e+144	3.362e-55	2
GO:BP	GO:0031579	membrane raft organization	GO:0031579	gProfiler, WebGestalt	1.120e+145	2.937e-05	2
GO:BP	GO:2000026	regulation of multicellular organismal development	GO:2000026	aGOtool, gProfiler	1.120e+146	1.745e-55	2
GO:BP	GO:0043583	ear development	GO:0043583	gProfiler, WebGestalt	1.120e+147	2.844e-05	2
KEGG	map04810	Regulation of actin cytoskeleton	map04810	gProfiler, WebGestalt	1.120e+148	2.78e-05	2
GO:BP	GO:0042113	B cell activation	GO:0042113	gProfiler, WebGestalt	1.120e+149	2.758e-05	2
GO:BP	GO:1990845	adaptive thermogenesis	GO:1990845	gProfiler, WebGestalt	1.120e+150	2.591e-05	2
GO:BP	GO:0045730	respiratory burst	GO:0045730	gProfiler, WebGestalt	1.120e+151	2.535e-05	2
KEGG	map04015	Rap1 signaling pathway	map04015	gProfiler, WebGestalt	1.120e+152	2.399e-05	2
GO:BP	GO:0043087	regulation of GTPase activity	GO:0043087	gProfiler, WebGestalt	1.120e+153	2.24e-05	2
GO:BP	GO:0042982	amyloid precursor protein metabolic process	GO:0042982	gProfiler, WebGestalt	1.120e+154	2.208e-05	2
GO:MF	GO:0019955	cytokine binding	GO:0019955	gProfiler, WebGestalt	1.120e+155	2.151e-05	2
KEGG	map04930	Type II diabetes mellitus	map04930	gProfiler, WebGestalt	1.120e+156	1.997e-05	2
KEGG	map04672	Intestinal immune network for IgA production	map04672	gProfiler, WebGestalt	1.120e+157	1.952e-05	2
GO:BP	GO:0098739	import across plasma membrane	GO:0098739	gProfiler, WebGestalt	1.120e+158	1.916e-05	2
GO:BP	GO:0005976	polysaccharide metabolic process	GO:0005976	gProfiler, WebGestalt	1.120e+159	1.771e-05	2
GO:MF	GO:0019199	transmembrane receptor protein kinase activity	GO:0019199	gProfiler, WebGestalt	1.120e+160	1.705e-05	2
GO:BP	GO:0070206	protein trimerization	GO:0070206	gProfiler, WebGestalt	1.120e+161	1.637e-05	2
GO:BP	GO:0002237	response to molecule of bacterial origin	GO:0002237	gProfiler, WebGestalt	1.120e+162	1.588e-05	2
GO:BP	GO:0034764	positive regulation of transmembrane transport	GO:0034764	gProfiler, WebGestalt	1.120e+163	1.583e-05	2
KEGG	map00565	Ether lipid metabolism	map00565	gProfiler, WebGestalt	1.120e+164	1.568e-05	2
GO:BP	GO:0031348	negative regulation of defense response	GO:0031348	gProfiler, WebGestalt	1.120e+165	1.51e-05	2
GO:BP	GO:0030048	actin filament-based movement	GO:0030048	gProfiler, WebGestalt	1.120e+166	1.426e-05	2
GO:BP	GO:0002064	epithelial cell development	GO:0002064	gProfiler, WebGestalt	1.120e+167	1.413e-05	2
GO:BP	GO:0043270	positive regulation of monoatomic ion transport	GO:0043270	gProfiler, WebGestalt	1.120e+168	1.222e-05	2
GO:MF	GO:0038024	cargo receptor activity	GO:0038024	gProfiler, WebGestalt	1.120e+169	1.047e-05	2
GO:BP	GO:0006898	receptor-mediated endocytosis	GO:0006898	gProfiler, WebGestalt	1.120e+170	1.037e-05	2
GO:BP	GO:0050000	chromosome localization	GO:0050000	gProfiler, WebGestalt	1.120e+171	1.002e-05	2
GO:BP	GO:0033627	cell adhesion mediated by integrin	GO:0033627	gProfiler, WebGestalt	1.120e+172	9.145e-06	2
GO:BP	GO:0006836	neurotransmitter transport	GO:0006836	gProfiler, WebGestalt	1.120e+173	7.577e-06	2
GO:BP	GO:1904950	negative regulation of establishment of protein localization	GO:1904950	gProfiler, WebGestalt	1.120e+174	7.36e-06	2
GO:BP	GO:0048483	autonomic nervous system development	GO:0048483	gProfiler, WebGestalt	1.120e+175	6.914e-06	2
GO:BP	GO:0006575	modified amino acid metabolic process	GO:0006575	gProfiler, WebGestalt	1.120e+176	6.745e-06	2
GO:BP	GO:0009914	hormone transport	GO:0009914	gProfiler, WebGestalt	1.120e+177	6.279e-06	2
GO:BP	GO:0009653	anatomical structure morphogenesis	GO:0009653	aGOtool, gProfiler	1.120e+178	5.84e-63	2
GO:BP	GO:0001667	ameboidal-type cell migration	GO:0001667	gProfiler, WebGestalt	1.120e+179	5.349e-06	2
GO:BP	GO:0051302	regulation of cell division	GO:0051302	gProfiler, WebGestalt	1.120e+180	4.812e-06	2
GO:BP	GO:0034765	regulation of monoatomic ion transmembrane transport	GO:0034765	gProfiler, WebGestalt	1.120e+181	4.614e-06	2
GO:BP	GO:0005996	monosaccharide metabolic process	GO:0005996	gProfiler, WebGestalt	1.120e+182	4.517e-06	2
GO:BP	GO:0007178	cell surface receptor protein serine/threonine kinase signaling pathway	GO:0007178	gProfiler, WebGestalt	1.120e+183	4.273e-06	2
GO:BP	GO:0010959	regulation of metal ion transport	GO:0010959	gProfiler, WebGestalt	1.120e+184	4.12e-06	2
GO:BP	GO:0002532	production of molecular mediator involved in inflammatory response	GO:0002532	gProfiler, WebGestalt	1.120e+185	3.655e-06	2
KEGG	map04145	Phagosome	map04145	gProfiler, WebGestalt	1.120e+186	3.53e-06	2
GO:CC	GO:1990351	transporter complex	GO:1990351	gProfiler, WebGestalt	1.120e+187	3.345e-06	2
GO:BP	GO:0035265	organ growth	GO:0035265	gProfiler, WebGestalt	1.120e+188	3.135e-06	2
GO:BP	GO:0030323	respiratory tube development	GO:0030323	gProfiler, WebGestalt	1.120e+189	2.869e-06	2
GO:BP	GO:0048518	positive regulation of biological process	GO:0048518	aGOtool, gProfiler	1.120e+190	3.095e-66	2
GO:BP	GO:0016331	morphogenesis of embryonic epithelium	GO:0016331	gProfiler, WebGestalt	1.120e+191	2.725e-06	2
GO:CC	GO:0031594	neuromuscular junction	GO:0031594	gProfiler, WebGestalt	1.120e+192	2.586e-06	2
KEGG	map05165	Human papillomavirus infection	map05165	gProfiler, WebGestalt	1.120e+193	2.587e-06	2
GO:BP	GO:0033500	carbohydrate homeostasis	GO:0033500	gProfiler, WebGestalt	1.120e+194	2.508e-06	2
GO:BP	GO:0007052	mitotic spindle organization	GO:0007052	aGOtool, gProfiler	1.120e+195	2.368e-06	2
GO:MF	GO:0001968	fibronectin binding	GO:0001968	gProfiler, WebGestalt	1.120e+196	2.198e-06	2
GO:BP	GO:0071774	response to fibroblast growth factor	GO:0071774	gProfiler, WebGestalt	1.120e+197	2.173e-06	2
GO:BP	GO:0009615	response to virus	GO:0009615	gProfiler, WebGestalt	1.120e+198	2.082e-06	2
GO:BP	GO:2001057	reactive nitrogen species metabolic process	GO:2001057	gProfiler, WebGestalt	1.120e+199	1.889e-06	2
GO:BP	GO:0007492	endoderm development	GO:0007492	gProfiler, WebGestalt	1.120e+200	1.788e-06	2
GO:BP	GO:0071900	regulation of protein serine/threonine kinase activity	GO:0071900	gProfiler, WebGestalt	1.120e+201	1.7e-06	2
GO:BP	GO:1905330	regulation of morphogenesis of an epithelium	GO:1905330	gProfiler, WebGestalt	1.120e+202	1.649e-06	2
GO:CC	GO:0098858	actin-based cell projection	GO:0098858	gProfiler, WebGestalt	1.120e+203	1.543e-06	2
GO:BP	GO:2000027	regulation of animal organ morphogenesis	GO:2000027	gProfiler, WebGestalt	1.120e+204	1.391e-06	2
KEGG	map05310	Asthma	map05310	gProfiler, WebGestalt	1.120e+205	1.37e-06	2
GO:BP	GO:0042326	negative regulation of phosphorylation	GO:0042326	gProfiler, WebGestalt	1.120e+206	1.364e-06	2
GO:BP	GO:0001562	response to protozoan	GO:0001562	gProfiler, WebGestalt	1.120e+207	1.36e-06	2
GO:BP	GO:0048144	fibroblast proliferation	GO:0048144	gProfiler, WebGestalt	1.120e+208	1.32e-06	2
KEGG	map05222	Small cell lung cancer	map05222	gProfiler, WebGestalt	1.120e+209	1.231e-06	2
GO:BP	GO:0030177	positive regulation of Wnt signaling pathway	GO:0030177	aGOtool, gProfiler	1.120e+210	1.206e-06	2
GO:BP	GO:0044770	cell cycle phase transition	GO:0044770	gProfiler, WebGestalt	1.120e+211	1.176e-06	2
GO:BP	GO:0022612	gland morphogenesis	GO:0022612	gProfiler, WebGestalt	1.120e+212	1.116e-06	2
GO:BP	GO:0002695	negative regulation of leukocyte activation	GO:0002695	aGOtool, gProfiler	1.120e+213	1.078e-06	2
GO:BP	GO:0032602	chemokine production	GO:0032602	gProfiler, WebGestalt	1.120e+214	1.03e-06	2
GO:BP	GO:0006929	substrate-dependent cell migration	GO:0006929	gProfiler, WebGestalt	1.120e+215	9.988e-07	2
GO:BP	GO:0050954	sensory perception of mechanical stimulus	GO:0050954	gProfiler, WebGestalt	1.120e+216	8.998e-07	2
GO:BP	GO:0051047	positive regulation of secretion	GO:0051047	gProfiler, WebGestalt	1.120e+217	8.424e-07	2
GO:BP	GO:0010324	membrane invagination	GO:0010324	gProfiler, WebGestalt	1.120e+218	8.237e-07	2
GO:BP	GO:0051258	protein polymerization	GO:0051258	gProfiler, WebGestalt	1.120e+219	8.123e-07	2
GO:BP	GO:0035924	cellular response to vascular endothelial growth factor stimulus	GO:0035924	gProfiler, WebGestalt	1.120e+220	7.34e-07	2
GO:BP	GO:0061458	reproductive system development	GO:0061458	gProfiler, WebGestalt	1.120e+221	6.043e-07	2
GO:BP	GO:0001763	morphogenesis of a branching structure	GO:0001763	gProfiler, WebGestalt	1.120e+222	6.015e-07	2
GO:MF	GO:0003779	actin binding	GO:0003779	gProfiler, WebGestalt	1.120e+223	5.868e-07	2
GO:BP	GO:1903053	regulation of extracellular matrix organization	GO:1903053	aGOtool, gProfiler	1.120e+224	5.545e-07	2
GO:CC	GO:0030427	site of polarized growth	GO:0030427	gProfiler, WebGestalt	1.120e+225	4.706e-07	2
GO:MF	GO:0003774	cytoskeletal motor activity	GO:0003774	gProfiler, WebGestalt	1.120e+226	4.661e-07	2
GO:BP	GO:0043254	regulation of protein-containing complex assembly	GO:0043254	gProfiler, WebGestalt	1.120e+227	4.201e-07	2
GO:BP	GO:0014823	response to activity	GO:0014823	gProfiler, WebGestalt	1.120e+228	3.746e-07	2
GO:BP	GO:0061035	regulation of cartilage development	GO:0061035	aGOtool, gProfiler	1.120e+229	3.399e-07	2
GO:BP	GO:0030258	lipid modification	GO:0030258	gProfiler, WebGestalt	1.120e+230	3.134e-07	2
GO:BP	GO:1901136	carbohydrate derivative catabolic process	GO:1901136	gProfiler, WebGestalt	1.120e+231	2.989e-07	2
GO:BP	GO:0030574	collagen catabolic process	GO:0030574	aGOtool, gProfiler	1.120e+232	2.916e-07	2
GO:BP	GO:0015850	organic hydroxy compound transport	GO:0015850	gProfiler, WebGestalt	1.120e+233	2.728e-07	2
GO:BP	GO:0034109	homotypic cell-cell adhesion	GO:0034109	gProfiler, WebGestalt	1.120e+234	2.596e-07	2
GO:BP	GO:1901615	organic hydroxy compound metabolic process	GO:1901615	gProfiler, WebGestalt	1.120e+235	2.479e-07	2
GO:BP	GO:0007155	cell adhesion	GO:0007155	aGOtool, gProfiler	1.120e+236	9.102e-78	2
GO:CC	GO:0042383	sarcolemma	GO:0042383	gProfiler, WebGestalt	1.120e+237	2.205e-07	2
GO:CC	GO:0030133	transport vesicle	GO:0030133	gProfiler, WebGestalt	1.120e+238	2.055e-07	2
GO:BP	GO:0002263	cell activation involved in immune response	GO:0002263	gProfiler, WebGestalt	1.120e+239	1.955e-07	2
GO:BP	GO:0051239	regulation of multicellular organismal process	GO:0051239	aGOtool, gProfiler	1.120e+240	1.175e-78	2
KEGG	map05144	Malaria	map05144	gProfiler, WebGestalt	1.120e+241	1.735e-07	2
GO:BP	GO:0030193	regulation of blood coagulation	GO:0030193	gProfiler, enrichR	1.120e+242	1.686e-07	2
GO:BP	GO:0003158	endothelium development	GO:0003158	gProfiler, WebGestalt	1.120e+243	1.628e-07	2
GO:BP	GO:0045927	positive regulation of growth	GO:0045927	gProfiler, WebGestalt	1.120e+244	1.617e-07	2
GO:BP	GO:0045926	negative regulation of growth	GO:0045926	gProfiler, WebGestalt	1.120e+245	1.348e-07	2
GO:BP	GO:0048771	tissue remodeling	GO:0048771	gProfiler, WebGestalt	1.120e+246	1.344e-07	2
GO:BP	GO:1902532	negative regulation of intracellular signal transduction	GO:1902532	gProfiler, WebGestalt	1.120e+247	1.316e-07	2
GO:CC	GO:0098978	glutamatergic synapse	GO:0098978	gProfiler, WebGestalt	1.120e+248	1.22e-07	2
KEGG	map04360	Axon guidance	map04360	gProfiler, WebGestalt	1.120e+249	1.129e-07	2
GO:BP	GO:0031109	microtubule polymerization or depolymerization	GO:0031109	gProfiler, WebGestalt	1.120e+250	1.074e-07	2
GO:MF	GO:0060589	nucleoside-triphosphatase regulator activity	GO:0060589	gProfiler, WebGestalt	1.120e+251	7.74e-08	2
GO:BP	GO:1902850	microtubule cytoskeleton organization involved in mitosis	GO:1902850	gProfiler, WebGestalt	1.120e+252	6.689e-08	2
GO:BP	GO:0032502	developmental process	GO:0032502	aGOtool, gProfiler	1.120e+253	2.384e-83	2
GO:MF	GO:0030246	carbohydrate binding	GO:0030246	gProfiler, WebGestalt	1.120e+254	6.562e-08	2
GO:BP	GO:0071706	tumor necrosis factor superfamily cytokine production	GO:0071706	gProfiler, WebGestalt	1.120e+255	6.037e-08	2
GO:CC	GO:0008305	integrin complex	GO:0008305	aGOtool, gProfiler	1.120e+256	5.716e-08	2
GO:MF	GO:0008047	enzyme activator activity	GO:0008047	gProfiler, WebGestalt	1.120e+257	5.411e-08	2
GO:BP	GO:0007249	canonical NF-kappaB signal transduction	GO:0007249	gProfiler, WebGestalt	1.120e+258	5.228e-08	2
GO:BP	GO:0031349	positive regulation of defense response	GO:0031349	gProfiler, WebGestalt	1.120e+259	4.625e-08	2
GO:BP	GO:0048731	system development	GO:0048731	aGOtool, gProfiler	1.120e+260	5.045e-85	2
GO:CC	GO:0005819	spindle	GO:0005819	gProfiler, WebGestalt	1.120e+261	4.366e-08	2
GO:BP	GO:0048568	embryonic organ development	GO:0048568	gProfiler, WebGestalt	1.120e+262	4.372e-08	2
GO:BP	GO:0018212	peptidyl-tyrosine modification	GO:0018212	gProfiler, WebGestalt	1.120e+263	4.064e-08	2
GO:BP	GO:0045787	positive regulation of cell cycle	GO:0045787	gProfiler, WebGestalt	1.120e+264	3.515e-08	2
GO:BP	GO:0008037	cell recognition	GO:0008037	gProfiler, WebGestalt	1.120e+265	2.946e-08	2
GO:BP	GO:0031644	regulation of nervous system process	GO:0031644	gProfiler, WebGestalt	1.120e+266	2.916e-08	2
GO:BP	GO:0048856	anatomical structure development	GO:0048856	aGOtool, gProfiler	1.120e+267	1.818e-87	2
GO:BP	GO:0051235	maintenance of location	GO:0051235	gProfiler, WebGestalt	1.120e+268	2.621e-08	2
GO:CC	GO:0005813	centrosome	GO:0005813	gProfiler, WebGestalt	1.120e+269	2.316e-08	2
GO:CC	GO:0031253	cell projection membrane	GO:0031253	gProfiler, WebGestalt	1.120e+270	1.616e-08	2
GO:BP	GO:0002791	regulation of peptide secretion	GO:0002791	gProfiler, WebGestalt	1.120e+271	1.584e-08	2
GO:BP	GO:0046434	organophosphate catabolic process	GO:0046434	gProfiler, WebGestalt	1.120e+272	1.529e-08	2
GO:BP	GO:0010876	lipid localization	GO:0010876	gProfiler, WebGestalt	1.120e+273	1.483e-08	2
GO:BP	GO:0022411	cellular component disassembly	GO:0022411	gProfiler, WebGestalt	1.120e+274	1.462e-08	2
GO:BP	GO:0009410	response to xenobiotic stimulus	GO:0009410	gProfiler, WebGestalt	1.120e+275	1.369e-08	2
GO:BP	GO:0042692	muscle cell differentiation	GO:0042692	gProfiler, WebGestalt	1.120e+276	1.251e-08	2
GO:BP	GO:0015711	organic anion transport	GO:0015711	gProfiler, WebGestalt	1.120e+277	1.179e-08	2
GO:BP	GO:0007275	multicellular organism development	GO:0007275	aGOtool, gProfiler	1.120e+278	1.635e-91	2
GO:BP	GO:0016053	organic acid biosynthetic process	GO:0016053	gProfiler, WebGestalt	1.120e+279	1.091e-08	2
GO:BP	GO:0099177	regulation of trans-synaptic signaling	GO:0099177	gProfiler, WebGestalt	1.120e+280	9.177e-09	2
GO:BP	GO:0098813	nuclear chromosome segregation	GO:0098813	aGOtool, gProfiler	1.120e+281	8.79e-09	2
GO:BP	GO:0019216	regulation of lipid metabolic process	GO:0019216	gProfiler, WebGestalt	1.120e+282	8.57e-09	2
GO:BP	GO:0071559	response to transforming growth factor beta	GO:0071559	gProfiler, WebGestalt	1.120e+283	8.083e-09	2
GO:MF	GO:0043177	organic acid binding	GO:0043177	gProfiler, WebGestalt	1.120e+284	7.806e-09	2
GO:BP	GO:0007346	regulation of mitotic cell cycle	GO:0007346	gProfiler, WebGestalt	1.120e+285	7.713e-09	2
GO:BP	GO:0051961	negative regulation of nervous system development	GO:0051961	gProfiler, WebGestalt	1.120e+286	7.22e-09	2
GO:BP	GO:0060560	developmental growth involved in morphogenesis	GO:0060560	gProfiler, WebGestalt	1.120e+287	7.225e-09	2
GO:BP	GO:0019221	cytokine-mediated signaling pathway	GO:0019221	gProfiler, WebGestalt	1.120e+288	7.122e-09	2
GO:BP	GO:0007369	gastrulation	GO:0007369	gProfiler, WebGestalt	1.120e+289	5.357e-09	2
GO:BP	GO:0016525	negative regulation of angiogenesis	GO:0016525	aGOtool, gProfiler	1.120e+290	4.662e-09	2
GO:MF	GO:0005516	calmodulin binding	GO:0005516	gProfiler, WebGestalt	1.120e+291	4.34e-09	2
GO:BP	GO:0001655	urogenital system development	GO:0001655	gProfiler, WebGestalt	1.120e+292	4.21e-09	2
GO:BP	GO:0001934	positive regulation of protein phosphorylation	GO:0001934	gProfiler, enrichR	1.120e+293	4.05e-09	2
GO:MF	GO:0017147	Wnt-protein binding	GO:0017147	gProfiler, WebGestalt	1.120e+294	4.017e-09	2
GO:BP	GO:0050890	cognition	GO:0050890	gProfiler, WebGestalt	1.120e+295	3.873e-09	2
GO:BP	GO:0023061	signal release	GO:0023061	gProfiler, WebGestalt	1.120e+296	3.773e-09	2
GO:CC	GO:0045177	apical part of cell	GO:0045177	gProfiler, WebGestalt	1.120e+297	3.546e-09	2
GO:BP	GO:0060326	cell chemotaxis	GO:0060326	gProfiler, WebGestalt	1.120e+298	3.055e-09	2
GO:BP	GO:0006949	syncytium formation	GO:0006949	gProfiler, WebGestalt	1.120e+299	2.68e-09	2
GO:BP	GO:0031099	regeneration	GO:0031099	gProfiler, WebGestalt	1.120e+300	2.595e-09	2
KEGG	map05205	Proteoglycans in cancer	map05205	gProfiler, WebGestalt	1.120e+301	2.325e-09	2
GO:BP	GO:0002697	regulation of immune effector process	GO:0002697	gProfiler, WebGestalt	1.120e+302	2.219e-09	2
GO:MF	GO:0004896	cytokine receptor activity	GO:0004896	gProfiler, WebGestalt	1.120e+303	1.87e-09	2
GO:BP	GO:0010038	response to metal ion	GO:0010038	gProfiler, WebGestalt	1.120e+304	1.848e-09	2
GO:CC	GO:0099572	postsynaptic specialization	GO:0099572	gProfiler, WebGestalt	1.120e+305	1.396e-09	2
GO:BP	GO:2000181	negative regulation of blood vessel morphogenesis	GO:2000181	aGOtool, gProfiler	1.120e+306	1.378e-09	2
GO:CC	GO:0098636	protein complex involved in cell adhesion	GO:0098636	gProfiler, WebGestalt	1.120e+307	1.177e-09	2
GO:BP	GO:0031214	biomineral tissue development	GO:0031214	gProfiler, WebGestalt	1.120e+308	1.121e-09	2
GO:BP	GO:0022604	regulation of cell morphogenesis	GO:0022604	gProfiler, WebGestalt	1.120e+309	1.084e-09	2
GO:BP	GO:0062012	regulation of small molecule metabolic process	GO:0062012	gProfiler, WebGestalt	1.120e+310	1.028e-09	2
GO:BP	GO:0015849	organic acid transport	GO:0015849	gProfiler, WebGestalt	1.120e+311	1.001e-09	2
GO:BP	GO:0140253	cell-cell fusion	GO:0140253	gProfiler, WebGestalt	1.120e+312	9.853e-10	2
KEGG	map04640	Hematopoietic cell lineage	map04640	gProfiler, WebGestalt	1.120e+313	9.831e-10	2
GO:MF	GO:0005178	integrin binding	GO:0005178	aGOtool, gProfiler	1.120e+314	9.087e-10	2
GO:BP	GO:0060485	mesenchyme development	GO:0060485	gProfiler, WebGestalt	1.120e+315	8.866e-10	2
GO:BP	GO:0055123	digestive system development	GO:0055123	gProfiler, WebGestalt	1.120e+316	8.867e-10	2
GO:BP	GO:0000070	mitotic sister chromatid segregation	GO:0000070	aGOtool, gProfiler	1.120e+317	8.728e-10	2
GO:BP	GO:0034113	heterotypic cell-cell adhesion	GO:0034113	gProfiler, WebGestalt	1.120e+318	6.211e-10	2
GO:MF	GO:0033218	amide binding	GO:0033218	gProfiler, WebGestalt	1.120e+319	6.222e-10	2
GO:BP	GO:0042391	regulation of membrane potential	GO:0042391	gProfiler, WebGestalt	1.120e+320	6.106e-10	2
GO:BP	GO:0140014	mitotic nuclear division	GO:0140014	aGOtool, gProfiler	1.120e+321	5.754e-10	2
GO:MF	GO:0008201	heparin binding	GO:0008201	aGOtool, gProfiler	1.120e+322	4.9e-10	2
GO:BP	GO:0000819	sister chromatid segregation	GO:0000819	aGOtool, gProfiler	1.120e+323	4.834e-10	2
GO:BP	GO:0007517	muscle organ development	GO:0007517	gProfiler, WebGestalt	1.120e+324	3.554e-10	2
GO:BP	GO:0042327	positive regulation of phosphorylation	GO:0042327	gProfiler, enrichR	1.120e+325	3.521e-10	2
GO:BP	GO:1902903	regulation of supramolecular fiber organization	GO:1902903	gProfiler, WebGestalt	1.120e+326	3.454e-10	2
KEGG	map05140	Leishmaniasis	map05140	gProfiler, WebGestalt	1.120e+327	3.299e-10	2
GO:BP	GO:0009612	response to mechanical stimulus	GO:0009612	gProfiler, WebGestalt	1.120e+328	2.905e-10	2
GO:BP	GO:0045444	fat cell differentiation	GO:0045444	gProfiler, WebGestalt	1.120e+329	2.346e-10	2
GO:CC	GO:0098984	neuron to neuron synapse	GO:0098984	gProfiler, WebGestalt	1.120e+330	2.213e-10	2
GO:BP	GO:0043491	phosphatidylinositol 3-kinase/protein kinase B signal transduction	GO:0043491	gProfiler, WebGestalt	1.120e+331	2.15e-10	2
GO:BP	GO:0007059	chromosome segregation	GO:0007059	gProfiler, WebGestalt	1.120e+332	1.585e-10	2
GO:BP	GO:0050920	regulation of chemotaxis	GO:0050920	gProfiler, WebGestalt	1.120e+333	1.281e-10	2
GO:BP	GO:0060562	epithelial tube morphogenesis	GO:0060562	gProfiler, WebGestalt	1.120e+334	1.181e-10	2
GO:BP	GO:0051051	negative regulation of transport	GO:0051051	gProfiler, WebGestalt	1.120e+335	1.007e-10	2
GO:MF	GO:0004222	metalloendopeptidase activity	GO:0004222	aGOtool, gProfiler	1.120e+336	9.669e-11	2
GO:BP	GO:0007015	actin filament organization	GO:0007015	gProfiler, WebGestalt	1.120e+337	5.465e-11	2
GO:BP	GO:0048285	organelle fission	GO:0048285	gProfiler, WebGestalt	1.120e+338	4.412e-11	2
KEGG	map04151	PI3K-Akt signaling pathway	map04151	gProfiler, WebGestalt	1.120e+339	3.395e-11	2
GO:MF	GO:0019842	vitamin binding	GO:0019842	gProfiler, WebGestalt	1.120e+340	3.207e-11	2
GO:BP	GO:0050803	regulation of synapse structure or activity	GO:0050803	gProfiler, WebGestalt	1.120e+341	3.069e-11	2
GO:MF	GO:0043394	proteoglycan binding	GO:0043394	gProfiler, WebGestalt	1.120e+342	2.579e-11	2
GO:BP	GO:0070661	leukocyte proliferation	GO:0070661	gProfiler, WebGestalt	1.120e+343	1.908e-11	2
GO:BP	GO:0031346	positive regulation of cell projection organization	GO:0031346	gProfiler, WebGestalt	1.120e+344	1.777e-11	2
GO:BP	GO:0022409	positive regulation of cell-cell adhesion	GO:0022409	aGOtool, gProfiler	1.120e+345	1.66e-11	2
GO:BP	GO:0030098	lymphocyte differentiation	GO:0030098	gProfiler, WebGestalt	1.120e+346	1.383e-11	2
GO:MF	GO:0050840	extracellular matrix binding	GO:0050840	gProfiler, WebGestalt	1.120e+347	1.324e-11	2
GO:BP	GO:0033002	muscle cell proliferation	GO:0033002	gProfiler, WebGestalt	1.120e+348	1.118e-11	2
GO:BP	GO:0040013	negative regulation of locomotion	GO:0040013	gProfiler, WebGestalt	1.120e+349	1.017e-11	2
GO:BP	GO:0006631	fatty acid metabolic process	GO:0006631	gProfiler, WebGestalt	1.120e+350	1.012e-11	2
GO:BP	GO:0003012	muscle system process	GO:0003012	gProfiler, WebGestalt	1.120e+351	8.699e-12	2
GO:BP	GO:0051301	cell division	GO:0051301	aGOtool, gProfiler	1.120e+352	7.377e-12	2
GO:CC	GO:0031252	cell leading edge	GO:0031252	gProfiler, WebGestalt	1.120e+353	7.212e-12	2
GO:BP	GO:0045765	regulation of angiogenesis	GO:0045765	aGOtool, gProfiler	1.120e+354	4.711e-12	2
GO:BP	GO:0001819	positive regulation of cytokine production	GO:0001819	gProfiler, WebGestalt	1.120e+355	4.67e-12	2
GO:BP	GO:0032970	regulation of actin filament-based process	GO:0032970	gProfiler, WebGestalt	1.120e+356	4.504e-12	2
GO:BP	GO:0070482	response to oxygen levels	GO:0070482	gProfiler, WebGestalt	1.120e+357	4.511e-12	2
GO:BP	GO:0044282	small molecule catabolic process	GO:0044282	gProfiler, WebGestalt	1.120e+358	4.49e-12	2
GO:BP	GO:0042110	T cell activation	GO:0042110	gProfiler, WebGestalt	1.120e+359	4.392e-12	2
GO:BP	GO:0016049	cell growth	GO:0016049	gProfiler, WebGestalt	1.120e+360	3.427e-12	2
GO:BP	GO:0060537	muscle tissue development	GO:0060537	gProfiler, WebGestalt	1.120e+361	2.783e-12	2
GO:BP	GO:0090287	regulation of cellular response to growth factor stimulus	GO:0090287	gProfiler, WebGestalt	1.120e+362	2.106e-12	2
GO:CC	GO:0097060	synaptic membrane	GO:0097060	gProfiler, WebGestalt	1.120e+363	1.762e-12	2
GO:CC	GO:0015629	actin cytoskeleton	GO:0015629	gProfiler, WebGestalt	1.120e+364	1.604e-12	2
GO:BP	GO:0007160	cell-matrix adhesion	GO:0007160	aGOtool, gProfiler	1.120e+365	1.492e-12	2
GO:BP	GO:1902105	regulation of leukocyte differentiation	GO:1902105	aGOtool, gProfiler	1.120e+366	1.41e-12	2
GO:BP	GO:0007162	negative regulation of cell adhesion	GO:0007162	gProfiler, WebGestalt	1.120e+367	1.383e-12	2
GO:BP	GO:1903706	regulation of hemopoiesis	GO:1903706	gProfiler, WebGestalt	1.120e+368	1.231e-12	2
GO:BP	GO:0090596	sensory organ morphogenesis	GO:0090596	gProfiler, WebGestalt	1.120e+369	1.059e-12	2
GO:MF	GO:0008237	metallopeptidase activity	GO:0008237	gProfiler, WebGestalt	1.120e+370	1.038e-12	2
GO:BP	GO:1901652	response to peptide	GO:1901652	gProfiler, WebGestalt	1.120e+371	9.01e-13	2
GO:BP	GO:0048638	regulation of developmental growth	GO:0048638	gProfiler, WebGestalt	1.120e+372	8.862e-13	2
GO:BP	GO:0097485	neuron projection guidance	GO:0097485	gProfiler, WebGestalt	1.120e+373	3.225e-13	2
GO:BP	GO:0032635	interleukin-6 production	GO:0032635	gProfiler, WebGestalt	1.120e+374	3.097e-13	2
GO:BP	GO:0050727	regulation of inflammatory response	GO:0050727	gProfiler, WebGestalt	1.120e+375	2.899e-13	2
GO:BP	GO:0000278	mitotic cell cycle	GO:0000278	aGOtool, gProfiler	1.120e+376	1.565e-13	2
GO:BP	GO:0002683	negative regulation of immune system process	GO:0002683	gProfiler, WebGestalt	1.120e+377	1.531e-13	2
GO:CC	GO:0009897	external side of plasma membrane	GO:0009897	gProfiler, WebGestalt	1.120e+378	1.152e-13	2
GO:BP	GO:0007272	ensheathment of neurons	GO:0007272	gProfiler, WebGestalt	1.120e+379	9.569e-14	2
GO:BP	GO:0050817	coagulation	GO:0050817	gProfiler, WebGestalt	1.120e+380	8.654e-14	2
GO:BP	GO:0002274	myeloid leukocyte activation	GO:0002274	gProfiler, WebGestalt	1.120e+381	7.744e-14	2
GO:BP	GO:0003013	circulatory system process	GO:0003013	gProfiler, WebGestalt	1.120e+382	7.556e-14	2
GO:BP	GO:0007159	leukocyte cell-cell adhesion	GO:0007159	gProfiler, WebGestalt	1.120e+383	6.503e-14	2
GO:CC	GO:0005583	fibrillar collagen trimer	GO:0005583	aGOtool, gProfiler	1.120e+384	4.983e-14	2
GO:BP	GO:0050867	positive regulation of cell activation	GO:0050867	gProfiler, WebGestalt	1.120e+385	4.163e-14	2
GO:CC	GO:0098644	complex of collagen trimers	GO:0098644	aGOtool, gProfiler	1.120e+386	3.844e-14	2
GO:BP	GO:0050900	leukocyte migration	GO:0050900	gProfiler, WebGestalt	1.120e+387	1.436e-14	2
GO:BP	GO:0007156	homophilic cell adhesion via plasma membrane adhesion molecules	GO:0007156	aGOtool, gProfiler	1.120e+388	1.439e-14	2
GO:MF	GO:0015631	tubulin binding	GO:0015631	gProfiler, WebGestalt	1.120e+389	1.167e-14	2
GO:BP	GO:0007264	small GTPase-mediated signal transduction	GO:0007264	gProfiler, WebGestalt	1.120e+390	9.422e-15	2
GO:BP	GO:0072593	reactive oxygen species metabolic process	GO:0072593	gProfiler, WebGestalt	1.120e+391	6.946e-15	2
GO:BP	GO:0006909	phagocytosis	GO:0006909	gProfiler, WebGestalt	1.120e+392	5.596e-15	2
GO:CC	GO:0043235	receptor complex	GO:0043235	gProfiler, WebGestalt	1.120e+393	4.963e-15	2
GO:BP	GO:0010721	negative regulation of cell development	GO:0010721	gProfiler, WebGestalt	1.120e+394	3.271e-15	2
GO:BP	GO:0032102	negative regulation of response to external stimulus	GO:0032102	gProfiler, WebGestalt	1.120e+395	1.218e-15	2
GO:BP	GO:0010975	regulation of neuron projection development	GO:0010975	aGOtool, gProfiler	1.120e+396	1.045e-15	2
GO:BP	GO:0050673	epithelial cell proliferation	GO:0050673	gProfiler, WebGestalt	1.120e+397	7.41e-16	2
GO:BP	GO:0006954	inflammatory response	GO:0006954	aGOtool, gProfiler	1.120e+398	5.712e-16	2
GO:CC	GO:0005788	endoplasmic reticulum lumen	GO:0005788	gProfiler, enrichR	1.120e+399	3.983e-16	2
GO:BP	GO:0048871	multicellular organismal-level homeostasis	GO:0048871	gProfiler, WebGestalt	1.120e+400	2.565e-16	2
GO:BP	GO:0050878	regulation of body fluid levels	GO:0050878	gProfiler, WebGestalt	1.120e+401	1.553e-16	2
GO:BP	GO:0016042	lipid catabolic process	GO:0016042	gProfiler, WebGestalt	1.120e+402	2.954e-18	2
GO:BP	GO:0061448	connective tissue development	GO:0061448	gProfiler, WebGestalt	1.120e+403	7.166e-19	2
GO:CC	GO:0005911	cell-cell junction	GO:0005911	gProfiler, WebGestalt	1.120e+404	4.269e-19	2
GO:CC	GO:0070161	anchoring junction	GO:0070161	gProfiler, WebGestalt	1.120e+405	1.33e-19	2
GO:BP	GO:0032101	regulation of response to external stimulus	GO:0032101	aGOtool, gProfiler	1.120e+406	5.191e-20	2
GO:MF	GO:1901681	sulfur compound binding	GO:1901681	gProfiler, WebGestalt	1.120e+407	1.947e-20	2
GO:BP	GO:0048514	blood vessel morphogenesis	GO:0048514	aGOtool, gProfiler	1.120e+408	1.722e-20	2
GO:BP	GO:0042107	cytokine metabolic process	GO:0042107	WebGestalt	1.120e+409	0.00661	1
GO:BP	GO:0007026	negative regulation of microtubule depolymerization	GO:0007026	gProfiler	1.120e+410	0.00658	1
GO:MF	GO:0016209	antioxidant activity	GO:0016209	gProfiler	1.120e+411	0.00658	1
GO:BP	GO:0046697	decidualization	GO:0046697	gProfiler	1.120e+412	0.00658	1
GO:BP	GO:0060142	regulation of syncytium formation by plasma membrane fusion	GO:0060142	gProfiler	1.120e+413	0.00658	1
GO:BP	GO:0061037	negative regulation of cartilage development	GO:0061037	gProfiler	1.120e+414	0.00658	1
GO:BP	GO:0006910	phagocytosis, recognition	GO:0006910	gProfiler	1.120e+415	0.00654	1
GO:BP	GO:0009264	deoxyribonucleotide catabolic process	GO:0009264	gProfiler	1.120e+416	0.00654	1
GO:BP	GO:0021602	cranial nerve morphogenesis	GO:0021602	gProfiler	1.120e+417	0.00654	1
GO:BP	GO:0043931	ossification involved in bone maturation	GO:0043931	gProfiler	1.120e+418	0.00654	1
GO:BP	GO:0046386	deoxyribose phosphate catabolic process	GO:0046386	gProfiler	1.120e+419	0.00654	1
GO:BP	GO:0048843	negative regulation of axon extension involved in axon guidance	GO:0048843	gProfiler	1.120e+420	0.00654	1
GO:BP	GO:0009719	response to endogenous stimulus	GO:0009719	gProfiler	1.120e+421	1.19e-22	1
GO:BP	GO:0043279	response to alkaloid	GO:0043279	gProfiler	1.120e+422	0.00636	1
GO:MF	GO:0030020	extracellular matrix structural constituent conferring tensile strength	GO:0030020	gProfiler	1.120e+423	1.04e-22	1
GO:BP	GO:0062014	negative regulation of small molecule metabolic process	GO:0062014	gProfiler	1.120e+424	0.00631	1
GO:CC	GO:0098637	protein complex involved in cell-matrix adhesion	GO:0098637	gProfiler	1.120e+425	0.00625	1
GO:BP	GO:1904385	cellular response to angiotensin	GO:1904385	gProfiler	1.120e+426	0.00625	1
GO:BP	GO:0090090	negative regulation of canonical Wnt signaling pathway	GO:0090090	gProfiler	1.120e+427	0.00622	1
GO:MF	GO:0004720	protein-lysine 6-oxidase activity	GO:0004720	gProfiler	1.120e+428	0.00619	1
KEGG	map05202	Transcriptional misregulation in cancer	map05202	WebGestalt	1.120e+429	0.00612	1
GO:BP	GO:0002700	regulation of production of molecular mediator of immune response	GO:0002700	gProfiler	1.120e+430	0.0061	1
GO:BP	GO:0010712	regulation of collagen metabolic process	GO:0010712	gProfiler	1.120e+431	0.0061	1
GO:BP	GO:0019722	calcium-mediated signaling	GO:0019722	gProfiler	1.120e+432	0.0061	1
GO:BP	GO:1900024	regulation of substrate adhesion-dependent cell spreading	GO:1900024	gProfiler	1.120e+433	0.0061	1
GO:BP	GO:0019184	nonribosomal peptide biosynthetic process	GO:0019184	gProfiler	1.120e+434	0.00608	1
GO:BP	GO:0031400	negative regulation of protein modification process	GO:0031400	gProfiler	1.120e+435	0.00608	1
GO:BP	GO:0031650	regulation of heat generation	GO:0031650	gProfiler	1.120e+436	0.00608	1
GO:BP	GO:0036005	response to macrophage colony-stimulating factor	GO:0036005	gProfiler	1.120e+437	0.00608	1
GO:BP	GO:0038092	nodal signaling pathway	GO:0038092	gProfiler	1.120e+438	0.00608	1
GO:BP	GO:0045586	regulation of gamma-delta T cell differentiation	GO:0045586	gProfiler	1.120e+439	0.00608	1
GO:BP	GO:0046643	regulation of gamma-delta T cell activation	GO:0046643	gProfiler	1.120e+440	0.00608	1
GO:BP	GO:0002823	negative regulation of adaptive immune response based on somatic recombination of immune receptors built from immunoglobulin superfamily domains	GO:0002823	gProfiler	1.120e+441	0.00605	1
GO:BP	GO:0003179	heart valve morphogenesis	GO:0003179	gProfiler	1.120e+442	0.00605	1
GO:BP	GO:0046324	regulation of D-glucose import	GO:0046324	gProfiler	1.120e+443	0.00605	1
GO:CC	GO:0055037	recycling endosome	GO:0055037	gProfiler	1.120e+444	0.00605	1
GO:BP	GO:0061383	trabecula morphogenesis	GO:0061383	gProfiler	1.120e+445	0.00605	1
GO:BP	GO:2000378	negative regulation of reactive oxygen species metabolic process	GO:2000378	gProfiler	1.120e+446	0.00605	1
GO:BP	GO:0007568	aging	GO:0007568	WebGestalt	1.120e+447	0.00589	1
GO:BP	GO:0006694	steroid biosynthetic process	GO:0006694	gProfiler	1.120e+448	0.00583	1
GO:BP	GO:0010232	vascular transport	GO:0010232	gProfiler	1.120e+449	0.00584	1
GO:BP	GO:0035633	maintenance of blood-brain barrier	GO:0035633	gProfiler	1.120e+450	0.00584	1
GO:BP	GO:1905874	regulation of postsynaptic density organization	GO:1905874	gProfiler	1.120e+451	0.00584	1
GO:BP	GO:0097009	energy homeostasis	GO:0097009	gProfiler	1.120e+452	0.00576	1
GO:BP	GO:0038179	neurotrophin signaling pathway	GO:0038179	gProfiler	1.120e+453	0.00574	1
GO:BP	GO:0097028	dendritic cell differentiation	GO:0097028	gProfiler	1.120e+454	0.00574	1
GO:BP	GO:0032355	response to estradiol	GO:0032355	gProfiler	1.120e+455	0.00569	1
GO:BP	GO:0120036	plasma membrane bounded cell projection organization	GO:0120036	gProfiler	1.120e+456	3.56e-23	1
GO:BP	GO:0006793	phosphorus metabolic process	GO:0006793	gProfiler	1.120e+457	3.05e-23	1
GO:BP	GO:2001235	positive regulation of apoptotic signaling pathway	GO:2001235	gProfiler	1.120e+458	0.00557	1
GO:BP	GO:0006796	phosphate-containing compound metabolic process	GO:0006796	gProfiler	1.120e+459	2.49e-23	1
GO:MF	GO:0004301	epoxide hydrolase activity	GO:0004301	gProfiler	1.120e+460	0.00547	1
GO:MF	GO:0008514	organic anion transmembrane transporter activity	GO:0008514	gProfiler	1.120e+461	0.00547	1
GO:MF	GO:0097493	structural molecule activity conferring elasticity	GO:0097493	gProfiler	1.120e+462	0.00547	1
GO:BP	GO:0006915	apoptotic process	GO:0006915	gProfiler	1.120e+463	2e-23	1
GO:CC	GO:0030658	transport vesicle membrane	GO:0030658	gProfiler	1.120e+464	0.00535	1
GO:BP	GO:0046887	positive regulation of hormone secretion	GO:0046887	gProfiler	1.120e+465	0.0053	1
GO:BP	GO:0055001	muscle cell development	GO:0055001	gProfiler	1.120e+466	0.0053	1
GO:BP	GO:1903169	regulation of calcium ion transmembrane transport	GO:1903169	gProfiler	1.120e+467	0.00527	1
KEGG	map00340	Histidine metabolism	map00340	WebGestalt	1.120e+468	0.00528	1
GO:BP	GO:0009162	deoxyribonucleoside monophosphate metabolic process	GO:0009162	gProfiler	1.120e+469	0.00526	1
GO:BP	GO:0140058	neuron projection arborization	GO:0140058	gProfiler	1.120e+470	0.00526	1
KEGG	map04668	TNF signaling pathway	map04668	WebGestalt	1.120e+471	0.00526	1
GO:BP	GO:0030162	regulation of proteolysis	GO:0030162	gProfiler	1.120e+472	0.00521	1
GO:BP	GO:0006518	peptide metabolic process	GO:0006518	gProfiler	1.120e+473	0.00523	1
GO:BP	GO:0010827	regulation of D-glucose transmembrane transport	GO:0010827	gProfiler	1.120e+474	0.00523	1
GO:BP	GO:0042572	retinol metabolic process	GO:0042572	gProfiler	1.120e+475	0.00523	1
GO:BP	GO:0046850	regulation of bone remodeling	GO:0046850	gProfiler	1.120e+476	0.00523	1
GO:BP	GO:0061082	myeloid leukocyte cytokine production	GO:0061082	gProfiler	1.120e+477	0.00523	1
GO:BP	GO:0032409	regulation of transporter activity	GO:0032409	gProfiler	1.120e+478	0.00516	1
GO:BP	GO:1903828	negative regulation of protein localization	GO:1903828	gProfiler	1.120e+479	0.00516	1
GO:MF	GO:0015318	inorganic molecular entity transmembrane transporter activity	GO:0015318	gProfiler	1.120e+480	0.00518	1
GO:BP	GO:0045672	positive regulation of osteoclast differentiation	GO:0045672	gProfiler	1.120e+481	0.00513	1
GO:BP	GO:0070873	regulation of glycogen metabolic process	GO:0070873	gProfiler	1.120e+482	0.00513	1
GO:BP	GO:0071604	transforming growth factor beta production	GO:0071604	gProfiler	1.120e+483	0.00513	1
GO:BP	GO:1902745	positive regulation of lamellipodium organization	GO:1902745	gProfiler	1.120e+484	0.00513	1
GO:BP	GO:0009172	purine deoxyribonucleoside monophosphate catabolic process	GO:0009172	gProfiler	1.120e+485	0.00507	1
GO:BP	GO:0021542	dentate gyrus development	GO:0021542	gProfiler	1.120e+486	0.00507	1
GO:BP	GO:0031643	positive regulation of myelination	GO:0031643	gProfiler	1.120e+487	0.00507	1
GO:BP	GO:0090184	positive regulation of kidney development	GO:0090184	gProfiler	1.120e+488	0.00507	1
GO:BP	GO:0097119	postsynaptic density protein 95 clustering	GO:0097119	gProfiler	1.120e+489	0.00507	1
GO:BP	GO:1901731	positive regulation of platelet aggregation	GO:1901731	gProfiler	1.120e+490	0.00507	1
GO:BP	GO:1903596	regulation of gap junction assembly	GO:1903596	gProfiler	1.120e+491	0.00507	1
KEGG	map00330	Arginine and proline metabolism	map00330	WebGestalt	1.120e+492	0.00503	1
GO:BP	GO:0002753	cytoplasmic pattern recognition receptor signaling pathway	GO:0002753	gProfiler	1.120e+493	0.00496	1
GO:BP	GO:0014033	neural crest cell differentiation	GO:0014033	gProfiler	1.120e+494	0.00489	1
GO:BP	GO:0045137	development of primary sexual characteristics	GO:0045137	gProfiler	1.120e+495	0.00489	1
GO:BP	GO:0045669	positive regulation of osteoblast differentiation	GO:0045669	gProfiler	1.120e+496	0.00489	1
GO:BP	GO:0031334	positive regulation of protein-containing complex assembly	GO:0031334	gProfiler	1.120e+497	0.00486	1
GO:BP	GO:0072659	protein localization to plasma membrane	GO:0072659	gProfiler	1.120e+498	0.00486	1
GO:BP	GO:0030030	cell projection organization	GO:0030030	gProfiler	1.120e+499	6.47e-24	1
GO:BP	GO:0003382	epithelial cell morphogenesis	GO:0003382	gProfiler	1.120e+500	0.00477	1
GO:BP	GO:0032733	positive regulation of interleukin-10 production	GO:0032733	gProfiler	1.120e+501	0.00477	1
GO:BP	GO:0046320	regulation of fatty acid oxidation	GO:0046320	gProfiler	1.120e+502	0.00477	1
GO:BP	GO:0051346	negative regulation of hydrolase activity	GO:0051346	gProfiler	1.120e+503	0.00477	1
GO:BP	GO:2000403	positive regulation of lymphocyte migration	GO:2000403	gProfiler	1.120e+504	0.00477	1
GO:BP	GO:0021549	cerebellum development	GO:0021549	gProfiler	1.120e+505	0.00474	1
GO:BP	GO:0030326	embryonic limb morphogenesis	GO:0030326	gProfiler	1.120e+506	0.00472	1
GO:BP	GO:0035113	embryonic appendage morphogenesis	GO:0035113	gProfiler	1.120e+507	0.00472	1
GO:BP	GO:0042471	ear morphogenesis	GO:0042471	gProfiler	1.120e+508	0.00472	1
GO:MF	GO:0008083	growth factor activity	GO:0008083	gProfiler	1.120e+509	0.00468	1
GO:BP	GO:0002027	regulation of heart rate	GO:0002027	gProfiler	1.120e+510	0.00466	1
GO:BP	GO:0045860	positive regulation of protein kinase activity	GO:0045860	gProfiler	1.120e+511	0.00466	1
GO:CC	GO:0034451	centriolar satellite	GO:0034451	gProfiler	1.120e+512	0.00464	1
GO:BP	GO:1903305	regulation of regulated secretory pathway	GO:1903305	gProfiler	1.120e+513	0.00458	1
GO:BP	GO:0019932	second-messenger-mediated signaling	GO:0019932	WebGestalt	1.120e+514	0.00457	1
GO:CC	GO:0098827	endoplasmic reticulum subcompartment	GO:0098827	gProfiler	1.120e+515	0.00457	1
GO:BP	GO:0006116	NADH oxidation	GO:0006116	gProfiler	1.120e+516	0.00453	1
GO:BP	GO:0019626	short-chain fatty acid catabolic process	GO:0019626	gProfiler	1.120e+517	0.00453	1
GO:BP	GO:0032371	regulation of sterol transport	GO:0032371	gProfiler	1.120e+518	0.00453	1
GO:BP	GO:0032374	regulation of cholesterol transport	GO:0032374	gProfiler	1.120e+519	0.00453	1
GO:BP	GO:0038145	macrophage colony-stimulating factor signaling pathway	GO:0038145	gProfiler	1.120e+520	0.00453	1
GO:BP	GO:0070777	D-aspartate transmembrane transport	GO:0070777	gProfiler	1.120e+521	0.00453	1
GO:BP	GO:0070779	D-aspartate import across plasma membrane	GO:0070779	gProfiler	1.120e+522	0.00453	1
GO:BP	GO:1904092	regulation of autophagic cell death	GO:1904092	gProfiler	1.120e+523	0.00453	1
GO:BP	GO:2000348	regulation of CD40 signaling pathway	GO:2000348	gProfiler	1.120e+524	0.00453	1
GO:BP	GO:0006790	sulfur compound metabolic process	GO:0006790	gProfiler	1.120e+525	0.00444	1
GO:BP	GO:0006643	membrane lipid metabolic process	GO:0006643	gProfiler	1.120e+526	0.0044	1
GO:CC	GO:0016323	basolateral plasma membrane	GO:0016323	gProfiler	1.120e+527	0.0044	1
GO:CC	GO:0030139	endocytic vesicle	GO:0030139	gProfiler	1.120e+528	0.0044	1
GO:BP	GO:0046660	female sex differentiation	GO:0046660	gProfiler	1.120e+529	0.00436	1
GO:BP	GO:0006739	NADP metabolic process	GO:0006739	gProfiler	1.120e+530	0.00433	1
GO:BP	GO:0030851	granulocyte differentiation	GO:0030851	gProfiler	1.120e+531	0.00433	1
GO:BP	GO:0042088	T-helper 1 type immune response	GO:0042088	gProfiler	1.120e+532	0.00433	1
GO:BP	GO:2000404	regulation of T cell migration	GO:2000404	gProfiler	1.120e+533	0.00433	1
GO:BP	GO:0045123	cellular extravasation	GO:0045123	gProfiler	1.120e+534	0.00432	1
GO:BP	GO:0120034	positive regulation of plasma membrane bounded cell projection assembly	GO:0120034	gProfiler	1.120e+535	0.00429	1
GO:BP	GO:0001776	leukocyte homeostasis	GO:0001776	gProfiler	1.120e+536	0.0043	1
GO:BP	GO:0034349	glial cell apoptotic process	GO:0034349	gProfiler	1.120e+537	0.0043	1
GO:BP	GO:0040037	negative regulation of fibroblast growth factor receptor signaling pathway	GO:0040037	gProfiler	1.120e+538	0.0043	1
GO:BP	GO:0150104	transport across blood-brain barrier	GO:0150104	gProfiler	1.120e+539	0.0043	1
GO:BP	GO:2001044	regulation of integrin-mediated signaling pathway	GO:2001044	gProfiler	1.120e+540	0.0043	1
GO:BP	GO:1901991	negative regulation of mitotic cell cycle phase transition	GO:1901991	gProfiler	1.120e+541	0.00424	1
GO:BP	GO:0001886	endothelial cell morphogenesis	GO:0001886	gProfiler	1.120e+542	0.00421	1
GO:BP	GO:0002605	negative regulation of dendritic cell antigen processing and presentation	GO:0002605	gProfiler	1.120e+543	0.00421	1
GO:BP	GO:0009214	cyclic nucleotide catabolic process	GO:0009214	gProfiler	1.120e+544	0.00421	1
GO:BP	GO:0010466	negative regulation of peptidase activity	GO:0010466	gProfiler	1.120e+545	0.00421	1
GO:BP	GO:0018057	peptidyl-lysine oxidation	GO:0018057	gProfiler	1.120e+546	0.00421	1
GO:BP	GO:0021823	cerebral cortex tangential migration using cell-cell interactions	GO:0021823	gProfiler	1.120e+547	0.00421	1
GO:BP	GO:0021825	substrate-dependent cerebral cortex tangential migration	GO:0021825	gProfiler	1.120e+548	0.00421	1
GO:BP	GO:0021827	postnatal olfactory bulb interneuron migration	GO:0021827	gProfiler	1.120e+549	0.00421	1
GO:BP	GO:0034350	regulation of glial cell apoptotic process	GO:0034350	gProfiler	1.120e+550	0.00421	1
GO:BP	GO:0051764	actin crosslink formation	GO:0051764	gProfiler	1.120e+551	0.00421	1
GO:BP	GO:0072215	regulation of metanephros development	GO:0072215	gProfiler	1.120e+552	0.00421	1
GO:BP	GO:1902548	negative regulation of cellular response to vascular endothelial growth factor stimulus	GO:1902548	gProfiler	1.120e+553	0.00421	1
GO:BP	GO:0001964	startle response	GO:0001964	gProfiler	1.120e+554	0.00422	1
GO:BP	GO:0010592	positive regulation of lamellipodium assembly	GO:0010592	gProfiler	1.120e+555	0.00422	1
GO:BP	GO:0016339	calcium-dependent cell-cell adhesion via plasma membrane cell adhesion molecules	GO:0016339	gProfiler	1.120e+556	0.00422	1
GO:BP	GO:0046889	positive regulation of lipid biosynthetic process	GO:0046889	gProfiler	1.120e+557	0.00422	1
GO:BP	GO:0051100	negative regulation of binding	GO:0051100	gProfiler	1.120e+558	0.00422	1
GO:BP	GO:0051156	glucose 6-phosphate metabolic process	GO:0051156	gProfiler	1.120e+559	0.00422	1
GO:BP	GO:0086005	ventricular cardiac muscle cell action potential	GO:0086005	gProfiler	1.120e+560	0.00422	1
GO:BP	GO:1905523	positive regulation of macrophage migration	GO:1905523	gProfiler	1.120e+561	0.00422	1
GO:BP	GO:2000406	positive regulation of T cell migration	GO:2000406	gProfiler	1.120e+562	0.00422	1
GO:BP	GO:0015980	energy derivation by oxidation of organic compounds	GO:0015980	gProfiler	1.120e+563	0.00416	1
GO:BP	GO:0021536	diencephalon development	GO:0021536	gProfiler	1.120e+564	0.00417	1
GO:BP	GO:1902806	regulation of cell cycle G1/S phase transition	GO:1902806	gProfiler	1.120e+565	0.00414	1
GO:BP	GO:1903829	positive regulation of protein localization	GO:1903829	gProfiler	1.120e+566	0.00413	1
GO:CC	GO:0005602	complement component C1 complex	GO:0005602	gProfiler	1.120e+567	0.00411	1
GO:CC	GO:0016507	mitochondrial fatty acid beta-oxidation multienzyme complex	GO:0016507	gProfiler	1.120e+568	0.00411	1
GO:CC	GO:0036125	fatty acid beta-oxidation multienzyme complex	GO:0036125	gProfiler	1.120e+569	0.00411	1
GO:CC	GO:0062167	complement component C1q complex	GO:0062167	gProfiler	1.120e+570	0.00411	1
GO:CC	GO:0097149	centralspindlin complex	GO:0097149	gProfiler	1.120e+571	0.00411	1
GO:BP	GO:0030866	cortical actin cytoskeleton organization	GO:0030866	gProfiler	1.120e+572	0.00402	1
GO:BP	GO:0032506	cytokinetic process	GO:0032506	gProfiler	1.120e+573	0.00402	1
GO:BP	GO:0032692	negative regulation of interleukin-1 production	GO:0032692	gProfiler	1.120e+574	0.00402	1
GO:BP	GO:0071375	cellular response to peptide hormone stimulus	GO:0071375	gProfiler	1.120e+575	0.00402	1
KEGG	map04148	Efferocytosis	map04148	gProfiler	1.120e+576	0.00402	1
GO:MF	GO:0005198	structural molecule activity	GO:0005198	gProfiler	1.120e+577	0.00399	1
GO:CC	GO:0000775	chromosome, centromeric region	GO:0000775	gProfiler	1.120e+578	0.00396	1
GO:BP	GO:0010770	positive regulation of cell morphogenesis	GO:0010770	gProfiler	1.120e+579	0.00396	1
GO:BP	GO:0046676	negative regulation of insulin secretion	GO:0046676	gProfiler	1.120e+580	0.00396	1
GO:CC	GO:0005789	endoplasmic reticulum membrane	GO:0005789	gProfiler	1.120e+581	0.00394	1
GO:CC	GO:0042734	presynaptic membrane	GO:0042734	gProfiler	1.120e+582	0.00394	1
GO:BP	GO:0002115	store-operated calcium entry	GO:0002115	gProfiler	1.120e+583	0.00395	1
GO:BP	GO:0006029	proteoglycan metabolic process	GO:0006029	gProfiler	1.120e+584	0.00395	1
GO:BP	GO:0006814	sodium ion transport	GO:0006814	gProfiler	1.120e+585	0.00395	1
GO:BP	GO:0007044	cell-substrate junction assembly	GO:0007044	gProfiler	1.120e+586	0.00395	1
GO:BP	GO:0007589	body fluid secretion	GO:0007589	gProfiler	1.120e+587	0.00395	1
GO:BP	GO:0009125	nucleoside monophosphate catabolic process	GO:0009125	gProfiler	1.120e+588	0.00395	1
GO:BP	GO:0014855	striated muscle cell proliferation	GO:0014855	gProfiler	1.120e+589	0.00395	1
GO:BP	GO:0035249	synaptic transmission, glutamatergic	GO:0035249	gProfiler	1.120e+590	0.00395	1
GO:BP	GO:0051043	regulation of membrane protein ectodomain proteolysis	GO:0051043	gProfiler	1.120e+591	0.00395	1
GO:BP	GO:0060135	maternal process involved in female pregnancy	GO:0060135	gProfiler	1.120e+592	0.00395	1
GO:BP	GO:0040012	regulation of locomotion	GO:0040012	gProfiler	1.120e+593	9.23e-25	1
GO:BP	GO:0034308	primary alcohol metabolic process	GO:0034308	gProfiler	1.120e+594	0.00393	1
GO:BP	GO:0046620	regulation of organ growth	GO:0046620	gProfiler	1.120e+595	0.00393	1
GO:BP	GO:1901989	positive regulation of cell cycle phase transition	GO:1901989	gProfiler	1.120e+596	0.00393	1
GO:CC	GO:0005902	microvillus	GO:0005902	gProfiler	1.120e+597	0.00391	1
GO:CC	GO:0042175	nuclear outer membrane-endoplasmic reticulum membrane network	GO:0042175	gProfiler	1.120e+598	0.00391	1
GO:BP	GO:0008219	cell death	GO:0008219	gProfiler	1.120e+599	7.67e-25	1
GO:BP	GO:0012501	programmed cell death	GO:0012501	gProfiler	1.120e+600	7.67e-25	1
GO:BP	GO:0001508	action potential	GO:0001508	gProfiler	1.120e+601	0.00384	1
GO:BP	GO:0071772	response to BMP	GO:0071772	gProfiler	1.120e+602	0.00384	1
GO:BP	GO:0071773	cellular response to BMP stimulus	GO:0071773	gProfiler	1.120e+603	0.00384	1
GO:BP	GO:0032984	protein-containing complex disassembly	GO:0032984	gProfiler	1.120e+604	0.00383	1
KEGG	map00590	Arachidonic acid metabolism	map00590	WebGestalt	1.120e+605	0.00383	1
GO:MF	GO:0046872	metal ion binding	GO:0046872	gProfiler	1.120e+606	6.14e-25	1
GO:MF	GO:0019911	structural constituent of myelin sheath	GO:0019911	gProfiler	1.120e+607	0.00374	1
GO:MF	GO:0051015	actin filament binding	GO:0051015	gProfiler	1.120e+608	0.00374	1
GO:CC	GO:0000779	condensed chromosome, centromeric region	GO:0000779	gProfiler	1.120e+609	0.00371	1
GO:BP	GO:0051966	regulation of synaptic transmission, glutamatergic	GO:0051966	gProfiler	1.120e+610	0.00369	1
GO:BP	GO:0050974	detection of mechanical stimulus involved in sensory perception	GO:0050974	gProfiler	1.120e+611	0.0037	1
GO:CC	GO:0043679	axon terminus	GO:0043679	gProfiler	1.120e+612	0.00363	1
GO:BP	GO:0042542	response to hydrogen peroxide	GO:0042542	gProfiler	1.120e+613	0.00357	1
GO:MF	GO:0005540	hyaluronic acid binding	GO:0005540	gProfiler	1.120e+614	0.00348	1
KEGG	map04814	Motor proteins	map04814	gProfiler	1.120e+615	0.00349	1
GO:CC	GO:0012505	endomembrane system	GO:0012505	gProfiler	1.120e+616	2.26e-25	1
GO:BP	GO:0042832	defense response to protozoan	GO:0042832	gProfiler	1.120e+617	0.00341	1
GO:BP	GO:0055094	response to lipoprotein particle	GO:0055094	gProfiler	1.120e+618	0.00341	1
GO:BP	GO:0060603	mammary gland duct morphogenesis	GO:0060603	gProfiler	1.120e+619	0.00341	1
GO:BP	GO:0003205	cardiac chamber development	GO:0003205	gProfiler	1.120e+620	0.0034	1
GO:BP	GO:0006835	dicarboxylic acid transport	GO:0006835	gProfiler	1.120e+621	0.0034	1
GO:BP	GO:0019217	regulation of fatty acid metabolic process	GO:0019217	gProfiler	1.120e+622	0.0034	1
GO:BP	GO:0030902	hindbrain development	GO:0030902	gProfiler	1.120e+623	0.0034	1
GO:BP	GO:0032720	negative regulation of tumor necrosis factor production	GO:0032720	gProfiler	1.120e+624	0.0034	1
GO:BP	GO:0071347	cellular response to interleukin-1	GO:0071347	gProfiler	1.120e+625	0.0034	1
GO:MF	GO:0043169	cation binding	GO:0043169	gProfiler	1.120e+626	1.91e-25	1
GO:BP	GO:0008045	motor neuron axon guidance	GO:0008045	gProfiler	1.120e+627	0.00334	1
GO:BP	GO:0015800	acidic amino acid transport	GO:0015800	gProfiler	1.120e+628	0.00334	1
GO:BP	GO:0034103	regulation of tissue remodeling	GO:0034103	gProfiler	1.120e+629	0.00334	1
GO:BP	GO:0045662	negative regulation of myoblast differentiation	GO:0045662	gProfiler	1.120e+630	0.00334	1
GO:BP	GO:0060065	uterus development	GO:0060065	gProfiler	1.120e+631	0.00334	1
GO:BP	GO:0120178	steroid hormone biosynthetic process	GO:0120178	gProfiler	1.120e+632	0.00331	1
GO:BP	GO:0030850	prostate gland development	GO:0030850	gProfiler	1.120e+633	0.0033	1
GO:BP	GO:0046323	D-glucose import	GO:0046323	gProfiler	1.120e+634	0.00323	1
GO:BP	GO:0044272	sulfur compound biosynthetic process	GO:0044272	gProfiler	1.120e+635	0.00318	1
KEGG	map00650	Butanoate metabolism	map00650	WebGestalt	1.120e+636	0.00313	1
GO:BP	GO:0001841	neural tube formation	GO:0001841	gProfiler	1.120e+637	0.00314	1
GO:BP	GO:0007612	learning	GO:0007612	gProfiler	1.120e+638	0.00312	1
GO:MF	GO:0072341	modified amino acid binding	GO:0072341	gProfiler	1.120e+639	0.00308	1
GO:BP	GO:0046785	microtubule polymerization	GO:0046785	gProfiler	1.120e+640	0.00306	1
GO:MF	GO:0005085	guanyl-nucleotide exchange factor activity	GO:0005085	gProfiler	1.120e+641	0.00303	1
GO:MF	GO:0016538	cyclin-dependent protein serine/threonine kinase regulator activity	GO:0016538	gProfiler	1.120e+642	0.00303	1
GO:BP	GO:0017157	regulation of exocytosis	GO:0017157	gProfiler	1.120e+643	0.00299	1
GO:BP	GO:1905475	regulation of protein localization to membrane	GO:1905475	gProfiler	1.120e+644	0.00299	1
GO:BP	GO:0000912	assembly of actomyosin apparatus involved in cytokinesis	GO:0000912	gProfiler	1.120e+645	0.00298	1
GO:BP	GO:0000915	actomyosin contractile ring assembly	GO:0000915	gProfiler	1.120e+646	0.00298	1
GO:BP	GO:0006198	cAMP catabolic process	GO:0006198	gProfiler	1.120e+647	0.00298	1
GO:MF	GO:0008324	monoatomic cation transmembrane transporter activity	GO:0008324	gProfiler	1.120e+648	0.00298	1
GO:BP	GO:0008627	intrinsic apoptotic signaling pathway in response to osmotic stress	GO:0008627	gProfiler	1.120e+649	0.00298	1
GO:BP	GO:0010966	regulation of phosphate transport	GO:0010966	gProfiler	1.120e+650	0.00298	1
GO:MF	GO:0015075	monoatomic ion transmembrane transporter activity	GO:0015075	gProfiler	1.120e+651	0.00298	1
GO:BP	GO:0021915	neural tube development	GO:0021915	gProfiler	1.120e+652	0.00298	1
GO:MF	GO:0030545	signaling receptor regulator activity	GO:0030545	gProfiler	1.120e+653	0.00298	1
GO:BP	GO:0044837	actomyosin contractile ring organization	GO:0044837	gProfiler	1.120e+654	0.00298	1
GO:BP	GO:0060022	hard palate development	GO:0060022	gProfiler	1.120e+655	0.00298	1
GO:BP	GO:0061518	microglial cell proliferation	GO:0061518	gProfiler	1.120e+656	0.00298	1
GO:BP	GO:0097104	postsynaptic membrane assembly	GO:0097104	gProfiler	1.120e+657	0.00298	1
GO:BP	GO:0051315	attachment of mitotic spindle microtubules to kinetochore	GO:0051315	gProfiler	1.120e+658	0.00296	1
GO:BP	GO:0007010	cytoskeleton organization	GO:0007010	gProfiler	1.120e+659	5.02e-26	1
GO:BP	GO:0060350	endochondral bone morphogenesis	GO:0060350	gProfiler	1.120e+660	0.00294	1
GO:BP	GO:1904062	regulation of monoatomic cation transmembrane transport	GO:1904062	gProfiler	1.120e+661	0.00293	1
GO:BP	GO:0043536	positive regulation of blood vessel endothelial cell migration	GO:0043536	gProfiler	1.120e+662	0.00291	1
GO:BP	GO:0044839	cell cycle G2/M phase transition	GO:0044839	gProfiler	1.120e+663	0.00291	1
GO:BP	GO:0045453	bone resorption	GO:0045453	gProfiler	1.120e+664	0.00291	1
GO:BP	GO:0050435	amyloid-beta metabolic process	GO:0050435	gProfiler	1.120e+665	0.00291	1
GO:BP	GO:0050775	positive regulation of dendrite morphogenesis	GO:0050775	gProfiler	1.120e+666	0.00291	1
GO:BP	GO:0051306	mitotic sister chromatid separation	GO:0051306	gProfiler	1.120e+667	0.00291	1
GO:CC	GO:0042613	MHC class II protein complex	GO:0042613	gProfiler	1.120e+668	0.00283	1
GO:CC	GO:0099503	secretory vesicle	GO:0099503	gProfiler	1.120e+669	0.00283	1
GO:BP	GO:0006939	smooth muscle contraction	GO:0006939	gProfiler	1.120e+670	0.00282	1
GO:BP	GO:0060840	artery development	GO:0060840	gProfiler	1.120e+671	0.00282	1
GO:BP	GO:0072676	lymphocyte migration	GO:0072676	gProfiler	1.120e+672	0.00282	1
GO:BP	GO:0030832	regulation of actin filament length	GO:0030832	gProfiler	1.120e+673	0.00281	1
GO:BP	GO:0000075	cell cycle checkpoint signaling	GO:0000075	gProfiler	1.120e+674	0.00279	1
GO:BP	GO:0046638	positive regulation of alpha-beta T cell differentiation	GO:0046638	gProfiler	1.120e+675	0.00279	1
GO:BP	GO:0031032	actomyosin structure organization	GO:0031032	gProfiler	1.120e+676	0.0028	1
GO:BP	GO:0043301	negative regulation of leukocyte degranulation	GO:0043301	gProfiler	1.120e+677	0.00278	1
GO:BP	GO:0090232	positive regulation of spindle checkpoint	GO:0090232	gProfiler	1.120e+678	0.00278	1
GO:BP	GO:0098883	synapse pruning	GO:0098883	gProfiler	1.120e+679	0.00278	1
GO:BP	GO:0040011	locomotion	GO:0040011	gProfiler	1.120e+680	2.47e-26	1
GO:BP	GO:0045987	positive regulation of smooth muscle contraction	GO:0045987	gProfiler	1.120e+681	0.00274	1
GO:BP	GO:0030593	neutrophil chemotaxis	GO:0030593	gProfiler	1.120e+682	0.00272	1
GO:BP	GO:0051154	negative regulation of striated muscle cell differentiation	GO:0051154	gProfiler	1.120e+683	0.0027	1
GO:BP	GO:0051938	L-glutamate import	GO:0051938	gProfiler	1.120e+684	0.0027	1
GO:CC	GO:0120025	plasma membrane bounded cell projection	GO:0120025	gProfiler	1.120e+685	1.94e-26	1
GO:BP	GO:0043604	amide biosynthetic process	GO:0043604	gProfiler	1.120e+686	0.00265	1
GO:CC	GO:0045171	intercellular bridge	GO:0045171	gProfiler	1.120e+687	0.00265	1
GO:BP	GO:0044843	cell cycle G1/S phase transition	GO:0044843	gProfiler	1.120e+688	0.00263	1
GO:MF	GO:0016215	acyl-CoA desaturase activity	GO:0016215	gProfiler	1.120e+689	0.00259	1
GO:BP	GO:0032928	regulation of superoxide anion generation	GO:0032928	gProfiler	1.120e+690	0.00259	1
GO:BP	GO:0101023	vascular endothelial cell proliferation	GO:0101023	gProfiler	1.120e+691	0.00259	1
GO:MF	GO:0004683	calcium/calmodulin-dependent protein kinase activity	GO:0004683	gProfiler	1.120e+692	0.00258	1
GO:MF	GO:0004714	transmembrane receptor protein tyrosine kinase activity	GO:0004714	gProfiler	1.120e+693	0.00258	1
GO:MF	GO:0019904	protein domain specific binding	GO:0019904	gProfiler	1.120e+694	0.00258	1
GO:BP	GO:0043954	cellular component maintenance	GO:0043954	gProfiler	1.120e+695	0.00258	1
GO:BP	GO:2000516	positive regulation of CD4-positive, alpha-beta T cell activation	GO:2000516	gProfiler	1.120e+696	0.00255	1
GO:BP	GO:0002792	negative regulation of peptide secretion	GO:0002792	gProfiler	1.120e+697	0.00253	1
GO:BP	GO:0030888	regulation of B cell proliferation	GO:0030888	gProfiler	1.120e+698	0.00253	1
GO:BP	GO:0042220	response to cocaine	GO:0042220	gProfiler	1.120e+699	0.00253	1
GO:BP	GO:0051784	negative regulation of nuclear division	GO:0051784	gProfiler	1.120e+700	0.00253	1
GO:BP	GO:0072678	T cell migration	GO:0072678	gProfiler	1.120e+701	0.00253	1
GO:BP	GO:1901224	positive regulation of non-canonical NF-kappaB signal transduction	GO:1901224	gProfiler	1.120e+702	0.00253	1
GO:BP	GO:2000401	regulation of lymphocyte migration	GO:2000401	gProfiler	1.120e+703	0.00253	1
GO:BP	GO:0060491	regulation of cell projection assembly	GO:0060491	gProfiler	1.120e+704	0.00249	1
GO:BP	GO:0009100	glycoprotein metabolic process	GO:0009100	gProfiler	1.120e+705	0.00246	1
GO:BP	GO:0003231	cardiac ventricle development	GO:0003231	gProfiler	1.120e+706	0.00243	1
GO:BP	GO:0000086	G2/M transition of mitotic cell cycle	GO:0000086	gProfiler	1.120e+707	0.00242	1
GO:BP	GO:0031175	neuron projection development	GO:0031175	gProfiler	1.120e+708	6.34e-27	1
GO:BP	GO:0045184	establishment of protein localization	GO:0045184	gProfiler	1.120e+709	0.00239	1
GO:BP	GO:0050777	negative regulation of immune response	GO:0050777	gProfiler	1.120e+710	0.00238	1
GO:BP	GO:0001764	neuron migration	GO:0001764	gProfiler	1.120e+711	0.00237	1
GO:BP	GO:0008064	regulation of actin polymerization or depolymerization	GO:0008064	gProfiler	1.120e+712	0.00235	1
GO:BP	GO:1902743	regulation of lamellipodium organization	GO:1902743	gProfiler	1.120e+713	0.00233	1
GO:CC	GO:0044306	neuron projection terminus	GO:0044306	gProfiler	1.120e+714	0.00232	1
GO:BP	GO:0030522	intracellular receptor signaling pathway	GO:0030522	gProfiler	1.120e+715	0.0023	1
GO:BP	GO:0055088	lipid homeostasis	GO:0055088	gProfiler	1.120e+716	0.0023	1
GO:MF	GO:0005342	organic acid transmembrane transporter activity	GO:0005342	gProfiler	1.120e+717	0.00226	1
GO:CC	GO:0031258	lamellipodium membrane	GO:0031258	gProfiler	1.120e+718	0.00224	1
GO:MF	GO:0016918	retinal binding	GO:0016918	gProfiler	1.120e+719	0.00222	1
GO:BP	GO:0141124	intracellular signaling cassette	GO:0141124	gProfiler	1.120e+720	2.66e-27	1
GO:BP	GO:0002763	positive regulation of myeloid leukocyte differentiation	GO:0002763	gProfiler	1.120e+721	0.00218	1
GO:BP	GO:0006633	fatty acid biosynthetic process	GO:0006633	gProfiler	1.120e+722	0.00218	1
GO:BP	GO:0015810	aspartate transmembrane transport	GO:0015810	gProfiler	1.120e+723	0.00218	1
GO:BP	GO:0030032	lamellipodium assembly	GO:0030032	gProfiler	1.120e+724	0.00218	1
GO:BP	GO:0032760	positive regulation of tumor necrosis factor production	GO:0032760	gProfiler	1.120e+725	0.00218	1
GO:BP	GO:0034219	carbohydrate transmembrane transport	GO:0034219	gProfiler	1.120e+726	0.00218	1
GO:BP	GO:0071402	cellular response to lipoprotein particle stimulus	GO:0071402	gProfiler	1.120e+727	0.00218	1
GO:BP	GO:0086003	cardiac muscle cell contraction	GO:0086003	gProfiler	1.120e+728	0.00218	1
GO:BP	GO:0120161	regulation of cold-induced thermogenesis	GO:0120161	gProfiler	1.120e+729	0.00218	1
GO:BP	GO:1904861	excitatory synapse assembly	GO:1904861	gProfiler	1.120e+730	0.00218	1
GO:BP	GO:0015908	fatty acid transport	GO:0015908	gProfiler	1.120e+731	0.00215	1
GO:BP	GO:0032652	regulation of interleukin-1 production	GO:0032652	gProfiler	1.120e+732	0.00215	1
GO:BP	GO:0046475	glycerophospholipid catabolic process	GO:0046475	gProfiler	1.120e+733	0.00216	1
GO:BP	GO:0050869	negative regulation of B cell activation	GO:0050869	gProfiler	1.120e+734	0.00216	1
GO:BP	GO:0048713	regulation of oligodendrocyte differentiation	GO:0048713	gProfiler	1.120e+735	0.0021	1
GO:BP	GO:1905477	positive regulation of protein localization to membrane	GO:1905477	gProfiler	1.120e+736	0.0021	1
GO:BP	GO:1905521	regulation of macrophage migration	GO:1905521	gProfiler	1.120e+737	0.0021	1
GO:BP	GO:2001238	positive regulation of extrinsic apoptotic signaling pathway	GO:2001238	gProfiler	1.120e+738	0.0021	1
GO:MF	GO:0046943	carboxylic acid transmembrane transporter activity	GO:0046943	gProfiler	1.120e+739	0.00207	1
GO:BP	GO:0019362	pyridine nucleotide metabolic process	GO:0019362	gProfiler	1.120e+740	0.00206	1
GO:BP	GO:0046496	nicotinamide nucleotide metabolic process	GO:0046496	gProfiler	1.120e+741	0.00206	1
GO:BP	GO:0016051	carbohydrate biosynthetic process	GO:0016051	gProfiler	1.120e+742	0.00204	1
GO:MF	GO:0140678	molecular function inhibitor activity	GO:0140678	gProfiler	1.120e+743	0.00203	1
GO:BP	GO:0044784	metaphase/anaphase transition of cell cycle	GO:0044784	gProfiler	1.120e+744	0.00201	1
GO:BP	GO:0071214	cellular response to abiotic stimulus	GO:0071214	gProfiler	1.120e+745	0.00201	1
GO:BP	GO:0104004	cellular response to environmental stimulus	GO:0104004	gProfiler	1.120e+746	0.00201	1
GO:CC	GO:0005876	spindle microtubule	GO:0005876	gProfiler	1.120e+747	0.002	1
GO:BP	GO:0030833	regulation of actin filament polymerization	GO:0030833	gProfiler	1.120e+748	0.00199	1
GO:BP	GO:0051347	positive regulation of transferase activity	GO:0051347	gProfiler	1.120e+749	0.00199	1
GO:BP	GO:0052547	regulation of peptidase activity	GO:0052547	gProfiler	1.120e+750	0.00198	1
GO:BP	GO:0090330	regulation of platelet aggregation	GO:0090330	gProfiler	1.120e+751	0.00198	1
GO:BP	GO:1905562	regulation of vascular endothelial cell proliferation	GO:1905562	gProfiler	1.120e+752	0.00198	1
GO:BP	GO:0048666	neuron development	GO:0048666	gProfiler	1.120e+753	9.07e-28	1
GO:BP	GO:0120032	regulation of plasma membrane bounded cell projection assembly	GO:0120032	gProfiler	1.120e+754	0.00197	1
GO:BP	GO:1901568	fatty acid derivative metabolic process	GO:1901568	WebGestalt	1.120e+755	0.00195	1
GO:BP	GO:0002757	immune response-activating signaling pathway	GO:0002757	gProfiler	1.120e+756	0.00194	1
GO:BP	GO:0001952	regulation of cell-matrix adhesion	GO:0001952	gProfiler	1.120e+757	0.00193	1
GO:BP	GO:0006720	isoprenoid metabolic process	GO:0006720	gProfiler	1.120e+758	0.00193	1
GO:BP	GO:0030183	B cell differentiation	GO:0030183	gProfiler	1.120e+759	0.00193	1
GO:MF	GO:0005543	phospholipid binding	GO:0005543	gProfiler	1.120e+760	0.00192	1
GO:BP	GO:0014910	regulation of smooth muscle cell migration	GO:0014910	gProfiler	1.120e+761	0.0019	1
GO:BP	GO:0019226	transmission of nerve impulse	GO:0019226	gProfiler	1.120e+762	0.0019	1
GO:BP	GO:0001885	endothelial cell development	GO:0001885	gProfiler	1.120e+763	0.00189	1
GO:BP	GO:0002175	protein localization to paranode region of axon	GO:0002175	gProfiler	1.120e+764	0.00189	1
GO:BP	GO:0002580	regulation of antigen processing and presentation of peptide or polysaccharide antigen via MHC class II	GO:0002580	gProfiler	1.120e+765	0.00189	1
GO:CC	GO:0043229	intracellular organelle	GO:0043229	gProfiler	1.120e+766	0.00189	1
GO:BP	GO:0071205	protein localization to juxtaparanode region of axon	GO:0071205	gProfiler	1.120e+767	0.00189	1
GO:BP	GO:0090278	negative regulation of peptide hormone secretion	GO:0090278	gProfiler	1.120e+768	0.00189	1
GO:BP	GO:0097176	epoxide metabolic process	GO:0097176	gProfiler	1.120e+769	0.00189	1
GO:CC	GO:0005593	FACIT collagen trimer	GO:0005593	gProfiler	1.120e+770	0.00187	1
GO:BP	GO:0042551	neuron maturation	GO:0042551	gProfiler	1.120e+771	0.00186	1
GO:BP	GO:0046503	glycerolipid catabolic process	GO:0046503	gProfiler	1.120e+772	0.00186	1
GO:BP	GO:0072524	pyridine-containing compound metabolic process	GO:0072524	gProfiler	1.120e+773	0.00185	1
GO:BP	GO:0034612	response to tumor necrosis factor	GO:0034612	gProfiler	1.120e+774	0.00184	1
GO:CC	GO:0044298	cell body membrane	GO:0044298	gProfiler	1.120e+775	0.00183	1
GO:BP	GO:0071840	cellular component organization or biogenesis	GO:0071840	gProfiler	1.120e+776	4.17e-28	1
GO:BP	GO:0030178	negative regulation of Wnt signaling pathway	GO:0030178	gProfiler	1.120e+777	0.00179	1
GO:BP	GO:0042180	ketone metabolic process	GO:0042180	gProfiler	1.120e+778	0.00179	1
GO:BP	GO:0045055	regulated exocytosis	GO:0045055	gProfiler	1.120e+779	0.00179	1
GO:BP	GO:0071456	cellular response to hypoxia	GO:0071456	gProfiler	1.120e+780	0.00179	1
GO:BP	GO:0010965	regulation of mitotic sister chromatid separation	GO:0010965	gProfiler	1.120e+781	0.00177	1
GO:BP	GO:0014002	astrocyte development	GO:0014002	gProfiler	1.120e+782	0.00177	1
GO:BP	GO:0016101	diterpenoid metabolic process	GO:0016101	gProfiler	1.120e+783	0.00177	1
GO:BP	GO:0048678	response to axon injury	GO:0048678	gProfiler	1.120e+784	0.00177	1
GO:BP	GO:0048846	axon extension involved in axon guidance	GO:0048846	gProfiler	1.120e+785	0.00177	1
GO:BP	GO:0060606	tube closure	GO:0060606	gProfiler	1.120e+786	0.00177	1
GO:BP	GO:0071709	membrane assembly	GO:0071709	gProfiler	1.120e+787	0.00177	1
GO:BP	GO:0120162	positive regulation of cold-induced thermogenesis	GO:0120162	gProfiler	1.120e+788	0.00177	1
GO:BP	GO:1902284	neuron projection extension involved in neuron projection guidance	GO:1902284	gProfiler	1.120e+789	0.00177	1
GO:BP	GO:0030072	peptide hormone secretion	GO:0030072	gProfiler	1.120e+790	0.00175	1
GO:BP	GO:0019370	leukotriene biosynthetic process	GO:0019370	gProfiler	1.120e+791	0.00174	1
GO:BP	GO:0032060	bleb assembly	GO:0032060	gProfiler	1.120e+792	0.00174	1
GO:BP	GO:0048537	mucosa-associated lymphoid tissue development	GO:0048537	gProfiler	1.120e+793	0.00174	1
GO:BP	GO:0005979	regulation of glycogen biosynthetic process	GO:0005979	gProfiler	1.120e+794	0.00171	1
GO:BP	GO:0010962	regulation of glucan biosynthetic process	GO:0010962	gProfiler	1.120e+795	0.00171	1
GO:BP	GO:0046486	glycerolipid metabolic process	GO:0046486	gProfiler	1.120e+796	0.00171	1
GO:BP	GO:0009605	response to external stimulus	GO:0009605	gProfiler	1.120e+797	1.98e-28	1
GO:BP	GO:0070997	neuron death	GO:0070997	WebGestalt	1.120e+798	0.00169	1
GO:BP	GO:0030182	neuron differentiation	GO:0030182	gProfiler	1.120e+799	1.65e-28	1
GO:BP	GO:0051495	positive regulation of cytoskeleton organization	GO:0051495	gProfiler	1.120e+800	0.00166	1
GO:BP	GO:0097530	granulocyte migration	GO:0097530	gProfiler	1.120e+801	0.00165	1
GO:BP	GO:0030010	establishment of cell polarity	GO:0030010	gProfiler	1.120e+802	0.00164	1
GO:BP	GO:0006687	glycosphingolipid metabolic process	GO:0006687	gProfiler	1.120e+803	0.00163	1
GO:BP	GO:0032941	secretion by tissue	GO:0032941	gProfiler	1.120e+804	0.00163	1
GO:BP	GO:1903556	negative regulation of tumor necrosis factor superfamily cytokine production	GO:1903556	gProfiler	1.120e+805	0.00163	1
GO:CC	GO:0005881	cytoplasmic microtubule	GO:0005881	gProfiler	1.120e+806	0.00162	1
GO:CC	GO:0030863	cortical cytoskeleton	GO:0030863	gProfiler	1.120e+807	0.00162	1
GO:BP	GO:0071695	anatomical structure maturation	GO:0071695	gProfiler	1.120e+808	0.00162	1
GO:BP	GO:0030516	regulation of axon extension	GO:0030516	gProfiler	1.120e+809	0.0016	1
GO:MF	GO:0015026	coreceptor activity	GO:0015026	gProfiler	1.120e+810	0.00159	1
GO:CC	GO:0032059	bleb	GO:0032059	gProfiler	1.120e+811	0.00159	1
GO:BP	GO:0098828	modulation of inhibitory postsynaptic potential	GO:0098828	gProfiler	1.120e+812	0.00159	1
GO:BP	GO:1905564	positive regulation of vascular endothelial cell proliferation	GO:1905564	gProfiler	1.120e+813	0.00159	1
GO:BP	GO:0001843	neural tube closure	GO:0001843	gProfiler	1.120e+814	0.00156	1
GO:BP	GO:0043547	positive regulation of GTPase activity	GO:0043547	gProfiler	1.120e+815	0.00156	1
GO:BP	GO:0021700	developmental maturation	GO:0021700	gProfiler	1.120e+816	0.00154	1
GO:CC	GO:0042641	actomyosin	GO:0042641	gProfiler	1.120e+817	0.00154	1
GO:BP	GO:0014020	primary neural tube formation	GO:0014020	gProfiler	1.120e+818	0.00149	1
GO:BP	GO:0035148	tube formation	GO:0035148	gProfiler	1.120e+819	0.00149	1
GO:BP	GO:0045598	regulation of fat cell differentiation	GO:0045598	gProfiler	1.120e+820	0.00149	1
GO:BP	GO:0050922	negative regulation of chemotaxis	GO:0050922	gProfiler	1.120e+821	0.00149	1
GO:BP	GO:0051984	positive regulation of chromosome segregation	GO:0051984	gProfiler	1.120e+822	0.00149	1
GO:BP	GO:0198738	cell-cell signaling by wnt	GO:0198738	WebGestalt	1.120e+823	0.00149	1
GO:BP	GO:0007043	cell-cell junction assembly	GO:0007043	gProfiler	1.120e+824	0.00148	1
GO:BP	GO:0023035	CD40 signaling pathway	GO:0023035	gProfiler	1.120e+825	0.00147	1
GO:BP	GO:0061430	bone trabecula morphogenesis	GO:0061430	gProfiler	1.120e+826	0.00147	1
GO:CC	GO:0042995	cell projection	GO:0042995	gProfiler	1.120e+827	4.88e-29	1
GO:BP	GO:0097553	calcium ion transmembrane import into cytosol	GO:0097553	gProfiler	1.120e+828	0.00143	1
GO:MF	GO:0016740	transferase activity	GO:0016740	gProfiler	1.120e+829	0.00141	1
GO:MF	GO:0017134	fibroblast growth factor binding	GO:0017134	gProfiler	1.120e+830	0.00141	1
GO:BP	GO:0032835	glomerulus development	GO:0032835	gProfiler	1.120e+831	0.00141	1
GO:BP	GO:0003002	regionalization	GO:0003002	gProfiler	1.120e+832	0.0014	1
GO:BP	GO:0043277	apoptotic cell clearance	GO:0043277	gProfiler	1.120e+833	0.0014	1
GO:BP	GO:0051149	positive regulation of muscle cell differentiation	GO:0051149	gProfiler	1.120e+834	0.0014	1
GO:BP	GO:0060419	heart growth	GO:0060419	gProfiler	1.120e+835	0.0014	1
GO:BP	GO:0061387	regulation of extent of cell growth	GO:0061387	gProfiler	1.120e+836	0.0014	1
GO:BP	GO:0071711	basement membrane organization	GO:0071711	gProfiler	1.120e+837	0.0014	1
GO:BP	GO:0097484	dendrite extension	GO:0097484	gProfiler	1.120e+838	0.0014	1
GO:BP	GO:0098698	postsynaptic specialization assembly	GO:0098698	gProfiler	1.120e+839	0.0014	1
GO:BP	GO:0007091	metaphase/anaphase transition of mitotic cell cycle	GO:0007091	gProfiler	1.120e+840	0.00136	1
GO:BP	GO:1902099	regulation of metaphase/anaphase transition of cell cycle	GO:1902099	gProfiler	1.120e+841	0.00136	1
GO:BP	GO:0006163	purine nucleotide metabolic process	GO:0006163	gProfiler	1.120e+842	0.00135	1
GO:BP	GO:0106106	cold-induced thermogenesis	GO:0106106	gProfiler	1.120e+843	0.00135	1
GO:BP	GO:0055017	cardiac muscle tissue growth	GO:0055017	gProfiler	1.120e+844	0.00133	1
GO:BP	GO:0043367	CD4-positive, alpha-beta T cell differentiation	GO:0043367	gProfiler	1.120e+845	0.00131	1
GO:BP	GO:0048011	neurotrophin TRK receptor signaling pathway	GO:0048011	gProfiler	1.120e+846	0.00131	1
GO:BP	GO:0060512	prostate gland morphogenesis	GO:0060512	gProfiler	1.120e+847	0.00131	1
GO:BP	GO:0002822	regulation of adaptive immune response based on somatic recombination of immune receptors built from immunoglobulin superfamily domains	GO:0002822	gProfiler	1.120e+848	0.00128	1
GO:BP	GO:0006810	transport	GO:0006810	gProfiler	1.120e+849	1.21e-29	1
GO:BP	GO:0048736	appendage development	GO:0048736	gProfiler	1.120e+850	0.00125	1
GO:BP	GO:0060173	limb development	GO:0060173	gProfiler	1.120e+851	0.00125	1
GO:MF	GO:0015175	neutral L-amino acid transmembrane transporter activity	GO:0015175	gProfiler	1.120e+852	0.00124	1
GO:BP	GO:0030225	macrophage differentiation	GO:0030225	gProfiler	1.120e+853	0.00124	1
GO:BP	GO:0035567	non-canonical Wnt signaling pathway	GO:0035567	gProfiler	1.120e+854	0.00124	1
GO:BP	GO:0006006	glucose metabolic process	GO:0006006	gProfiler	1.120e+855	0.00123	1
GO:BP	GO:0055086	nucleobase-containing small molecule metabolic process	GO:0055086	gProfiler	1.120e+856	0.00122	1
GO:BP	GO:0050766	positive regulation of phagocytosis	GO:0050766	gProfiler	1.120e+857	0.00121	1
GO:BP	GO:0061180	mammary gland epithelium development	GO:0061180	gProfiler	1.120e+858	0.00121	1
GO:BP	GO:1903844	regulation of cellular response to transforming growth factor beta stimulus	GO:1903844	gProfiler	1.120e+859	0.00121	1
GO:BP	GO:2000179	positive regulation of neural precursor cell proliferation	GO:2000179	gProfiler	1.120e+860	0.00121	1
GO:BP	GO:2000379	positive regulation of reactive oxygen species metabolic process	GO:2000379	gProfiler	1.120e+861	0.00121	1
GO:BP	GO:1903557	positive regulation of tumor necrosis factor superfamily cytokine production	GO:1903557	gProfiler	1.120e+862	0.00119	1
GO:BP	GO:0010595	positive regulation of endothelial cell migration	GO:0010595	gProfiler	1.120e+863	0.00118	1
GO:BP	GO:0002218	activation of innate immune response	GO:0002218	gProfiler	1.120e+864	0.00117	1
GO:BP	GO:0006753	nucleoside phosphate metabolic process	GO:0006753	gProfiler	1.120e+865	0.00117	1
GO:BP	GO:0043535	regulation of blood vessel endothelial cell migration	GO:0043535	gProfiler	1.120e+866	0.00115	1
GO:BP	GO:0046631	alpha-beta T cell activation	GO:0046631	gProfiler	1.120e+867	0.00112	1
GO:BP	GO:0060079	excitatory postsynaptic potential	GO:0060079	gProfiler	1.120e+868	0.00111	1
GO:BP	GO:0060080	inhibitory postsynaptic potential	GO:0060080	gProfiler	1.120e+869	0.00111	1
GO:BP	GO:1902106	negative regulation of leukocyte differentiation	GO:1902106	gProfiler	1.120e+870	0.00111	1
GO:BP	GO:1903038	negative regulation of leukocyte cell-cell adhesion	GO:1903038	gProfiler	1.120e+871	0.00111	1
GO:BP	GO:1905153	regulation of membrane invagination	GO:1905153	gProfiler	1.120e+872	0.00111	1
GO:BP	GO:0005978	glycogen biosynthetic process	GO:0005978	gProfiler	1.120e+873	0.0011	1
GO:BP	GO:0006509	membrane protein ectodomain proteolysis	GO:0006509	gProfiler	1.120e+874	0.0011	1
GO:BP	GO:0009250	glucan biosynthetic process	GO:0009250	gProfiler	1.120e+875	0.0011	1
GO:BP	GO:0031646	positive regulation of nervous system process	GO:0031646	gProfiler	1.120e+876	0.0011	1
GO:CC	GO:0043218	compact myelin	GO:0043218	gProfiler	1.120e+877	0.0011	1
GO:BP	GO:0048048	embryonic eye morphogenesis	GO:0048048	gProfiler	1.120e+878	0.0011	1
GO:BP	GO:0048566	embryonic digestive tract development	GO:0048566	gProfiler	1.120e+879	0.0011	1
GO:BP	GO:0051153	regulation of striated muscle cell differentiation	GO:0051153	gProfiler	1.120e+880	0.0011	1
GO:BP	GO:0061744	motor behavior	GO:0061744	gProfiler	1.120e+881	0.0011	1
GO:BP	GO:0098656	anion transmembrane transport	GO:0098656	WebGestalt	1.120e+882	0.00109	1
GO:CC	GO:0005925	focal adhesion	GO:0005925	gProfiler	1.120e+883	0.00108	1
GO:MF	GO:0098631	cell adhesion mediator activity	GO:0098631	gProfiler	1.120e+884	0.00108	1
GO:BP	GO:0007165	signal transduction	GO:0007165	gProfiler	1.120e+885	2.15e-30	1
GO:BP	GO:0048699	generation of neurons	GO:0048699	gProfiler	1.120e+886	1.9e-30	1
GO:MF	GO:0060090	molecular adaptor activity	GO:0060090	WebGestalt	1.120e+887	0.00106	1
GO:BP	GO:0005977	glycogen metabolic process	GO:0005977	gProfiler	1.120e+888	0.00105	1
GO:BP	GO:0055117	regulation of cardiac muscle contraction	GO:0055117	gProfiler	1.120e+889	0.00104	1
GO:BP	GO:0060997	dendritic spine morphogenesis	GO:0060997	gProfiler	1.120e+890	0.00104	1
GO:BP	GO:0072521	purine-containing compound metabolic process	GO:0072521	gProfiler	1.120e+891	0.00104	1
GO:BP	GO:0009395	phospholipid catabolic process	GO:0009395	gProfiler	1.120e+892	0.00103	1
GO:BP	GO:0043030	regulation of macrophage activation	GO:0043030	gProfiler	1.120e+893	0.00103	1
GO:BP	GO:0046677	response to antibiotic	GO:0046677	WebGestalt	1.120e+894	0.00102	1
GO:BP	GO:0002931	response to ischemia	GO:0002931	gProfiler	1.120e+895	0.00101	1
GO:BP	GO:0014816	skeletal muscle satellite cell differentiation	GO:0014816	gProfiler	1.120e+896	0.00101	1
GO:BP	GO:0032370	positive regulation of lipid transport	GO:0032370	gProfiler	1.120e+897	0.00101	1
GO:BP	GO:0048251	elastic fiber assembly	GO:0048251	gProfiler	1.120e+898	0.00101	1
GO:BP	GO:0048799	animal organ maturation	GO:0048799	gProfiler	1.120e+899	0.00101	1
GO:BP	GO:0050868	negative regulation of T cell activation	GO:0050868	gProfiler	1.120e+900	0.00101	1
GO:BP	GO:0050995	negative regulation of lipid catabolic process	GO:0050995	gProfiler	1.120e+901	0.00101	1
GO:BP	GO:0060740	prostate gland epithelium morphogenesis	GO:0060740	gProfiler	1.120e+902	0.00101	1
GO:BP	GO:0072175	epithelial tube formation	GO:0072175	gProfiler	1.120e+903	0.00101	1
GO:MF	GO:0098634	cell-matrix adhesion mediator activity	GO:0098634	gProfiler	1.120e+904	0.00101	1
GO:BP	GO:0099612	protein localization to axon	GO:0099612	gProfiler	1.120e+905	0.00101	1
GO:BP	GO:0002764	immune response-regulating signaling pathway	GO:0002764	gProfiler	1.120e+906	0.000998	1
GO:MF	GO:0005044	scavenger receptor activity	GO:0005044	gProfiler	1.120e+907	0.000991	1
GO:BP	GO:0045833	negative regulation of lipid metabolic process	GO:0045833	gProfiler	1.120e+908	0.000992	1
GO:BP	GO:0045664	regulation of neuron differentiation	GO:0045664	gProfiler	1.120e+909	0.000986	1
GO:BP	GO:0001938	positive regulation of endothelial cell proliferation	GO:0001938	gProfiler	1.120e+910	0.000978	1
GO:BP	GO:0002286	T cell activation involved in immune response	GO:0002286	gProfiler	1.120e+911	0.000963	1
GO:BP	GO:0060688	regulation of morphogenesis of a branching structure	GO:0060688	gProfiler	1.120e+912	0.000951	1
GO:MF	GO:0030023	extracellular matrix constituent conferring elasticity	GO:0030023	gProfiler	1.120e+913	0.000945	1
GO:BP	GO:0051656	establishment of organelle localization	GO:0051656	gProfiler	1.120e+914	0.000945	1
GO:BP	GO:0090276	regulation of peptide hormone secretion	GO:0090276	gProfiler	1.120e+915	0.000936	1
GO:BP	GO:0002790	peptide secretion	GO:0002790	gProfiler	1.120e+916	0.000929	1
GO:BP	GO:0009117	nucleotide metabolic process	GO:0009117	gProfiler	1.120e+917	0.000929	1
GO:BP	GO:0019915	lipid storage	GO:0019915	gProfiler	1.120e+918	0.000929	1
GO:BP	GO:1903707	negative regulation of hemopoiesis	GO:1903707	gProfiler	1.120e+919	0.000927	1
GO:BP	GO:0010638	positive regulation of organelle organization	GO:0010638	gProfiler	1.120e+920	0.000915	1
GO:BP	GO:0008543	fibroblast growth factor receptor signaling pathway	GO:0008543	gProfiler	1.120e+921	0.00091	1
GO:BP	GO:0051651	maintenance of location in cell	GO:0051651	gProfiler	1.120e+922	0.000911	1
GO:BP	GO:0030071	regulation of mitotic metaphase/anaphase transition	GO:0030071	gProfiler	1.120e+923	0.000908	1
GO:BP	GO:0086004	regulation of cardiac muscle cell contraction	GO:0086004	gProfiler	1.120e+924	0.000909	1
GO:BP	GO:0008283	cell population proliferation	GO:0008283	gProfiler	1.120e+925	3.55e-31	1
GO:BP	GO:0016043	cellular component organization	GO:0016043	gProfiler	1.120e+926	3.36e-31	1
GO:BP	GO:0048814	regulation of dendrite morphogenesis	GO:0048814	gProfiler	1.120e+927	0.000889	1
GO:BP	GO:0060021	roof of mouth development	GO:0060021	gProfiler	1.120e+928	0.000889	1
GO:BP	GO:0017015	regulation of transforming growth factor beta receptor signaling pathway	GO:0017015	gProfiler	1.120e+929	0.000891	1
GO:BP	GO:0006641	triglyceride metabolic process	GO:0006641	gProfiler	1.120e+930	0.000882	1
GO:BP	GO:0051607	defense response to virus	GO:0051607	gProfiler	1.120e+931	0.000873	1
GO:BP	GO:0043372	positive regulation of CD4-positive, alpha-beta T cell differentiation	GO:0043372	gProfiler	1.120e+932	0.000868	1
GO:BP	GO:0045577	regulation of B cell differentiation	GO:0045577	gProfiler	1.120e+933	0.000868	1
GO:BP	GO:0006721	terpenoid metabolic process	GO:0006721	gProfiler	1.120e+934	0.000861	1
GO:BP	GO:0033045	regulation of sister chromatid segregation	GO:0033045	gProfiler	1.120e+935	0.000861	1
GO:BP	GO:0043300	regulation of leukocyte degranulation	GO:0043300	gProfiler	1.120e+936	0.000861	1
GO:BP	GO:0048546	digestive tract morphogenesis	GO:0048546	gProfiler	1.120e+937	0.000861	1
GO:BP	GO:0097061	dendritic spine organization	GO:0097061	gProfiler	1.120e+938	0.000861	1
GO:BP	GO:0071248	cellular response to metal ion	GO:0071248	gProfiler	1.120e+939	0.000856	1
GO:BP	GO:0030041	actin filament polymerization	GO:0030041	gProfiler	1.120e+940	0.000844	1
GO:BP	GO:0035107	appendage morphogenesis	GO:0035107	gProfiler	1.120e+941	0.000844	1
GO:BP	GO:0035108	limb morphogenesis	GO:0035108	gProfiler	1.120e+942	0.000844	1
GO:BP	GO:0030324	lung development	GO:0030324	gProfiler	1.120e+943	0.000846	1
GO:CC	GO:0009925	basal plasma membrane	GO:0009925	gProfiler	1.120e+944	0.000847	1
GO:CC	GO:0044853	plasma membrane raft	GO:0044853	gProfiler	1.120e+945	0.000847	1
GO:CC	GO:0005938	cell cortex	GO:0005938	gProfiler	1.120e+946	0.00084	1
GO:BP	GO:0042102	positive regulation of T cell proliferation	GO:0042102	gProfiler	1.120e+947	0.000831	1
GO:BP	GO:0032288	myelin assembly	GO:0032288	gProfiler	1.120e+948	0.000808	1
GO:BP	GO:0007080	mitotic metaphase chromosome alignment	GO:0007080	gProfiler	1.120e+949	0.000799	1
GO:BP	GO:0061001	regulation of dendritic spine morphogenesis	GO:0061001	gProfiler	1.120e+950	0.000799	1
GO:BP	GO:0006109	regulation of carbohydrate metabolic process	GO:0006109	gProfiler	1.120e+951	0.000802	1
GO:BP	GO:0098754	detoxification	GO:0098754	gProfiler	1.120e+952	0.000802	1
GO:BP	GO:0065008	regulation of biological quality	GO:0065008	gProfiler	1.120e+953	1.09e-31	1
GO:BP	GO:0008625	extrinsic apoptotic signaling pathway via death domain receptors	GO:0008625	gProfiler	1.120e+954	0.000785	1
GO:BP	GO:0014009	glial cell proliferation	GO:0014009	gProfiler	1.120e+955	0.000785	1
GO:BP	GO:0055021	regulation of cardiac muscle tissue growth	GO:0055021	gProfiler	1.120e+956	0.000785	1
GO:BP	GO:1902475	L-alpha-amino acid transmembrane transport	GO:1902475	gProfiler	1.120e+957	0.000785	1
GO:BP	GO:0001656	metanephros development	GO:0001656	gProfiler	1.120e+958	0.000779	1
GO:BP	GO:0001676	long-chain fatty acid metabolic process	GO:0001676	gProfiler	1.120e+959	0.000776	1
GO:MF	GO:0048407	platelet-derived growth factor binding	GO:0048407	gProfiler	1.120e+960	0.000772	1
GO:BP	GO:0009159	deoxyribonucleoside monophosphate catabolic process	GO:0009159	gProfiler	1.120e+961	0.000773	1
GO:BP	GO:0033194	response to hydroperoxide	GO:0033194	gProfiler	1.120e+962	0.000773	1
GO:BP	GO:0060099	regulation of phagocytosis, engulfment	GO:0060099	gProfiler	1.120e+963	0.000773	1
GO:BP	GO:0051017	actin filament bundle assembly	GO:0051017	gProfiler	1.120e+964	0.000768	1
GO:BP	GO:0006817	phosphate ion transport	GO:0006817	gProfiler	1.120e+965	0.000764	1
GO:BP	GO:0006638	neutral lipid metabolic process	GO:0006638	gProfiler	1.120e+966	0.00076	1
GO:BP	GO:0007389	pattern specification process	GO:0007389	gProfiler	1.120e+967	0.000761	1
GO:BP	GO:0046888	negative regulation of hormone secretion	GO:0046888	gProfiler	1.120e+968	0.000761	1
GO:BP	GO:0071333	cellular response to glucose stimulus	GO:0071333	gProfiler	1.120e+969	0.000762	1
GO:BP	GO:0019882	antigen processing and presentation	GO:0019882	gProfiler	1.120e+970	0.000743	1
GO:BP	GO:0006665	sphingolipid metabolic process	GO:0006665	gProfiler	1.120e+971	0.000744	1
GO:BP	GO:0071322	cellular response to carbohydrate stimulus	GO:0071322	gProfiler	1.120e+972	0.00074	1
GO:BP	GO:0007157	heterophilic cell-cell adhesion via plasma membrane cell adhesion molecules	GO:0007157	gProfiler	1.120e+973	0.000735	1
GO:BP	GO:0030195	negative regulation of blood coagulation	GO:0030195	gProfiler	1.120e+974	0.000735	1
GO:CC	GO:0031225	anchored component of membrane	GO:0031225	WebGestalt	1.120e+975	0.000736	1
GO:BP	GO:0032886	regulation of microtubule-based process	GO:0032886	gProfiler	1.120e+976	0.00073	1
GO:BP	GO:0044706	multi-multicellular organism process	GO:0044706	gProfiler	1.120e+977	0.00073	1
GO:BP	GO:0002578	negative regulation of antigen processing and presentation	GO:0002578	gProfiler	1.120e+978	0.000732	1
GO:BP	GO:0014911	positive regulation of smooth muscle cell migration	GO:0014911	gProfiler	1.120e+979	0.000732	1
GO:BP	GO:0035989	tendon development	GO:0035989	gProfiler	1.120e+980	0.000732	1
GO:BP	GO:0042446	hormone biosynthetic process	GO:0042446	gProfiler	1.120e+981	0.000732	1
GO:BP	GO:1904124	microglial cell migration	GO:1904124	gProfiler	1.120e+982	0.000732	1
GO:BP	GO:1904139	regulation of microglial cell migration	GO:1904139	gProfiler	1.120e+983	0.000732	1
GO:BP	GO:0001838	embryonic epithelial tube formation	GO:0001838	gProfiler	1.120e+984	0.000729	1
GO:BP	GO:0043086	negative regulation of catalytic activity	GO:0043086	gProfiler	1.120e+985	0.000729	1
GO:CC	GO:0008021	synaptic vesicle	GO:0008021	gProfiler	1.120e+986	0.000717	1
GO:BP	GO:0051985	negative regulation of chromosome segregation	GO:0051985	gProfiler	1.120e+987	0.000717	1
GO:BP	GO:0050764	regulation of phagocytosis	GO:0050764	gProfiler	1.120e+988	0.000702	1
GO:BP	GO:0070507	regulation of microtubule cytoskeleton organization	GO:0070507	gProfiler	1.120e+989	0.000699	1
GO:BP	GO:2001236	regulation of extrinsic apoptotic signaling pathway	GO:2001236	gProfiler	1.120e+990	0.000699	1
GO:BP	GO:0015695	organic cation transport	GO:0015695	gProfiler	1.120e+991	0.0007	1
GO:BP	GO:0002292	T cell differentiation involved in immune response	GO:0002292	gProfiler	1.120e+992	0.00069	1
GO:CC	GO:0000922	spindle pole	GO:0000922	gProfiler	1.120e+993	0.000678	1
GO:BP	GO:0006691	leukotriene metabolic process	GO:0006691	gProfiler	1.120e+994	0.000679	1
GO:BP	GO:0061036	positive regulation of cartilage development	GO:0061036	gProfiler	1.120e+995	0.000679	1
GO:BP	GO:0090322	regulation of superoxide metabolic process	GO:0090322	gProfiler	1.120e+996	0.000679	1
GO:BP	GO:0007266	Rho protein signal transduction	GO:0007266	gProfiler	1.120e+997	0.000674	1
GO:BP	GO:0010468	regulation of gene expression	GO:0010468	gProfiler	1.120e+998	0.000665	1
GO:BP	GO:0035592	establishment of protein localization to extracellular region	GO:0035592	gProfiler	1.120e+999	0.000665	1
GO:BP	GO:0045428	regulation of nitric oxide biosynthetic process	GO:0045428	gProfiler	1.120e+1000	0.000659	1
GO:BP	GO:0090307	mitotic spindle assembly	GO:0090307	gProfiler	1.120e+1001	0.000659	1
GO:BP	GO:0061640	cytoskeleton-dependent cytokinesis	GO:0061640	gProfiler	1.120e+1002	0.000648	1
GO:CC	GO:0030175	filopodium	GO:0030175	gProfiler	1.120e+1003	0.000639	1
GO:BP	GO:0045930	negative regulation of mitotic cell cycle	GO:0045930	gProfiler	1.120e+1004	0.000636	1
GO:CC	GO:0031967	organelle envelope	GO:0031967	gProfiler	1.120e+1005	0.00063	1
GO:BP	GO:0009306	protein secretion	GO:0009306	gProfiler	1.120e+1006	0.000625	1
GO:BP	GO:0002275	myeloid cell activation involved in immune response	GO:0002275	gProfiler	1.120e+1007	0.000619	1
GO:BP	GO:0006639	acylglycerol metabolic process	GO:0006639	gProfiler	1.120e+1008	0.000619	1
GO:BP	GO:0051345	positive regulation of hydrolase activity	GO:0051345	gProfiler	1.120e+1009	0.000619	1
GO:BP	GO:0106027	neuron projection organization	GO:0106027	gProfiler	1.120e+1010	0.000619	1
GO:BP	GO:0015749	monosaccharide transmembrane transport	GO:0015749	gProfiler	1.120e+1011	0.000622	1
GO:CC	GO:0030054	cell junction	GO:0030054	gProfiler	1.120e+1012	8.58e-33	1
GO:CC	GO:0005769	early endosome	GO:0005769	gProfiler	1.120e+1013	0.000614	1
GO:CC	GO:0098839	postsynaptic density membrane	GO:0098839	gProfiler	1.120e+1014	0.000614	1
GO:BP	GO:0002758	innate immune response-activating signaling pathway	GO:0002758	gProfiler	1.120e+1015	0.000601	1
GO:BP	GO:0048630	skeletal muscle tissue growth	GO:0048630	gProfiler	1.120e+1016	0.000599	1
GO:BP	GO:0018193	peptidyl-amino acid modification	GO:0018193	gProfiler	1.120e+1017	0.000597	1
GO:BP	GO:0006942	regulation of striated muscle contraction	GO:0006942	gProfiler	1.120e+1018	0.000594	1
GO:BP	GO:0031111	negative regulation of microtubule polymerization or depolymerization	GO:0031111	gProfiler	1.120e+1019	0.000594	1
GO:BP	GO:0048708	astrocyte differentiation	GO:0048708	gProfiler	1.120e+1020	0.000594	1
GO:BP	GO:0060420	regulation of heart growth	GO:0060420	gProfiler	1.120e+1021	0.000594	1
GO:BP	GO:0014003	oligodendrocyte development	GO:0014003	gProfiler	1.120e+1022	0.000586	1
GO:BP	GO:0032715	negative regulation of interleukin-6 production	GO:0032715	gProfiler	1.120e+1023	0.000586	1
GO:BP	GO:0048675	axon extension	GO:0048675	gProfiler	1.120e+1024	0.000586	1
GO:BP	GO:0048738	cardiac muscle tissue development	GO:0048738	gProfiler	1.120e+1025	0.000586	1
GO:BP	GO:0051965	positive regulation of synapse assembly	GO:0051965	gProfiler	1.120e+1026	0.000586	1
GO:BP	GO:1902100	negative regulation of metaphase/anaphase transition of cell cycle	GO:1902100	gProfiler	1.120e+1027	0.000586	1
GO:BP	GO:1905819	negative regulation of chromosome separation	GO:1905819	gProfiler	1.120e+1028	0.000586	1
GO:BP	GO:0001773	myeloid dendritic cell activation	GO:0001773	gProfiler	1.120e+1029	0.00058	1
GO:BP	GO:0043123	positive regulation of canonical NF-kappaB signal transduction	GO:0043123	gProfiler	1.120e+1030	0.00058	1
GO:BP	GO:0045807	positive regulation of endocytosis	GO:0045807	gProfiler	1.120e+1031	0.00058	1
GO:BP	GO:0071326	cellular response to monosaccharide stimulus	GO:0071326	gProfiler	1.120e+1032	0.00058	1
GO:BP	GO:0002819	regulation of adaptive immune response	GO:0002819	gProfiler	1.120e+1033	0.000576	1
GO:BP	GO:0097191	extrinsic apoptotic signaling pathway	GO:0097191	gProfiler	1.120e+1034	0.000576	1
GO:BP	GO:0015740	C4-dicarboxylate transport	GO:0015740	gProfiler	1.120e+1035	0.000577	1
GO:BP	GO:0015893	drug transport	GO:0015893	WebGestalt	1.120e+1036	0.000572	1
GO:CC	GO:0051233	spindle midzone	GO:0051233	gProfiler	1.120e+1037	0.000571	1
GO:BP	GO:0045687	positive regulation of glial cell differentiation	GO:0045687	gProfiler	1.120e+1038	0.000563	1
GO:BP	GO:0045839	negative regulation of mitotic nuclear division	GO:0045839	gProfiler	1.120e+1039	0.000563	1
GO:BP	GO:1905818	regulation of chromosome separation	GO:1905818	gProfiler	1.120e+1040	0.000563	1
GO:BP	GO:0072009	nephron epithelium development	GO:0072009	gProfiler	1.120e+1041	0.000562	1
GO:BP	GO:0014909	smooth muscle cell migration	GO:0014909	gProfiler	1.120e+1042	0.000553	1
GO:BP	GO:0043467	regulation of generation of precursor metabolites and energy	GO:0043467	gProfiler	1.120e+1043	0.000547	1
GO:MF	GO:0015171	amino acid transmembrane transporter activity	GO:0015171	gProfiler	1.120e+1044	0.000548	1
GO:MF	GO:0001540	amyloid-beta binding	GO:0001540	gProfiler	1.120e+1045	0.000544	1
GO:BP	GO:0045637	regulation of myeloid cell differentiation	GO:0045637	gProfiler	1.120e+1046	0.000528	1
GO:BP	GO:0045859	regulation of protein kinase activity	GO:0045859	gProfiler	1.120e+1047	0.000528	1
GO:BP	GO:0002040	sprouting angiogenesis	GO:0002040	gProfiler	1.120e+1048	0.000525	1
GO:BP	GO:1990748	cellular detoxification	GO:1990748	gProfiler	1.120e+1049	0.000525	1
GO:BP	GO:0051271	negative regulation of cellular component movement	GO:0051271	WebGestalt	1.120e+1050	0.000527	1
GO:BP	GO:0042698	ovulation cycle	GO:0042698	gProfiler	1.120e+1051	0.00052	1
GO:BP	GO:0060999	positive regulation of dendritic spine development	GO:0060999	gProfiler	1.120e+1052	0.000521	1
GO:BP	GO:0006809	nitric oxide biosynthetic process	GO:0006809	gProfiler	1.120e+1053	0.000517	1
GO:BP	GO:0044042	glucan metabolic process	GO:0044042	gProfiler	1.120e+1054	0.000517	1
GO:BP	GO:0010565	regulation of ketone metabolic process	GO:0010565	gProfiler	1.120e+1055	0.000519	1
GO:CC	GO:0005886	plasma membrane	GO:0005886	gProfiler	1.120e+1056	1.31e-33	1
GO:BP	GO:1904456	negative regulation of neuronal action potential	GO:1904456	gProfiler	1.120e+1057	0.000512	1
GO:CC	GO:0005923	bicellular tight junction	GO:0005923	gProfiler	1.120e+1058	0.00051	1
GO:BP	GO:0048839	inner ear development	GO:0048839	gProfiler	1.120e+1059	0.000511	1
GO:BP	GO:0033559	unsaturated fatty acid metabolic process	GO:0033559	gProfiler	1.120e+1060	0.000507	1
GO:BP	GO:0002221	pattern recognition receptor signaling pathway	GO:0002221	gProfiler	1.120e+1061	0.000505	1
GO:CC	GO:0043204	perikaryon	GO:0043204	gProfiler	1.120e+1062	0.000505	1
GO:BP	GO:0001505	regulation of neurotransmitter levels	GO:0001505	WebGestalt	1.120e+1063	0.000501	1
GO:BP	GO:0008645	hexose transmembrane transport	GO:0008645	gProfiler	1.120e+1064	0.000499	1
GO:BP	GO:0035710	CD4-positive, alpha-beta T cell activation	GO:0035710	gProfiler	1.120e+1065	0.000499	1
GO:BP	GO:0071621	granulocyte chemotaxis	GO:0071621	gProfiler	1.120e+1066	0.000499	1
GO:BP	GO:0002460	adaptive immune response based on somatic recombination of immune receptors built from immunoglobulin superfamily domains	GO:0002460	gProfiler	1.120e+1067	0.000492	1
GO:BP	GO:0071331	cellular response to hexose stimulus	GO:0071331	gProfiler	1.120e+1068	0.000483	1
GO:BP	GO:0002269	leukocyte activation involved in inflammatory response	GO:0002269	gProfiler	1.120e+1069	0.000481	1
GO:BP	GO:0008154	actin polymerization or depolymerization	GO:0008154	gProfiler	1.120e+1070	0.000481	1
GO:BP	GO:0038084	vascular endothelial growth factor signaling pathway	GO:0038084	gProfiler	1.120e+1071	0.000481	1
GO:BP	GO:0042554	superoxide anion generation	GO:0042554	gProfiler	1.120e+1072	0.000481	1
GO:BP	GO:0046456	icosanoid biosynthetic process	GO:0046456	gProfiler	1.120e+1073	0.000481	1
GO:BP	GO:0061572	actin filament bundle organization	GO:0061572	gProfiler	1.120e+1074	0.000482	1
GO:BP	GO:0034248	regulation of amide metabolic process	GO:0034248	gProfiler	1.120e+1075	0.000478	1
GO:CC	GO:0005588	collagen type V trimer	GO:0005588	gProfiler	1.120e+1076	0.000475	1
GO:BP	GO:0044070	regulation of anion transport	GO:0044070	WebGestalt	1.120e+1077	0.000477	1
GO:BP	GO:0002688	regulation of leukocyte chemotaxis	GO:0002688	gProfiler	1.120e+1078	0.000471	1
GO:BP	GO:0014014	negative regulation of gliogenesis	GO:0014014	gProfiler	1.120e+1079	0.000465	1
GO:BP	GO:0033047	regulation of mitotic sister chromatid segregation	GO:0033047	gProfiler	1.120e+1080	0.000465	1
GO:CC	GO:0001725	stress fiber	GO:0001725	gProfiler	1.120e+1081	0.000461	1
GO:CC	GO:0005884	actin filament	GO:0005884	gProfiler	1.120e+1082	0.000461	1
GO:CC	GO:0097517	contractile actin filament bundle	GO:0097517	gProfiler	1.120e+1083	0.000461	1
GO:BP	GO:0051234	establishment of localization	GO:0051234	gProfiler	1.120e+1084	4.04e-34	1
GO:BP	GO:0006690	icosanoid metabolic process	GO:0006690	gProfiler	1.120e+1085	0.000456	1
GO:BP	GO:0051057	positive regulation of small GTPase mediated signal transduction	GO:0051057	gProfiler	1.120e+1086	0.00045	1
GO:BP	GO:0090263	positive regulation of canonical Wnt signaling pathway	GO:0090263	gProfiler	1.120e+1087	0.000441	1
GO:BP	GO:1904659	D-glucose transmembrane transport	GO:1904659	gProfiler	1.120e+1088	0.000442	1
GO:MF	GO:0005096	GTPase activator activity	GO:0005096	gProfiler	1.120e+1089	0.000434	1
GO:MF	GO:0050660	flavin adenine dinucleotide binding	GO:0050660	gProfiler	1.120e+1090	0.000434	1
GO:BP	GO:0001738	morphogenesis of a polarized epithelium	GO:0001738	gProfiler	1.120e+1091	0.000435	1
GO:BP	GO:0080164	regulation of nitric oxide metabolic process	GO:0080164	gProfiler	1.120e+1092	0.000426	1
GO:BP	GO:0007265	Ras protein signal transduction	GO:0007265	gProfiler	1.120e+1093	0.000427	1
GO:CC	GO:0034702	monoatomic ion channel complex	GO:0034702	gProfiler	1.120e+1094	0.000425	1
GO:BP	GO:0002523	leukocyte migration involved in inflammatory response	GO:0002523	gProfiler	1.120e+1095	0.000421	1
GO:BP	GO:0051208	sequestering of calcium ion	GO:0051208	gProfiler	1.120e+1096	0.000416	1
GO:BP	GO:0035556	intracellular signal transduction	GO:0035556	gProfiler	1.120e+1097	1.4e-34	1
GO:BP	GO:0007565	female pregnancy	GO:0007565	gProfiler	1.120e+1098	0.000399	1
GO:BP	GO:0050663	cytokine secretion	GO:0050663	WebGestalt	1.120e+1099	0.000398	1
GO:BP	GO:0110053	regulation of actin filament organization	GO:0110053	gProfiler	1.120e+1100	0.000398	1
GO:BP	GO:0023052	signaling	GO:0023052	gProfiler	1.120e+1101	9.25e-35	1
GO:BP	GO:0009892	negative regulation of metabolic process	GO:0009892	gProfiler	1.120e+1102	0.000393	1
GO:BP	GO:0043549	regulation of kinase activity	GO:0043549	gProfiler	1.120e+1103	0.000393	1
GO:BP	GO:0033046	negative regulation of sister chromatid segregation	GO:0033046	gProfiler	1.120e+1104	0.000385	1
GO:BP	GO:0033048	negative regulation of mitotic sister chromatid segregation	GO:0033048	gProfiler	1.120e+1105	0.000385	1
GO:BP	GO:0045841	negative regulation of mitotic metaphase/anaphase transition	GO:0045841	gProfiler	1.120e+1106	0.000385	1
GO:BP	GO:0050819	negative regulation of coagulation	GO:0050819	gProfiler	1.120e+1107	0.000385	1
GO:BP	GO:2000816	negative regulation of mitotic sister chromatid separation	GO:2000816	gProfiler	1.120e+1108	0.000385	1
GO:CC	GO:0097386	glial cell projection	GO:0097386	gProfiler	1.120e+1109	0.000376	1
GO:BP	GO:0003333	amino acid transmembrane transport	GO:0003333	gProfiler	1.120e+1110	0.000373	1
GO:BP	GO:0042886	amide transport	GO:0042886	gProfiler	1.120e+1111	0.000361	1
GO:BP	GO:0038061	non-canonical NF-kappaB signal transduction	GO:0038061	gProfiler	1.120e+1112	0.000359	1
GO:BP	GO:0050873	brown fat cell differentiation	GO:0050873	gProfiler	1.120e+1113	0.000357	1
GO:BP	GO:1905517	macrophage migration	GO:1905517	gProfiler	1.120e+1114	0.000357	1
GO:BP	GO:0010715	regulation of extracellular matrix disassembly	GO:0010715	gProfiler	1.120e+1115	0.000353	1
GO:BP	GO:0060346	bone trabecula formation	GO:0060346	gProfiler	1.120e+1116	0.000353	1
GO:BP	GO:0007164	establishment of tissue polarity	GO:0007164	gProfiler	1.120e+1117	0.000347	1
GO:BP	GO:0002253	activation of immune response	GO:0002253	gProfiler	1.120e+1118	0.000342	1
GO:BP	GO:0001933	negative regulation of protein phosphorylation	GO:0001933	gProfiler	1.120e+1119	0.000343	1
GO:BP	GO:0043534	blood vessel endothelial cell migration	GO:0043534	gProfiler	1.120e+1120	0.000343	1
GO:BP	GO:0048523	negative regulation of cellular process	GO:0048523	gProfiler	1.120e+1121	2.17e-35	1
GO:BP	GO:0002923	regulation of humoral immune response mediated by circulating immunoglobulin	GO:0002923	gProfiler	1.120e+1122	0.000334	1
GO:BP	GO:0045906	negative regulation of vasoconstriction	GO:0045906	gProfiler	1.120e+1123	0.000334	1
GO:BP	GO:1901222	regulation of non-canonical NF-kappaB signal transduction	GO:1901222	gProfiler	1.120e+1124	0.000334	1
GO:BP	GO:0002690	positive regulation of leukocyte chemotaxis	GO:0002690	gProfiler	1.120e+1125	0.000325	1
GO:BP	GO:0030308	negative regulation of cell growth	GO:0030308	gProfiler	1.120e+1126	0.000325	1
GO:BP	GO:0051282	regulation of sequestering of calcium ion	GO:0051282	gProfiler	1.120e+1127	0.000325	1
GO:CC	GO:0030055	cell-substrate junction	GO:0030055	gProfiler	1.120e+1128	0.000321	1
GO:CC	GO:0033270	paranode region of axon	GO:0033270	gProfiler	1.120e+1129	0.000321	1
GO:BP	GO:0060042	retina morphogenesis in camera-type eye	GO:0060042	gProfiler	1.120e+1130	0.000319	1
GO:BP	GO:0150076	neuroinflammatory response	GO:0150076	gProfiler	1.120e+1131	0.000319	1
GO:BP	GO:0000302	response to reactive oxygen species	GO:0000302	gProfiler	1.120e+1132	0.000314	1
GO:BP	GO:0043403	skeletal muscle tissue regeneration	GO:0043403	gProfiler	1.120e+1133	0.000306	1
GO:BP	GO:0006066	alcohol metabolic process	GO:0006066	gProfiler	1.120e+1134	0.000307	1
GO:BP	GO:0010543	regulation of platelet activation	GO:0010543	gProfiler	1.120e+1135	0.000307	1
GO:BP	GO:0030517	negative regulation of axon extension	GO:0030517	gProfiler	1.120e+1136	0.000307	1
GO:BP	GO:0031577	spindle checkpoint signaling	GO:0031577	gProfiler	1.120e+1137	0.000307	1
GO:BP	GO:0002703	regulation of leukocyte mediated immunity	GO:0002703	gProfiler	1.120e+1138	0.000303	1
GO:BP	GO:0051225	spindle assembly	GO:0051225	gProfiler	1.120e+1139	0.000303	1
GO:BP	GO:0050680	negative regulation of epithelial cell proliferation	GO:0050680	gProfiler	1.120e+1140	0.000302	1
GO:BP	GO:0022010	central nervous system myelination	GO:0022010	gProfiler	1.120e+1141	0.000301	1
GO:BP	GO:0032291	axon ensheathment in central nervous system	GO:0032291	gProfiler	1.120e+1142	0.000301	1
GO:BP	GO:1990778	protein localization to cell periphery	GO:1990778	gProfiler	1.120e+1143	0.000299	1
GO:BP	GO:0006112	energy reserve metabolic process	GO:0006112	gProfiler	1.120e+1144	0.000288	1
GO:BP	GO:0015807	L-amino acid transport	GO:0015807	gProfiler	1.120e+1145	0.000288	1
GO:BP	GO:0031110	regulation of microtubule polymerization or depolymerization	GO:0031110	gProfiler	1.120e+1146	0.000288	1
GO:BP	GO:0006816	calcium ion transport	GO:0006816	gProfiler	1.120e+1147	0.000286	1
GO:MF	GO:0043236	laminin binding	GO:0043236	gProfiler	1.120e+1148	0.000284	1
GO:BP	GO:0051147	regulation of muscle cell differentiation	GO:0051147	gProfiler	1.120e+1149	0.000279	1
GO:BP	GO:0019886	antigen processing and presentation of exogenous peptide antigen via MHC class II	GO:0019886	gProfiler	1.120e+1150	0.000276	1
GO:MF	GO:0016772	transferase activity, transferring phosphorus-containing groups	GO:0016772	gProfiler	1.120e+1151	0.000274	1
GO:BP	GO:0048706	embryonic skeletal system development	GO:0048706	gProfiler	1.120e+1152	0.000273	1
GO:BP	GO:0048639	positive regulation of developmental growth	GO:0048639	gProfiler	1.120e+1153	0.000269	1
GO:BP	GO:0061351	neural precursor cell proliferation	GO:0061351	gProfiler	1.120e+1154	0.000269	1
GO:BP	GO:0071447	cellular response to hydroperoxide	GO:0071447	gProfiler	1.120e+1155	0.000269	1
GO:BP	GO:0062013	positive regulation of small molecule metabolic process	GO:0062013	gProfiler	1.120e+1156	0.000268	1
GO:BP	GO:0001736	establishment of planar polarity	GO:0001736	gProfiler	1.120e+1157	0.000266	1
GO:BP	GO:0140009	L-aspartate import across plasma membrane	GO:0140009	gProfiler	1.120e+1158	0.000266	1
GO:BP	GO:1904141	positive regulation of microglial cell migration	GO:1904141	gProfiler	1.120e+1159	0.000266	1
GO:BP	GO:1990379	lipid transport across blood-brain barrier	GO:1990379	gProfiler	1.120e+1160	0.000266	1
GO:BP	GO:0045088	regulation of innate immune response	GO:0045088	gProfiler	1.120e+1161	0.000267	1
GO:BP	GO:0007154	cell communication	GO:0007154	gProfiler	1.120e+1162	1.43e-36	1
GO:BP	GO:0051283	negative regulation of sequestering of calcium ion	GO:0051283	gProfiler	1.120e+1163	0.000256	1
GO:BP	GO:0090092	regulation of transmembrane receptor protein serine/threonine kinase signaling pathway	GO:0090092	gProfiler	1.120e+1164	0.000256	1
GO:BP	GO:0051338	regulation of transferase activity	GO:0051338	gProfiler	1.120e+1165	0.000255	1
GO:BP	GO:0008643	carbohydrate transport	GO:0008643	gProfiler	1.120e+1166	0.000251	1
GO:BP	GO:0098869	cellular oxidant detoxification	GO:0098869	gProfiler	1.120e+1167	0.00025	1
GO:BP	GO:0070169	positive regulation of biomineral tissue development	GO:0070169	gProfiler	1.120e+1168	0.000249	1
GO:BP	GO:0072163	mesonephric epithelium development	GO:0072163	gProfiler	1.120e+1169	0.000249	1
GO:BP	GO:0072164	mesonephric tubule development	GO:0072164	gProfiler	1.120e+1170	0.000249	1
GO:BP	GO:0089718	amino acid import across plasma membrane	GO:0089718	gProfiler	1.120e+1171	0.000249	1
GO:BP	GO:0001678	intracellular glucose homeostasis	GO:0001678	gProfiler	1.120e+1172	0.000247	1
GO:BP	GO:0001774	microglial cell activation	GO:0001774	gProfiler	1.120e+1173	0.000247	1
GO:BP	GO:0007094	mitotic spindle assembly checkpoint signaling	GO:0007094	gProfiler	1.120e+1174	0.000247	1
GO:BP	GO:0007179	transforming growth factor beta receptor signaling pathway	GO:0007179	gProfiler	1.120e+1175	0.000247	1
GO:BP	GO:0071173	spindle assembly checkpoint signaling	GO:0071173	gProfiler	1.120e+1176	0.000247	1
GO:BP	GO:0071174	mitotic spindle checkpoint signaling	GO:0071174	gProfiler	1.120e+1177	0.000247	1
GO:BP	GO:1900047	negative regulation of hemostasis	GO:1900047	gProfiler	1.120e+1178	0.000247	1
GO:BP	GO:0001649	osteoblast differentiation	GO:0001649	gProfiler	1.120e+1179	0.00024	1
GO:BP	GO:0006950	response to stress	GO:0006950	gProfiler	1.120e+1180	6.31e-37	1
GO:BP	GO:0019218	regulation of steroid metabolic process	GO:0019218	gProfiler	1.120e+1181	0.000237	1
GO:BP	GO:0044703	multi-organism reproductive process	GO:0044703	gProfiler	1.120e+1182	0.000238	1
GO:BP	GO:0015833	peptide transport	GO:0015833	gProfiler	1.120e+1183	0.000231	1
GO:BP	GO:0090087	regulation of peptide transport	GO:0090087	gProfiler	1.120e+1184	0.000231	1
GO:BP	GO:0014812	muscle cell migration	GO:0014812	gProfiler	1.120e+1185	0.000227	1
GO:BP	GO:0051209	release of sequestered calcium ion into cytosol	GO:0051209	gProfiler	1.120e+1186	0.000227	1
GO:BP	GO:0050729	positive regulation of inflammatory response	GO:0050729	gProfiler	1.120e+1187	0.000226	1
GO:BP	GO:0022414	reproductive process	GO:0022414	gProfiler	1.120e+1188	0.000225	1
GO:BP	GO:0006887	exocytosis	GO:0006887	gProfiler	1.120e+1189	0.000224	1
GO:BP	GO:0008217	regulation of blood pressure	GO:0008217	gProfiler	1.120e+1190	0.000222	1
GO:BP	GO:0001890	placenta development	GO:0001890	gProfiler	1.120e+1191	0.00022	1
GO:CC	GO:0012506	vesicle membrane	GO:0012506	gProfiler	1.120e+1192	0.00022	1
GO:CC	GO:0070160	tight junction	GO:0070160	gProfiler	1.120e+1193	0.00022	1
GO:BP	GO:0022008	neurogenesis	GO:0022008	gProfiler	1.120e+1194	2.52e-37	1
GO:BP	GO:0018904	ether metabolic process	GO:0018904	gProfiler	1.120e+1195	0.000212	1
GO:BP	GO:1903975	regulation of glial cell migration	GO:1903975	gProfiler	1.120e+1196	0.000212	1
GO:BP	GO:0051179	localization	GO:0051179	gProfiler	1.120e+1197	1.79e-37	1
GO:BP	GO:0006091	generation of precursor metabolites and energy	GO:0006091	gProfiler	1.120e+1198	0.00021	1
GO:MF	GO:0140375	immune receptor activity	GO:0140375	gProfiler	1.120e+1199	0.00021	1
GO:BP	GO:0030500	regulation of bone mineralization	GO:0030500	gProfiler	1.120e+1200	0.000206	1
GO:BP	GO:0046890	regulation of lipid biosynthetic process	GO:0046890	gProfiler	1.120e+1201	0.000201	1
GO:BP	GO:2000177	regulation of neural precursor cell proliferation	GO:2000177	gProfiler	1.120e+1202	0.000199	1
GO:BP	GO:0015804	neutral amino acid transport	GO:0015804	gProfiler	1.120e+1203	0.000198	1
GO:CC	GO:0035371	microtubule plus-end	GO:0035371	gProfiler	1.120e+1204	0.000198	1
GO:CC	GO:0043226	organelle	GO:0043226	gProfiler	1.120e+1205	0.000198	1
GO:BP	GO:0071692	protein localization to extracellular region	GO:0071692	gProfiler	1.120e+1206	0.000197	1
GO:CC	GO:0005614	interstitial matrix	GO:0005614	gProfiler	1.120e+1207	0.000193	1
GO:BP	GO:0007009	plasma membrane organization	GO:0007009	gProfiler	1.120e+1208	0.000193	1
GO:BP	GO:0016485	protein processing	GO:0016485	gProfiler	1.120e+1209	0.000193	1
GO:BP	GO:0038063	collagen-activated tyrosine kinase receptor signaling pathway	GO:0038063	gProfiler	1.120e+1210	0.000193	1
GO:BP	GO:0070778	L-aspartate transmembrane transport	GO:0070778	gProfiler	1.120e+1211	0.000193	1
GO:BP	GO:0033273	response to vitamin	GO:0033273	gProfiler	1.120e+1212	0.000187	1
GO:BP	GO:0044344	cellular response to fibroblast growth factor stimulus	GO:0044344	gProfiler	1.120e+1213	0.000187	1
GO:BP	GO:0050728	negative regulation of inflammatory response	GO:0050728	gProfiler	1.120e+1214	0.000187	1
GO:CC	GO:0030659	cytoplasmic vesicle membrane	GO:0030659	gProfiler	1.120e+1215	0.000186	1
GO:BP	GO:0032868	response to insulin	GO:0032868	gProfiler	1.120e+1216	0.000185	1
GO:BP	GO:0034599	cellular response to oxidative stress	GO:0034599	gProfiler	1.120e+1217	0.000185	1
GO:BP	GO:0045446	endothelial cell differentiation	GO:0045446	gProfiler	1.120e+1218	0.000181	1
GO:BP	GO:0042398	modified amino acid biosynthetic process	GO:0042398	gProfiler	1.120e+1219	0.000178	1
GO:BP	GO:0050994	regulation of lipid catabolic process	GO:0050994	gProfiler	1.120e+1220	0.000178	1
GO:BP	GO:0051968	positive regulation of synaptic transmission, glutamatergic	GO:0051968	gProfiler	1.120e+1221	0.000178	1
GO:BP	GO:0060998	regulation of dendritic spine development	GO:0060998	gProfiler	1.120e+1222	0.000175	1
GO:BP	GO:0009749	response to glucose	GO:0009749	gProfiler	1.120e+1223	0.000174	1
GO:BP	GO:0051223	regulation of protein transport	GO:0051223	gProfiler	1.120e+1224	0.000172	1
GO:BP	GO:1904029	regulation of cyclin-dependent protein kinase activity	GO:1904029	WebGestalt	1.120e+1225	0.000169	1
GO:BP	GO:0055080	monoatomic cation homeostasis	GO:0055080	gProfiler	1.120e+1226	0.000163	1
GO:BP	GO:0001823	mesonephros development	GO:0001823	gProfiler	1.120e+1227	0.00016	1
GO:BP	GO:0007093	mitotic cell cycle checkpoint signaling	GO:0007093	gProfiler	1.120e+1228	0.00016	1
GO:BP	GO:0009154	purine ribonucleotide catabolic process	GO:0009154	gProfiler	1.120e+1229	0.00016	1
GO:BP	GO:0021675	nerve development	GO:0021675	gProfiler	1.120e+1230	0.00016	1
GO:BP	GO:0045667	regulation of osteoblast differentiation	GO:0045667	gProfiler	1.120e+1231	0.00016	1
GO:BP	GO:0051224	negative regulation of protein transport	GO:0051224	gProfiler	1.120e+1232	0.00016	1
GO:BP	GO:0051963	regulation of synapse assembly	GO:0051963	gProfiler	1.120e+1233	0.00016	1
GO:BP	GO:0045670	regulation of osteoclast differentiation	GO:0045670	gProfiler	1.120e+1234	0.000156	1
GO:BP	GO:0006837	serotonin transport	GO:0006837	gProfiler	1.120e+1235	0.000155	1
GO:BP	GO:0043032	positive regulation of macrophage activation	GO:0043032	gProfiler	1.120e+1236	0.000155	1
GO:MF	GO:0003777	microtubule motor activity	GO:0003777	gProfiler	1.120e+1237	0.000152	1
GO:BP	GO:0009416	response to light stimulus	GO:0009416	gProfiler	1.120e+1238	0.000152	1
GO:BP	GO:0030501	positive regulation of bone mineralization	GO:0030501	gProfiler	1.120e+1239	0.000152	1
GO:CC	GO:0031984	organelle subcompartment	GO:0031984	gProfiler	1.120e+1240	0.000152	1
GO:CC	GO:0045178	basal part of cell	GO:0045178	gProfiler	1.120e+1241	0.00015	1
GO:BP	GO:0051716	cellular response to stimulus	GO:0051716	gProfiler	1.120e+1242	5.87e-39	1
GO:BP	GO:0097237	cellular response to toxic substance	GO:0097237	gProfiler	1.120e+1243	0.000148	1
GO:BP	GO:2001234	negative regulation of apoptotic signaling pathway	GO:2001234	gProfiler	1.120e+1244	0.000148	1
GO:BP	GO:0097164	ammonium ion metabolic process	GO:0097164	WebGestalt	1.120e+1245	0.000146	1
GO:BP	GO:1900746	regulation of vascular endothelial growth factor signaling pathway	GO:1900746	gProfiler	1.120e+1246	0.000146	1
GO:BP	GO:0050773	regulation of dendrite development	GO:0050773	gProfiler	1.120e+1247	0.000142	1
GO:BP	GO:0001657	ureteric bud development	GO:0001657	gProfiler	1.120e+1248	0.00014	1
GO:BP	GO:0072523	purine-containing compound catabolic process	GO:0072523	gProfiler	1.120e+1249	0.00014	1
GO:BP	GO:0008361	regulation of cell size	GO:0008361	gProfiler	1.120e+1250	0.000138	1
GO:BP	GO:0032368	regulation of lipid transport	GO:0032368	gProfiler	1.120e+1251	0.000135	1
GO:BP	GO:0051783	regulation of nuclear division	GO:0051783	gProfiler	1.120e+1252	0.000135	1
GO:BP	GO:0060041	retina development in camera-type eye	GO:0060041	gProfiler	1.120e+1253	0.000135	1
GO:BP	GO:0045834	positive regulation of lipid metabolic process	GO:0045834	gProfiler	1.120e+1254	0.000134	1
GO:BP	GO:0051494	negative regulation of cytoskeleton organization	GO:0051494	gProfiler	1.120e+1255	0.000129	1
GO:BP	GO:0032964	collagen biosynthetic process	GO:0032964	gProfiler	1.120e+1256	0.000127	1
GO:BP	GO:0009617	response to bacterium	GO:0009617	gProfiler	1.120e+1257	0.000124	1
GO:BP	GO:0098662	inorganic cation transmembrane transport	GO:0098662	gProfiler	1.120e+1258	0.000122	1
GO:BP	GO:0008347	glial cell migration	GO:0008347	gProfiler	1.120e+1259	0.000121	1
GO:BP	GO:0032496	response to lipopolysaccharide	GO:0032496	gProfiler	1.120e+1260	0.000121	1
GO:BP	GO:0060828	regulation of canonical Wnt signaling pathway	GO:0060828	gProfiler	1.120e+1261	0.000121	1
GO:CC	GO:0099634	postsynaptic specialization membrane	GO:0099634	gProfiler	1.120e+1262	0.000121	1
GO:BP	GO:0050708	regulation of protein secretion	GO:0050708	gProfiler	1.120e+1263	0.00012	1
GO:MF	GO:0106310	protein serine kinase activity	GO:0106310	gProfiler	1.120e+1264	0.000117	1
GO:BP	GO:0046209	nitric oxide metabolic process	GO:0046209	gProfiler	1.120e+1265	0.000116	1
GO:BP	GO:0051988	regulation of attachment of spindle microtubules to kinetochore	GO:0051988	gProfiler	1.120e+1266	0.000115	1
GO:BP	GO:0010556	regulation of macromolecule biosynthetic process	GO:0010556	gProfiler	1.120e+1267	0.000112	1
GO:BP	GO:0051640	organelle localization	GO:0051640	gProfiler	1.120e+1268	0.000112	1
GO:BP	GO:0015718	monocarboxylic acid transport	GO:0015718	gProfiler	1.120e+1269	0.000111	1
GO:BP	GO:0042940	D-amino acid transport	GO:0042940	gProfiler	1.120e+1270	0.00011	1
GO:BP	GO:0060343	trabecula formation	GO:0060343	gProfiler	1.120e+1271	0.000109	1
GO:BP	GO:0048519	negative regulation of biological process	GO:0048519	gProfiler	1.120e+1272	1.86e-40	1
GO:BP	GO:0006865	amino acid transport	GO:0006865	gProfiler	1.120e+1273	0.000103	1
GO:BP	GO:0048145	regulation of fibroblast proliferation	GO:0048145	gProfiler	1.120e+1274	0.000103	1
GO:BP	GO:0061900	glial cell activation	GO:0061900	gProfiler	1.120e+1275	0.000103	1
GO:BP	GO:0031641	regulation of myelination	GO:0031641	gProfiler	1.120e+1276	0.000102	1
GO:BP	GO:0046849	bone remodeling	GO:0046849	gProfiler	1.120e+1277	0.000102	1
GO:BP	GO:0099024	plasma membrane invagination	GO:0099024	gProfiler	1.120e+1278	0.000102	1
GO:BP	GO:0006195	purine nucleotide catabolic process	GO:0006195	gProfiler	1.120e+1279	9.91e-05	1
GO:BP	GO:0021987	cerebral cortex development	GO:0021987	gProfiler	1.120e+1280	9.58e-05	1
GO:CC	GO:0030027	lamellipodium	GO:0030027	gProfiler	1.120e+1281	9.58e-05	1
GO:BP	GO:0043113	receptor clustering	GO:0043113	gProfiler	1.120e+1282	9.28e-05	1
GO:BP	GO:0043524	negative regulation of neuron apoptotic process	GO:0043524	gProfiler	1.120e+1283	9.11e-05	1
GO:BP	GO:0044092	negative regulation of molecular function	GO:0044092	gProfiler	1.120e+1284	9.04e-05	1
GO:BP	GO:0071705	nitrogen compound transport	GO:0071705	gProfiler	1.120e+1285	9.07e-05	1
GO:BP	GO:0051248	negative regulation of protein metabolic process	GO:0051248	gProfiler	1.120e+1286	8.95e-05	1
GO:BP	GO:0060349	bone morphogenesis	GO:0060349	gProfiler	1.120e+1287	8.86e-05	1
GO:BP	GO:1901699	cellular response to nitrogen compound	GO:1901699	gProfiler	1.120e+1288	8.79e-05	1
GO:BP	GO:0070201	regulation of establishment of protein localization	GO:0070201	gProfiler	1.120e+1289	8.75e-05	1
GO:BP	GO:0070167	regulation of biomineral tissue development	GO:0070167	gProfiler	1.120e+1290	8.7e-05	1
GO:BP	GO:0099565	chemical synaptic transmission, postsynaptic	GO:0099565	gProfiler	1.120e+1291	8.66e-05	1
GO:BP	GO:0051304	chromosome separation	GO:0051304	gProfiler	1.120e+1292	8.63e-05	1
GO:BP	GO:0045089	positive regulation of innate immune response	GO:0045089	gProfiler	1.120e+1293	8.53e-05	1
GO:BP	GO:0030100	regulation of endocytosis	GO:0030100	gProfiler	1.120e+1294	8.42e-05	1
GO:CC	GO:0005871	kinesin complex	GO:0005871	gProfiler	1.120e+1295	8.27e-05	1
GO:BP	GO:0019318	hexose metabolic process	GO:0019318	gProfiler	1.120e+1296	8.15e-05	1
GO:MF	GO:0042803	protein homodimerization activity	GO:0042803	gProfiler	1.120e+1297	8.16e-05	1
GO:MF	GO:0043167	ion binding	GO:0043167	gProfiler	1.120e+1298	1.03e-41	1
GO:BP	GO:1905952	regulation of lipid localization	GO:1905952	gProfiler	1.120e+1299	7.85e-05	1
GO:BP	GO:0006937	regulation of muscle contraction	GO:0006937	gProfiler	1.120e+1300	7.75e-05	1
GO:BP	GO:0021537	telencephalon development	GO:0021537	gProfiler	1.120e+1301	7.66e-05	1
GO:BP	GO:0099068	postsynapse assembly	GO:0099068	gProfiler	1.120e+1302	7.66e-05	1
GO:BP	GO:1990776	response to angiotensin	GO:1990776	gProfiler	1.120e+1303	7.66e-05	1
GO:BP	GO:0051303	establishment of chromosome localization	GO:0051303	gProfiler	1.120e+1304	7.67e-05	1
GO:BP	GO:1905039	carboxylic acid transmembrane transport	GO:1905039	gProfiler	1.120e+1305	7.68e-05	1
GO:BP	GO:0071677	positive regulation of mononuclear cell migration	GO:0071677	gProfiler	1.120e+1306	7.63e-05	1
GO:BP	GO:0021543	pallium development	GO:0021543	gProfiler	1.120e+1307	7.56e-05	1
GO:MF	GO:0036094	small molecule binding	GO:0036094	gProfiler	1.120e+1308	3.95e-42	1
GO:BP	GO:0051781	positive regulation of cell division	GO:0051781	gProfiler	1.120e+1309	7.03e-05	1
GO:BP	GO:0043122	regulation of canonical NF-kappaB signal transduction	GO:0043122	gProfiler	1.120e+1310	6.88e-05	1
GO:BP	GO:0010594	regulation of endothelial cell migration	GO:0010594	gProfiler	1.120e+1311	6.76e-05	1
GO:BP	GO:0050801	monoatomic ion homeostasis	GO:0050801	gProfiler	1.120e+1312	6.78e-05	1
KEGG	map05200	Pathways in cancer	map05200	gProfiler	1.120e+1313	6.53e-05	1
GO:BP	GO:0009166	nucleotide catabolic process	GO:0009166	gProfiler	1.120e+1314	6.43e-05	1
GO:BP	GO:0045471	response to ethanol	GO:0045471	gProfiler	1.120e+1315	6.43e-05	1
GO:BP	GO:1903825	organic acid transmembrane transport	GO:1903825	gProfiler	1.120e+1316	6.43e-05	1
GO:BP	GO:0007520	myoblast fusion	GO:0007520	gProfiler	1.120e+1317	6.36e-05	1
GO:BP	GO:0035914	skeletal muscle cell differentiation	GO:0035914	gProfiler	1.120e+1318	6.26e-05	1
GO:BP	GO:0048608	reproductive structure development	GO:0048608	gProfiler	1.120e+1319	6.01e-05	1
GO:BP	GO:0014015	positive regulation of gliogenesis	GO:0014015	gProfiler	1.120e+1320	5.91e-05	1
GO:BP	GO:0002761	regulation of myeloid leukocyte differentiation	GO:0002761	gProfiler	1.120e+1321	5.93e-05	1
GO:BP	GO:0098655	monoatomic cation transmembrane transport	GO:0098655	gProfiler	1.120e+1322	5.82e-05	1
GO:BP	GO:1901292	nucleoside phosphate catabolic process	GO:1901292	gProfiler	1.120e+1323	5.8e-05	1
GO:BP	GO:1905954	positive regulation of lipid localization	GO:1905954	gProfiler	1.120e+1324	5.69e-05	1
GO:BP	GO:0051983	regulation of chromosome segregation	GO:0051983	gProfiler	1.120e+1325	5.65e-05	1
GO:BP	GO:0060048	cardiac muscle contraction	GO:0060048	gProfiler	1.120e+1326	5.55e-05	1
GO:CC	GO:0005739	mitochondrion	GO:0005739	gProfiler	1.120e+1327	5.31e-05	1
GO:BP	GO:1901987	regulation of cell cycle phase transition	GO:1901987	gProfiler	1.120e+1328	5.26e-05	1
GO:BP	GO:0072657	protein localization to membrane	GO:0072657	gProfiler	1.120e+1329	5.13e-05	1
GO:BP	GO:0022408	negative regulation of cell-cell adhesion	GO:0022408	gProfiler	1.120e+1330	5.06e-05	1
GO:BP	GO:0048146	positive regulation of fibroblast proliferation	GO:0048146	gProfiler	1.120e+1331	5.07e-05	1
GO:BP	GO:0060055	angiogenesis involved in wound healing	GO:0060055	gProfiler	1.120e+1332	4.98e-05	1
GO:BP	GO:1902547	regulation of cellular response to vascular endothelial growth factor stimulus	GO:1902547	gProfiler	1.120e+1333	4.98e-05	1
GO:CC	GO:0032587	ruffle membrane	GO:0032587	gProfiler	1.120e+1334	4.96e-05	1
GO:BP	GO:0006911	phagocytosis, engulfment	GO:0006911	gProfiler	1.120e+1335	4.95e-05	1
GO:CC	GO:0005592	collagen type XI trimer	GO:0005592	gProfiler	1.120e+1336	4.92e-05	1
GO:BP	GO:0048661	positive regulation of smooth muscle cell proliferation	GO:0048661	gProfiler	1.120e+1337	4.88e-05	1
GO:BP	GO:0032642	regulation of chemokine production	GO:0032642	gProfiler	1.120e+1338	4.82e-05	1
GO:BP	GO:0048732	gland development	GO:0048732	gProfiler	1.120e+1339	4.7e-05	1
GO:BP	GO:0050864	regulation of B cell activation	GO:0050864	gProfiler	1.120e+1340	4.7e-05	1
GO:BP	GO:0045229	external encapsulating structure organization	GO:0045229	gProfiler	1.120e+1341	4.75e-44	1
GO:BP	GO:0120254	olefinic compound metabolic process	GO:0120254	gProfiler	1.120e+1342	4.63e-05	1
GO:BP	GO:0071674	mononuclear cell migration	GO:0071674	gProfiler	1.120e+1343	4.58e-05	1
GO:CC	GO:0043083	synaptic cleft	GO:0043083	gProfiler	1.120e+1344	4.43e-05	1
GO:BP	GO:0051336	regulation of hydrolase activity	GO:0051336	gProfiler	1.120e+1345	4.26e-05	1
GO:CC	GO:1902495	transmembrane transporter complex	GO:1902495	gProfiler	1.120e+1346	4.23e-05	1
GO:BP	GO:0001837	epithelial to mesenchymal transition	GO:0001837	gProfiler	1.120e+1347	4.15e-05	1
GO:BP	GO:0007163	establishment or maintenance of cell polarity	GO:0007163	gProfiler	1.120e+1348	4.15e-05	1
GO:BP	GO:0000022	mitotic spindle elongation	GO:0000022	gProfiler	1.120e+1349	4.11e-05	1
GO:BP	GO:0031345	negative regulation of cell projection organization	GO:0031345	gProfiler	1.120e+1350	4.11e-05	1
GO:BP	GO:0050905	neuromuscular process	GO:0050905	gProfiler	1.120e+1351	4.11e-05	1
GO:BP	GO:0072330	monocarboxylic acid biosynthetic process	GO:0072330	gProfiler	1.120e+1352	4.11e-05	1
GO:BP	GO:1903035	negative regulation of response to wounding	GO:1903035	gProfiler	1.120e+1353	4.11e-05	1
GO:BP	GO:0051279	regulation of release of sequestered calcium ion into cytosol	GO:0051279	gProfiler	1.120e+1354	3.96e-05	1
GO:BP	GO:0042593	glucose homeostasis	GO:0042593	gProfiler	1.120e+1355	3.97e-05	1
GO:BP	GO:0002455	humoral immune response mediated by circulating immunoglobulin	GO:0002455	gProfiler	1.120e+1356	3.83e-05	1
GO:BP	GO:0006636	unsaturated fatty acid biosynthetic process	GO:0006636	gProfiler	1.120e+1357	3.83e-05	1
GO:BP	GO:0002285	lymphocyte activation involved in immune response	GO:0002285	gProfiler	1.120e+1358	3.76e-05	1
GO:BP	GO:0030316	osteoclast differentiation	GO:0030316	gProfiler	1.120e+1359	3.61e-05	1
GO:BP	GO:0060996	dendritic spine development	GO:0060996	gProfiler	1.120e+1360	3.61e-05	1
GO:CC	GO:1990752	microtubule end	GO:1990752	gProfiler	1.120e+1361	3.56e-05	1
GO:BP	GO:0009987	cellular process	GO:0009987	gProfiler	1.120e+1362	2.89e-45	1
GO:BP	GO:0050731	positive regulation of peptidyl-tyrosine phosphorylation	GO:0050731	gProfiler	1.120e+1363	3.48e-05	1
GO:MF	GO:0008233	peptidase activity	GO:0008233	gProfiler	1.120e+1364	3.4e-05	1
GO:BP	GO:0070252	actin-mediated cell contraction	GO:0070252	gProfiler	1.120e+1365	3.33e-05	1
GO:BP	GO:0050771	negative regulation of axonogenesis	GO:0050771	gProfiler	1.120e+1366	3.31e-05	1
GO:BP	GO:0002495	antigen processing and presentation of peptide antigen via MHC class II	GO:0002495	gProfiler	1.120e+1367	3.27e-05	1
GO:BP	GO:0009743	response to carbohydrate	GO:0009743	gProfiler	1.120e+1368	3.27e-05	1
GO:BP	GO:0030194	positive regulation of blood coagulation	GO:0030194	gProfiler	1.120e+1369	3.27e-05	1
GO:BP	GO:1900048	positive regulation of hemostasis	GO:1900048	gProfiler	1.120e+1370	3.27e-05	1
GO:BP	GO:1903977	positive regulation of glial cell migration	GO:1903977	gProfiler	1.120e+1371	3.27e-05	1
GO:BP	GO:0009746	response to hexose	GO:0009746	gProfiler	1.120e+1372	3.12e-05	1
GO:BP	GO:0034284	response to monosaccharide	GO:0034284	gProfiler	1.120e+1373	3.11e-05	1
GO:BP	GO:0007088	regulation of mitotic nuclear division	GO:0007088	gProfiler	1.120e+1374	3.06e-05	1
GO:BP	GO:0098771	inorganic ion homeostasis	GO:0098771	gProfiler	1.120e+1375	3.02e-05	1
GO:BP	GO:0042116	macrophage activation	GO:0042116	gProfiler	1.120e+1376	2.97e-05	1
GO:BP	GO:0009261	ribonucleotide catabolic process	GO:0009261	gProfiler	1.120e+1377	2.94e-05	1
GO:BP	GO:0071675	regulation of mononuclear cell migration	GO:0071675	gProfiler	1.120e+1378	2.94e-05	1
GO:BP	GO:0007519	skeletal muscle tissue development	GO:0007519	gProfiler	1.120e+1379	2.93e-05	1
GO:BP	GO:0032640	tumor necrosis factor production	GO:0032640	gProfiler	1.120e+1380	2.93e-05	1
GO:BP	GO:0032680	regulation of tumor necrosis factor production	GO:0032680	gProfiler	1.120e+1381	2.93e-05	1
GO:BP	GO:0072006	nephron development	GO:0072006	gProfiler	1.120e+1382	2.93e-05	1
GO:BP	GO:0048468	cell development	GO:0048468	gProfiler	1.120e+1383	4.5e-46	1
GO:CC	GO:0001527	microfibril	GO:0001527	gProfiler	1.120e+1384	2.85e-05	1
GO:CC	GO:0032432	actin filament bundle	GO:0032432	gProfiler	1.120e+1385	2.85e-05	1
GO:BP	GO:0022617	extracellular matrix disassembly	GO:0022617	gProfiler	1.120e+1386	2.78e-05	1
GO:BP	GO:0030900	forebrain development	GO:0030900	gProfiler	1.120e+1387	2.75e-05	1
GO:BP	GO:0050671	positive regulation of lymphocyte proliferation	GO:0050671	gProfiler	1.120e+1388	2.72e-05	1
GO:BP	GO:1901990	regulation of mitotic cell cycle phase transition	GO:1901990	gProfiler	1.120e+1389	2.68e-05	1
GO:BP	GO:0046470	phosphatidylcholine metabolic process	GO:0046470	gProfiler	1.120e+1390	2.64e-05	1
GO:BP	GO:0048511	rhythmic process	GO:0048511	gProfiler	1.120e+1391	2.64e-05	1
GO:BP	GO:0050709	negative regulation of protein secretion	GO:0050709	gProfiler	1.120e+1392	2.63e-05	1
GO:MF	GO:0022857	transmembrane transporter activity	GO:0022857	gProfiler	1.120e+1393	2.59e-05	1
GO:BP	GO:0002833	positive regulation of response to biotic stimulus	GO:0002833	gProfiler	1.120e+1394	2.58e-05	1
GO:BP	GO:0003018	vascular process in circulatory system	GO:0003018	gProfiler	1.120e+1395	2.57e-05	1
GO:BP	GO:0008038	neuron recognition	GO:0008038	gProfiler	1.120e+1396	2.55e-05	1
GO:BP	GO:0046879	hormone secretion	GO:0046879	gProfiler	1.120e+1397	2.55e-05	1
GO:BP	GO:0032330	regulation of chondrocyte differentiation	GO:0032330	gProfiler	1.120e+1398	2.52e-05	1
GO:CC	GO:0070382	exocytic vesicle	GO:0070382	gProfiler	1.120e+1399	2.46e-05	1
GO:BP	GO:1905114	cell surface receptor signaling pathway involved in cell-cell signaling	GO:1905114	WebGestalt	1.120e+1400	2.39e-05	1
GO:BP	GO:0048562	embryonic organ morphogenesis	GO:0048562	gProfiler	1.120e+1401	2.32e-05	1
GO:BP	GO:0045216	cell-cell junction organization	GO:0045216	gProfiler	1.120e+1402	2.28e-05	1
GO:BP	GO:0098660	inorganic ion transmembrane transport	GO:0098660	gProfiler	1.120e+1403	2.25e-05	1
GO:BP	GO:0035987	endodermal cell differentiation	GO:0035987	gProfiler	1.120e+1404	2.26e-05	1
GO:BP	GO:1903115	regulation of actin filament-based movement	GO:1903115	gProfiler	1.120e+1405	2.26e-05	1
GO:BP	GO:0038065	collagen-activated signaling pathway	GO:0038065	gProfiler	1.120e+1406	2.21e-05	1
GO:BP	GO:0051924	regulation of calcium ion transport	GO:0051924	gProfiler	1.120e+1407	2.12e-05	1
GO:BP	GO:0042098	T cell proliferation	GO:0042098	gProfiler	1.120e+1408	2.11e-05	1
GO:BP	GO:1903532	positive regulation of secretion by cell	GO:1903532	gProfiler	1.120e+1409	2.1e-05	1
GO:BP	GO:0045778	positive regulation of ossification	GO:0045778	gProfiler	1.120e+1410	2.09e-05	1
GO:CC	GO:0030426	growth cone	GO:0030426	gProfiler	1.120e+1411	2.06e-05	1
GO:BP	GO:1904018	positive regulation of vasculature development	GO:1904018	gProfiler	1.120e+1412	2.05e-05	1
GO:BP	GO:0051261	protein depolymerization	GO:0051261	gProfiler	1.120e+1413	2.01e-05	1
GO:BP	GO:0014902	myotube differentiation	GO:0014902	gProfiler	1.120e+1414	2e-05	1
GO:CC	GO:0043197	dendritic spine	GO:0043197	gProfiler	1.120e+1415	1.9e-05	1
GO:BP	GO:0042129	regulation of T cell proliferation	GO:0042129	gProfiler	1.120e+1416	1.88e-05	1
GO:MF	GO:0050662	coenzyme binding	GO:0050662	WebGestalt	1.120e+1417	1.85e-05	1
GO:BP	GO:0030003	intracellular monoatomic cation homeostasis	GO:0030003	gProfiler	1.120e+1418	1.8e-05	1
GO:BP	GO:0062197	cellular response to chemical stress	GO:0062197	gProfiler	1.120e+1419	1.8e-05	1
GO:BP	GO:0007613	memory	GO:0007613	gProfiler	1.120e+1420	1.77e-05	1
GO:BP	GO:1903555	regulation of tumor necrosis factor superfamily cytokine production	GO:1903555	gProfiler	1.120e+1421	1.74e-05	1
GO:BP	GO:0002831	regulation of response to biotic stimulus	GO:0002831	gProfiler	1.120e+1422	1.72e-05	1
GO:BP	GO:0061045	negative regulation of wound healing	GO:0061045	gProfiler	1.120e+1423	1.7e-05	1
GO:BP	GO:0048754	branching morphogenesis of an epithelial tube	GO:0048754	gProfiler	1.120e+1424	1.69e-05	1
GO:BP	GO:0032535	regulation of cellular component size	GO:0032535	gProfiler	1.120e+1425	1.65e-05	1
GO:CC	GO:0098793	presynapse	GO:0098793	gProfiler	1.120e+1426	1.63e-05	1
GO:BP	GO:0050730	regulation of peptidyl-tyrosine phosphorylation	GO:0050730	gProfiler	1.120e+1427	1.61e-05	1
GO:BP	GO:0051250	negative regulation of lymphocyte activation	GO:0051250	gProfiler	1.120e+1428	1.6e-05	1
GO:BP	GO:0044772	mitotic cell cycle phase transition	GO:0044772	gProfiler	1.120e+1429	1.57e-05	1
GO:CC	GO:0043296	apical junction complex	GO:0043296	gProfiler	1.120e+1430	1.56e-05	1
GO:BP	GO:0032946	positive regulation of mononuclear cell proliferation	GO:0032946	gProfiler	1.120e+1431	1.55e-05	1
KEGG	map05150	Staphylococcus aureus infection	map05150	WebGestalt	1.120e+1432	1.52e-05	1
GO:BP	GO:0051256	mitotic spindle midzone assembly	GO:0051256	gProfiler	1.120e+1433	1.51e-05	1
GO:BP	GO:0051231	spindle elongation	GO:0051231	gProfiler	1.120e+1434	1.5e-05	1
GO:BP	GO:0051255	spindle midzone assembly	GO:0051255	gProfiler	1.120e+1435	1.5e-05	1
GO:MF	GO:0016773	phosphotransferase activity, alcohol group as acceptor	GO:0016773	gProfiler	1.120e+1436	1.48e-05	1
GO:MF	GO:0140096	catalytic activity, acting on a protein	GO:0140096	gProfiler	1.120e+1437	1.46e-05	1
GO:BP	GO:0045766	positive regulation of angiogenesis	GO:0045766	gProfiler	1.120e+1438	1.41e-05	1
GO:BP	GO:0045685	regulation of glial cell differentiation	GO:0045685	gProfiler	1.120e+1439	1.38e-05	1
GO:BP	GO:0048659	smooth muscle cell proliferation	GO:0048659	gProfiler	1.120e+1440	1.32e-05	1
GO:BP	GO:0003015	heart process	GO:0003015	gProfiler	1.120e+1441	1.26e-05	1
GO:BP	GO:0008608	attachment of spindle microtubules to kinetochore	GO:0008608	gProfiler	1.120e+1442	1.26e-05	1
GO:BP	GO:0097106	postsynaptic density organization	GO:0097106	gProfiler	1.120e+1443	1.26e-05	1
GO:MF	GO:0032559	adenyl ribonucleotide binding	GO:0032559	gProfiler	1.120e+1444	1.24e-05	1
GO:BP	GO:0045582	positive regulation of T cell differentiation	GO:0045582	gProfiler	1.120e+1445	1.24e-05	1
GO:BP	GO:0042246	tissue regeneration	GO:0042246	gProfiler	1.120e+1446	1.23e-05	1
GO:BP	GO:0141091	transforming growth factor beta receptor superfamily signaling pathway	GO:0141091	gProfiler	1.120e+1447	1.2e-05	1
GO:BP	GO:0060627	regulation of vesicle-mediated transport	GO:0060627	gProfiler	1.120e+1448	1.17e-05	1
GO:BP	GO:0006873	intracellular monoatomic ion homeostasis	GO:0006873	gProfiler	1.120e+1449	1.13e-05	1
GO:MF	GO:0004672	protein kinase activity	GO:0004672	gProfiler	1.120e+1450	1.12e-05	1
GO:BP	GO:0002504	antigen processing and presentation of peptide or polysaccharide antigen via MHC class II	GO:0002504	gProfiler	1.120e+1451	1.11e-05	1
GO:BP	GO:0034638	phosphatidylcholine catabolic process	GO:0034638	gProfiler	1.120e+1452	1.11e-05	1
GO:BP	GO:0048660	regulation of smooth muscle cell proliferation	GO:0048660	gProfiler	1.120e+1453	1.11e-05	1
GO:BP	GO:0050820	positive regulation of coagulation	GO:0050820	gProfiler	1.120e+1454	1.11e-05	1
GO:BP	GO:0061138	morphogenesis of a branching epithelium	GO:0061138	gProfiler	1.120e+1455	1.09e-05	1
GO:CC	GO:0098589	membrane region	GO:0098589	WebGestalt	1.120e+1456	1.05e-05	1
GO:BP	GO:0051897	positive regulation of phosphatidylinositol 3-kinase/protein kinase B signal transduction	GO:0051897	gProfiler	1.120e+1457	1.04e-05	1
GO:MF	GO:0005524	ATP binding	GO:0005524	gProfiler	1.120e+1458	9.51e-06	1
GO:MF	GO:0019900	kinase binding	GO:0019900	gProfiler	1.120e+1459	9.41e-06	1
GO:BP	GO:0099175	regulation of postsynapse organization	GO:0099175	gProfiler	1.120e+1460	9.31e-06	1
GO:BP	GO:0044248	cellular catabolic process	GO:0044248	gProfiler	1.120e+1461	8.76e-06	1
GO:BP	GO:0045087	innate immune response	GO:0045087	gProfiler	1.120e+1462	8.76e-06	1
GO:MF	GO:0004175	endopeptidase activity	GO:0004175	gProfiler	1.120e+1463	8.67e-06	1
GO:BP	GO:0019637	organophosphate metabolic process	GO:0019637	gProfiler	1.120e+1464	8.65e-06	1
GO:MF	GO:0016301	kinase activity	GO:0016301	gProfiler	1.120e+1465	8.45e-06	1
GO:BP	GO:0090257	regulation of muscle system process	GO:0090257	gProfiler	1.120e+1466	8.43e-06	1
GO:BP	GO:0000281	mitotic cytokinesis	GO:0000281	gProfiler	1.120e+1467	8.44e-06	1
GO:BP	GO:0001941	postsynaptic membrane organization	GO:0001941	gProfiler	1.120e+1468	8.38e-06	1
GO:BP	GO:1902904	negative regulation of supramolecular fiber organization	GO:1902904	gProfiler	1.120e+1469	8.32e-06	1
GO:BP	GO:0030099	myeloid cell differentiation	GO:0030099	gProfiler	1.120e+1470	8.18e-06	1
GO:BP	GO:0048813	dendrite morphogenesis	GO:0048813	gProfiler	1.120e+1471	7.96e-06	1
GO:BP	GO:0090288	negative regulation of cellular response to growth factor stimulus	GO:0090288	gProfiler	1.120e+1472	7.89e-06	1
GO:BP	GO:0072073	kidney epithelium development	GO:0072073	gProfiler	1.120e+1473	7.8e-06	1
GO:BP	GO:0001659	temperature homeostasis	GO:0001659	gProfiler	1.120e+1474	7.56e-06	1
GO:BP	GO:0060538	skeletal muscle organ development	GO:0060538	gProfiler	1.120e+1475	7.44e-06	1
GO:MF	GO:0019901	protein kinase binding	GO:0019901	gProfiler	1.120e+1476	7.24e-06	1
GO:BP	GO:0043085	positive regulation of catalytic activity	GO:0043085	gProfiler	1.120e+1477	7.02e-06	1
GO:BP	GO:0032722	positive regulation of chemokine production	GO:0032722	gProfiler	1.120e+1478	6.81e-06	1
GO:BP	GO:0046394	carboxylic acid biosynthetic process	GO:0046394	gProfiler	1.120e+1479	6.79e-06	1
GO:BP	GO:0051649	establishment of localization in cell	GO:0051649	gProfiler	1.120e+1480	5.95e-06	1
GO:MF	GO:0008270	zinc ion binding	GO:0008270	gProfiler	1.120e+1481	5.91e-06	1
GO:MF	GO:0032555	purine ribonucleotide binding	GO:0032555	gProfiler	1.120e+1482	5.91e-06	1
GO:BP	GO:0032956	regulation of actin cytoskeleton organization	GO:0032956	gProfiler	1.120e+1483	5.83e-06	1
GO:BP	GO:0051310	metaphase chromosome alignment	GO:0051310	gProfiler	1.120e+1484	5.84e-06	1
GO:CC	GO:0044309	neuron spine	GO:0044309	gProfiler	1.120e+1485	5.69e-06	1
GO:BP	GO:0050794	regulation of cellular process	GO:0050794	gProfiler	1.120e+1486	2.01e-53	1
GO:BP	GO:0018108	peptidyl-tyrosine phosphorylation	GO:0018108	gProfiler	1.120e+1487	5.16e-06	1
GO:MF	GO:0005215	transporter activity	GO:0005215	gProfiler	1.120e+1488	5.06e-06	1
GO:MF	GO:0031406	carboxylic acid binding	GO:0031406	gProfiler	1.120e+1489	5.06e-06	1
GO:MF	GO:0035639	purine ribonucleoside triphosphate binding	GO:0035639	gProfiler	1.120e+1490	4.89e-06	1
GO:BP	GO:0032755	positive regulation of interleukin-6 production	GO:0032755	gProfiler	1.120e+1491	4.86e-06	1
GO:BP	GO:0051668	localization within membrane	GO:0051668	gProfiler	1.120e+1492	4.77e-06	1
GO:BP	GO:0060070	canonical Wnt signaling pathway	GO:0060070	gProfiler	1.120e+1493	4.61e-06	1
GO:MF	GO:0032553	ribonucleotide binding	GO:0032553	gProfiler	1.120e+1494	4.48e-06	1
GO:BP	GO:0009314	response to radiation	GO:0009314	gProfiler	1.120e+1495	4.4e-06	1
GO:BP	GO:0050804	modulation of chemical synaptic transmission	GO:0050804	gProfiler	1.120e+1496	4.29e-06	1
GO:BP	GO:0032271	regulation of protein polymerization	GO:0032271	gProfiler	1.120e+1497	4.26e-06	1
GO:BP	GO:0010977	negative regulation of neuron projection development	GO:0010977	gProfiler	1.120e+1498	4.22e-06	1
GO:BP	GO:0060078	regulation of postsynaptic membrane potential	GO:0060078	gProfiler	1.120e+1499	4.22e-06	1
GO:CC	GO:0033267	axon part	GO:0033267	WebGestalt	1.120e+1500	4.19e-06	1
GO:BP	GO:0032501	multicellular organismal process	GO:0032501	gProfiler	1.120e+1501	1.64e-54	1
GO:BP	GO:0048709	oligodendrocyte differentiation	GO:0048709	gProfiler	1.120e+1502	4.11e-06	1
GO:BP	GO:0046883	regulation of hormone secretion	GO:0046883	gProfiler	1.120e+1503	4.06e-06	1
GO:BP	GO:0140546	defense response to symbiont	GO:0140546	gProfiler	1.120e+1504	3.69e-06	1
GO:BP	GO:0048565	digestive tract development	GO:0048565	gProfiler	1.120e+1505	3.68e-06	1
GO:BP	GO:0097529	myeloid leukocyte migration	GO:0097529	gProfiler	1.120e+1506	3.65e-06	1
GO:BP	GO:0070527	platelet aggregation	GO:0070527	gProfiler	1.120e+1507	3.58e-06	1
GO:BP	GO:0008016	regulation of heart contraction	GO:0008016	gProfiler	1.120e+1508	3.51e-06	1
GO:BP	GO:0016358	dendrite development	GO:0016358	gProfiler	1.120e+1509	3.42e-06	1
GO:CC	GO:0072686	mitotic spindle	GO:0072686	gProfiler	1.120e+1510	3.35e-06	1
GO:BP	GO:0010639	negative regulation of organelle organization	GO:0010639	gProfiler	1.120e+1511	3.36e-06	1
GO:BP	GO:0051146	striated muscle cell differentiation	GO:0051146	gProfiler	1.120e+1512	3.36e-06	1
GO:BP	GO:0060047	heart contraction	GO:0060047	gProfiler	1.120e+1513	3.25e-06	1
GO:BP	GO:0006955	immune response	GO:0006955	gProfiler	1.120e+1514	3.12e-06	1
GO:BP	GO:0006869	lipid transport	GO:0006869	gProfiler	1.120e+1515	3.08e-06	1
GO:BP	GO:0009889	regulation of biosynthetic process	GO:0009889	gProfiler	1.120e+1516	3.01e-06	1
GO:BP	GO:0033993	response to lipid	GO:0033993	gProfiler	1.120e+1517	2.92e-06	1
GO:BP	GO:0001936	regulation of endothelial cell proliferation	GO:0001936	gProfiler	1.120e+1518	2.72e-06	1
GO:BP	GO:0001706	endoderm formation	GO:0001706	gProfiler	1.120e+1519	2.71e-06	1
GO:BP	GO:0002687	positive regulation of leukocyte migration	GO:0002687	gProfiler	1.120e+1520	2.71e-06	1
GO:BP	GO:0050896	response to stimulus	GO:0050896	gProfiler	1.120e+1521	1.37e-56	1
GO:CC	GO:0070013	intracellular organelle lumen	GO:0070013	enrichR	1.120e+1522	2.45e-06	1
GO:CC	GO:0098802	plasma membrane signaling receptor complex	GO:0098802	gProfiler	1.120e+1523	2.38e-06	1
GO:BP	GO:0002062	chondrocyte differentiation	GO:0002062	gProfiler	1.120e+1524	2.29e-06	1
GO:BP	GO:0030282	bone mineralization	GO:0030282	gProfiler	1.120e+1525	2.16e-06	1
GO:CC	GO:0005768	endosome	GO:0005768	gProfiler	1.120e+1526	2.12e-06	1
GO:MF	GO:0030695	GTPase regulator activity	GO:0030695	gProfiler	1.120e+1527	2.03e-06	1
GO:BP	GO:0006874	intracellular calcium ion homeostasis	GO:0006874	gProfiler	1.120e+1528	2.04e-06	1
GO:BP	GO:0043542	endothelial cell migration	GO:0043542	gProfiler	1.120e+1529	2.01e-06	1
GO:BP	GO:0055074	calcium ion homeostasis	GO:0055074	gProfiler	1.120e+1530	2.01e-06	1
GO:CC	GO:0000940	outer kinetochore	GO:0000940	gProfiler	1.120e+1531	1.94e-06	1
GO:BP	GO:0016054	organic acid catabolic process	GO:0016054	gProfiler	1.120e+1532	1.87e-06	1
GO:BP	GO:0046395	carboxylic acid catabolic process	GO:0046395	gProfiler	1.120e+1533	1.87e-06	1
GO:BP	GO:0050679	positive regulation of epithelial cell proliferation	GO:0050679	gProfiler	1.120e+1534	1.77e-06	1
GO:BP	GO:0090303	positive regulation of wound healing	GO:0090303	gProfiler	1.120e+1535	1.76e-06	1
GO:BP	GO:0001101	response to acid chemical	GO:0001101	WebGestalt	1.120e+1536	1.62e-06	1
GO:CC	GO:0016324	apical plasma membrane	GO:0016324	gProfiler	1.120e+1537	1.62e-06	1
GO:BP	GO:0010811	positive regulation of cell-substrate adhesion	GO:0010811	gProfiler	1.120e+1538	1.61e-06	1
GO:CC	GO:0016020	membrane	GO:0016020	gProfiler	1.120e+1539	1.12e-58	1
GO:BP	GO:0001558	regulation of cell growth	GO:0001558	gProfiler	1.120e+1540	1.58e-06	1
GO:BP	GO:0030154	cell differentiation	GO:0030154	gProfiler	1.120e+1541	7.42e-59	1
GO:BP	GO:0048869	cellular developmental process	GO:0048869	gProfiler	1.120e+1542	7.48e-59	1
GO:BP	GO:0099084	postsynaptic specialization organization	GO:0099084	gProfiler	1.120e+1543	1.5e-06	1
GO:BP	GO:0009792	embryo development ending in birth or egg hatching	GO:0009792	gProfiler	1.120e+1544	1.44e-06	1
GO:BP	GO:0031667	response to nutrient levels	GO:0031667	gProfiler	1.120e+1545	1.4e-06	1
GO:BP	GO:0043010	camera-type eye development	GO:0043010	gProfiler	1.120e+1546	1.4e-06	1
GO:BP	GO:0032880	regulation of protein localization	GO:0032880	gProfiler	1.120e+1547	1.35e-06	1
GO:BP	GO:1903036	positive regulation of response to wounding	GO:1903036	gProfiler	1.120e+1548	1.32e-06	1
GO:CC	GO:0005815	microtubule organizing center	GO:0005815	gProfiler	1.120e+1549	1.27e-06	1
GO:MF	GO:0030554	adenyl nucleotide binding	GO:0030554	gProfiler	1.120e+1550	1.27e-06	1
GO:BP	GO:0046651	lymphocyte proliferation	GO:0046651	gProfiler	1.120e+1551	1.22e-06	1
GO:BP	GO:0048522	positive regulation of cellular process	GO:0048522	gProfiler	1.120e+1552	6.55e-60	1
GO:BP	GO:0008610	lipid biosynthetic process	GO:0008610	gProfiler	1.120e+1553	1.18e-06	1
GO:BP	GO:0001894	tissue homeostasis	GO:0001894	gProfiler	1.120e+1554	1.12e-06	1
GO:BP	GO:0060249	anatomical structure homeostasis	GO:0060249	gProfiler	1.120e+1555	1.12e-06	1
GO:BP	GO:0030111	regulation of Wnt signaling pathway	GO:0030111	gProfiler	1.120e+1556	1.11e-06	1
GO:BP	GO:0007019	microtubule depolymerization	GO:0007019	gProfiler	1.120e+1557	1.1e-06	1
GO:BP	GO:2000377	regulation of reactive oxygen species metabolic process	GO:2000377	gProfiler	1.120e+1558	1.09e-06	1
GO:BP	GO:0010976	positive regulation of neuron projection development	GO:0010976	gProfiler	1.120e+1559	1.08e-06	1
GO:CC	GO:0001726	ruffle	GO:0001726	gProfiler	1.120e+1560	1.04e-06	1
GO:BP	GO:0060341	regulation of cellular localization	GO:0060341	gProfiler	1.120e+1561	1.04e-06	1
GO:BP	GO:0032943	mononuclear cell proliferation	GO:0032943	gProfiler	1.120e+1562	9.94e-07	1
GO:BP	GO:0030855	epithelial cell differentiation	GO:0030855	gProfiler	1.120e+1563	9.6e-07	1
GO:MF	GO:0008289	lipid binding	GO:0008289	gProfiler	1.120e+1564	9.53e-07	1
GO:MF	GO:0005488	binding	GO:0005488	gProfiler	1.120e+1565	4.94e-61	1
GO:BP	GO:0006979	response to oxidative stress	GO:0006979	gProfiler	1.120e+1566	9.27e-07	1
GO:BP	GO:0002366	leukocyte activation involved in immune response	GO:0002366	gProfiler	1.120e+1567	9.12e-07	1
GO:BP	GO:0071560	cellular response to transforming growth factor beta stimulus	GO:0071560	gProfiler	1.120e+1568	9.01e-07	1
GO:BP	GO:1903531	negative regulation of secretion by cell	GO:1903531	gProfiler	1.120e+1569	9.01e-07	1
GO:BP	GO:0005975	carbohydrate metabolic process	GO:0005975	gProfiler	1.120e+1570	8.95e-07	1
GO:BP	GO:0043009	chordate embryonic development	GO:0043009	gProfiler	1.120e+1571	8.96e-07	1
GO:BP	GO:0044093	positive regulation of molecular function	GO:0044093	gProfiler	1.120e+1572	8.79e-07	1
GO:BP	GO:0050789	regulation of biological process	GO:0050789	gProfiler	1.120e+1573	1.61e-61	1
GO:BP	GO:0014070	response to organic cyclic compound	GO:0014070	gProfiler	1.120e+1574	8.09e-07	1
GO:CC	GO:0098588	bounding membrane of organelle	GO:0098588	gProfiler	1.120e+1575	8.09e-07	1
GO:BP	GO:0034762	regulation of transmembrane transport	GO:0034762	gProfiler	1.120e+1576	8.01e-07	1
GO:BP	GO:2001233	regulation of apoptotic signaling pathway	GO:2001233	gProfiler	1.120e+1577	8.01e-07	1
GO:BP	GO:0010563	negative regulation of phosphorus metabolic process	GO:0010563	gProfiler	1.120e+1578	7.86e-07	1
GO:BP	GO:0045936	negative regulation of phosphate metabolic process	GO:0045936	gProfiler	1.120e+1579	7.86e-07	1
GO:BP	GO:0030001	metal ion transport	GO:0030001	gProfiler	1.120e+1580	6.81e-07	1
GO:BP	GO:0030168	platelet activation	GO:0030168	gProfiler	1.120e+1581	6.67e-07	1
GO:MF	GO:0017076	purine nucleotide binding	GO:0017076	gProfiler	1.120e+1582	6.44e-07	1
GO:BP	GO:0050768	negative regulation of neurogenesis	GO:0050768	gProfiler	1.120e+1583	5.92e-07	1
GO:BP	GO:0072329	monocarboxylic acid catabolic process	GO:0072329	gProfiler	1.120e+1584	5.62e-07	1
GO:BP	GO:0045621	positive regulation of lymphocyte differentiation	GO:0045621	gProfiler	1.120e+1585	5.06e-07	1
GO:BP	GO:0050870	positive regulation of T cell activation	GO:0050870	gProfiler	1.120e+1586	4.2e-07	1
GO:BP	GO:0043523	regulation of neuron apoptotic process	GO:0043523	gProfiler	1.120e+1587	4.18e-07	1
GO:BP	GO:0085029	extracellular matrix assembly	GO:0085029	gProfiler	1.120e+1588	4.13e-07	1
GO:BP	GO:0065007	biological regulation	GO:0065007	gProfiler	1.120e+1589	3.78e-65	1
GO:CC	GO:0098796	membrane protein complex	GO:0098796	gProfiler	1.120e+1590	3.52e-07	1
GO:BP	GO:0044283	small molecule biosynthetic process	GO:0044283	gProfiler	1.120e+1591	3.43e-07	1
GO:BP	GO:0010817	regulation of hormone levels	GO:0010817	gProfiler	1.120e+1592	3.44e-07	1
GO:BP	GO:0050778	positive regulation of immune response	GO:0050778	gProfiler	1.120e+1593	3.36e-07	1
GO:BP	GO:0007416	synapse assembly	GO:0007416	gProfiler	1.120e+1594	3.27e-07	1
GO:BP	GO:0000768	syncytium formation by plasma membrane fusion	GO:0000768	gProfiler	1.120e+1595	3.21e-07	1
GO:BP	GO:0001704	formation of primary germ layer	GO:0001704	gProfiler	1.120e+1596	3.21e-07	1
GO:BP	GO:0045580	regulation of T cell differentiation	GO:0045580	gProfiler	1.120e+1597	3.19e-07	1
GO:BP	GO:0070665	positive regulation of leukocyte proliferation	GO:0070665	gProfiler	1.120e+1598	3.19e-07	1
GO:BP	GO:0009636	response to toxic substance	GO:0009636	gProfiler	1.120e+1599	2.91e-07	1
GO:BP	GO:1903522	regulation of blood circulation	GO:1903522	gProfiler	1.120e+1600	2.88e-07	1
GO:BP	GO:0006936	muscle contraction	GO:0006936	gProfiler	1.120e+1601	2.82e-07	1
GO:BP	GO:1990138	neuron projection extension	GO:1990138	gProfiler	1.120e+1602	2.66e-07	1
GO:CC	GO:0071944	cell periphery	GO:0071944	gProfiler	1.120e+1603	1.52e-66	1
GO:BP	GO:0050790	regulation of catalytic activity	GO:0050790	gProfiler	1.120e+1604	2.61e-07	1
GO:BP	GO:0051056	regulation of small GTPase mediated signal transduction	GO:0051056	gProfiler	1.120e+1605	2.52e-07	1
GO:BP	GO:0034220	monoatomic ion transmembrane transport	GO:0034220	gProfiler	1.120e+1606	2.36e-07	1
GO:BP	GO:0006508	proteolysis	GO:0006508	gProfiler	1.120e+1607	2.26e-07	1
GO:BP	GO:0051048	negative regulation of secretion	GO:0051048	gProfiler	1.120e+1608	2.26e-07	1
GO:BP	GO:0097190	apoptotic signaling pathway	GO:0097190	gProfiler	1.120e+1609	2.26e-07	1
GO:MF	GO:0140677	molecular function activator activity	GO:0140677	gProfiler	1.120e+1610	2.2e-07	1
GO:BP	GO:0016055	Wnt signaling pathway	GO:0016055	gProfiler	1.120e+1611	2.13e-07	1
GO:BP	GO:0030217	T cell differentiation	GO:0030217	gProfiler	1.120e+1612	2.09e-07	1
GO:CC	GO:0014069	postsynaptic density	GO:0014069	gProfiler	1.120e+1613	1.96e-07	1
GO:BP	GO:0043603	amide metabolic process	GO:0043603	gProfiler	1.120e+1614	1.94e-07	1
GO:MF	GO:0046914	transition metal ion binding	GO:0046914	gProfiler	1.120e+1615	1.91e-07	1
GO:BP	GO:0007611	learning or memory	GO:0007611	gProfiler	1.120e+1616	1.9e-07	1
GO:BP	GO:0014013	regulation of gliogenesis	GO:0014013	gProfiler	1.120e+1617	1.85e-07	1
GO:BP	GO:0090068	positive regulation of cell cycle process	GO:0090068	gProfiler	1.120e+1618	1.78e-07	1
GO:BP	GO:0034446	substrate adhesion-dependent cell spreading	GO:0034446	gProfiler	1.120e+1619	1.74e-07	1
GO:BP	GO:0043434	response to peptide hormone	GO:0043434	gProfiler	1.120e+1620	1.64e-07	1
GO:BP	GO:0006801	superoxide metabolic process	GO:0006801	gProfiler	1.120e+1621	1.61e-07	1
GO:BP	GO:0050818	regulation of coagulation	GO:0050818	gProfiler	1.120e+1622	1.61e-07	1
GO:BP	GO:0060255	regulation of macromolecule metabolic process	GO:0060255	gProfiler	1.120e+1623	1.61e-07	1
GO:BP	GO:0002252	immune effector process	GO:0002252	gProfiler	1.120e+1624	1.57e-07	1
GO:BP	GO:0048705	skeletal system morphogenesis	GO:0048705	gProfiler	1.120e+1625	1.57e-07	1
GO:BP	GO:0006941	striated muscle contraction	GO:0006941	gProfiler	1.120e+1626	1.5e-07	1
GO:BP	GO:0090066	regulation of anatomical structure size	GO:0090066	gProfiler	1.120e+1627	1.5e-07	1
GO:BP	GO:0030278	regulation of ossification	GO:0030278	gProfiler	1.120e+1628	1.28e-07	1
GO:BP	GO:0001654	eye development	GO:0001654	gProfiler	1.120e+1629	1.26e-07	1
GO:BP	GO:0048593	camera-type eye morphogenesis	GO:0048593	gProfiler	1.120e+1630	1.26e-07	1
GO:BP	GO:0048762	mesenchymal cell differentiation	GO:0048762	gProfiler	1.120e+1631	1.26e-07	1
GO:BP	GO:0007610	behavior	GO:0007610	gProfiler	1.120e+1632	1.19e-07	1
GO:BP	GO:0002685	regulation of leukocyte migration	GO:0002685	gProfiler	1.120e+1633	1.1e-07	1
GO:BP	GO:0042221	response to chemical	GO:0042221	gProfiler	1.120e+1634	1.08e-07	1
GO:BP	GO:0050770	regulation of axonogenesis	GO:0050770	gProfiler	1.120e+1635	1.08e-07	1
GO:CC	GO:0030312	external encapsulating structure	GO:0030312	gProfiler	1.120e+1636	1.54e-70	1
GO:CC	GO:0044304	main axon	GO:0044304	gProfiler	1.120e+1637	1.04e-07	1
GO:BP	GO:0034440	lipid oxidation	GO:0034440	gProfiler	1.120e+1638	9.39e-08	1
GO:BP	GO:0010564	regulation of cell cycle process	GO:0010564	gProfiler	1.120e+1639	9.24e-08	1
GO:BP	GO:1900046	regulation of hemostasis	GO:1900046	gProfiler	1.120e+1640	9.02e-08	1
GO:BP	GO:0046942	carboxylic acid transport	GO:0046942	gProfiler	1.120e+1641	8.94e-08	1
GO:BP	GO:0021782	glial cell development	GO:0021782	gProfiler	1.120e+1642	8.8e-08	1
GO:BP	GO:0030595	leukocyte chemotaxis	GO:0030595	gProfiler	1.120e+1643	8.8e-08	1
GO:BP	GO:0007420	brain development	GO:0007420	gProfiler	1.120e+1644	7.48e-08	1
GO:BP	GO:0033554	cellular response to stress	GO:0033554	gProfiler	1.120e+1645	7.4e-08	1
GO:BP	GO:0051726	regulation of cell cycle	GO:0051726	gProfiler	1.120e+1646	7.18e-08	1
GO:BP	GO:0043269	regulation of monoatomic ion transport	GO:0043269	gProfiler	1.120e+1647	6.92e-08	1
GO:BP	GO:0098542	defense response to other organism	GO:0098542	gProfiler	1.120e+1648	6.92e-08	1
GO:CC	GO:0005794	Golgi apparatus	GO:0005794	gProfiler	1.120e+1649	6.78e-08	1
GO:BP	GO:0051896	regulation of phosphatidylinositol 3-kinase/protein kinase B signal transduction	GO:0051896	gProfiler	1.120e+1650	6.62e-08	1
GO:BP	GO:0019395	fatty acid oxidation	GO:0019395	gProfiler	1.120e+1651	6.64e-08	1
GO:BP	GO:1901135	carbohydrate derivative metabolic process	GO:1901135	gProfiler	1.120e+1652	6.59e-08	1
GO:BP	GO:0002573	myeloid leukocyte differentiation	GO:0002573	gProfiler	1.120e+1653	5.82e-08	1
GO:BP	GO:0048880	sensory system development	GO:0048880	gProfiler	1.120e+1654	5.73e-08	1
GO:BP	GO:0050776	regulation of immune response	GO:0050776	gProfiler	1.120e+1655	5.73e-08	1
GO:BP	GO:0099536	synaptic signaling	GO:0099536	gProfiler	1.120e+1656	5.05e-08	1
GO:BP	GO:0007268	chemical synaptic transmission	GO:0007268	gProfiler	1.120e+1657	4.82e-08	1
GO:BP	GO:0098916	anterograde trans-synaptic signaling	GO:0098916	gProfiler	1.120e+1658	4.82e-08	1
GO:BP	GO:0006635	fatty acid beta-oxidation	GO:0006635	gProfiler	1.120e+1659	4.59e-08	1
GO:BP	GO:0014706	striated muscle tissue development	GO:0014706	gProfiler	1.120e+1660	4.55e-08	1
GO:BP	GO:0050921	positive regulation of chemotaxis	GO:0050921	gProfiler	1.120e+1661	4.5e-08	1
GO:BP	GO:0002699	positive regulation of immune effector process	GO:0002699	gProfiler	1.120e+1662	4.31e-08	1
GO:CC	GO:0150034	distal axon	GO:0150034	gProfiler	1.120e+1663	4.17e-08	1
GO:BP	GO:0006812	monoatomic cation transport	GO:0006812	gProfiler	1.120e+1664	4.09e-08	1
GO:BP	GO:0150063	visual system development	GO:0150063	gProfiler	1.120e+1665	3.53e-08	1
GO:BP	GO:0000280	nuclear division	GO:0000280	gProfiler	1.120e+1666	3.5e-08	1
GO:BP	GO:0009062	fatty acid catabolic process	GO:0009062	gProfiler	1.120e+1667	3.39e-08	1
GO:BP	GO:1903039	positive regulation of leukocyte cell-cell adhesion	GO:1903039	gProfiler	1.120e+1668	3.11e-08	1
GO:BP	GO:1901701	cellular response to oxygen-containing compound	GO:1901701	gProfiler	1.120e+1669	2.97e-08	1
GO:CC	GO:0032279	asymmetric synapse	GO:0032279	gProfiler	1.120e+1670	2.77e-08	1
GO:BP	GO:0050670	regulation of lymphocyte proliferation	GO:0050670	gProfiler	1.120e+1671	2.77e-08	1
GO:BP	GO:0099537	trans-synaptic signaling	GO:0099537	gProfiler	1.120e+1672	2.12e-08	1
GO:BP	GO:0031401	positive regulation of protein modification process	GO:0031401	gProfiler	1.120e+1673	2.1e-08	1
GO:BP	GO:2000146	negative regulation of cell motility	GO:2000146	gProfiler	1.120e+1674	2.06e-08	1
GO:BP	GO:0045619	regulation of lymphocyte differentiation	GO:0045619	gProfiler	1.120e+1675	2.05e-08	1
GO:BP	GO:0051402	neuron apoptotic process	GO:0051402	gProfiler	1.120e+1676	1.95e-08	1
GO:BP	GO:0070727	cellular macromolecule localization	GO:0070727	gProfiler	1.120e+1677	1.88e-08	1
GO:BP	GO:0032944	regulation of mononuclear cell proliferation	GO:0032944	gProfiler	1.120e+1678	1.75e-08	1
GO:BP	GO:0009725	response to hormone	GO:0009725	gProfiler	1.120e+1679	1.54e-08	1
GO:BP	GO:0001935	endothelial cell proliferation	GO:0001935	gProfiler	1.120e+1680	1.45e-08	1
GO:MF	GO:0008017	microtubule binding	GO:0008017	gProfiler	1.120e+1681	1.41e-08	1
GO:BP	GO:0048640	negative regulation of developmental growth	GO:0048640	gProfiler	1.120e+1682	1.39e-08	1
GO:MF	GO:0005515	protein binding	GO:0005515	gProfiler	1.120e+1683	2.61e-79	1
GO:CC	GO:0031256	leading edge membrane	GO:0031256	gProfiler	1.120e+1684	1.3e-08	1
GO:BP	GO:0008104	protein localization	GO:0008104	gProfiler	1.120e+1685	1.28e-08	1
GO:BP	GO:0010810	regulation of cell-substrate adhesion	GO:0010810	gProfiler	1.120e+1686	1.11e-08	1
GO:BP	GO:1901888	regulation of cell junction assembly	GO:1901888	gProfiler	1.120e+1687	1.1e-08	1
GO:BP	GO:0043066	negative regulation of apoptotic process	GO:0043066	gProfiler	1.120e+1688	9.38e-09	1
GO:BP	GO:0030336	negative regulation of cell migration	GO:0030336	gProfiler	1.120e+1689	8.32e-09	1
GO:BP	GO:0050807	regulation of synapse organization	GO:0050807	gProfiler	1.120e+1690	8.22e-09	1
GO:MF	GO:0030234	enzyme regulator activity	GO:0030234	gProfiler	1.120e+1691	7.17e-09	1
GO:CC	GO:0005737	cytoplasm	GO:0005737	gProfiler	1.120e+1692	2.54e-82	1
GO:BP	GO:0007411	axon guidance	GO:0007411	gProfiler	1.120e+1693	6.78e-09	1
GO:BP	GO:0031399	regulation of protein modification process	GO:0031399	gProfiler	1.120e+1694	6.68e-09	1
GO:BP	GO:0060322	head development	GO:0060322	gProfiler	1.120e+1695	6.25e-09	1
GO:BP	GO:0051493	regulation of cytoskeleton organization	GO:0051493	gProfiler	1.120e+1696	6.22e-09	1
GO:BP	GO:0007049	cell cycle	GO:0007049	gProfiler	1.120e+1697	6.19e-09	1
GO:MF	GO:0000166	nucleotide binding	GO:0000166	gProfiler	1.120e+1698	6.2e-09	1
GO:BP	GO:0048588	developmental cell growth	GO:0048588	gProfiler	1.120e+1699	6.05e-09	1
GO:BP	GO:0031347	regulation of defense response	GO:0031347	gProfiler	1.120e+1700	5.9e-09	1
GO:BP	GO:0051251	positive regulation of lymphocyte activation	GO:0051251	gProfiler	1.120e+1701	5.68e-09	1
GO:BP	GO:1901343	negative regulation of vasculature development	GO:1901343	gProfiler	1.120e+1702	5.58e-09	1
GO:MF	GO:1901265	nucleoside phosphate binding	GO:1901265	gProfiler	1.120e+1703	5.1e-09	1
GO:CC	GO:0045211	postsynaptic membrane	GO:0045211	gProfiler	1.120e+1704	4.24e-09	1
GO:BP	GO:0007423	sensory organ development	GO:0007423	gProfiler	1.120e+1705	3.74e-09	1
GO:BP	GO:0099173	postsynapse organization	GO:0099173	gProfiler	1.120e+1706	3.71e-09	1
GO:BP	GO:1901890	positive regulation of cell junction assembly	GO:1901890	gProfiler	1.120e+1707	3.53e-09	1
GO:BP	GO:0043069	negative regulation of programmed cell death	GO:0043069	gProfiler	1.120e+1708	3.46e-09	1
GO:CC	GO:0005887	integral component of plasma membrane	GO:0005887	enrichR	1.120e+1709	3.26e-09	1
GO:BP	GO:0060348	bone development	GO:0060348	gProfiler	1.120e+1710	3.27e-09	1
GO:BP	GO:1903034	regulation of response to wounding	GO:1903034	gProfiler	1.120e+1711	3.02e-09	1
GO:BP	GO:1902107	positive regulation of leukocyte differentiation	GO:1902107	gProfiler	1.120e+1712	2.61e-09	1
GO:BP	GO:1903708	positive regulation of hemopoiesis	GO:1903708	gProfiler	1.120e+1713	2.61e-09	1
GO:BP	GO:0001822	kidney development	GO:0001822	gProfiler	1.120e+1714	2.49e-09	1
GO:BP	GO:0032675	regulation of interleukin-6 production	GO:0032675	gProfiler	1.120e+1715	2.03e-09	1
GO:BP	GO:0043412	macromolecule modification	GO:0043412	gProfiler	1.120e+1716	1.89e-09	1
GO:CC	GO:0098857	membrane microdomain	GO:0098857	gProfiler	1.120e+1717	1.78e-09	1
GO:BP	GO:0051246	regulation of protein metabolic process	GO:0051246	gProfiler	1.120e+1718	1.7e-09	1
GO:BP	GO:0008366	axon ensheathment	GO:0008366	gProfiler	1.120e+1719	1.67e-09	1
GO:BP	GO:0071345	cellular response to cytokine stimulus	GO:0071345	gProfiler	1.120e+1720	1.67e-09	1
GO:BP	GO:0019725	cellular homeostasis	GO:0019725	gProfiler	1.120e+1721	1.63e-09	1
GO:CC	GO:0045121	membrane raft	GO:0045121	gProfiler	1.120e+1722	1.58e-09	1
GO:BP	GO:0036293	response to decreased oxygen levels	GO:0036293	gProfiler	1.120e+1723	1.52e-09	1
GO:MF	GO:0019899	enzyme binding	GO:0019899	gProfiler	1.120e+1724	1.51e-09	1
GO:MF	GO:0016491	oxidoreductase activity	GO:0016491	gProfiler	1.120e+1725	1.43e-09	1
GO:BP	GO:0016192	vesicle-mediated transport	GO:0016192	gProfiler	1.120e+1726	1.32e-09	1
GO:BP	GO:0010562	positive regulation of phosphorus metabolic process	GO:0010562	gProfiler	1.120e+1727	1.19e-09	1
GO:BP	GO:0045937	positive regulation of phosphate metabolic process	GO:0045937	gProfiler	1.120e+1728	1.19e-09	1
GO:BP	GO:0050678	regulation of epithelial cell proliferation	GO:0050678	gProfiler	1.120e+1729	1.19e-09	1
GO:BP	GO:0051247	positive regulation of protein metabolic process	GO:0051247	gProfiler	1.120e+1730	1.13e-09	1
GO:BP	GO:0061041	regulation of wound healing	GO:0061041	gProfiler	1.120e+1731	1.12e-09	1
GO:BP	GO:0055082	intracellular chemical homeostasis	GO:0055082	gProfiler	1.120e+1732	1.1e-09	1
GO:BP	GO:0070663	regulation of leukocyte proliferation	GO:0070663	gProfiler	1.120e+1733	1.03e-09	1
GO:BP	GO:0044419	biological process involved in interspecies interaction between organisms	GO:0044419	gProfiler	1.120e+1734	9.96e-10	1
GO:BP	GO:0042552	myelination	GO:0042552	gProfiler	1.120e+1735	9.84e-10	1
GO:BP	GO:0065009	regulation of molecular function	GO:0065009	gProfiler	1.120e+1736	9.7e-10	1
GO:BP	GO:0033043	regulation of organelle organization	GO:0033043	gProfiler	1.120e+1737	9.64e-10	1
GO:BP	GO:1903037	regulation of leukocyte cell-cell adhesion	GO:1903037	gProfiler	1.120e+1738	9.64e-10	1
GO:BP	GO:0007596	blood coagulation	GO:0007596	gProfiler	1.120e+1739	9.18e-10	1
GO:BP	GO:0072001	renal system development	GO:0072001	gProfiler	1.120e+1740	6.84e-10	1
GO:BP	GO:0080090	regulation of primary metabolic process	GO:0080090	gProfiler	1.120e+1741	6.22e-10	1
GO:CC	GO:0110165	cellular anatomical structure	GO:0110165	gProfiler	1.120e+1742	5.03e-93	1
GO:BP	GO:0007599	hemostasis	GO:0007599	gProfiler	1.120e+1743	5.69e-10	1
GO:BP	GO:0048592	eye morphogenesis	GO:0048592	gProfiler	1.120e+1744	5.69e-10	1
GO:MF	GO:0044877	protein-containing complex binding	GO:0044877	gProfiler	1.120e+1745	5.66e-10	1
GO:BP	GO:0051046	regulation of secretion	GO:0051046	gProfiler	1.120e+1746	5.67e-10	1
GO:BP	GO:0051216	cartilage development	GO:0051216	gProfiler	1.120e+1747	5.6e-10	1
GO:BP	GO:0010557	positive regulation of macromolecule biosynthetic process	GO:0010557	gProfiler	1.120e+1748	5.29e-10	1
GO:BP	GO:0001932	regulation of protein phosphorylation	GO:0001932	gProfiler	1.120e+1749	5.19e-10	1
GO:BP	GO:0007507	heart development	GO:0007507	gProfiler	1.120e+1750	4.78e-10	1
GO:BP	GO:0022402	cell cycle process	GO:0022402	gProfiler	1.120e+1751	4.58e-10	1
GO:BP	GO:1903530	regulation of secretion by cell	GO:1903530	gProfiler	1.120e+1752	4.51e-10	1
GO:BP	GO:0001666	response to hypoxia	GO:0001666	gProfiler	1.120e+1753	3.42e-10	1
GO:CC	GO:0031410	cytoplasmic vesicle	GO:0031410	gProfiler	1.120e+1754	2.56e-10	1
GO:BP	GO:0006811	monoatomic ion transport	GO:0006811	gProfiler	1.120e+1755	2.4e-10	1
GO:CC	GO:0099513	polymeric cytoskeletal fiber	GO:0099513	gProfiler	1.120e+1756	2.38e-10	1
GO:CC	GO:0097708	intracellular vesicle	GO:0097708	gProfiler	1.120e+1757	2.1e-10	1
GO:BP	GO:0061024	membrane organization	GO:0061024	gProfiler	1.120e+1758	2.01e-10	1
GO:BP	GO:0002696	positive regulation of leukocyte activation	GO:0002696	gProfiler	1.120e+1759	1.9e-10	1
GO:BP	GO:0050863	regulation of T cell activation	GO:0050863	gProfiler	1.120e+1760	1.9e-10	1
GO:BP	GO:0032940	secretion by cell	GO:0032940	gProfiler	1.120e+1761	1.89e-10	1
GO:BP	GO:0051707	response to other organism	GO:0051707	gProfiler	1.120e+1762	1.84e-10	1
GO:CC	GO:0005829	cytosol	GO:0005829	gProfiler	1.120e+1763	1.58e-10	1
GO:BP	GO:0044089	positive regulation of cellular component biogenesis	GO:0044089	gProfiler	1.120e+1764	1.4e-10	1
GO:BP	GO:0043207	response to external biotic stimulus	GO:0043207	gProfiler	1.120e+1765	1.35e-10	1
GO:BP	GO:0034097	response to cytokine	GO:0034097	gProfiler	1.120e+1766	1.29e-10	1
GO:BP	GO:0001817	regulation of cytokine production	GO:0001817	gProfiler	1.120e+1767	1.25e-10	1
GO:CC	GO:0048471	perinuclear region of cytoplasm	GO:0048471	gProfiler	1.120e+1768	1.21e-10	1
GO:CC	GO:0098797	plasma membrane protein complex	GO:0098797	gProfiler	1.120e+1769	7.64e-11	1
GO:BP	GO:0043410	positive regulation of MAPK cascade	GO:0043410	gProfiler	1.120e+1770	7.59e-11	1
GO:MF	GO:1901363	heterocyclic compound binding	GO:1901363	gProfiler	1.120e+1771	7.15e-11	1
GO:CC	GO:0098794	postsynapse	GO:0098794	gProfiler	1.120e+1772	6.83e-11	1
GO:CC	GO:0031090	organelle membrane	GO:0031090	gProfiler	1.120e+1773	5.92e-11	1
GO:BP	GO:0000226	microtubule cytoskeleton organization	GO:0000226	gProfiler	1.120e+1774	5.25e-11	1
GO:BP	GO:0008015	blood circulation	GO:0008015	gProfiler	1.120e+1775	5.25e-11	1
GO:BP	GO:0007017	microtubule-based process	GO:0007017	gProfiler	1.120e+1776	4.7e-11	1
GO:CC	GO:0031982	vesicle	GO:0031982	gProfiler	1.120e+1777	3.74e-11	1
GO:BP	GO:0009056	catabolic process	GO:0009056	gProfiler	1.120e+1778	3.58e-11	1
GO:BP	GO:0048878	chemical homeostasis	GO:0048878	gProfiler	1.120e+1779	3.51e-11	1
GO:MF	GO:0016787	hydrolase activity	GO:0016787	gProfiler	1.120e+1780	3.34e-11	1
GO:BP	GO:0050769	positive regulation of neurogenesis	GO:0050769	gProfiler	1.120e+1781	2.95e-11	1
GO:BP	GO:0009607	response to biotic stimulus	GO:0009607	gProfiler	1.120e+1782	2.57e-11	1
GO:BP	GO:0001816	cytokine production	GO:0001816	gProfiler	1.120e+1783	2.55e-11	1
GO:BP	GO:0009891	positive regulation of biosynthetic process	GO:0009891	gProfiler	1.120e+1784	2.24e-11	1
GO:BP	GO:0034329	cell junction assembly	GO:0034329	gProfiler	1.120e+1785	2.11e-11	1
GO:BP	GO:0036211	protein modification process	GO:0036211	gProfiler	1.120e+1786	2.11e-11	1
GO:BP	GO:0040008	regulation of growth	GO:0040008	gProfiler	1.120e+1787	1.1e-11	1
GO:BP	GO:0042330	taxis	GO:0042330	gProfiler	1.120e+1788	9.63e-12	1
GO:BP	GO:0080134	regulation of response to stress	GO:0080134	gProfiler	1.120e+1789	9.52e-12	1
GO:BP	GO:0043065	positive regulation of apoptotic process	GO:0043065	gProfiler	1.120e+1790	8.48e-12	1
GO:BP	GO:0006935	chemotaxis	GO:0006935	gProfiler	1.120e+1791	7.61e-12	1
GO:BP	GO:0043408	regulation of MAPK cascade	GO:0043408	gProfiler	1.120e+1792	6.7e-12	1
GO:BP	GO:0043436	oxoacid metabolic process	GO:0043436	gProfiler	1.120e+1793	6.3e-12	1
GO:BP	GO:0006897	endocytosis	GO:0006897	gProfiler	1.120e+1794	5.7e-12	1
GO:BP	GO:1903131	mononuclear cell differentiation	GO:1903131	gProfiler	1.120e+1795	5.11e-12	1
GO:BP	GO:0006082	organic acid metabolic process	GO:0006082	gProfiler	1.120e+1796	5.12e-12	1
GO:CC	GO:0098643	banded collagen fibril	GO:0098643	gProfiler	1.120e+1797	4.14e-12	1
GO:CC	GO:0005783	endoplasmic reticulum	GO:0005783	gProfiler	1.120e+1798	3.7e-12	1
GO:BP	GO:1901698	response to nitrogen compound	GO:1901698	gProfiler	1.120e+1799	3.5e-12	1
GO:BP	GO:0042325	regulation of phosphorylation	GO:0042325	gProfiler	1.120e+1800	3.47e-12	1
GO:BP	GO:0000165	MAPK cascade	GO:0000165	gProfiler	1.120e+1801	2.91e-12	1
GO:BP	GO:0033036	macromolecule localization	GO:0033036	gProfiler	1.120e+1802	2.47e-12	1
GO:BP	GO:0019752	carboxylic acid metabolic process	GO:0019752	gProfiler	1.120e+1803	2.48e-12	1
GO:BP	GO:0045596	negative regulation of cell differentiation	GO:0045596	gProfiler	1.120e+1804	2.22e-12	1
GO:BP	GO:0055085	transmembrane transport	GO:0055085	gProfiler	1.120e+1805	2.22e-12	1
GO:CC	GO:0015630	microtubule cytoskeleton	GO:0015630	gProfiler	1.120e+1806	1.62e-12	1
GO:CC	GO:0030425	dendrite	GO:0030425	gProfiler	1.120e+1807	1.62e-12	1
GO:CC	GO:0098552	side of membrane	GO:0098552	gProfiler	1.120e+1808	1.62e-12	1
GO:BP	GO:0010628	positive regulation of gene expression	GO:0010628	gProfiler	1.120e+1809	1.52e-12	1
GO:BP	GO:0010001	glial cell differentiation	GO:0010001	gProfiler	1.120e+1810	1.22e-12	1
GO:BP	GO:0010604	positive regulation of macromolecule metabolic process	GO:0010604	gProfiler	1.120e+1811	1.17e-12	1
GO:BP	GO:0019222	regulation of metabolic process	GO:0019222	gProfiler	1.120e+1812	1.05e-12	1
GO:BP	GO:0032787	monocarboxylic acid metabolic process	GO:0032787	gProfiler	1.120e+1813	1.03e-12	1
GO:BP	GO:1903047	mitotic cell cycle process	GO:1903047	gProfiler	1.120e+1814	9.91e-13	1
GO:CC	GO:0097447	dendritic tree	GO:0097447	gProfiler	1.120e+1815	9.58e-13	1
GO:BP	GO:0044087	regulation of cellular component biogenesis	GO:0044087	gProfiler	1.120e+1816	9.3e-13	1
GO:BP	GO:0051050	positive regulation of transport	GO:0051050	gProfiler	1.120e+1817	9.31e-13	1
GO:MF	GO:0098772	molecular function regulator activity	GO:0098772	gProfiler	1.120e+1818	8.55e-13	1
GO:BP	GO:0140352	export from cell	GO:0140352	gProfiler	1.120e+1819	8.48e-13	1
GO:BP	GO:0043068	positive regulation of programmed cell death	GO:0043068	gProfiler	1.120e+1820	8.03e-13	1
GO:BP	GO:0008285	negative regulation of cell population proliferation	GO:0008285	gProfiler	1.120e+1821	7.32e-13	1
GO:BP	GO:0002009	morphogenesis of an epithelium	GO:0002009	gProfiler	1.120e+1822	6.56e-13	1
GO:BP	GO:0046649	lymphocyte activation	GO:0046649	gProfiler	1.120e+1823	6.56e-13	1
GO:BP	GO:0061061	muscle structure development	GO:0061061	gProfiler	1.120e+1824	3.84e-13	1
GO:BP	GO:0051174	regulation of phosphorus metabolic process	GO:0051174	gProfiler	1.120e+1825	3.28e-13	1
GO:BP	GO:0019220	regulation of phosphate metabolic process	GO:0019220	gProfiler	1.120e+1826	3.02e-13	1
GO:CC	GO:0005622	intracellular anatomical structure	GO:0005622	gProfiler	1.120e+1827	2.38e-13	1
GO:BP	GO:0046903	secretion	GO:0046903	gProfiler	1.120e+1828	2.01e-13	1
GO:BP	GO:0051249	regulation of lymphocyte activation	GO:0051249	gProfiler	1.120e+1829	1.73e-13	1
GO:BP	GO:0000303	response to superoxide	GO:0000303	gProfiler	1.120e+1830	0.0498	1
GO:BP	GO:0000305	response to oxygen radical	GO:0000305	gProfiler	1.120e+1831	0.0498	1
GO:BP	GO:0006706	steroid catabolic process	GO:0006706	gProfiler	1.120e+1832	0.0498	1
GO:BP	GO:0010842	retina layer formation	GO:0010842	gProfiler	1.120e+1833	0.0498	1
GO:BP	GO:0010866	regulation of triglyceride biosynthetic process	GO:0010866	gProfiler	1.120e+1834	0.0498	1
GO:BP	GO:0010884	positive regulation of lipid storage	GO:0010884	gProfiler	1.120e+1835	0.0498	1
GO:BP	GO:0021692	cerebellar Purkinje cell layer morphogenesis	GO:0021692	gProfiler	1.120e+1836	0.0498	1
GO:BP	GO:0030813	positive regulation of nucleotide catabolic process	GO:0030813	gProfiler	1.120e+1837	0.0498	1
GO:BP	GO:0033123	positive regulation of purine nucleotide catabolic process	GO:0033123	gProfiler	1.120e+1838	0.0498	1
GO:BP	GO:0034114	regulation of heterotypic cell-cell adhesion	GO:0034114	gProfiler	1.120e+1839	0.0498	1
GO:BP	GO:0035235	ionotropic glutamate receptor signaling pathway	GO:0035235	gProfiler	1.120e+1840	0.0498	1
GO:BP	GO:0043605	amide catabolic process	GO:0043605	gProfiler	1.120e+1841	0.0498	1
GO:BP	GO:0045591	positive regulation of regulatory T cell differentiation	GO:0045591	gProfiler	1.120e+1842	0.0498	1
GO:BP	GO:0045821	positive regulation of glycolytic process	GO:0045821	gProfiler	1.120e+1843	0.0498	1
GO:BP	GO:0051931	regulation of sensory perception	GO:0051931	gProfiler	1.120e+1844	0.0498	1
GO:BP	GO:0055093	response to hyperoxia	GO:0055093	gProfiler	1.120e+1845	0.0498	1
GO:BP	GO:1901739	regulation of myoblast fusion	GO:1901739	gProfiler	1.120e+1846	0.0498	1
GO:BP	GO:2000050	regulation of non-canonical Wnt signaling pathway	GO:2000050	gProfiler	1.120e+1847	0.0498	1
GO:BP	GO:2000345	regulation of hepatocyte proliferation	GO:2000345	gProfiler	1.120e+1848	0.0498	1
GO:BP	GO:0051129	negative regulation of cellular component organization	GO:0051129	gProfiler	1.120e+1849	9.39e-14	1
GO:BP	GO:0044319	wound healing, spreading of cells	GO:0044319	gProfiler	1.120e+1850	0.0495	1
GO:BP	GO:0045944	positive regulation of transcription by RNA polymerase II	GO:0045944	gProfiler	1.120e+1851	0.0495	1
GO:BP	GO:0051953	negative regulation of amine transport	GO:0051953	gProfiler	1.120e+1852	0.0495	1
GO:BP	GO:0070266	necroptotic process	GO:0070266	gProfiler	1.120e+1853	0.0495	1
GO:BP	GO:0086091	regulation of heart rate by cardiac conduction	GO:0086091	gProfiler	1.120e+1854	0.0495	1
GO:BP	GO:0090162	establishment of epithelial cell polarity	GO:0090162	gProfiler	1.120e+1855	0.0495	1
GO:BP	GO:0090505	epiboly involved in wound healing	GO:0090505	gProfiler	1.120e+1856	0.0495	1
GO:BP	GO:1902680	positive regulation of RNA biosynthetic process	GO:1902680	gProfiler	1.120e+1857	0.0495	1
GO:BP	GO:1904738	vascular associated smooth muscle cell migration	GO:1904738	gProfiler	1.120e+1858	0.0495	1
GO:BP	GO:0051785	positive regulation of nuclear division	GO:0051785	gProfiler	1.120e+1859	0.049	1
GO:BP	GO:0071300	cellular response to retinoic acid	GO:0071300	gProfiler	1.120e+1860	0.049	1
GO:BP	GO:0071466	cellular response to xenobiotic stimulus	GO:0071466	gProfiler	1.120e+1861	0.049	1
GO:MF	GO:0005200	structural constituent of cytoskeleton	GO:0005200	gProfiler	1.120e+1862	0.0489	1
GO:CC	GO:0030424	axon	GO:0030424	gProfiler	1.120e+1863	7.65e-14	1
GO:CC	GO:0045335	phagocytic vesicle	GO:0045335	gProfiler	1.120e+1864	0.0486	1
GO:CC	GO:0097449	astrocyte projection	GO:0097449	gProfiler	1.120e+1865	0.0486	1
GO:BP	GO:0031341	regulation of cell killing	GO:0031341	gProfiler	1.120e+1866	0.0485	1
GO:BP	GO:0045332	phospholipid translocation	GO:0045332	gProfiler	1.120e+1867	0.0485	1
GO:BP	GO:0050805	negative regulation of synaptic transmission	GO:0050805	gProfiler	1.120e+1868	0.0485	1
GO:BP	GO:0090102	cochlea development	GO:0090102	gProfiler	1.120e+1869	0.0485	1
KEGG	map04060	Cytokine-cytokine receptor interaction	map04060	gProfiler	1.120e+1870	0.0485	1
GO:BP	GO:0009185	ribonucleoside diphosphate metabolic process	GO:0009185	gProfiler	1.120e+1871	0.0484	1
GO:CC	GO:0019866	organelle inner membrane	GO:0019866	gProfiler	1.120e+1872	0.0483	1
GO:BP	GO:0090398	cellular senescence	GO:0090398	gProfiler	1.120e+1873	0.0482	1
GO:CC	GO:0033010	paranodal junction	GO:0033010	gProfiler	1.120e+1874	0.0479	1
GO:MF	GO:0061135	endopeptidase regulator activity	GO:0061135	gProfiler	1.120e+1875	0.0479	1
GO:CC	GO:0099535	synapse-associated extracellular matrix	GO:0099535	gProfiler	1.120e+1876	0.0479	1
GO:CC	GO:0031091	platelet alpha granule	GO:0031091	enrichR	1.120e+1877	0.0478	1
GO:MF	GO:0005501	retinoid binding	GO:0005501	gProfiler	1.120e+1878	0.0477	1
GO:MF	GO:0015081	sodium ion transmembrane transporter activity	GO:0015081	gProfiler	1.120e+1879	0.0477	1
GO:MF	GO:0033691	sialic acid binding	GO:0033691	gProfiler	1.120e+1880	0.0477	1
GO:BP	GO:0061614	miRNA transcription	GO:0061614	gProfiler	1.120e+1881	0.0475	1
GO:MF	GO:0008235	metalloexopeptidase activity	GO:0008235	gProfiler	1.120e+1882	0.0469	1
GO:BP	GO:0045893	positive regulation of DNA-templated transcription	GO:0045893	gProfiler	1.120e+1883	0.0469	1
GO:BP	GO:0055023	positive regulation of cardiac muscle tissue growth	GO:0055023	gProfiler	1.120e+1884	0.0466	1
GO:BP	GO:0060412	ventricular septum morphogenesis	GO:0060412	gProfiler	1.120e+1885	0.0466	1
GO:BP	GO:1900077	negative regulation of cellular response to insulin stimulus	GO:1900077	gProfiler	1.120e+1886	0.0466	1
GO:BP	GO:0002768	immune response-regulating cell surface receptor signaling pathway	GO:0002768	gProfiler	1.120e+1887	0.0464	1
KEGG	map05100	Bacterial invasion of epithelial cells	map05100	gProfiler	1.120e+1888	0.0464	1
GO:MF	GO:0030169	low-density lipoprotein particle binding	GO:0030169	gProfiler	1.120e+1889	0.046	1
GO:BP	GO:0030203	glycosaminoglycan metabolic process	GO:0030203	gProfiler	1.120e+1890	0.046	1
GO:BP	GO:0032272	negative regulation of protein polymerization	GO:0032272	gProfiler	1.120e+1891	0.046	1
GO:MF	GO:0043539	protein serine/threonine kinase activator activity	GO:0043539	gProfiler	1.120e+1892	0.046	1
GO:BP	GO:0051091	positive regulation of DNA-binding transcription factor activity	GO:0051091	gProfiler	1.120e+1893	0.046	1
GO:BP	GO:1904427	positive regulation of calcium ion transmembrane transport	GO:1904427	gProfiler	1.120e+1894	0.046	1
GO:CC	GO:0005587	collagen type IV trimer	GO:0005587	gProfiler	1.120e+1895	0.0459	1
GO:CC	GO:0032133	chromosome passenger complex	GO:0032133	gProfiler	1.120e+1896	0.0459	1
GO:CC	GO:0098651	basement membrane collagen trimer	GO:0098651	gProfiler	1.120e+1897	0.0459	1
GO:BP	GO:0043500	muscle adaptation	GO:0043500	gProfiler	1.120e+1898	0.0453	1
GO:BP	GO:0006996	organelle organization	GO:0006996	gProfiler	1.120e+1899	3.59e-14	1
GO:BP	GO:0048598	embryonic morphogenesis	GO:0048598	gProfiler	1.120e+1900	3.59e-14	1
GO:BP	GO:1902414	protein localization to cell junction	GO:1902414	gProfiler	1.120e+1901	0.045	1
GO:BP	GO:0030856	regulation of epithelial cell differentiation	GO:0030856	gProfiler	1.120e+1902	0.0449	1
GO:BP	GO:0071222	cellular response to lipopolysaccharide	GO:0071222	gProfiler	1.120e+1903	0.0448	1
GO:BP	GO:0031669	cellular response to nutrient levels	GO:0031669	gProfiler	1.120e+1904	0.0446	1
GO:BP	GO:0001771	immunological synapse formation	GO:0001771	gProfiler	1.120e+1905	0.0442	1
GO:BP	GO:0008152	metabolic process	GO:0008152	gProfiler	1.120e+1906	0.0442	1
GO:BP	GO:0010867	positive regulation of triglyceride biosynthetic process	GO:0010867	gProfiler	1.120e+1907	0.0442	1
GO:BP	GO:0016264	gap junction assembly	GO:0016264	gProfiler	1.120e+1908	0.0442	1
GO:BP	GO:0030730	sequestering of triglyceride	GO:0030730	gProfiler	1.120e+1909	0.0442	1
GO:BP	GO:0032091	negative regulation of protein binding	GO:0032091	gProfiler	1.120e+1910	0.0442	1
GO:BP	GO:0032273	positive regulation of protein polymerization	GO:0032273	gProfiler	1.120e+1911	0.0442	1
GO:BP	GO:0042415	norepinephrine metabolic process	GO:0042415	gProfiler	1.120e+1912	0.0442	1
GO:BP	GO:0046322	negative regulation of fatty acid oxidation	GO:0046322	gProfiler	1.120e+1913	0.0442	1
GO:BP	GO:0060033	anatomical structure regression	GO:0060033	gProfiler	1.120e+1914	0.0442	1
GO:BP	GO:0070243	regulation of thymocyte apoptotic process	GO:0070243	gProfiler	1.120e+1915	0.0442	1
GO:BP	GO:0072087	renal vesicle development	GO:0072087	gProfiler	1.120e+1916	0.0442	1
GO:BP	GO:0072109	glomerular mesangium development	GO:0072109	gProfiler	1.120e+1917	0.0442	1
GO:BP	GO:1901163	regulation of trophoblast cell migration	GO:1901163	gProfiler	1.120e+1918	0.0442	1
GO:BP	GO:1903826	L-arginine transmembrane transport	GO:1903826	gProfiler	1.120e+1919	0.0442	1
GO:BP	GO:0010972	negative regulation of G2/M transition of mitotic cell cycle	GO:0010972	gProfiler	1.120e+1920	0.0441	1
GO:BP	GO:0032233	positive regulation of actin filament bundle assembly	GO:0032233	gProfiler	1.120e+1921	0.0441	1
GO:BP	GO:0048512	circadian behavior	GO:0048512	gProfiler	1.120e+1922	0.0441	1
GO:BP	GO:0051055	negative regulation of lipid biosynthetic process	GO:0051055	gProfiler	1.120e+1923	0.0441	1
GO:BP	GO:0051092	positive regulation of NF-kappaB transcription factor activity	GO:0051092	gProfiler	1.120e+1924	0.0441	1
GO:BP	GO:0086001	cardiac muscle cell action potential	GO:0086001	gProfiler	1.120e+1925	0.0441	1
GO:BP	GO:0046031	ADP metabolic process	GO:0046031	gProfiler	1.120e+1926	0.0439	1
GO:BP	GO:0007274	neuromuscular synaptic transmission	GO:0007274	gProfiler	1.120e+1927	0.0438	1
GO:BP	GO:0010460	positive regulation of heart rate	GO:0010460	gProfiler	1.120e+1928	0.0438	1
GO:BP	GO:0010893	positive regulation of steroid biosynthetic process	GO:0010893	gProfiler	1.120e+1929	0.0438	1
GO:BP	GO:0033081	regulation of T cell differentiation in thymus	GO:0033081	gProfiler	1.120e+1930	0.0438	1
GO:BP	GO:0061003	positive regulation of dendritic spine morphogenesis	GO:0061003	gProfiler	1.120e+1931	0.0438	1
GO:BP	GO:1900745	positive regulation of p38MAPK cascade	GO:1900745	gProfiler	1.120e+1932	0.0438	1
GO:BP	GO:1901658	glycosyl compound catabolic process	GO:1901658	gProfiler	1.120e+1933	0.0438	1
GO:BP	GO:2000108	positive regulation of leukocyte apoptotic process	GO:2000108	gProfiler	1.120e+1934	0.0438	1
GO:BP	GO:0043200	response to amino acid	GO:0043200	gProfiler	1.120e+1935	0.0435	1
GO:BP	GO:1902893	regulation of miRNA transcription	GO:1902893	gProfiler	1.120e+1936	0.0435	1
GO:BP	GO:0009952	anterior/posterior pattern specification	GO:0009952	gProfiler	1.120e+1937	0.0434	1
GO:BP	GO:0010828	positive regulation of D-glucose transmembrane transport	GO:0010828	gProfiler	1.120e+1938	0.0434	1
GO:BP	GO:0021587	cerebellum morphogenesis	GO:0021587	gProfiler	1.120e+1939	0.0434	1
GO:BP	GO:0032965	regulation of collagen biosynthetic process	GO:0032965	gProfiler	1.120e+1940	0.0434	1
GO:BP	GO:0033280	response to vitamin D	GO:0033280	gProfiler	1.120e+1941	0.0434	1
GO:BP	GO:0045581	negative regulation of T cell differentiation	GO:0045581	gProfiler	1.120e+1942	0.0434	1
GO:BP	GO:0045922	negative regulation of fatty acid metabolic process	GO:0045922	gProfiler	1.120e+1943	0.0434	1
GO:BP	GO:0061756	leukocyte adhesion to vascular endothelial cell	GO:0061756	gProfiler	1.120e+1944	0.0434	1
GO:BP	GO:0098586	cellular response to virus	GO:0098586	gProfiler	1.120e+1945	0.0434	1
GO:BP	GO:1901019	regulation of calcium ion transmembrane transporter activity	GO:1901019	gProfiler	1.120e+1946	0.0434	1
GO:BP	GO:2001257	regulation of cation channel activity	GO:2001257	gProfiler	1.120e+1947	0.0434	1
GO:BP	GO:0007409	axonogenesis	GO:0007409	gProfiler	1.120e+1948	2.3e-14	1
GO:BP	GO:0042176	regulation of protein catabolic process	GO:0042176	gProfiler	1.120e+1949	0.0432	1
GO:BP	GO:0002793	positive regulation of peptide secretion	GO:0002793	gProfiler	1.120e+1950	0.0429	1
GO:BP	GO:0045638	negative regulation of myeloid cell differentiation	GO:0045638	gProfiler	1.120e+1951	0.0429	1
GO:BP	GO:2000045	regulation of G1/S transition of mitotic cell cycle	GO:2000045	gProfiler	1.120e+1952	0.0429	1
GO:BP	GO:0021761	limbic system development	GO:0021761	gProfiler	1.120e+1953	0.0428	1
GO:BP	GO:0006081	aldehyde metabolic process	GO:0006081	gProfiler	1.120e+1954	0.0426	1
GO:BP	GO:0031100	animal organ regeneration	GO:0031100	gProfiler	1.120e+1955	0.0426	1
GO:BP	GO:1903510	mucopolysaccharide metabolic process	GO:1903510	gProfiler	1.120e+1956	0.0426	1
GO:BP	GO:0019538	protein metabolic process	GO:0019538	gProfiler	1.120e+1957	1.83e-14	1
GO:BP	GO:0051962	positive regulation of nervous system development	GO:0051962	gProfiler	1.120e+1958	1.74e-14	1
GO:BP	GO:0006629	lipid metabolic process	GO:0006629	gProfiler	1.120e+1959	1.7e-14	1
GO:BP	GO:0007219	Notch signaling pathway	GO:0007219	gProfiler	1.120e+1960	0.0419	1
GO:BP	GO:0009135	purine nucleoside diphosphate metabolic process	GO:0009135	gProfiler	1.120e+1961	0.0419	1
GO:BP	GO:0009179	purine ribonucleoside diphosphate metabolic process	GO:0009179	gProfiler	1.120e+1962	0.0419	1
GO:BP	GO:0031645	negative regulation of nervous system process	GO:0031645	gProfiler	1.120e+1963	0.0419	1
GO:BP	GO:0031998	regulation of fatty acid beta-oxidation	GO:0031998	gProfiler	1.120e+1964	0.0419	1
GO:BP	GO:0034383	low-density lipoprotein particle clearance	GO:0034383	gProfiler	1.120e+1965	0.0419	1
GO:BP	GO:0042474	middle ear morphogenesis	GO:0042474	gProfiler	1.120e+1966	0.0419	1
GO:BP	GO:0045624	positive regulation of T-helper cell differentiation	GO:0045624	gProfiler	1.120e+1967	0.0419	1
GO:BP	GO:0046629	gamma-delta T cell activation	GO:0046629	gProfiler	1.120e+1968	0.0419	1
GO:BP	GO:0051930	regulation of sensory perception of pain	GO:0051930	gProfiler	1.120e+1969	0.0419	1
GO:BP	GO:0072529	pyrimidine-containing compound catabolic process	GO:0072529	gProfiler	1.120e+1970	0.0419	1
GO:BP	GO:0090103	cochlea morphogenesis	GO:0090103	gProfiler	1.120e+1971	0.0419	1
GO:BP	GO:1902749	regulation of cell cycle G2/M phase transition	GO:1902749	gProfiler	1.120e+1972	0.0419	1
GO:BP	GO:0048729	tissue morphogenesis	GO:0048729	gProfiler	1.120e+1973	1.65e-14	1
GO:BP	GO:0001893	maternal placenta development	GO:0001893	gProfiler	1.120e+1974	0.0418	1
GO:BP	GO:0002713	negative regulation of B cell mediated immunity	GO:0002713	gProfiler	1.120e+1975	0.0418	1
GO:BP	GO:0002890	negative regulation of immunoglobulin mediated immune response	GO:0002890	gProfiler	1.120e+1976	0.0418	1
GO:BP	GO:0006013	mannose metabolic process	GO:0006013	gProfiler	1.120e+1977	0.0418	1
GO:BP	GO:0006644	phospholipid metabolic process	GO:0006644	gProfiler	1.120e+1978	0.0418	1
GO:BP	GO:0008340	determination of adult lifespan	GO:0008340	gProfiler	1.120e+1979	0.0418	1
GO:BP	GO:0008611	ether lipid biosynthetic process	GO:0008611	gProfiler	1.120e+1980	0.0418	1
GO:BP	GO:0021696	cerebellar cortex morphogenesis	GO:0021696	gProfiler	1.120e+1981	0.0418	1
GO:BP	GO:0031943	regulation of glucocorticoid metabolic process	GO:0031943	gProfiler	1.120e+1982	0.0418	1
GO:BP	GO:0032908	regulation of transforming growth factor beta1 production	GO:0032908	gProfiler	1.120e+1983	0.0418	1
GO:BP	GO:0033275	actin-myosin filament sliding	GO:0033275	gProfiler	1.120e+1984	0.0418	1
GO:BP	GO:0034115	negative regulation of heterotypic cell-cell adhesion	GO:0034115	gProfiler	1.120e+1985	0.0418	1
GO:BP	GO:0044788	modulation by host of viral process	GO:0044788	gProfiler	1.120e+1986	0.0418	1
GO:BP	GO:0046054	dGMP metabolic process	GO:0046054	gProfiler	1.120e+1987	0.0418	1
GO:BP	GO:0046504	glycerol ether biosynthetic process	GO:0046504	gProfiler	1.120e+1988	0.0418	1
GO:BP	GO:0051987	positive regulation of attachment of spindle microtubules to kinetochore	GO:0051987	gProfiler	1.120e+1989	0.0418	1
GO:BP	GO:0060013	righting reflex	GO:0060013	gProfiler	1.120e+1990	0.0418	1
GO:BP	GO:0070099	regulation of chemokine-mediated signaling pathway	GO:0070099	gProfiler	1.120e+1991	0.0418	1
GO:BP	GO:0070587	regulation of cell-cell adhesion involved in gastrulation	GO:0070587	gProfiler	1.120e+1992	0.0418	1
GO:BP	GO:0090331	negative regulation of platelet aggregation	GO:0090331	gProfiler	1.120e+1993	0.0418	1
GO:BP	GO:0099558	maintenance of synapse structure	GO:0099558	gProfiler	1.120e+1994	0.0418	1
[truncated: 1,099 more rows]

## Sheet: aGOtool
Flame
Enrichment Results
		Source	Term_ID	Function	P-value	-log10Pvalue	Term Size	Query size	Intersection Size	Enrichment Score %	Positive Hits	Term_ID_noLinks
84	⊕	GO:CC	GO:0031012	extracellular matrix	3.05e-24	23.52	523	2491	169	32.31	Egfl6, Loxl3, Serpinf1, S100a3, Col6a1, Col6a2, Col1a1, Lamb1, Comp, Col5a3, Angptl2, Hapln2, Ccn4, Nid1, Mmp12, Htra1, Wnt6, Wnt2, Adam19, Eln, Mmp13, Serpinb6a, Timp2, Sparc, Plod1, Matn3, Ogn, Thbs4, Nid2, Loxl2, Bmp1, Col2a1, Runx1, Cela1, Ache, Smoc2, Mmp25, Vit, Ntn3, Fbn2, Mmp19, Itih5, Lrrn2, Lamc1, Angptl1, Col5a1, Entpd2, F2, Angpt4, Anxa5, Col24a1, Mmp16, Col9a2, Sema3c, Megf6, Mmp23, …	GO:0031012
85	⊕	GO:CC	GO:0062023	collagen-containing extracellular matrix	3.94e-16	15.4	388	2491	121	31.19	Egfl6, Loxl3, Serpinf1, S100a3, Col6a1, Col6a2, Col1a1, Lamb1, Comp, Col5a3, Angptl2, Hapln2, Nid1, Htra1, Wnt2, Adam19, Eln, Serpinb6a, Timp2, Sparc, Plod1, Matn3, Ogn, Thbs4, Nid2, Loxl2, Bmp1, Col2a1, Runx1, Cela1, Ache, Smoc2, Vit, Ntn3, Fbn2, Itih5, Lamc1, Angptl1, Col5a1, Entpd2, F2, Angpt4, Anxa5, Col24a1, Col9a2, Sema3c, Megf6, Emilin1, Col1a2, Mgp, Acan, Bgn, Col4a1, Col4a2, Sfrp1, Fmod,…	GO:0062023
83	⊕	GO:BP	GO:0030198	extracellular matrix organization	5.76e-13	12.24	279	2491	95	34.05	Egfl6, Loxl3, Col1a1, Fkbp10, Lamb1, Comp, Col5a3, Hapln2, Nid1, Mmp12, Eln, Mmp13, Ctss, Matn3, Loxl2, Col2a1, Smoc2, Mmp25, Vit, Tnf, Mmp19, Lamc1, Col5a1, Creb3l1, Sfrp2, Col24a1, Mmp16, Col9a2, Mmp23, Emilin1, Col1a2, Acan, Col4a1, Col4a2, Mmp2, Mmp15, Mmp3, Col16a1, Abi3bp, Adamts20, Tgfbi, Adamts2, Scx, Col27a1, Sh3pxd2b, Scara3, Olfml2b, Adamts19, Col9a1, Fn1, Loxl1, Adamts12, Impg2, Efemp…	GO:0030198
92	⊕	GO:CC	GO:0005581	collagen trimer	1.04e-10	9.98	84	2491	44	52.38	Col6a1, Col6a2, Col1a1, Col5a3, C1qtnf1, C1qtnf6, Col2a1, Adipoq, Col5a1, Col24a1, Col9a2, Emilin1, Col1a2, Col4a1, Col4a2, Col16a1, C1qc, C1qb, Lum, Col27a1, Scara3, C1qa, Col9a1, C1qtnf2, Col26a1, Gldn, Cthrc1, Col8a2, Col12a1, Col25a1, Col5a2, Col11a2, Col3a1, Col8a1, Col11a1, Col6a6, Col23a1, Col15a1, Col13a1, Col7a1, Col4a5, Eda, Col28a1, Col22a1	GO:0005581
20	⊕	GO:BP	GO:0051239	regulation of multicellular organismal process	4.03e-10	9.39	3289	2491	522	15.87	Apoh, Ngfr, Ccnd2, Th, Itgb2, Cdh1, Bcl6b, Alox12, Hk2, Loxl3, Serpinf1, Col1a1, Spi1, Prkd1, Grin2d, Sfrp4, Il17ra, Tbxas1, Comp, Plxna3, Pgf, Hapln2, Crabp2, Cd44, Ccn4, Fgfr4, Il27ra, Kit, Mmp12, Ephb3, Tead4, Tpbg, Wnt6, Mymk, Tspan32, Kcnc4, Wnt2, Csf1, Dll1, Cybb, Cd83, Ctsk, Ctss, Rxrg, Ncf1, Lbp, Cd34, Mapkapk2, C1qtnf1, Cyba, Cd40, Ada, Etv4, Dhx58, Ptgis, Gdf9, Nos2, Ybx2, Sparc, Tnfaip…	GO:0051239
74	⊕	GO:BP	GO:0007155	cell adhesion	7.97e-10	9.1	903	2491	189	20.93	Itgb2, Cdh1, Egfl6, Icam4, Col6a1, Col6a2, Epdr1, Lamb1, Myo1g, Comp, Col5a3, Cd33, Hapln2, Cd44, Ccn4, Nid1, Kit, Itgae, Ephb3, Tspan32, Scarf2, Cd34, Ada, Cldn7, Perp, Egfr, Nrcam, Itgb3, Nedd9, Thbs4, Emb, Nid2, Efs, Itga5, Alcam, Robo1, Ache, Trip6, Cdh2, Tnf, Pcdh12, Itgb8, Lamc1, Col5a1, Tyro3, Siglec1, Vcam1, Thbs3, Pdpn, Mxra8, Cgref1, Emilin1, Ret, Siglece, Acan, Sfrp1, Cx3cl1, Nectin1, …	GO:0007155
9	⊕	GO:BP	GO:2000026	regulation of multicellular organismal development	6.15e-09	8.21	1590	2491	285	17.92	Apoh, Ngfr, Ccnd2, Itgb2, Cdh1, Hk2, Loxl3, Serpinf1, Spi1, Prkd1, Sfrp4, Comp, Plxna3, Pgf, Hapln2, Crabp2, Cd44, Ccn4, Kit, Ephb3, Tpbg, Wnt6, Wnt2, Csf1, Dll1, Cybb, Cd83, Ctsk, Rxrg, Cd34, Cd40, Ada, Etv4, Ptgis, Gdf9, Sparc, Cdk1, H2afy2, Egfr, Itgb3, Rflnb, Vash1, Nedd9, Ror2, Prelid1, Dbn1, Tert, Thbs4, Thrb, Loxl2, Bmp1, Vdr, Itga5, Hcls1, Chodl, Adipoq, Robo1, Runx1, Cela1, Ache, Smoc2, …	GO:2000026
12	⊕	GO:BP	GO:0051240	positive regulation of multicellular organismal process	7.52e-08	7.12	1881	2491	319	16.96	Apoh, Ngfr, Ccnd2, Itgb2, Alox12, Hk2, Serpinf1, Col1a1, Spi1, Prkd1, Il17ra, Tbxas1, Plxna3, Pgf, Hapln2, Crabp2, Ccn4, Fgfr4, Il27ra, Kit, Mmp12, Ephb3, Tead4, Tpbg, Mymk, Wnt2, Csf1, Dll1, Cybb, Cd83, Lbp, Cd34, Mapkapk2, C1qtnf1, Cyba, Cd40, Ada, Etv4, Dhx58, Ptgis, Nos2, Ybx2, Cdk1, H2afy2, Egfr, Havcr2, Sap30l, Itgb3, Nedd9, Ror2, Dbn1, Tert, Thrb, Clu, Loxl2, Bmp1, Vdr, Itga5, Snx4, Hcls1,…	GO:0051240
99	⊕	GO:MF	GO:0005201	extracellular matrix structural constituent	9.94e-08	7	63	2491	35	55.56	Col1a1, Lamb1, Comp, Col5a3, Eln, Col2a1, Fbn2, Lamc1, Col5a1, Col24a1, Col9a2, Emilin1, Col1a2, Col4a1, Col4a2, Col16a1, Col27a1, Scara3, Col9a1, Col8a2, Col5a2, Col11a2, Col3a1, Col8a1, Col11a1, Lama2, Col23a1, Col15a1, Col13a1, Col7a1, Col4a5, Col28a1, Pxdn, Mfap5, Col22a1	GO:0005201
18	⊕	GO:BP	GO:0050793	regulation of developmental process	4.5e-07	6.35	2708	2491	424	15.66	Apoh, Ngfr, Ccnd2, Itgb2, Cdh1, Alox12, Hk2, Loxl3, Serpinf1, Col1a1, Slc7a10, Spi1, Prkd1, Sfrp4, Lamb1, Comp, Plxna3, A430078G23Rik, Pgf, Hapln2, Crabp2, Nmrk2, Cd44, Ccn4, Klf5, Fgfr4, Nid1, Kit, Ephb3, Tead4, Tpbg, Cdc20, Wnt6, Wnt2, Csf1, Dll1, Cybb, Cd83, Ctsk, Rxrg, Cd34, Timp2, Cd40, Ada, Etv4, Ptgis, Gdf9, Sparc, Tnfaip3, Cdk1, Socs2, H2afy2, Egfr, Wif1, Stc2, Sap30l, Fkbp1b, Itgb3, Rfln…	GO:0050793
30	⊕	GO:BP	GO:0048731	system development	4.86e-07	6.31	3654	2491	545	14.92	Ngfr, Fgf6, Th, Cdh1, Loxl3, Serpinf1, Ckb, Col1a1, Fkbp10, Spi1, Prkd1, Sfrp4, Lamb1, Disp1, Efna2, Rnd1, Comp, Plxna3, Pgf, Hapln2, Sh2b2, Cd44, Ccn4, Klf5, Fgfr4, Slc1a3, Nid1, Pafah1b3, Kit, Mmp12, Ephb3, Epor, Tpbg, Cdc20, Wnt6, B4galnt1, Crlf1, Wnt2, Adam19, Bcas1, Csf1, Dll1, Eln, Mmp13, Rxrg, Cd34, Serpinb6a, Nek8, Ada, Etv4, Sparc, Pdlim4, Rcn3, Tnfaip3, Crybg1, Cdk1, H2afy2, Egfr, Havcr…	GO:0048731
82	⊕	GO:CC	GO:0005604	basement membrane	8.08e-07	6.09	115	2491	43	37.39	Egfl6, Serpinf1, Lamb1, Nid1, Timp2, Sparc, Thbs4, Nid2, Loxl2, Col2a1, Runx1, Ache, Smoc2, Ntn3, Lamc1, Col5a1, Entpd2, Acan, Col4a1, Col4a2, Tgfbi, Fras1, Fn1, Loxl1, Dlg1, Efemp2, Col8a2, Frem1, Hmcn1, Col8a1, Frem2, Lama2, Ptn, P3h1, Col23a1, Col15a1, Col7a1, Col4a5, Hmcn2, Col28a1, Pxdn, Hspg2, Agrn	GO:0005604
42	⊕	GO:BP	GO:0007275	multicellular organism development	1.1e-06	5.96	4116	2491	600	14.58	Ngfr, Fgf6, Th, Cdh1, Loxl3, Serpinf1, Col6a1, Ckb, Col1a1, Fkbp10, Spi1, Prkd1, Sfrp4, Lamb1, Disp1, Efna2, Rnd1, Comp, Plxna3, Pgf, Hapln2, Crabp2, Sh2b2, Cd44, Ccn4, Klf5, Fgfr4, Slc1a3, Nid1, Pafah1b3, Asf1b, Kit, Mmp12, Ephb3, Tead4, Epor, Tpbg, Cdc20, Wnt6, B4galnt1, Krt19, Crlf1, Wnt2, Adam19, Bcas1, Csf1, Dll1, Eln, Mmp13, Rxrg, Cd34, Serpinb6a, Traf4, Nek8, Ada, Etv4, Ptgis, Sparc, Pdlim…	GO:0007275
11	⊕	GO:CC	GO:0005576	extracellular region	3.47e-06	5.46	2673	2491	408	15.26	Apoh, Fgf6, Egfl6, Loxl3, Serpinf1, Icam4, S100a4, Col6a1, Cfp, Col6a2, Col1a1, Sfrp4, Epdr1, Lamb1, Comp, Ppfia3, Col5a3, Angptl2, Clec11a, Pgf, Hapln2, Cd44, Ccn4, Shbg, Nid1, Il27ra, Kit, Mmp12, Htra1, Epor, Wnt6, Crlf1, Wnt2, Csf1, Ceacam16, Eln, Mmp13, Egfl8, Ctsk, Ctss, Lbp, Cd34, Scube1, Serpinb6a, C1qtnf1, Timp2, Igfbp4, Cd40, Ada, Ptgis, Hist1h2be, Gdf9, Nos2, Sparc, Cxcl16, Smpdl3a, Vnn…	GO:0005576
5	⊕	GO:BP	GO:0051241	negative regulation of multicellular organismal process	5.22e-06	5.28	1263	2491	222	17.58	Apoh, Ngfr, Ccnd2, Cdh1, Alox12, Loxl3, Serpinf1, Spi1, Plxna3, Cd44, Ccn4, Fgfr4, Il27ra, Tspan32, Kcnc4, Dll1, Cd83, Ctsk, Lbp, Cd34, C1qtnf1, Cyba, Ada, Etv4, Dhx58, Sparc, Tnfaip3, Socs2, Egfr, Stc2, Havcr2, Sap30l, Fkbp1b, Rflnb, Vash1, Dbn1, Tert, Thbs4, Loxl2, Vdr, Adipoq, Robo1, Runx1, Sox8, Hspa9, Tnf, Cidea, Rbp4, Sema4g, Pitx3, Trak2, Il1r2, Mstn, Rassf5, Mark1, Fcgr2b, Il2ra, Acvr1c, …	GO:0051241
45	⊕	GO:BP	GO:0051094	positive regulation of developmental process	5.22e-06	5.28	1508	2491	256	16.98	Ngfr, Ccnd2, Itgb2, Alox12, Hk2, Serpinf1, Col1a1, Spi1, Prkd1, Sfrp4, Lamb1, Plxna3, Pgf, Hapln2, Crabp2, Ccn4, Klf5, Fgfr4, Nid1, Kit, Ephb3, Tead4, Tpbg, Cdc20, Wnt6, Wnt2, Csf1, Dll1, Cybb, Cd83, Cd34, Timp2, Cd40, Ada, Etv4, Ptgis, Cdk1, Socs2, H2afy2, Egfr, Wif1, Sap30l, Fkbp1b, Itgb3, Tshz3, Nedd9, Ror2, Dbn1, Tert, Thrb, Clu, Loxl2, Bmp1, Vdr, Itga5, Hcls1, Chodl, Adipoq, Robo1, Runx1, Ce…	GO:0051094
32	⊕	GO:BP	GO:0045595	regulation of cell differentiation	5.93e-06	5.23	1734	2491	286	16.49	Ngfr, Ccnd2, Cdh1, Loxl3, Serpinf1, Col1a1, Slc7a10, Spi1, Prkd1, Sfrp4, Lamb1, Plxna3, Hapln2, Crabp2, Nmrk2, Cd44, Ccn4, Klf5, Nid1, Kit, Wnt2, Csf1, Dll1, Cd83, Cd34, Timp2, Ada, Etv4, Socs2, H2afy2, Egfr, Wif1, Itgb3, Rflnb, Tshz3, Nedd9, Ror2, Prelid1, Dbn1, Tert, Thrb, Clu, Loxl2, Vdr, Hcls1, Chodl, Adipoq, Robo1, Runx1, Cela1, Ache, Xdh, Sox8, Bambi, Hspa9, Tnf, Fbn2, Sema4g, Pitx3, Gdf11,…	GO:0045595
34	⊕	GO:BP	GO:0045597	positive regulation of cell differentiation	1.48e-05	4.83	987	2491	180	18.24	Ngfr, Serpinf1, Col1a1, Spi1, Prkd1, Sfrp4, Lamb1, Plxna3, Hapln2, Crabp2, Ccn4, Klf5, Nid1, Kit, Wnt2, Csf1, Cd83, Cd34, Timp2, Ada, Etv4, Socs2, H2afy2, Egfr, Wif1, Itgb3, Tshz3, Nedd9, Ror2, Dbn1, Tert, Thrb, Clu, Loxl2, Vdr, Hcls1, Chodl, Adipoq, Robo1, Runx1, Ache, Sox8, Bambi, Tnf, Fbn2, Myog, Lamc1, Il2ra, Olfm1, Frzb, Mdk, Pck1, Car2, Ocstamp, Tlr2, Sfrp2, Bmpr1b, Glipr2, Pdpn, Xrcc2, Rho…	GO:0045597
29	⊕	GO:BP	GO:0023051	regulation of signaling	2.29e-05	4.64	3505	2491	511	14.58	Ngfr, Cdh1, Loxl3, S100a4, Ern1, Col1a1, Slc7a10, Spi1, Prkd1, Grin2d, Sfrp4, Lamb1, Ier3, Ppfia3, Dyrk2, A430078G23Rik, Sh2b2, Cd44, Ccn4, Fgfr4, Slc1a3, Nid1, Kit, Mmp12, Htra1, Epor, Tpbg, Cdc20, Rundc3a, Kcnc4, Syngr1, Birc3, Csf1, Dll1, Dnajb9, Prrt1, Ctsk, Ctss, Lbp, Scube1, Mpp2, Traf4, Nek8, C1qtnf1, Cyba, Timp2, Igfbp4, Cd40, Ada, Dhx58, Ptgis, Gdf9, Nos2, Rcn3, Plin5, Tnfaip3, Ros1, Soc…	GO:0023051
3	⊕	GO:BP	GO:0042127	regulation of cell population proliferation	4.89e-05	4.31	2399	2491	367	15.3	Apoh, Ngfr, Fgf6, Ccnd2, Cdh1, Alox12, Serpinf1, Ern1, Uhrf1, Prkd1, Sfrp4, Comp, Plxna3, Clec11a, Cnn2, Pgf, Hapln2, Crabp2, Cd44, Ccn4, Klf5, Fgfr4, Kit, Mmp12, Ephb3, Htra1, Epor, Tpbg, Cdc20, Crlf1, Tspan32, Wnt2, Csf1, Dll1, Cyba, Timp2, Cd40, Ada, Etv4, Gdf9, Nos2, Cldn7, Sparc, Tnfaip3, Cdk1, Egfr, Havcr2, Nrcam, Fkbp1b, Rrm2, Kif3c, Itgb3, Cdkl1, Cdca7l, Vash1, Nedd9, Ogn, Ror2, Dbn1, Agt…	GO:0042127
33	⊕	GO:BP	GO:0010646	regulation of cell communication	4.89e-05	4.31	3507	2491	508	14.49	Ngfr, Cdh1, Loxl3, S100a4, Ern1, Col1a1, Slc7a10, Spi1, Prkd1, Grin2d, Sfrp4, Lamb1, Ier3, Ppfia3, Dyrk2, A430078G23Rik, Sh2b2, Cd44, Ccn4, Fgfr4, Slc1a3, Nid1, Kit, Mmp12, Htra1, Epor, Tpbg, Cdc20, Rundc3a, Kcnc4, Syngr1, Birc3, Csf1, Dll1, Dnajb9, Prrt1, Ctsk, Ctss, Lbp, Scube1, Mpp2, Traf4, Nek8, C1qtnf1, Cyba, Timp2, Igfbp4, Cd40, Ada, Dhx58, Ptgis, Gdf9, Nos2, Rcn3, Plin5, Tnfaip3, Ros1, Soc…	GO:0010646
60	⊕	GO:BP	GO:0098609	cell-cell adhesion	4.9e-05	4.31	526	2491	109	20.72	Itgb2, Cdh1, Icam4, Lamb1, Comp, Cd44, Kit, Itgae, Tspan32, Scarf2, Cd34, Cldn7, Perp, Egfr, Nrcam, Itgb3, Thbs4, Emb, Itga5, Alcam, Robo1, Cdh2, Tnf, Pcdh12, Tyro3, Vcam1, Pdpn, Ret, Cx3cl1, Nectin1, Mcam, Itga11, Pik3cb, Rac2, Fermt3, Sdk2, Ptprf, Cldn5, Ubash3b, Itga9, Thbs1, Svep1, Atp1b2, Cldn23, Pcdhb18, Pcdhb19, Itga2, Pcdhb14, F2rl3, Pcdhb17, Prtg, Pcdhb16, Pcdhb10, Pcdhb9, Pcdhb3, Pcdhb1…	GO:0098609
86	⊕	GO:BP	GO:0030199	collagen fibril organization	5.2e-05	4.28	54	2491	26	48.15	Loxl3, Col1a1, Fkbp10, Comp, Loxl2, Col2a1, Col5a1, Sfrp2, Col1a2, Acan, Adamts2, Scx, Col27a1, Loxl1, Adamts12, Mkx, Crtap, Col5a2, Col11a2, Col3a1, Col11a1, Adamts14, P3h1, Adamts7, Pxdn, Serpinh1	GO:0030199
90	⊕	KEGG	map04974	Protein digestion and absorption	6.61e-05	4.18	85	2491	32	37.65	Col6a1, Col6a2, Col1a1, Col5a3, Eln, Atp1b4, Slc6a19, Col2a1, Slc1a1, Col5a1, Col24a1, Col1a2, Col4a1, Col4a2, Atp1a1, Col27a1, Dpp4, Atp1b2, Col9a1, Col12a1, Prcp, Col5a2, Col11a2, Col3a1, Col11a1, Col6a6, Col15a1, Col13a1, Col7a1, Col4a5, Col22a1, Slc8a3	map04974
93	⊕	KEGG	map04512	ECM-receptor interaction	6.61e-05	4.18	69	2491	28	40.58	Col6a1, Col6a2, Col1a1, Comp, Cd44, Hmmr, Sdc1, Itgb3, Thbs4, Col2a1, Itga5, Itgb8, Thbs3, Col1a2, Col4a1, Col4a2, Sv2a, Itga9, Chad, Col9a1, Itga2, Fn1, Lama2, Col6a6, Itga4, Col4a5, Reln, Hspg2	map04512
91	⊕	GO:MF	GO:0005518	collagen binding	0.000116	3.94	69	2491	30	43.48	Col6a1, Col6a2, Comp, Nid1, Mmp12, Mmp13, Ctsk, Ctss, C1qtnf1, Sparc, Thbs4, Ache, Pcolce, Pak1, Itga11, Smad3, Abi3bp, Tgfbi, Cspg4, Lum, Dpp4, Itga9, Thbs1, Antxr1, Itga2, Tll1, Mrc2, Aebp1, Podn, Serpinh1	GO:0005518
72	⊕	GO:BP	GO:0030155	regulation of cell adhesion	0.000128	3.89	831	2491	152	18.29	Itgb2, Cdh1, Alox12, Egfl6, Loxl3, Col1a1, Spi1, Lamb1, Rnd1, Plxna3, Cd44, Nid1, Vav1, Mmp12, Ephb3, Tspan32, Adam19, Csf1, Dll1, Cd83, C1qtnf1, Ada, Cldn7, Tnfaip3, Havcr2, Itgb3, Nedd9, Dbn1, Itga5, Meltf, Adipoq, Runx1, Smoc2, Vit, Tnf, Spry4, Pcsk5, Lamc1, Il2ra, Mdk, Pck1, Il6ra, Vcam1, Epb41l4b, Pdpn, Emilin1, Rhoh, Ret, Pde3b, Il4ra, Pycard, Il2rg, Il15, Mmp2, Cx3cl1, St3gal4, Smad3, Pik3…	GO:0030155
98	⊕	GO:CC	GO:0098644	complex of collagen trimers	0.000156	3.81	19	2491	15	78.95	Col1a1, Col5a3, Col2a1, Col5a1, Col1a2, Col4a1, Col4a2, Lum, Col27a1, Col5a2, Col11a2, Col3a1, Col11a1, Col4a5, Col28a1	GO:0098644
19	⊕	GO:BP	GO:0022603	regulation of anatomical structure morphogenesis	0.00024	3.62	962	2491	169	17.57	Apoh, Ngfr, Itgb2, Cdh1, Alox12, Hk2, Serpinf1, Prkd1, Plxna3, A430078G23Rik, Pgf, Crabp2, Cd44, Fgfr4, Kit, Ephb3, Wnt2, Csf1, Dll1, Cybb, Cd34, Cd40, Ada, Ptgis, Sparc, Tnfaip3, Itgb3, Vash1, Ror2, Dbn1, Tert, Thbs4, Sdc2, Itga5, Chodl, Robo1, Runx1, Cela1, Ache, Smoc2, Sox8, Bambi, Cdh2, Tnf, Diaph1, Vegfb, Sema4g, Fgd1, Itgb8, Trak2, Creb3l1, Mdk, F2, Angpt4, Chrnb2, Sfrp2, Sema4a, Pdpn, Mfsd…	GO:0022603
77	⊕	GO:BP	GO:0060284	regulation of cell development	0.00024	3.62	955	2491	168	17.59	Cdh1, Loxl3, Serpinf1, Spi1, Plxna3, Hapln2, Crabp2, Cd44, Kit, Wnt2, Csf1, Dll1, Cd83, Ada, Egfr, Itgb3, Rflnb, Nedd9, Ror2, Prelid1, Dbn1, Tert, Hcls1, Chodl, Adipoq, Robo1, Runx1, Ache, Sox8, Hspa9, Tnf, Sema4g, Pitx3, Trak2, Myog, Il2ra, Grb14, Frzb, Mdk, F2, Rassf2, Pck1, Car2, Ocstamp, Tlr2, Sema4a, Rorc, Sema3c, Sema3a, Xrcc2, Rhoh, Ret, Bhlhe41, Tyrobp, Acan, Il4ra, Pak1, Abcc8, Il2rg, Ad…	GO:0060284
100	⊕	GO:BP	GO:0032963	collagen metabolic process	0.00024	3.62	60	2491	26	43.33	Col1a1, Mmp12, Mmp13, Ctsk, Ctss, Rcn3, Retreg1, P3h3, Mmp25, Mmp19, Col5a1, Mmp16, Mmp23, Col1a2, Mmp2, Mmp15, Mmp3, Adamts2, Tram2, Mmp14, Mrc2, P2rx7, P3h1, Prkcd, Serpinh1, Adamts3	GO:0032963
36	⊕	GO:BP	GO:0009653	anatomical structure morphogenesis	0.000254	3.6	2375	2491	357	15.03	Ngfr, Fgf6, Th, Cdh1, Col6a1, Col1a1, Fkbp10, Spi1, Prkd1, Sfrp4, Lamb1, Efna2, Comp, Plxna3, Pgf, Crabp2, Cd44, Klf5, Slc1a3, Mmp12, Ephb3, Tead4, Htra1, Epor, Tpbg, Wnt6, Krt19, Relt, Mymk, Wnt2, Csf1, Dll1, Eln, Mmp13, Cd34, Nek8, Ada, Etv4, Perp, Egfr, Sdc1, Nrcam, Itgb3, Rflnb, Tshz3, Vash1, Ror2, Cdk20, Dbn1, Pitx1, Agtpbp1, Thbs4, Emb, Thrb, Clu, Loxl2, Sdc2, Vdr, Col2a1, Itga5, Alcam, Rob…	GO:0009653
6	⊕	GO:CC	GO:0009986	cell surface	0.00027	3.57	1265	2491	208	16.44	Apoh, Ngfr, Itgb2, Cdh1, Sfrp4, Eno2, Cd33, Cd44, Slc1a3, Il27ra, Kit, Itgae, Epor, Wnt6, Crlf1, Tspan32, Kcnc4, Cd83, Egfl8, Ctsk, Ctss, Lbp, Cd34, Scube1, Timp2, Cd40, Ada, Sparc, Ros1, Egfr, Wif1, Hmmr, Havcr2, Sdc1, Itgb3, Ror2, Nid2, Clu, Gfra2, Sdc2, Itga5, Alcam, Meltf, Adipoq, Robo1, Asic1, Krt18, Ache, Mmp25, Cdh2, Tnf, Slc1a1, Itgb8, Ifitm3, Slamf9, Fcgr2b, Mrc1, Il2ra, Acvr1c, Entpd2, …	GO:0009986
28	⊕	GO:BP	GO:0009966	regulation of signal transduction	0.000322	3.49	3027	2491	439	14.5	Ngfr, Cdh1, Loxl3, S100a4, Ern1, Col1a1, Spi1, Prkd1, Grin2d, Sfrp4, Lamb1, Ier3, Dyrk2, A430078G23Rik, Sh2b2, Cd44, Ccn4, Fgfr4, Nid1, Kit, Mmp12, Htra1, Epor, Tpbg, Rundc3a, Birc3, Csf1, Dll1, Dnajb9, Prrt1, Ctsk, Ctss, Lbp, Scube1, Traf4, Nek8, C1qtnf1, Cyba, Timp2, Igfbp4, Cd40, Ada, Dhx58, Ptgis, Rcn3, Plin5, Tnfaip3, Ros1, Socs2, Egfr, Wif1, Rhbdf1, Havcr2, Sap30l, Dnajc27, Itgb3, Aurkb, Pi…	GO:0009966
96	⊕	GO:CC	GO:0005583	fibrillar collagen trimer	0.000342	3.47	12	2491	12	100	Col1a1, Col5a3, Col2a1, Col5a1, Col1a2, Lum, Col27a1, Col5a2, Col11a2, Col3a1, Col11a1, Col28a1	GO:0005583
4	⊕	GO:BP	GO:0048856	anatomical structure development	0.000353	3.45	5505	2491	743	13.5	Apoh, Ngfr, Fgf6, Th, Cdh1, Alox12, Hk2, Loxl3, Serpinf1, Col6a1, Ckb, Col1a1, Tubb5, Fkbp10, Clpb, Spi1, Prkd1, Sfrp4, Lamb1, Disp1, Efna2, Rnd1, Comp, Hlf, Plxna3, Cnn2, Pgf, Hapln2, Crabp2, Sh2b2, Cd44, Ccn4, Klf5, Shbg, Fgfr4, Slc1a3, Nid1, Pafah1b3, Asf1b, Kit, Vav1, Mmp12, Ephb3, Tead4, Htra1, Epor, Tpbg, Cdc20, Wnt6, B4galnt1, Krt19, Crlf1, Relt, Mymk, Wnt2, Adam19, Bcas1, Csf1, Dll1, Dnaj…	GO:0048856
16	⊕	GO:BP	GO:0048583	regulation of response to stimulus	0.000353	3.45	4043	2491	565	13.97	Apoh, Ngfr, Itgb2, Cdh1, Alox12, Loxl3, Serpinf1, S100a4, Ern1, Cfp, Col1a1, Clpb, Spi1, Prkd1, Grin2d, Sfrp4, Il17ra, Lamb1, Myo1g, Ier3, Dyrk2, Plxna3, A430078G23Rik, Pgf, Sh2b2, Cd44, Ccn4, Fgfr4, Nid1, Il27ra, Kit, Vav1, Mmp12, Htra1, Epor, Tpbg, Rundc3a, Mymk, Tspan32, Birc3, Csf1, Dll1, Dnajb9, Prrt1, Ctsk, Ctss, Ncf1, Lbp, Cd34, Mapkapk2, Scube1, Traf4, Nek8, C1qtnf1, Cyba, Timp2, Igfbp4, …	GO:0048583
76	⊕	GO:BP	GO:0016477	cell migration	0.00057	3.24	932	2491	162	17.38	Itgb2, Il17ra, Lamb1, Myo1g, Plxna3, Cnn2, Cd44, Fgfr4, Kit, Vav1, Mmp12, Ephb3, Tpbg, Csf1, Lbp, Cd34, Ada, Cxcl16, Tnfaip3, Egfr, Rhbdf1, Sdc1, Itgb3, Nedd9, Ror2, Thbs4, Loxl2, Efs, Sdc2, Itga5, Robo1, Sox8, Bambi, Cdh2, Tnf, Sema4g, Mstn, Lamc1, Slamf9, Mark1, Col5a1, Mdk, Tyro3, Fam83d, Vcam1, Tlr2, Sema4a, Pdpn, Sema3c, Sema3a, Emilin1, Rhoh, Cxcl1, Fscn1, Ret, Pak1, Adgra2, Plat, Mmp2, Cx3…	GO:0016477
59	⊕	GO:BP	GO:0031589	cell-substrate adhesion	0.000609	3.22	185	2491	49	26.49	Itgb2, Epdr1, Lamb1, Myo1g, Col5a3, Nid1, Itgae, Ephb3, Cd34, Itgb3, Nid2, Itga5, Itgb8, Lamc1, Tyro3, Vcam1, Emilin1, Sfrp1, Itga11, Fermt3, Strc, Micall2, Otoa, Itga9, Antxr1, Atp1b2, Mslnl, Itga2, Fn1, Adamts12, Agt, Itgam, Frem1, Cdh11, Ttyh1, Cntn2, Col3a1, Marcks, Itga7, Itga4, L1cam, Col13a1, Adam8, Itgal, Srcin1, Eda, Fzd7, Thy1, Kif14	GO:0031589
27	⊕	GO:BP	GO:0051093	negative regulation of developmental process	0.000754	3.12	1061	2491	179	16.87	Apoh, Ngfr, Ccnd2, Cdh1, Loxl3, Serpinf1, Slc7a10, Spi1, Plxna3, Nmrk2, Cd44, Ccn4, Kit, Dll1, Ctsk, Sparc, Socs2, Egfr, Stc2, Sap30l, Itgb3, Rflnb, Vash1, Tert, Thbs4, Loxl2, Vdr, Adipoq, Runx1, Xdh, Sox8, Bambi, Hspa9, Tnf, Rbp4, Tll2, Sema4g, Pitx3, Gdf11, Trak2, Mstn, Mark1, Grb14, Col5a1, Frzb, Creb3l1, Mdk, F2, Angpt4, Tlr2, Sfrp2, Sema4a, Pink1, Sema3c, Sema3a, Emilin1, Ybx3, Bhlhe41, Vgll…	GO:0051093
63	⊕	GO:BP	GO:0050865	regulation of cell activation	0.00114	2.94	698	2491	127	18.19	Itgb2, Alox12, Loxl3, Spi1, Cd44, Il27ra, Tspan32, Cd83, Lbp, C1qtnf1, Cd40, Ada, Tnfaip3, Havcr2, Nedd9, Prelid1, Ripk3, Snx4, Runx1, Tnf, Rassf5, Fcgr2b, Il2ra, Mdk, Tyro3, Pck1, Il6ra, Chrnb2, Vcam1, Rorc, Pdpn, Emilin1, Rhoh, Tyrobp, Il4ra, Pycard, Il2rg, Sfrp1, Il15, Cx3cl1, Ldlr, Nckap1l, Gjd4, Bank1, Crlf2, Rac2, Themis2, H2-DMa, Tox, Foxj1, Socs5, Zc3h12d, Nfkbid, Il5, H2-DMb2, Ubash3b, D…	GO:0050865
53	⊕	GO:BP	GO:0035295	tube development	0.00116	2.93	1027	2491	173	16.85	Fgf6, Cdh1, Loxl3, Fkbp10, Spi1, Prkd1, Comp, Pgf, Cd44, Klf5, Fgfr4, Kit, Mmp12, Ephb3, Epor, Wnt6, Crlf1, Wnt2, Csf1, Dll1, Cd34, Traf4, Ada, Etv4, Sparc, Rcn3, Egfr, Sdc1, Nrcam, Tshz3, Vash1, Cdk20, Thrb, Loxl2, Vdr, Col2a1, Itga5, Robo1, Sox8, Cdh2, Tnf, Pcsk5, Slc1a1, Vegfb, Rbp4, Itgb8, Gdf11, Mmp19, Gli1, Tyms, Gzf1, Angpt4, Sfrp2, Pdgfc, Sema4a, Pdpn, Stil, Pax7, Sema3c, Ret, Mgp, Pde3b,…	GO:0035295
39	⊕	GO:BP	GO:0010647	positive regulation of cell communication	0.00129	2.89	1847	2491	282	15.27	Ngfr, Loxl3, S100a4, Ern1, Col1a1, Slc7a10, Spi1, Prkd1, Grin2d, Sfrp4, Lamb1, Cd44, Ccn4, Fgfr4, Slc1a3, Nid1, Kit, Mmp12, Epor, Tpbg, Rundc3a, Csf1, Dll1, Prrt1, Ctsk, Ctss, Lbp, Scube1, Mpp2, Traf4, C1qtnf1, Cyba, Timp2, Igfbp4, Cd40, Ada, Dhx58, Ptgis, Tnfaip3, Egfr, Havcr2, Dnajc27, Itgb3, Doc2b, Aurkb, Pik3r5, Tshz3, Xrcc3, Ly86, Ror2, Dbn1, Tert, Thrb, Clu, Dok2, Ripk3, Vdr, Litaf, Snx4, H…	GO:0010647
15	⊕	GO:MF	GO:0005539	glycosaminoglycan binding	0.00135	2.87	237	2491	58	24.47	Apoh, Comp, Col5a3, Hapln2, Cd44, Ccn4, Fgfr4, Hmmr, Thbs4, Smoc2, Vit, Vegfb, Mstn, Col5a1, Mdk, F2, Tlr2, Thbs3, Pcolce, Acan, Bgn, Sfrp1, Ltf, Abi3bp, Ptprf, Thbs1, Mamdc2, Stab1, Cxcl10, Stab2, Prelp, Fn1, Lxn, Impg2, Efemp2, Lipg, Adamts15, Itgam, Sema5a, Adamts8, Postn, Col25a1, Fgfr1, Col11a1, Layn, Ptn, Col23a1, Col13a1, Vcan, Fbln7, Fstl1, Fgfr2, Spock3, Ncam1, Nell2, Apoe, Agrn, Ptprc	GO:0005539
62	⊕	GO:MF	GO:0050839	cell adhesion molecule binding	0.00135	2.87	305	2491	70	22.95	Itgb2, Cdh1, Icam4, Lamb1, Comp, Ccn4, Itgae, Timp2, Nos2, Cldn7, Egfr, Nrcam, Itgb3, Thbs4, Emb, Itga5, Cdh2, Itgb8, Trpc4, Vcam1, Emilin1, Cx3cl1, Nectin1, Itga11, Col16a1, Tgfbi, Fermt3, Cib2, Ptprf, Itga9, Thbs1, Cpe, S1pr2, Itga2, Fn1, Prtg, Gldn, Itgbl1, Cdh24, Nlgn3, Cdh22, Itgam, Postn, Cdh11, Ptpro, Pirb, Dchs1, Fgfr1, Isg15, Cntn2, Col3a1, Mmp14, Ptprz1, Nfasc, Itga7, Ptn, Tmigd1, Itga4…	GO:0050839
79	⊕	GO:MF	GO:0005509	calcium ion binding	0.00135	2.87	702	2491	130	18.52	Cdh1, Egfl6, S100a4, Fkbp10, Aif1l, Epdr1, Comp, Nid1, Cabp5, Mmp12, Cabp7, Oit3, Dll1, Mmp13, Egfl8, Scube1, Rhbdl3, Sparc, Rcn3, Matn3, Doc2b, Aoah, Thbs4, Nid2, Tkt, Loxl2, Bmp1, Runx1, Smoc2, Efhb, Cdh2, Pcdh12, Fbn2, Tll2, Padi3, Myl6b, Efhd1, Gca, Pamr1, Syt13, F2, Anxa5, Pla2g12a, Thbs3, Padi2, Megf6, Cgref1, Atp2a2, Ret, Clec4e, Mgp, Acan, Nucb2, Ldlr, S100a10, Necab1, Cib2, Prrg3, Cblc, …	GO:0005509
8	⊕	GO:BP	GO:0032502	developmental process	0.00152	2.82	5951	2491	788	13.24	Apoh, Ngfr, Fgf6, Th, Cdh1, Alox12, Egfl6, Hk2, Loxl3, Serpinf1, Col6a1, Ckb, Col1a1, Tubb5, Fkbp10, Clpb, Spi1, Prkd1, Sfrp4, Lamb1, Disp1, Efna2, Rnd1, Comp, Hlf, Plxna3, Cnn2, Pgf, Hapln2, Crabp2, Sh2b2, Cd44, Ccn4, Klf5, Shbg, Fgfr4, Slc1a3, Nid1, Pafah1b3, Asf1b, Kit, Vav1, Mmp12, Ephb3, Tead4, Htra1, Epor, Tpbg, Cdc20, Wnt6, B4galnt1, Hspa1l, Krt19, Crlf1, Relt, Tppp2, Mymk, Wnt2, Adam19, B…	GO:0032502
40	⊕	GO:BP	GO:0007166	cell surface receptor signaling pathway	0.00152	2.82	1883	2491	286	15.19	Ngfr, Fgf6, Itgb2, Cdh1, Col1a1, Spi1, Prkd1, Grin2d, Sfrp4, Il17ra, Disp1, Efna2, Myo1g, Comp, Dyrk2, Plxna3, Pgf, Sh2b2, Cd44, Ccn4, Fgfr4, Nid1, Il27ra, Kit, Vav1, Itgae, Ephb3, Epor, Wnt6, Krt19, Crlf1, Tspan32, Wnt2, Csf1, Dll1, Lbp, Mapkapk2, Mpp2, Traf4, Cd40, Ada, Gdf9, Perp, Ros1, Socs2, Egfr, Wif1, Sdc1, Itgb3, Nedd9, Ly86, Ror2, Atxn7, Dok2, Gfra2, Efs, Shcbp1, Col2a1, Itga5, Robo1, Ce…	GO:0007166
89	⊕	GO:BP	GO:0010720	positive regulation of cell development	0.00173	2.76	548	2491	104	18.98	Serpinf1, Spi1, Plxna3, Hapln2, Crabp2, Kit, Wnt2, Csf1, Cd83, Ada, Egfr, Itgb3, Nedd9, Ror2, Dbn1, Hcls1, Chodl, Adipoq, Robo1, Runx1, Ache, Sox8, Tnf, Myog, Il2ra, Mdk, Pck1, Car2, Ocstamp, Tlr2, Xrcc2, Rhoh, Ret, Tyrobp, Acan, Il4ra, Pak1, Il2rg, Star, Il15, Cx3cl1, Dixdc1, Nckap1l, H2-DMa, Tox, Socs5, Ptprf, Egr2, Cldn5, Nfkbid, Il5, Lrp1, Clcf1, H2-Aa, Cul7, S1pr2, Cxcr4, Fn1, Rnf112, Gimap5…	GO:0010720
35	⊕	GO:BP	GO:0023056	positive regulation of signaling	0.00206	2.69	1847	2491	280	15.16	Ngfr, Loxl3, S100a4, Ern1, Col1a1, Slc7a10, Spi1, Prkd1, Grin2d, Sfrp4, Lamb1, Cd44, Ccn4, Fgfr4, Slc1a3, Nid1, Kit, Mmp12, Epor, Tpbg, Rundc3a, Csf1, Dll1, Prrt1, Ctsk, Ctss, Lbp, Scube1, Mpp2, Traf4, C1qtnf1, Cyba, Timp2, Igfbp4, Cd40, Ada, Dhx58, Ptgis, Tnfaip3, Egfr, Havcr2, Dnajc27, Itgb3, Doc2b, Aurkb, Pik3r5, Tshz3, Xrcc3, Ly86, Ror2, Dbn1, Tert, Thrb, Clu, Dok2, Ripk3, Vdr, Litaf, Snx4, H…	GO:0023056
47	⊕	GO:BP	GO:0008284	positive regulation of cell population proliferation	0.00216	2.67	1452	2491	228	15.7	Ngfr, Fgf6, Ccnd2, Alox12, Serpinf1, Ern1, Prkd1, Comp, Plxna3, Clec11a, Pgf, Hapln2, Crabp2, Ccn4, Klf5, Fgfr4, Kit, Mmp12, Htra1, Epor, Cdc20, Crlf1, Wnt2, Csf1, Dll1, Cyba, Cd40, Ada, Gdf9, Cldn7, Tnfaip3, Cdk1, Egfr, Havcr2, Fkbp1b, Rrm2, Kif3c, Itgb3, Cdca7l, Nedd9, Ror2, Dbn1, Tert, Thbs4, Thrb, Clu, Hcls1, Chodl, Robo1, Ache, Sox8, Bambi, Tnf, Vegfb, Pitx3, Gli1, Avil, Mstn, Ptprn, Il2ra, …	GO:0008284
73	⊕	KEGG	map04514	Cell adhesion molecules (CAMs)	0.00234	2.63	133	2491	36	27.07	Itgb2, Cdh1, Cd34, Cd40, Cldn7, Sdc1, Nrcam, Sdc2, Alcam, Cdh2, Itgb8, Siglec1, Nectin1, Ptprf, Cldn5, H2-DMb2, Itga9, H2-Aa, Cldn23, Vtcn1, Nlgn3, Mpz, Cldn19, Cntn2, Cd86, Cldn3, Nfasc, H2-Ob, Cldn9, Itga4, Icos, Itgal, Mpzl1, Cntnap2, Ncam1, Ptprc	map04514
112	⊕	KEGG	map01212	Fatty acid metabolism	0.00265	2.58	52	2491	20	38.46	Fads1, Acadsb, Fads2, Scd3, Scd2, Acadl, Hadh, Cpt2, Acads, Acat1, Scd1, Fasn, Cpt1c, Elovl6, Acadm, Acadvl, Cpt1b, Hacd1, Hadhb, Hadha	map01212
1	⊕	GO:CC	GO:0005615	extracellular space	0.00282	2.55	1945	2491	289	14.86	Apoh, Fgf6, Loxl3, Serpinf1, S100a4, Col6a1, Cfp, Col6a2, Col1a1, Sfrp4, Lamb1, Comp, Col5a3, Angptl2, Clec11a, Pgf, Hapln2, Ccn4, Kit, Mmp12, Wnt6, Crlf1, Wnt2, Csf1, Ceacam16, Eln, Mmp13, Ctsk, Ctss, Lbp, Scube1, Serpinb6a, C1qtnf1, Timp2, Igfbp4, Cd40, Ada, Ptgis, Hist1h2be, Gdf9, Nos2, Sparc, Cxcl16, Smpdl3a, Vnn3, Stc2, Vash1, Ogn, Ly86, Thbs4, Nid2, Clu, Loxl2, Bmp1, C9, C1qtnf6, Col2a1, Me…	GO:0005615
13	⊕	GO:BP	GO:0048584	positive regulation of response to stimulus	0.00356	2.45	2300	2491	336	14.61	Apoh, Ngfr, Itgb2, Loxl3, S100a4, Ern1, Cfp, Col1a1, Clpb, Spi1, Prkd1, Grin2d, Sfrp4, Il17ra, Lamb1, Myo1g, Pgf, Sh2b2, Cd44, Ccn4, Fgfr4, Nid1, Il27ra, Kit, Vav1, Mmp12, Epor, Tpbg, Rundc3a, Mymk, Csf1, Dll1, Ctsk, Ctss, Lbp, Mapkapk2, Scube1, Traf4, C1qtnf1, Cyba, Timp2, Igfbp4, Cd40, Ada, Dhx58, Ptgis, Tnfaip3, Egfr, Havcr2, Fkbp1b, Dnajc27, Itgb3, Aurkb, Pik3r5, Xrcc3, Nedd9, Ly86, Ror2, Dbn…	GO:0048584
23	⊕	GO:BP	GO:0048513	animal organ development	0.00406	2.39	3173	2491	445	14.02	Apoh, Ngfr, Fgf6, Th, Cdh1, Alox12, Hk2, Loxl3, Serpinf1, Ckb, Col1a1, Sfrp4, Lamb1, Disp1, Efna2, Comp, Hlf, Plxna3, Pgf, Cd44, Ccn4, Klf5, Fgfr4, Nid1, Pafah1b3, Kit, Mmp12, Ephb3, Tead4, Htra1, Epor, Wnt6, Krt19, Crlf1, Relt, Mymk, Wnt2, Adam19, Csf1, Dll1, Eln, Mmp13, Rxrg, Cd34, Mapkapk2, Serpinb6a, Traf4, Nek8, Ada, Etv4, Ptgis, Sparc, Pdlim4, Rcn3, Perp, Crybg1, Cdk1, Socs2, H2afy2, Egfr, …	GO:0048513
81	⊕	GO:BP	GO:0050866	negative regulation of cell activation	0.00421	2.38	228	2491	53	23.25	Alox12, Loxl3, Spi1, Cd44, Tspan32, C1qtnf1, Tnfaip3, Havcr2, Runx1, Rassf5, Fcgr2b, Il2ra, Mdk, Tyro3, Emilin1, Tyrobp, Il4ra, Sfrp1, Cx3cl1, Ldlr, Nckap1l, Bank1, Foxj1, Socs5, Zc3h12d, Nfkbid, Ubash3b, H2-Aa, Fgl2, Slfn1, Erbb2, Fn1, Gimap5, Vtcn1, Abat, Dlg1, Socs6, Sox11, Hfe, Lilr4b, Nrarp, Cd300lf, Cd300a, Nr1h3, Prkcd, Gm609, Laptm5, Cd84, Fam19a3, Pag1, Inpp5d, Ccr2, Apoe	GO:0050866
37	⊕	GO:BP	GO:0072359	circulatory system development	0.00468	2.33	1009	2491	166	16.45	Ngfr, Fgf6, Th, Col1a1, Fkbp10, Spi1, Prkd1, Comp, Pgf, Klf5, Ephb3, Epor, Wnt2, Adam19, Dll1, Eln, Mmp13, Rxrg, Cd34, Nek8, Pdlim4, Cdk1, Nrcam, Vash1, Loxl2, Col2a1, Itga5, Popdc2, Robo1, Ripply3, Amhr2, Cdh2, Pcsk5, Slc1a1, Vegfb, Rbp4, Itgb8, Mmp19, Olfm1, Col5a1, Angpt4, Slc2a10, Vcam1, Sfrp2, Sema4a, Pdpn, Stil, Sema3c, Emilin1, Col1a2, Wnt16, Acan, Pde3b, Adgra2, Col4a1, Col4a2, Sall1, Myl…	GO:0072359
67	⊕	GO:BP	GO:0045785	positive regulation of cell adhesion	0.00493	2.31	518	2491	97	18.73	Itgb2, Cdh1, Egfl6, Lamb1, Cd44, Nid1, Vav1, Adam19, Csf1, Cd83, Ada, Havcr2, Itgb3, Nedd9, Dbn1, Itga5, Runx1, Smoc2, Vit, Tnf, Pcsk5, Lamc1, Il2ra, Mdk, Pck1, Il6ra, Vcam1, Epb41l4b, Pdpn, Emilin1, Rhoh, Ret, Il4ra, Pycard, Il2rg, Il15, Cx3cl1, St3gal4, Smad3, Nckap1l, Col16a1, Abi3bp, Wnt4, S100a10, H2-DMa, Prex1, Socs5, Chst2, Nfkbid, H2-DMb2, Dpp4, Thbs1, Mfsd2b, H2-Aa, Igfbp2, Slc7a1, Dusp2…	GO:0045785
41	⊕	GO:MF	GO:0019838	growth factor binding	0.00499	2.3	145	2491	40	27.59	Ngfr, Col6a1, Col1a1, Fgfr4, Kit, Htra1, Igfbp4, Egfr, Itgb3, Col2a1, Hspa9, Il1r2, Il2ra, Acvr1c, Col5a1, Scn2a, Il6ra, Klb, Col1a2, Il2rg, Col4a1, Nradd, Thbs1, Igfbp2, Erbb2, Epha3, Kl, Fgfr1, Col3a1, Ptprz1, Cd109, Tsku, Ptn, Kazald1, Srpx2, Nrros, Fgfr2, Scn5a, Igfbp7, Agrn	GO:0019838
58	⊕	GO:BP	GO:0006954	inflammatory response	0.00572	2.24	562	2491	103	18.33	Itgb2, Loxl3, Prkd1, Il17ra, Cd44, Kit, Csf1, Cybb, Ncf1, Lbp, Mapkapk2, Cyba, Igfbp4, Cd40, Nos2, Tnfaip3, Egfr, Havcr2, Sdc1, Ly86, Clu, Cela1, Pla2g7, Tnf, Il2ra, Mdk, F2, Vcam1, Tlr2, Ptgfr, Fcgr1, Bmpr1b, Orm1, Smpdl3b, Cxcl1, Siglece, Tyrobp, Il4ra, Pycard, F8, Mylk3, Il15, Cx3cl1, Ptgs2, Crlf2, Themis2, Camk1d, Cspg4, Chst2, Nfkbid, Il5, Lrp1, Thbs1, Stab1, Cxcl10, C1qa, Ltb4r1, Ffar2, Fas…	GO:0006954
38	⊕	GO:BP	GO:0009967	positive regulation of signal transduction	0.00689	2.16	1615	2491	245	15.17	Ngfr, Loxl3, S100a4, Ern1, Col1a1, Spi1, Prkd1, Grin2d, Sfrp4, Lamb1, Cd44, Ccn4, Fgfr4, Nid1, Kit, Mmp12, Epor, Tpbg, Rundc3a, Csf1, Dll1, Ctsk, Ctss, Lbp, Scube1, Traf4, C1qtnf1, Cyba, Timp2, Igfbp4, Cd40, Ada, Dhx58, Ptgis, Tnfaip3, Egfr, Havcr2, Dnajc27, Itgb3, Aurkb, Pik3r5, Xrcc3, Ly86, Ror2, Dbn1, Tert, Thrb, Clu, Dok2, Ripk3, Vdr, Litaf, Hcls1, Adipoq, Robo1, Trip6, Smoc2, Fgd2, Ndc80, Xd…	GO:0009967
51	⊕	GO:BP	GO:0048646	anatomical structure formation involved in morphogenesis	0.00712	2.15	1035	2491	168	16.23	Fgf6, Cdh1, Col6a1, Col1a1, Prkd1, Plxna3, Pgf, Cd44, Klf5, Ephb3, Tead4, Htra1, Wnt6, Krt19, Relt, Mymk, Dll1, Cd34, Ada, Perp, Nrcam, Itgb3, Vash1, Ror2, Cdk20, Agtpbp1, Loxl2, Col2a1, Itga5, Robo1, Faim2, Ntn3, Sox8, Fbn2, Slc1a1, Vegfb, Rbp4, Mmp19, Slc40a1, Olfm1, Dusp2, Angpt4, Tlr2, Sfrp2, Thbs3, Sema4a, Pdpn, Stil, Sema3c, Xrcc2, Lmod2, Kbtbd8, Ret, Pde3b, Adgra2, Col4a1, Col4a2, Sfrp1, S…	GO:0048646
65	⊕	GO:BP	GO:0002694	regulation of leukocyte activation	0.00702	2.15	643	2491	114	17.73	Itgb2, Loxl3, Spi1, Cd44, Il27ra, Tspan32, Cd83, Lbp, Cd40, Ada, Tnfaip3, Havcr2, Nedd9, Prelid1, Ripk3, Snx4, Runx1, Tnf, Rassf5, Fcgr2b, Il2ra, Mdk, Tyro3, Pck1, Chrnb2, Vcam1, Rorc, Rhoh, Tyrobp, Il4ra, Pycard, Il2rg, Sfrp1, Il15, Cx3cl1, Ldlr, Nckap1l, Bank1, Crlf2, Rac2, Themis2, H2-DMa, Tox, Foxj1, Socs5, Zc3h12d, Nfkbid, Il5, H2-DMb2, Dpp4, Ttbk1, Thbs1, Fanca, Clcf1, Fancd2, H2-Aa, Fgl2, …	GO:0002694
70	⊕	GO:BP	GO:0007160	cell-matrix adhesion	0.00826	2.08	129	2491	35	27.13	Itgb2, Epdr1, Col5a3, Nid1, Itgae, Cd34, Itgb3, Nid2, Itga5, Itgb8, Vcam1, Emilin1, Itga11, Fermt3, Strc, Otoa, Itga9, Mslnl, Itga2, Fn1, Adamts12, Agt, Itgam, Frem1, Cdh11, Cntn2, Col3a1, Itga7, Itga4, L1cam, Col13a1, Adam8, Itgal, Eda, Thy1	GO:0007160
24	⊕	GO:BP	GO:0048518	positive regulation of biological process	0.00843	2.07	6441	2491	835	12.96	Apoh, Ngfr, Fgf6, Ccnd2, Itgb2, Cdh1, Alox12, Egfl6, Hk2, Loxl3, Serpinf1, S100a4, Ern1, Cfp, Uhrf1, Col1a1, Slc7a10, Clpb, Spi1, Prkd1, Grin2d, Sfrp4, Il17ra, Lamb1, Tbxas1, Myo1g, Ier3, Fosb, Comp, Sec14l2, Abcb4, Nqo1, Hlf, Dyrk2, Plxna3, Clec11a, Cnn2, Pgf, Hapln2, Crabp2, Sh2b2, Cd44, Ccn4, Klf5, Fgfr4, Slc1a3, Nid1, Il27ra, Kit, Vav1, Mmp12, Ephb3, Tead4, Htra1, Epor, Tpbg, Cdc20, Wnt6, Run…	GO:0048518
110	⊕	GO:BP	GO:0000819	sister chromatid segregation	0.0095	2.02	136	2491	36	26.47	Cdc20, Kif11, Mybl2, Aurkb, Kif18b, Ndc80, Cdca5, Nek2, Chmp4c, Kntc1, Kif22, Plk1, Kif23, Spag5, Tubg2, Smc4, Kif4, Cenpe, Cit, Kif2c, Espl1, Nusap1, Top2a, Ccnb1, Nsl1, Birc5, Cdca8, Psrc1, Smc2, Nuf2, Ncapg, Knstrn, Tpx2, Prc1, Kifc1, Kif14	GO:0000819
105	⊕	GO:MF	GO:0004222	metalloendopeptidase activity	0.0103	1.99	118	2491	34	28.81	Mmp12, Adam19, Mmp13, Bmp1, Mmp25, Tll2, Mmp19, Mmp16, Mmp23, Mmp2, Mmp15, Mmp3, Adamts20, Adamts2, Adamts19, Adamts12, Adam12, Adamts15, Adam11, Adamts8, Mipep, Tll1, Adamts16, Pappa, Adamts10, Mmp14, Adamts14, Adamts17, Adam8, Adam33, Adamts7, Spg7, Atp23, Adamts3	GO:0004222
46	⊕	GO:BP	GO:0051128	regulation of cellular component organization	0.0116	1.93	2633	2491	372	14.13	Ngfr, Cdh1, Serpinf1, Cfp, Tubb5, Prkd1, Sfrp4, Lamb1, Ier3, Abcb4, Plxna3, A430078G23Rik, Cnn2, Crabp2, Cd44, Ccn4, Klf5, Fgfr4, Nid1, Kit, Ephb3, Epor, Tpbg, Cdc20, Tppp2, Clip3, Dll1, Fhod1, Eln, Lbp, Cyba, Igfbp4, Gdf9, Cldn7, Sparc, Pdlim4, Cxcl16, Ros1, Cdk1, Egfr, Sdc1, Nrcam, Fkbp1b, Kif3c, Itgb3, Doc2b, Aurkb, Cdkl1, Xrcc3, Nedd9, Ror2, Prelid1, Dbn1, Atxn7, Clu, Sdc2, Mtbp, Mpv17l, Melt…	GO:0051128
111	⊕	GO:BP	GO:0000070	mitotic sister chromatid segregation	0.0116	1.93	132	2491	35	26.52	Cdc20, Kif11, Mybl2, Aurkb, Kif18b, Ndc80, Cdca5, Nek2, Chmp4c, Kntc1, Kif22, Plk1, Kif23, Spag5, Tubg2, Smc4, Kif4, Cenpe, Cit, Kif2c, Espl1, Nusap1, Ccnb1, Nsl1, Birc5, Cdca8, Psrc1, Smc2, Nuf2, Ncapg, Knstrn, Tpx2, Prc1, Kifc1, Kif14	GO:0000070
17	⊕	GO:BP	GO:0032101	regulation of response to external stimulus	0.0122	1.91	1147	2491	181	15.78	Apoh, Alox12, Serpinf1, Clpb, Spi1, Prkd1, Il17ra, Ier3, Plxna3, Pgf, Cd44, Ccn4, Vav1, Mmp12, Htra1, Tpbg, Tspan32, Csf1, Ctss, Ncf1, Lbp, Cd34, Mapkapk2, C1qtnf1, Cyba, Cd40, Ada, Dhx58, Ptgis, Tnfaip3, Egfr, Havcr2, Fkbp1b, Aurkb, Aoah, Nedd9, Ly86, Dbn1, Thbs4, Pbk, Vdr, Snx4, Adipoq, Robo1, Smoc2, Pla2g7, Tnf, Slc15a3, Vegfb, Sema4g, Irf7, Mstn, Fcgr2b, Il2ra, Mdk, F2, Tyro3, Zbp1, Anxa5, Tl…	GO:0032101
52	⊕	GO:BP	GO:0035239	tube morphogenesis	0.0122	1.91	770	2491	130	16.88	Fgf6, Cdh1, Fkbp10, Spi1, Prkd1, Comp, Pgf, Cd44, Klf5, Ephb3, Epor, Wnt6, Csf1, Dll1, Cd34, Etv4, Egfr, Nrcam, Vash1, Cdk20, Loxl2, Vdr, Itga5, Robo1, Sox8, Cdh2, Slc1a1, Vegfb, Itgb8, Mmp19, Gzf1, Angpt4, Sfrp2, Sema4a, Pdpn, Stil, Ret, Mgp, Pde3b, Pak1, Adgra2, Col4a1, Col4a2, Sfrp1, Sall1, Mmp2, Cx3cl1, Mcam, Ldlr, Aldh1a2, Smad3, Pik3cb, Ptgs2, Wnt4, Tgfbi, Cspg4, Hoxa13, Twist1, Sostdc1, Pr…	GO:0035239
69	⊕	GO:BP	GO:0022407	regulation of cell-cell adhesion	0.0123	1.91	508	2491	93	18.31	Itgb2, Cdh1, Alox12, Loxl3, Spi1, Cd44, Ephb3, Tspan32, Adam19, Cd83, C1qtnf1, Ada, Tnfaip3, Havcr2, Adipoq, Runx1, Tnf, Il2ra, Mdk, Pck1, Il6ra, Vcam1, Pdpn, Emilin1, Rhoh, Il4ra, Pycard, Il2rg, Il15, Cx3cl1, St3gal4, Nckap1l, Wnt4, H2-DMa, Fermt3, Foxj1, Socs5, Zc3h12d, Chst2, Nfkbid, H2-DMb2, Ubash3b, Dpp4, Mfsd2b, H2-Aa, Fgl2, Mbp, Igfbp2, Slc7a1, Slfn1, Erbb2, Gimap5, Vtcn1, Shb, Sirpb1c, Ab…	GO:0022407
10	⊕	GO:BP	GO:2000181	negative regulation of blood vessel morphogenesis	0.0129	1.89	111	2491	31	27.93	Apoh, Ngfr, Serpinf1, Sparc, Vash1, Thbs4, Tnf, Creb3l1, Angpt4, Sema4a, Emilin1, Pde3b, Abcc8, Tnmd, Col4a2, Pik3cb, Wnt4, Cldn5, Gadd45a, Thbs1, Stab1, Cxcl10, E2f2, Gpr4, Agt, Ptn, Amot, Adgrb3, Yjefn3, Ccr2, Ism1	GO:2000181
49	⊕	GO:BP	GO:0001568	blood vessel development	0.0129	1.89	579	2491	103	17.79	Ngfr, Fgf6, Col1a1, Fkbp10, Spi1, Prkd1, Comp, Pgf, Klf5, Ephb3, Epor, Wnt2, Dll1, Cd34, Nrcam, Vash1, Loxl2, Itga5, Robo1, Amhr2, Cdh2, Pcsk5, Slc1a1, Vegfb, Itgb8, Mmp19, Col5a1, Angpt4, Slc2a10, Sfrp2, Sema4a, Sema3c, Col1a2, Pde3b, Adgra2, Col4a1, Col4a2, Mmp2, Cx3cl1, Mcam, Ldlr, Aldh1a2, Pik3cb, Ptgs2, Vash2, Tgfbi, Cspg4, Hoxa13, Prrx2, Egr2, Ptk7, Lrp1, Thbs1, Antxr1, Apln, Cul7, Cxcr4, A…	GO:0001568
80	⊕	GO:BP	GO:0098742	cell-cell adhesion via plasma-membrane adhesion molecules	0.0132	1.88	262	2491	56	21.37	Cdh1, Scarf2, Cldn7, Nrcam, Emb, Itga5, Alcam, Robo1, Cdh2, Pcdh12, Vcam1, Ret, Nectin1, Mcam, Pik3cb, Sdk2, Ptprf, Cldn5, Cldn23, Pcdhb18, Pcdhb19, Pcdhb14, Pcdhb17, Prtg, Pcdhb16, Pcdhb10, Pcdhb9, Pcdhb3, Pcdhb15, Crb1, Cdh24, Epha3, Mpz, Cdh22, Pcdh17, Hmcn1, Cdh11, Pcdhb5, Dchs1, Fat3, Cldn19, Celsr2, Cldn3, Cldn9, Itga4, L1cam, Itgal, Tenm4, Hmcn2, Palld, Igsf9b, Unc5d, Cdhr4, Pcdhb20, Kirre…	GO:0098742
71	⊕	GO:CC	GO:0008305	integrin complex	0.0134	1.87	33	2491	15	45.45	Itgb2, Itgae, Tspan32, Itgb3, Itga5, Itgb8, Emilin1, Itga11, Itga9, Itga2, Itgbl1, Itgam, Itga7, Itga4, Itgal	GO:0008305
55	⊕	KEGG	map04510	Focal adhesion	0.0152	1.82	177	2491	40	22.6	Ccnd2, Col6a1, Col6a2, Col1a1, Comp, Pgf, Vav1, Birc3, Egfr, Itgb3, Thbs4, Col2a1, Itga5, Diaph1, Vegfb, Itgb8, Pdgfc, Thbs3, Col1a2, Col4a1, Col4a2, Mylk3, Rasgrf1, Pik3cb, Rac2, Shc4, Itga9, Chad, Col9a1, Itga2, Erbb2, Fn1, Cav3, Lama2, Ccnd1, Col6a6, Actb, Itga4, Col4a5, Reln	map04510
43	⊕	GO:BP	GO:0007399	nervous system development	0.0155	1.81	2194	2491	315	14.36	Ngfr, Th, Cdh1, Loxl3, Ckb, Prkd1, Lamb1, Efna2, Rnd1, Plxna3, Hapln2, Sh2b2, Cd44, Slc1a3, Pafah1b3, Ephb3, Epor, Tpbg, Cdc20, Wnt6, B4galnt1, Wnt2, Bcas1, Csf1, Dll1, Rxrg, Etv4, H2afy2, Egfr, Nrcam, Dnmt3a, Ror2, Cdk20, Dbn1, Pitx1, Agtpbp1, Thbs4, Emb, Thrb, Clu, Gfra2, Sdc2, Col2a1, Alcam, Chodl, Robo1, Runx1, Faim2, Ache, Fbxl17, Vit, Ntn3, Sox8, Cdh2, Diaph1, Slc1a1, Btbd1, Sema4g, Pitx3, …	GO:0007399
44	⊕	GO:BP	GO:0001944	vasculature development	0.0155	1.81	605	2491	106	17.52	Ngfr, Fgf6, Col1a1, Fkbp10, Spi1, Prkd1, Comp, Pgf, Klf5, Ephb3, Epor, Wnt2, Dll1, Cd34, Nrcam, Vash1, Loxl2, Itga5, Robo1, Amhr2, Cdh2, Pcsk5, Slc1a1, Vegfb, Itgb8, Mmp19, Col5a1, Angpt4, Slc2a10, Sfrp2, Sema4a, Pdpn, Sema3c, Col1a2, Pde3b, Adgra2, Col4a1, Col4a2, Mmp2, Cx3cl1, Mcam, Ldlr, Aldh1a2, Pik3cb, Ptgs2, Vash2, Tgfbi, Cspg4, Hoxa13, Prrx2, Egr2, Ptk7, Lrp1, Thbs1, Antxr1, Svep1, Apln, C…	GO:0001944
50	⊕	GO:BP	GO:0001501	skeletal system development	0.0155	1.81	513	2491	93	18.13	Fgf6, Col1a1, Sfrp4, Comp, Ccn4, Mmp13, Sparc, Matn3, Rflnb, Ogn, Ror2, Cdk20, Pitx1, Bmp1, Vdr, Col2a1, Runx1, Fbn2, Pcsk5, Rbp4, Itgb8, Gdf11, Nab2, Tyms, Hsd17b7, Rassf2, Slc2a10, Sfrp2, Pdgfc, Thbs3, Mmp16, Bmpr1b, Pax7, Evc, Col1a2, Mgp, Acan, Vkorc1, Bgn, Sfrp1, Irx5, Mmp2, Smad3, Ltf, Hoxb5, Tgfbi, Lrrc17, Twist1, Prrx2, Scx, Col27a1, Sh3pxd2b, Thbs1, Mycn, Chad, Alx4, Col9a1, Atg9b, Gli2,…	GO:0001501
61	⊕	GO:BP	GO:0048870	cell motility	0.0156	1.81	1104	2491	174	15.76	Itgb2, Il17ra, Lamb1, Myo1g, Plxna3, Cnn2, Cd44, Fgfr4, Kit, Vav1, Mmp12, Ephb3, Tpbg, Csf1, Lbp, Cd34, Ada, Cxcl16, Tnfaip3, Egfr, Rhbdf1, Sdc1, Itgb3, Cfap52, Nedd9, Ror2, Thbs4, Loxl2, Efs, Sdc2, Itga5, Robo1, Sox8, Bambi, Cdh2, Tnf, Sema4g, Mstn, Lamc1, Slamf9, Mark1, Enkur, Col5a1, Mdk, Tyro3, Fam83d, Vcam1, Tlr2, Sema4a, Pdpn, Sema3c, Sema3a, Emilin1, Rhoh, Cxcl1, Fscn1, Ret, Pak1, Adgra2, …	GO:0048870
14	⊕	GO:BP	GO:0030334	regulation of cell migration	0.0163	1.79	1008	2491	161	15.97	Apoh, Ngfr, Fgf6, Cdh1, Alox12, Serpinf1, Col1a1, Spi1, Prkd1, Lamb1, Plxna3, Cnn2, Pgf, Ccn4, Il27ra, Kit, Mmp12, Csf1, Lbp, Cd40, Ada, Sparc, Cxcl16, Egfr, Sap30l, Itgb3, Vash1, Nedd9, Ror2, Tert, Thbs4, Ripk3, Itga5, Adipoq, Robo1, Trip6, Smoc2, Pla2g7, Tnf, Diaph1, Fbn2, Pcsk5, Vegfb, Sema4g, Gli1, Mstn, Acvr1c, Mdk, Angpt4, Tlr2, Sfrp2, Pdgfc, Sema4a, Epb41l4b, Glipr2, Pdpn, Sema3c, Stmn1, S…	GO:0030334
97	⊕	GO:BP	GO:0001503	ossification	0.0163	1.79	272	2491	57	20.96	Col1a1, Comp, Clec11a, Ccn4, Csf1, Mmp13, Ctsk, Bmp1, Col2a1, Ache, Sox8, Nab2, Gli1, Myog, Creb3l1, Gfra4, Rassf2, Thbs3, Mmp16, Bmpr1b, Col1a2, Mgp, Sfrp1, Mmp2, Smad3, Ptgs2, Ltf, Lrrc17, Twist1, Scx, Sh3pxd2b, Fzd9, Gli2, Adamts12, Nog, Gpc3, Ostn, Dmp1, Cthrc1, Tmem119, Klf10, Dchs1, Mkx, Col5a2, Col11a2, Mmp14, Col11a1, Zbtb16, Ptn, Col13a1, Kazald1, Gpm6b, Adamts7, Fgfr2, Tcirg1, Gdf10, Tw…	GO:0001503
25	⊕	GO:BP	GO:1901342	regulation of vasculature development	0.018	1.75	306	2491	62	20.26	Apoh, Ngfr, Itgb2, Hk2, Serpinf1, Prkd1, Pgf, Dll1, Cybb, Cd34, Cd40, Ptgis, Sparc, Itgb3, Vash1, Tert, Thbs4, Itga5, Runx1, Cela1, Smoc2, Tnf, Vegfb, Itgb8, Creb3l1, Mdk, Angpt4, Sfrp2, Sema4a, Emilin1, Pde3b, Abcc8, Tnmd, Adgra2, Col4a2, Egln1, Pik3cb, Wnt4, Vash2, Cldn5, Gadd45a, Thbs1, Stab1, Cxcl10, E2f2, Cxcr4, Aplnr, S100a1, Gpr4, Wnt5a, Adam12, Agt, Sema5a, Slc39a12, Ptn, Nfe2l2, Amot, Ad…	GO:1901342
7	⊕	GO:BP	GO:0016525	negative regulation of angiogenesis	0.018	1.74	109	2491	30	27.52	Apoh, Ngfr, Serpinf1, Sparc, Vash1, Thbs4, Tnf, Creb3l1, Angpt4, Sema4a, Emilin1, Pde3b, Abcc8, Tnmd, Col4a2, Pik3cb, Cldn5, Gadd45a, Thbs1, Stab1, Cxcl10, E2f2, Gpr4, Agt, Ptn, Amot, Adgrb3, Yjefn3, Ccr2, Ism1	GO:0016525
87	⊕	GO:BP	GO:1902105	regulation of leukocyte differentiation	0.0182	1.74	353	2491	69	19.55	Loxl3, Spi1, Cd44, Csf1, Cd83, Ada, Itgb3, Nedd9, Ror2, Prelid1, Hcls1, Adipoq, Runx1, Tnf, Il2ra, Mdk, Rassf2, Pck1, Car2, Ocstamp, Rorc, Rhoh, Tyrobp, Il4ra, Il2rg, Sfrp1, Il15, Ltf, Nckap1l, C1qc, H2-DMa, Tox, Foxj1, Lrrc17, Socs5, Nfkbid, Il5, Ubash3b, Fanca, Fancd2, H2-Aa, Fgl2, Erbb2, Gimap5, Rbp1, Shb, Slamf8, Itgam, Klf10, Pirb, Tnfrsf11b, Tlr9, Card11, Mmp14, Zbtb16, Actb, Nlrp3, Tmem176…	GO:1902105
2	⊕	GO:MF	GO:0008201	heparin binding	0.0191	1.72	175	2491	43	24.57	Apoh, Comp, Col5a3, Ccn4, Fgfr4, Thbs4, Smoc2, Vegfb, Mstn, Col5a1, Mdk, F2, Thbs3, Pcolce, Sfrp1, Ltf, Abi3bp, Ptprf, Thbs1, Cxcl10, Prelp, Fn1, Lxn, Impg2, Efemp2, Lipg, Adamts15, Itgam, Adamts8, Postn, Col25a1, Fgfr1, Col11a1, Ptn, Col23a1, Col13a1, Fbln7, Fstl1, Fgfr2, Ncam1, Nell2, Apoe, Ptprc	GO:0008201
68	⊕	GO:MF	GO:0005178	integrin binding	0.0191	1.72	152	2491	39	25.66	Itgb2, Icam4, Lamb1, Comp, Ccn4, Itgae, Timp2, Egfr, Itgb3, Thbs4, Itga5, Itgb8, Vcam1, Emilin1, Cx3cl1, Itga11, Col16a1, Fermt3, Cib2, Itga9, Thbs1, S1pr2, Itga2, Fn1, Itgbl1, Itgam, Isg15, Col3a1, Mmp14, Ptprz1, Itga7, Ptn, Itga4, Fap, L1cam, Adam8, Itgal, Thy1, Lcp1	GO:0005178
64	⊕	GO:BP	GO:0007229	integrin-mediated signaling pathway	0.0201	1.7	88	2491	26	29.55	Itgb2, Vav1, Itgae, Tspan32, Itgb3, Itga5, Itgb8, Tyrobp, Itga11, Fermt3, Itga9, Itga2, Fn1, Itgbl1, Itgam, Fcer1g, Isg15, Col3a1, Fyb, Adamts14, Itga7, Ptn, Itga4, Plek, Itgal, Thy1	GO:0007229
21	⊕	GO:BP	GO:0045765	regulation of angiogenesis	0.0209	1.68	302	2491	61	20.2	Apoh, Ngfr, Itgb2, Hk2, Serpinf1, Prkd1, Pgf, Dll1, Cybb, Cd34, Cd40, Ptgis, Sparc, Itgb3, Vash1, Tert, Thbs4, Itga5, Runx1, Cela1, Smoc2, Tnf, Vegfb, Itgb8, Creb3l1, Mdk, Angpt4, Sfrp2, Sema4a, Emilin1, Pde3b, Abcc8, Tnmd, Adgra2, Col4a2, Egln1, Pik3cb, Vash2, Cldn5, Gadd45a, Thbs1, Stab1, Cxcl10, E2f2, Cxcr4, Aplnr, S100a1, Gpr4, Wnt5a, Adam12, Agt, Sema5a, Slc39a12, Ptn, Nfe2l2, Amot, Adgrb3, …	GO:0045765
88	⊕	GO:BP	GO:0002695	negative regulation of leukocyte activation	0.0209	1.68	206	2491	46	22.33	Loxl3, Spi1, Cd44, Tspan32, Tnfaip3, Havcr2, Runx1, Rassf5, Fcgr2b, Il2ra, Mdk, Tyro3, Tyrobp, Il4ra, Sfrp1, Cx3cl1, Ldlr, Nckap1l, Bank1, Foxj1, Socs5, Zc3h12d, Nfkbid, H2-Aa, Fgl2, Slfn1, Erbb2, Fn1, Gimap5, Vtcn1, Dlg1, Socs6, Sox11, Hfe, Lilr4b, Nrarp, Cd300lf, Cd300a, Nr1h3, Gm609, Laptm5, Cd84, Fam19a3, Pag1, Inpp5d, Ccr2	GO:0002695
102	⊕	GO:BP	GO:0007051	spindle organization	0.0209	1.68	157	2491	38	24.2	Tubb5, Cdc20, Kif11, Mybl2, Aurkb, Ndc80, Nek2, Gpsm2, Stil, Stmn1, Plk1, Ccnb2, Kif23, Dlgap5, Haus8, Cep126, Plk5, Spag5, Tubg2, Kif4, Ccdc69, Cenpe, Aspm, Dlg1, Espl1, Rgs14, Ccnb1, Birc5, Cdca8, Kiz, sept1, Wdr62, Nuf2, Spc25, Knstrn, Tpx2, Prc1, Kifc1	GO:0007051
22	⊕	GO:BP	GO:0048585	negative regulation of response to stimulus	0.024	1.62	1750	2491	256	14.63	Apoh, Ngfr, Cdh1, Alox12, Loxl3, Serpinf1, Spi1, Sfrp4, Ier3, Dyrk2, Plxna3, Cd44, Il27ra, Mmp12, Htra1, Tpbg, Dnajb9, Cd34, C1qtnf1, Timp2, Ada, Dhx58, Ptgis, Plin5, Tnfaip3, Socs2, Wif1, Havcr2, Sap30l, Fkbp1b, Aurkb, Aoah, Ror2, Cdk20, Prelid1, Dbn1, Tert, Atxn7, Pbk, Clu, Dok2, Col2a1, Litaf, Mpv17l, Adipoq, Robo1, Faim2, Xdh, Bambi, Cdh2, Tnf, Spry4, Cidea, Fbn2, Hells, Sema4g, Gli1, Il1r2, …	GO:0048585
31	⊕	GO:BP	GO:0009888	tissue development	0.0237	1.62	1922	2491	278	14.46	Ngfr, Fgf6, Cdh1, Alox12, Loxl3, Col6a1, Col1a1, Tubb5, Comp, Hlf, Pgf, Hapln2, Cd44, Klf5, Fgfr4, Mmp12, Epor, Wnt6, Krt19, Crlf1, Wnt2, Csf1, Dll1, Eln, Mmp13, Rxrg, Cd34, Ada, Etv4, Ptgis, Plod1, Rcn3, Ros1, Cdk1, Egfr, Stc2, Matn3, Sdc1, Itgb3, Rflnb, Tshz3, Ogn, Ror2, Cdk20, Pitx1, Thrb, Loxl2, Bmp1, Vdr, Col2a1, Itga5, Popdc2, Robo1, Runx1, Fbxl17, Sox8, Cdh2, Rbp4, Sema4g, Pitx3, Itgb8, Gd…	GO:0009888
56	⊕	GO:BP	GO:0051301	cell division	0.0258	1.59	518	2491	92	17.76	Ccnd2, Kit, Cdc20, Kif11, Cdk1, Pimreg, Aurkb, Kif18b, Nedd9, Cdk20, sept3, Cdca3, Ndc80, Cdca5, Hells, Mitd1, Nek2, Knl1, Bub1, Chmp4c, Fam83d, Ccna2, Gpsm2, Stmn1, Cdk14, Kntc1, Plk1, Dixdc1, Ccnb2, Kif23, Pik3cb, Bub1b, Cuzd1, Ckap2, Reep4, Haus8, Plk5, Spag5, Anln, Smc4, Kif4, Cul7, Ska1, Nek6, Mis18bp1, Pard6b, Cdc25c, Cenpe, Aspm, Cit, Kif2c, Rtkn, Nusap1, Rgs14, Top2a, Iqgap3, Ccnb1, Hmcn1…	GO:0051301
48	⊕	GO:BP	GO:0010975	regulation of neuron projection development	0.0274	1.56	576	2491	100	17.36	Ngfr, Cdh1, Serpinf1, Prkd1, Plxna3, Crabp2, Ephb3, Epor, Cdc20, Nrcam, Fkbp1b, Kif3c, Ror2, Dbn1, Sdc2, Chodl, Robo1, Ache, Cdh2, Sema4g, Avil, Trak2, Itm2c, Mark1, Mdk, Stmn2, Chrnb2, Sfrp2, Sema4a, Mfsd2a, Sema3c, Sema3a, Ret, Pak1, Sfrp1, Mt3, Cx3cl1, Dixdc1, Abi3bp, Camk1d, Prex1, Tox, Cspg4, Arhgap44, Ptprf, Brsk1, Ptk7, Lrp1, Plk5, Mbp, Atp1b2, Zdhhc15, Ror1, Ccdc88a, Cul7, Fn1, Frmd7, Cit…	GO:0010975
94	⊕	GO:CC	GO:0005874	microtubule	0.0279	1.56	473	2491	85	17.97	Tubb6, Tubb5, Kif11, Clip3, Cdk1, Kif3c, Aurkb, Cfap52, Kif18b, Ror2, Nckap5l, Efhb, Rassf5, Nek2, Enkur, Chmp4c, Hook1, Stmn1, Kntc1, Gabarapl1, Nav3, Kif22, Pycard, Plk1, Mt3, Clmp, Kif23, Kif15, Ckap2, Reep4, Haus8, Kif16b, Arhgap18, Spag5, Tubg2, Kif4, Ska1, Gas2l1, Cenpe, Aspm, Tubb2a, Casc1, Kif2c, Dlg1, Dnm3, Arhgap4, Hook2, Nusap1, Rgs14, Dnah7b, Tubb4a, Sctr, Tubb2b, Tuba1b, Birc5, Kif19…	GO:0005874
107	⊕	GO:BP	GO:0140014	mitotic nuclear division	0.0274	1.56	160	2491	38	23.75	Cdc20, Kif11, Mybl2, Aurkb, Kif18b, Ndc80, Cdca5, Nek2, Chmp4c, Kntc1, Kif22, Plk1, Kif23, Hoxa13, Reep4, Spag5, Tubg2, Smc4, Kif4, Cenpe, Cit, Kif2c, Espl1, Nusap1, Ccnb1, Nsl1, Birc5, Cdca8, Psrc1, Smc2, Nuf2, Fgfr2, Ncapg, Knstrn, Tpx2, Prc1, Kifc1, Kif14	GO:0140014
109	⊕	GO:BP	GO:0098813	nuclear chromosome segregation	0.0283	1.55	229	2491	49	21.4	Cdc20, Msh5, Kif11, Mybl2, Aurkb, Kif18b, Ndc80, Cdca5, Nek2, Knl1, Chmp4c, Fam83d, Kntc1, Kif22, Plk1, Ccnb2, Kif23, Stag3, Spag5, Fancd2, Tubg2, Smc4, Mnd1, Kif4, Cenpe, Aspm, Cit, Kif2c, Espl1, Nusap1, Top2a, Ccnb1, Nsl1, Birc5, Ago4, Cdca8, Psrc1, Smc2, sept1, Gem, Nuf2, Spc25, Ncapg, Knstrn, Tpx2, Prc1, Cenpf, Kifc1, Kif14	GO:0098813
106	⊕	GO:BP	GO:0030574	collagen catabolic process	0.0304	1.52	36	2491	15	41.67	Mmp12, Mmp13, Ctsk, Ctss, Retreg1, Mmp25, Mmp19, Mmp16, Mmp23, Mmp2, Mmp15, Mmp3, Adamts2, Mmp14, Mrc2	GO:0030574
26	⊕	GO:BP	GO:2000145	regulation of cell motility	0.0311	1.51	1066	2491	166	15.57	Apoh, Ngfr, Fgf6, Cdh1, Alox12, Serpinf1, Col1a1, Spi1, Prkd1, Lamb1, Plxna3, Cnn2, Pgf, Ccn4, Il27ra, Kit, Mmp12, Tppp2, Csf1, Lbp, Cd40, Ada, Cldn7, Sparc, Cxcl16, Egfr, Sap30l, Itgb3, Vash1, Nedd9, Ror2, Tert, Thbs4, Ripk3, Itga5, Adipoq, Robo1, Trip6, Smoc2, Pla2g7, Tnf, Diaph1, Fbn2, Pcsk5, Vegfb, Sema4g, Gli1, Mstn, Acvr1c, Mdk, Angpt4, Anxa5, Tlr2, Sfrp2, Pdgfc, Sema4a, Epb41l4b, Glipr2, P…	GO:2000145
95	⊕	GO:BP	GO:0030177	positive regulation of Wnt signaling pathway	0.0361	1.44	145	2491	35	24.14	Col1a1, Sfrp4, Ccn4, Tnfaip3, Egfr, Ror2, Tert, Bambi, Tmem132a, Tlr2, Sfrp2, Dkk2, Adgra2, Sfrp1, Sall1, Dixdc1, Smad3, Lgr6, Ptk7, Plekha4, Daam2, Fzd9, Aspm, Depdc1b, Lypd6, Gpc3, Wnt5a, Sema5a, Scel, Fam53b, Sox4, Nrarp, Eda, Amer1, Fgfr2	GO:0030177
108	⊕	GO:BP	GO:0007052	mitotic spindle organization	0.0361	1.44	93	2491	26	27.96	Cdc20, Kif11, Mybl2, Aurkb, Ndc80, Nek2, Gpsm2, Stil, Stmn1, Plk1, Kif23, Dlgap5, Cep126, Plk5, Tubg2, Kif4, Cenpe, Ccnb1, Birc5, Cdca8, Wdr62, Nuf2, Spc25, Tpx2, Prc1, Kifc1	GO:0007052
66	⊕	GO:BP	GO:0022409	positive regulation of cell-cell adhesion	0.0374	1.43	332	2491	64	19.28	Itgb2, Cdh1, Cd44, Adam19, Cd83, Ada, Havcr2, Runx1, Tnf, Il2ra, Mdk, Pck1, Il6ra, Vcam1, Pdpn, Emilin1, Rhoh, Il4ra, Pycard, Il2rg, Il15, Cx3cl1, St3gal4, Nckap1l, H2-DMa, Socs5, Chst2, Nfkbid, H2-DMb2, Dpp4, Mfsd2b, H2-Aa, Igfbp2, Slc7a1, Gimap5, Vtcn1, Shb, Sirpb1c, Wnt5a, Ptafr, Megf10, Mex3b, Card11, Nck2, Cd86, Zbtb16, H2-Ob, Actb, Nlrp3, Itga4, Icos, L1cam, Lilr4b, Sox4, Adam8, Itgal, Ccdc…	GO:0022409
104	⊕	GO:BP	GO:0061035	regulation of cartilage development	0.0373	1.43	77	2491	23	29.87	Ccn4, Ctsk, Rflnb, Thrb, Loxl2, Bmp1, Frzb, Mdk, Bmpr1b, Smad3, Scx, Gli2, Adamts12, Nog, Gdf6, Wnt5a, Mkx, Zbtb16, Maf, Mboat2, Adamts7, Prkg2, Six2	GO:0061035
101	⊕	GO:BP	GO:0007584	response to nutrient	0.0377	1.42	164	2491	38	23.17	Col1a1, Nqo1, Cybb, Ada, Egfr, Stc2, Fkbp1b, Dnmt3a, Slc6a19, Vdr, Adipoq, Tyms, Gatm, Sfrp2, Sfrp1, Star, Il15, Aldh1a2, Ptgs2, Dpyd, Igfbp2, Itga2, Rbp1, Tpcn2, Lipg, Postn, Kl, Tnfrsf11b, Gpx1, Arsb, Cubn, Ccnd1, Ttpa, Mtor, Tmigd1, Folr1, Oxct1, Hlcs	GO:0007584
103	⊕	GO:BP	GO:1903053	regulation of extracellular matrix organization	0.0407	1.39	62	2491	20	32.26	Lamb1, Fgfr4, Nid1, Itgb3, Meltf, Lamc1, Slc2a10, Pdpn, Emilin1, Fscn1, Smad3, Dpp4, Antxr1, Efemp2, Agt, Sema5a, Adtrp, Lama2, Fap, Aebp1	GO:1903053
54	⊕	GO:BP	GO:0048514	blood vessel morphogenesis	0.0457	1.34	467	2491	83	17.77	Fgf6, Fkbp10, Spi1, Prkd1, Comp, Pgf, Klf5, Ephb3, Epor, Dll1, Cd34, Nrcam, Vash1, Loxl2, Itga5, Robo1, Cdh2, Slc1a1, Vegfb, Itgb8, Mmp19, Angpt4, Sfrp2, Sema4a, Pde3b, Adgra2, Col4a1, Col4a2, Mmp2, Cx3cl1, Mcam, Ldlr, Pik3cb, Ptgs2, Tgfbi, Cspg4, Hoxa13, Prrx2, Lrp1, Thbs1, Apln, Cul7, Cxcr4, Aplnr, Fn1, Shb, Gpr4, Nog, Efemp2, Npr3, Sema5a, Col8a2, Adra2b, Adtrp, Foxm1, Prcp, Gpx1, Fgfr1, Col3a…	GO:0048514
75	⊕	GO:BP	GO:0001775	cell activation	0.0454	1.34	785	2491	127	16.18	Itgb2, Spi1, Il17ra, Comp, Cd44, Klf5, Kit, Vav1, Tspan32, Dll1, Dnajb9, Cd83, Lbp, Cd40, Ada, Tnfaip3, Egfr, Havcr2, Fkbp1b, Itgb3, Clu, Ripk3, Tnf, Hells, Itgb8, Cplx2, Rassf5, Slamf9, Batf3, Fcgr2b, Il2ra, Entpd2, Mdk, F2, Tyro3, Il6ra, Chrnb2, Tlr2, Sema4a, Rorc, Rhoh, Ung, Clec4e, Tyrobp, Il4ra, Pycard, Itm2a, Il2rg, Plat, Il15, Cx3cl1, Smad3, Pik3cb, Bank1, Ubd, Akap12, Wnt4, H2-DMa, Prex1,…	GO:0001775
78	⊕	GO:BP	GO:0007156	homophilic cell adhesion via plasma membrane adhesion molecules	0.0454	1.34	166	2491	38	22.89	Cdh1, Nrcam, Emb, Robo1, Cdh2, Pcdh12, Ret, Nectin1, Pik3cb, Sdk2, Ptprf, Pcdhb18, Pcdhb19, Pcdhb14, Pcdhb17, Prtg, Pcdhb16, Pcdhb10, Pcdhb9, Pcdhb3, Pcdhb15, Cdh24, Cdh22, Pcdh17, Hmcn1, Cdh11, Pcdhb5, Dchs1, Fat3, Celsr2, L1cam, Hmcn2, Palld, Igsf9b, Cdhr4, Pcdhb20, Kirrel3, Fat1	GO:0007156
57	⊕	GO:BP	GO:0000278	mitotic cell cycle	0.0473	1.33	589	2491	100	16.98	Ccnd2, Tubb6, Tubb5, Ier3, Cdc20, Kif11, Mybl2, Cdk1, Rrm2, Dnmt3a, Aurkb, Kif18b, Ndc80, Cdca5, Pidd1, Mitd1, Bard1, Cdk18, Nek2, Dtl, Bub1, Chmp4c, Ccna2, Gpsm2, Stil, Stmn1, Cdk14, Xrcc2, Kntc1, Mbd4, Kif22, Plk1, Ccnb2, Kif23, Bub1b, Rhou, Hoxa13, Brsk1, Ckap2, Reep4, Dlgap5, Ticrr, Cep126, Plk5, Spag5, Clspn, Fancd2, Anln, Tubg2, Smc4, Kif4, Cul7, Ska1, E2f2, Cdc25c, Cenpe, Tubb2a, Cit, Kif2…	GO:0000278

## Sheet: gProfiler
Flame
Enrichment Results
		Source	Term_ID	Function	P-value	-log10Pvalue	Term Size	Query size	Intersection Size	Enrichment Score %	Positive Hits	Term_ID_noLinks
1	⊕	GO:CC	GO:0110165	cellular anatomical structure	5.03e-93	92.3	22771	2330	2254	9.9	1500011B03Rik, 1700017B05Rik, 1700029J07Rik, 1810055G02Rik, 2200002D01Rik, 2310057M21Rik, 4932438H23Rik, 6430571L13Rik, AA986860, AB124611, Abat, Abca4, Abcb4, Abcc3, Abcc8, Abcg3, Abcg4, Abhd6, Abi3bp, Ablim1, Acacb, Acadl, Acadm, Acads, Acadsb, Acadvl, Acan, Acat1, Ache, Acot2, Acox2, Acp5, Actb, Actg2, Actr3b, Acvr1c, Ada, Adam11, Adam12, Adam19, Adam23, Adam33, Adam8, Adamts10, Adamts12, Adam…	GO:0110165
50	⊕	GO:BP	GO:0007275	multicellular organism development	6.9e-88	87.16	4886	2286	802	16.41	Abat, Abcc8, Abi3bp, Ablim1, Acacb, Acadm, Acan, Acat1, Ache, Acp5, Actb, Acvr1c, Ada, Adam12, Adam19, Adam8, Adamts12, Adamts16, Adamts2, Adamts3, Adamts7, Adamts9, Adamtsl2, Adcyap1r1, Add2, Adgra2, Adgrb2, Adgrb3, Adipoq, Adra2b, Adtrp, Aff3, Ago4, Agrn, Agt, Agtpbp1, Agtr2, Ahdc1, Alcam, Aldh1a1, Aldh1a2, Alox12, Alx4, Amer1, Amhr2, Amot, Ampd2, Angpt4, Ank2, Anpep, Antxr1, Antxr2, Apln, Apln…	GO:0007275
119	⊕	GO:BP	GO:0048856	anatomical structure development	2.5e-86	85.6	6290	2286	946	15.04	Abat, Abcc8, Abi3bp, Ablim1, Acacb, Acadm, Acadvl, Acan, Acat1, Ache, Acp5, Actb, Actg2, Acvr1c, Ada, Adam12, Adam19, Adam8, Adamts12, Adamts15, Adamts16, Adamts2, Adamts3, Adamts7, Adamts9, Adamtsl2, Adcyap1r1, Add2, Adgra2, Adgrb2, Adgrb3, Adipoq, Adra2b, Adtrp, Aff3, Ago4, Agpat5, Agrn, Agt, Agtpbp1, Agtr2, Ahdc1, Alas2, Alcam, Aldh1a1, Aldh1a2, Alox12, Alx4, Amer1, Amhr2, Amot, Ampd2, Angpt4,…	GO:0048856
57	⊕	GO:BP	GO:0032502	developmental process	7.98e-83	82.1	6876	2286	996	14.49	Abat, Abcc8, Abi3bp, Ablim1, Acacb, Acadm, Acadvl, Acan, Acat1, Ache, Acp5, Actb, Actg2, Acvr1c, Ada, Adam12, Adam19, Adam8, Adamts12, Adamts15, Adamts16, Adamts2, Adamts20, Adamts3, Adamts7, Adamts9, Adamtsl2, Adcyap1r1, Add2, Adgra2, Adgrb2, Adgrb3, Adipoq, Adra2b, Adrb3, Adtrp, Aff3, Ago4, Agpat5, Agrn, Agt, Agtpbp1, Agtr2, Ahdc1, Alas2, Alcam, Aldh1a1, Aldh1a2, Alox12, Alx4, Amer1, Amhr2, Amo…	GO:0032502
8	⊕	GO:CC	GO:0005737	cytoplasm	2.54e-82	81.6	11701	2330	1451	12.4	1700017B05Rik, 1700029J07Rik, 1810055G02Rik, 2200002D01Rik, 2310057M21Rik, AA986860, Abat, Abca4, Abcb4, Abcc8, Abcg4, Abhd6, Ablim1, Acacb, Acadl, Acadm, Acads, Acadsb, Acadvl, Acat1, Ache, Acot2, Acox2, Acp5, Actb, Actg2, Actr3b, Ada, Adam19, Adam8, Adamts9, Adap1, Adcy3, Adcyap1r1, Add2, Adgrg2, Adi1, Adipoq, Adra2b, Aebp1, Afap1l1, Aff3, Agbl1, Ago4, Agpat5, Agrn, Agrp, Agtpbp1, Agtr2, Ahcyl2…	GO:0005737
220	⊕	GO:BP	GO:0048731	system development	5.18e-81	80.29	4123	2286	700	16.98	Abat, Abcc8, Abi3bp, Ablim1, Acacb, Acadm, Acan, Acat1, Ache, Acp5, Actb, Acvr1c, Ada, Adam12, Adam19, Adam8, Adamts12, Adamts16, Adamts2, Adamts7, Adamts9, Adamtsl2, Add2, Adgra2, Adgrb2, Adgrb3, Adipoq, Adra2b, Adtrp, Ago4, Agrn, Agt, Agtpbp1, Agtr2, Alcam, Aldh1a1, Aldh1a2, Alx4, Amer1, Amhr2, Amot, Ampd2, Angpt4, Ank2, Anpep, Antxr1, Antxr2, Apln, Aplnr, Apoe, Apoh, Apold1, Aqp5, Arfgef1, Arh…	GO:0048731
31	⊕	GO:MF	GO:0005515	protein binding	2.61e-79	78.58	10472	2314	1405	13.42	2310057M21Rik, Abat, Abcc8, Abcg3, Abcg4, Abi3bp, Ablim1, Acacb, Acadl, Acadm, Acads, Acadsb, Acadvl, Acan, Acat1, Ache, Acox2, Actb, Actr3b, Acvr1c, Adam11, Adam12, Adam19, Adam23, Adam8, Adamts4, Adamtsl2, Adcy3, Adcyap1r1, Add2, Adgra2, Adgrb2, Adgrb3, Adipoq, Adora1, Adra2b, Adrb3, Aebp1, Afap1l1, Agbl1, Ago4, Agrn, Agrp, Agt, Agtpbp1, Ahnak2, Ahrr, Aif1, Aif1l, Akain1, Akap12, Alcam, Aldh1a1…	GO:0005515
89	⊕	GO:BP	GO:0051239	regulation of multicellular organismal process	1.57e-71	70.8	3145	2286	565	17.97	Abat, Abcc8, Abhd6, Abi3bp, Acacb, Acan, Ache, Acp5, Actb, Acvr1c, Ada, Adam12, Adam33, Adam8, Adamts12, Adamts7, Adamts9, Adcy7, Adgra2, Adgrb2, Adgrb3, Adipoq, Adora1, Adra2b, Adrb3, Adtrp, Agrn, Agrp, Agt, Agtr2, Aif1, Akap12, Aldh1a1, Alox12, Amot, Angpt4, Ank2, Anxa5, Apln, Aplnr, Apoc1, Apoe, Apoh, Apold1, Aqp4, Arhgap4, Arsb, Asic2, Aspa, Aspm, Aspn, Atp1a1, Atp2a2, Atp8a2, B4galt5, Bambi,…	GO:0051239
643	⊕	GO:BP	GO:0007155	cell adhesion	6.22e-71	70.21	1468	2286	347	23.64	Abi3bp, Acan, Ache, Acp5, Actb, Ada, Adam12, Adam19, Adam23, Adam8, Adamts12, Adamts9, Add2, Adipoq, Adtrp, Aif1, Alcam, Alox12, Antxr1, Aqp4, Atp1b2, C1qtnf1, Camsap3, Card11, Casp3, Ccdc88b, Ccn4, Ccr2, Cd300a, Cd33, Cd34, Cd36, Cd37, Cd44, Cd46, Cd83, Cd86, Cd93, Cdh1, Cdh11, Cdh16, Cdh2, Cdh22, Cdh24, Cdhr4, Cdon, Ceacam2, Celsr2, Cercam, Cfl1, Chst2, Cited2, Cldn19, Cldn23, Cldn3, Cldn5, Cld…	GO:0007155
568	⊕	GO:CC	GO:0031012	extracellular matrix	9.47e-71	70.02	500	2330	188	37.6	Abi3bp, Acan, Ache, Adam19, Adamts10, Adamts12, Adamts14, Adamts15, Adamts16, Adamts17, Adamts19, Adamts2, Adamts20, Adamts3, Adamts4, Adamts7, Adamts8, Adamts9, Adamtsl2, Adamtsl3, Agrn, Angpt4, Angptl1, Angptl2, Anxa5, Apoe, Aspn, Bgn, Bmp1, Ccn4, Cela1, Chad, Cilp, Clu, Col11a1, Col11a2, Col12a1, Col13a1, Col14a1, Col15a1, Col16a1, Col18a1, Col1a1, Col1a2, Col22a1, Col23a1, Col24a1, Col25a1, C…	GO:0031012
632	⊕	GO:CC	GO:0030312	external encapsulating structure	1.54e-70	69.81	502	2330	188	37.45	Abi3bp, Acan, Ache, Adam19, Adamts10, Adamts12, Adamts14, Adamts15, Adamts16, Adamts17, Adamts19, Adamts2, Adamts20, Adamts3, Adamts4, Adamts7, Adamts8, Adamts9, Adamtsl2, Adamtsl3, Agrn, Angpt4, Angptl1, Angptl2, Anxa5, Apoe, Aspn, Bgn, Bmp1, Ccn4, Cela1, Chad, Cilp, Clu, Col11a1, Col11a2, Col12a1, Col13a1, Col14a1, Col15a1, Col16a1, Col18a1, Col1a1, Col1a2, Col22a1, Col23a1, Col24a1, Col25a1, C…	GO:0030312
26	⊕	GO:CC	GO:0071944	cell periphery	1.52e-66	65.82	6940	2330	964	13.89	1810055G02Rik, 2200002D01Rik, AA986860, Abca4, Abcb4, Abcc3, Abcc8, Abcg3, Abcg4, Abhd6, Abi3bp, Acan, Ache, Actb, Actg2, Acvr1c, Ada, Adam11, Adam12, Adam19, Adam23, Adam8, Adamts10, Adamts12, Adamts14, Adamts15, Adamts16, Adamts17, Adamts19, Adamts2, Adamts20, Adamts3, Adamts4, Adamts7, Adamts8, Adamts9, Adamtsl2, Adamtsl3, Adap1, Adcy3, Adcy7, Adcyap1r1, Add2, Adgra1, Adgra2, Adgrb2, Adgrb3, A…	GO:0071944
138	⊕	GO:BP	GO:0048518	positive regulation of biological process	2.34e-66	65.63	6584	2286	922	14	Abat, Abcb4, Abcc8, Abcg4, Abhd6, Abi3bp, Ablim1, Acacb, Acan, Ache, Acp5, Actb, Actg2, Acvr1c, Ada, Adam12, Adam19, Adam8, Adamts20, Adamts3, Adamts9, Adcyap1r1, Adgra2, Adgrb2, Adgrb3, Adipoq, Adora1, Adra2b, Adrb3, Adtrp, Agrn, Agrp, Agt, Agtpbp1, Agtr2, Aif1, Akap12, Aktip, Aldh1a1, Aldh1a2, Alox12, Alx4, Amer1, Amot, Amph, Angpt4, Ank2, Anln, Anxa5, Apln, Aplnr, Apobec1, Apoe, Apoh, Arfgef1,…	GO:0048518
102	⊕	GO:BP	GO:0065007	biological regulation	3.78e-65	64.42	13542	2286	1543	11.39	Abat, Abca4, Abcb4, Abcc8, Abcg4, Abhd6, Abi3bp, Ablim1, Acacb, Acadm, Acadvl, Acan, Ache, Acp5, Actb, Actg2, Acvr1c, Ada, Adam12, Adam19, Adam33, Adam8, Adamts12, Adamts14, Adamts16, Adamts20, Adamts3, Adamts7, Adamts9, Adamtsl2, Adap1, Adcy3, Adcy7, Adcyap1r1, Add2, Adgra1, Adgra2, Adgrb2, Adgrb3, Adgre1, Adgrg2, Adipoq, Adora1, Adra2b, Adrb3, Adtrp, Aebp1, Aff3, Ago4, Agrn, Agrp, Agt, Agtpbp1,…	GO:0065007
373	⊕	GO:BP	GO:0009653	anatomical structure morphogenesis	1.54e-61	60.81	2769	2286	497	17.95	Abcc8, Abi3bp, Ablim1, Acan, Ache, Acp5, Actb, Actg2, Ada, Adam12, Adam8, Adamts12, Adamts15, Adamts16, Adamts9, Adgra2, Adgrb2, Adgrb3, Adipoq, Adra2b, Adtrp, Aff3, Ago4, Agrn, Agt, Agtpbp1, Agtr2, Ahdc1, Alcam, Aldh1a1, Aldh1a2, Alox12, Alx4, Amot, Angpt4, Ank2, Anpep, Apln, Aplnr, Apoe, Apoh, Apold1, Aqp5, Arhgap18, Arhgap22, Arhgap4, Arhgap44, Arhgef26, Aspn, Atg9b, Atp2b2, Atp8a2, Auts2, B4g…	GO:0009653
77	⊕	GO:BP	GO:0050789	regulation of biological process	1.61e-61	60.79	13153	2286	1500	11.4	Abat, Abcb4, Abcc8, Abcg4, Abhd6, Abi3bp, Ablim1, Acacb, Acadm, Acadvl, Acan, Ache, Acp5, Actb, Actg2, Acvr1c, Ada, Adam12, Adam19, Adam33, Adam8, Adamts12, Adamts14, Adamts16, Adamts20, Adamts3, Adamts7, Adamts9, Adamtsl2, Adcy3, Adcy7, Adcyap1r1, Add2, Adgra1, Adgra2, Adgrb2, Adgrb3, Adgre1, Adgrg2, Adipoq, Adora1, Adra2b, Adrb3, Adtrp, Aebp1, Aff3, Ago4, Agrn, Agrp, Agt, Agtpbp1, Agtr2, Ahdc1,…	GO:0050789
36	⊕	GO:MF	GO:0005488	binding	4.94e-61	60.31	16411	2314	1867	11.38	2310057M21Rik, Abat, Abca4, Abcb4, Abcc3, Abcc8, Abcg3, Abcg4, Abi3bp, Ablim1, Acacb, Acadl, Acadm, Acads, Acadsb, Acadvl, Acan, Acat1, Ache, Acox2, Acp5, Actb, Actg2, Actr3b, Acvr1c, Ada, Adam11, Adam12, Adam19, Adam23, Adam33, Adam8, Adamts10, Adamts12, Adamts14, Adamts15, Adamts16, Adamts17, Adamts19, Adamts2, Adamts20, Adamts3, Adamts4, Adamts7, Adamts8, Adamts9, Adamtsl2, Adap1, Adcy3, Adcy7…	GO:0005488
117	⊕	GO:BP	GO:0048522	positive regulation of cellular process	6.55e-60	59.18	6243	2286	869	13.92	Abat, Abcb4, Abcc8, Abcg4, Abhd6, Abi3bp, Ablim1, Acan, Ache, Acp5, Actb, Actg2, Acvr1c, Ada, Adam19, Adam8, Adamts20, Adamts3, Adamts9, Adcyap1r1, Adgra2, Adgrb2, Adgrb3, Adipoq, Adora1, Adra2b, Adrb3, Adtrp, Agrn, Agt, Agtpbp1, Agtr2, Aif1, Akap12, Aktip, Aldh1a1, Aldh1a2, Alox12, Alx4, Amer1, Amot, Amph, Angpt4, Ank2, Anln, Anxa5, Apln, Aplnr, Apobec1, Apoe, Apoh, Arfgef1, Arhgef39, Arid3b, Ar…	GO:0048522
323	⊕	GO:BP	GO:0048869	cellular developmental process	7.48e-59	58.13	4796	2286	717	14.95	Abcc8, Abi3bp, Ablim1, Acadm, Acadvl, Acan, Ache, Actb, Acvr1c, Ada, Adam8, Adamts12, Adamts15, Adamts20, Adamts7, Adamts9, Adcyap1r1, Add2, Adgra2, Adgrb3, Adipoq, Adra2b, Adrb3, Agpat5, Agrn, Agt, Agtpbp1, Agtr2, Ahdc1, Alas2, Alcam, Aldh1a2, Amer1, Amot, Ampd2, Ank2, Ankle1, Anln, Anpep, Aplnr, Apobec3, Apoe, Apold1, Arfgef1, Arhgap22, Arhgap4, Arhgap44, Arhgef26, Arl11, Arsb, Aspa, Aspm, Atp1…	GO:0048869
331	⊕	GO:BP	GO:0030154	cell differentiation	7.42e-59	58.13	4795	2286	717	14.95	Abcc8, Abi3bp, Ablim1, Acadm, Acadvl, Acan, Ache, Actb, Acvr1c, Ada, Adam8, Adamts12, Adamts15, Adamts20, Adamts7, Adamts9, Adcyap1r1, Add2, Adgra2, Adgrb3, Adipoq, Adra2b, Adrb3, Agpat5, Agrn, Agt, Agtpbp1, Agtr2, Ahdc1, Alas2, Alcam, Aldh1a2, Amer1, Amot, Ampd2, Ank2, Ankle1, Anln, Anpep, Aplnr, Apobec3, Apoe, Apold1, Arfgef1, Arhgap22, Arhgap4, Arhgap44, Arhgef26, Arl11, Arsb, Aspa, Aspm, Atp1…	GO:0030154
2	⊕	GO:CC	GO:0016020	membrane	1.12e-58	57.95	10237	2330	1251	12.22	1500011B03Rik, 1810055G02Rik, 2200002D01Rik, 6430571L13Rik, AA986860, AB124611, Abca4, Abcb4, Abcc3, Abcc8, Abcg3, Abcg4, Abhd6, Acadl, Acadm, Acads, Acadsb, Acadvl, Acat1, Ache, Actb, Acvr1c, Ada, Adam11, Adam12, Adam19, Adam23, Adam33, Adam8, Adap1, Adcy3, Adcy7, Adcyap1r1, Add2, Adgra1, Adgra2, Adgrb2, Adgrb3, Adgre1, Adgrg2, Adi1, Adora1, Adra2b, Adrb3, Adtrp, Agpat5, Agrn, Agtr2, Ahnak2, Aif…	GO:0016020
111	⊕	GO:BP	GO:0050896	response to stimulus	1.37e-56	55.86	10529	2286	1260	11.97	Abat, Abca4, Abcb4, Abcc8, Abcg3, Abcg4, Abhd6, Abi3bp, Acacb, Acadm, Acadvl, Acat1, Ache, Acot2, Acp5, Actb, Acvr1c, Ada, Adam11, Adam23, Adam8, Adamts12, Adamts14, Adamts20, Adamts3, Adamts4, Adamts7, Adamts9, Adamtsl2, Adcy3, Adcy7, Adcyap1r1, Adgra1, Adgra2, Adgrb2, Adgrb3, Adgre1, Adgrg2, Adipoq, Adora1, Adra2b, Adrb3, Adtrp, Aff3, Agrn, Agrp, Agt, Agtr2, Ahrr, Aif1, Akap12, Alas2, Alcam, Al…	GO:0050896
225	⊕	GO:BP	GO:0032501	multicellular organismal process	1.64e-54	53.79	8528	2286	1072	12.57	Abat, Abca4, Abcc8, Abcg3, Abhd6, Abi3bp, Ablim1, Acacb, Acadm, Acadvl, Acan, Acat1, Ache, Acp5, Actb, Actg2, Acvr1c, Ada, Adam11, Adam12, Adam19, Adam33, Adam8, Adamts12, Adamts16, Adamts2, Adamts3, Adamts7, Adamts9, Adamtsl2, Adcy3, Adcy7, Adcyap1r1, Add2, Adgra2, Adgrb2, Adgrb3, Adipoq, Adora1, Adra2b, Adrb3, Adtrp, Aff3, Ago4, Agrn, Agrp, Agt, Agtpbp1, Agtr2, Ahdc1, Aif1, Akap12, Alas2, Alcam…	GO:0032501
173	⊕	GO:BP	GO:0050794	regulation of cellular process	2.01e-53	52.7	12758	2286	1441	11.29	Abat, Abcb4, Abcc8, Abcg4, Abhd6, Abi3bp, Ablim1, Acacb, Acadm, Acadvl, Acan, Ache, Acp5, Actb, Actg2, Acvr1c, Ada, Adam19, Adam33, Adam8, Adamts12, Adamts14, Adamts16, Adamts20, Adamts3, Adamts7, Adamts9, Adamtsl2, Adcy3, Adcy7, Adcyap1r1, Add2, Adgra1, Adgra2, Adgrb2, Adgrb3, Adgre1, Adgrg2, Adipoq, Adora1, Adra2b, Adrb3, Adtrp, Aebp1, Aff3, Ago4, Agrn, Agrp, Agt, Agtpbp1, Agtr2, Ahdc1, Ahnak2,…	GO:0050794
219	⊕	GO:BP	GO:0048583	regulation of response to stimulus	1.31e-51	50.88	4015	2286	613	15.27	Abat, Abhd6, Acacb, Acp5, Actb, Ada, Adam8, Adamts12, Adamts20, Adamts3, Adamtsl2, Adcy7, Adcyap1r1, Adgra2, Adipoq, Adora1, Adra2b, Adrb3, Adtrp, Agrn, Agt, Agtr2, Aif1, Akap12, Alox12, Amer1, Amot, Anxa5, Aoah, Apln, Aplnr, Apobec3, Apoe, Apoh, Arfgef1, Arfgef3, Arhgap18, Arhgap25, Arhgap28, Arhgap44, Arrdc1, Aspm, Aspn, Atp2a2, Atxn7, Aurkb, Auts2, Bace1, Bambi, Bank1, Bard1, Bcl3, Birc5, Blnk…	GO:0048583
349	⊕	GO:BP	GO:0050793	regulation of developmental process	5.69e-51	50.24	2699	2286	463	17.15	Abcc8, Abi3bp, Acacb, Acan, Ache, Actb, Ada, Adam12, Adam8, Adamts12, Adamts20, Adamts7, Adamts9, Adgra2, Adgrb2, Adgrb3, Adipoq, Adra2b, Adrb3, Ago4, Agrn, Agt, Agtr2, Alox12, Amot, Angpt4, Ankle1, Aplnr, Apoe, Apoh, Apold1, Arhgap18, Arhgap4, Arhgap44, Asic2, Aspa, Aspm, Aspn, Atp8a2, B4galt5, Bambi, Bhlhe41, Bmp1, Bmpr1b, Bnip3, Brsk1, Brsk2, Btc, C1qc, C6, Camk1d, Car2, Card11, Cav3, Ccn4, Cc…	GO:0050793
587	⊕	GO:CC	GO:0062023	collagen-containing extracellular matrix	7.74e-51	50.11	372	2330	138	37.1	Abi3bp, Acan, Ache, Adam19, Adamts10, Adamts15, Adamts17, Adamts2, Adamts4, Adamts8, Agrn, Angpt4, Angptl1, Angptl2, Anxa5, Aspn, Bgn, Bmp1, Cela1, Cilp, Clu, Col11a1, Col11a2, Col12a1, Col13a1, Col14a1, Col15a1, Col16a1, Col18a1, Col1a1, Col1a2, Col22a1, Col23a1, Col24a1, Col25a1, Col27a1, Col28a1, Col2a1, Col3a1, Col4a1, Col4a2, Col4a5, Col5a1, Col5a2, Col5a3, Col6a1, Col6a2, Col6a3, Col6a6, Co…	GO:0062023
335	⊕	GO:BP	GO:2000026	regulation of multicellular organismal development	2.15e-49	48.67	1551	2286	317	20.44	Abcc8, Acacb, Acan, Ache, Actb, Ada, Adam12, Adam8, Adamts12, Adamts7, Adamts9, Adgra2, Adgrb2, Adgrb3, Adipoq, Agrn, Amot, Angpt4, Aplnr, Apoe, Apoh, Apold1, Arhgap4, Asic2, Aspa, Aspm, Aspn, B4galt5, Bhlhe41, Bmp1, Bmpr1b, C1qc, C6, Car2, Card11, Cav3, Ccn4, Ccnb1, Ccnd1, Ccnd2, Ccr2, Ccsap, Cd109, Cd34, Cd40, Cd46, Cd83, Cdh1, Cdh2, Cdk1, Cdkl5, Cdkn1c, Cdon, Cela1, Cfl1, Chodl, Cip2a, Cited2,…	GO:2000026
49	⊕	GO:CC	GO:0005576	extracellular region	5.51e-48	47.26	2576	2330	443	17.2	4932438H23Rik, Acan, Ache, Acp5, Ada, Adam23, Adamts10, Adamts12, Adamts14, Adamts15, Adamts16, Adamts17, Adamts19, Adamts2, Adamts20, Adamts3, Adamts4, Adamts7, Adamts8, Adamts9, Adamtsl2, Adamtsl3, Adgrb2, Adgrb3, Adipoq, Aebp1, Agrn, Agrp, Agt, Akr1b10, Amy1, Angpt4, Angptl1, Angptl2, Anpep, Anxa5, Aoah, Apln, Apoc1, Apoe, Apoh, Apol6, Apold1, Aqp4, Arrdc1, Arsi, Aspn, BC028528, Bgn, Bmp1, Btc…	GO:0005576
58	⊕	GO:BP	GO:0023051	regulation of signaling	4.75e-47	46.32	3638	2286	559	15.37	Abat, Abcc8, Abhd6, Ache, Acvr1c, Ada, Adam8, Adamts12, Adamts20, Adamts3, Adamtsl2, Adcyap1r1, Adgra2, Adipoq, Adora1, Adra2b, Adrb3, Agrn, Agt, Agtr2, Akap12, Amer1, Amot, Anxa5, Apln, Aplnr, Apoe, Arfgef1, Arfgef3, Arhgap18, Arhgap25, Arhgap28, Arhgap44, Arrdc1, Asic1, Aspm, Aspn, Atp2a2, Atp2b2, Atxn7, Aurkb, Auts2, Bace1, Bambi, Bank1, Bard1, Bcl3, Birc5, Bmf, Bmpr1b, Brsk1, Brsk2, C1qtnf1, …	GO:0023051
211	⊕	GO:BP	GO:0010646	regulation of cell communication	2.55e-46	45.59	3639	2286	557	15.31	Abat, Abcc8, Abhd6, Acvr1c, Ada, Adam8, Adamts12, Adamts20, Adamts3, Adamtsl2, Adcyap1r1, Adgra2, Adipoq, Adora1, Adra2b, Adrb3, Agrn, Agt, Agtr2, Akap12, Amer1, Amot, Ank2, Anxa5, Apln, Aplnr, Apoe, Arfgef1, Arfgef3, Arhgap18, Arhgap25, Arhgap28, Arhgap44, Arrdc1, Asic1, Aspm, Aspn, Atp2a2, Atp2b2, Atxn7, Aurkb, Auts2, Bace1, Bambi, Bank1, Bard1, Bcl3, Birc5, Bmf, Bmpr1b, Brsk1, Brsk2, C1qtnf1, …	GO:0010646
192	⊕	GO:BP	GO:0007166	cell surface receptor signaling pathway	2.66e-46	45.57	2776	2286	460	16.57	Abat, Acvr1c, Ada, Adamts12, Adamts14, Adamts3, Adamtsl2, Adcyap1r1, Adgra1, Adgra2, Adgrb2, Adgrb3, Adgre1, Adgrg2, Adipoq, Adora1, Agrn, Agt, Agtr2, Amer1, Amhr2, Angpt4, Angptl1, Apln, Apoe, Arrdc1, Aspm, Aspn, Atp1a3, Atxn7, Bambi, Bcl3, Begain, Bex3, Blnk, Bmpr1b, Btc, Card11, Casp3, Cav3, Cblc, Ccdc88a, Ccn4, Ccnd1, Ccr10, Ccr2, Cd109, Cd300a, Cd300lf, Cd36, Cd40, Cd44, Cd46, Cd79b, Cd86, C…	GO:0007166
54	⊕	GO:BP	GO:0051240	positive regulation of multicellular organismal process	3.21e-46	45.49	1822	2286	345	18.94	Abat, Abcc8, Abi3bp, Acacb, Acan, Ache, Actb, Ada, Adam12, Adam8, Adgrb2, Adgrb3, Adipoq, Adra2b, Adrb3, Agrn, Agrp, Agt, Agtr2, Aif1, Akap12, Alox12, Amot, Angpt4, Apln, Aplnr, Apoe, Apoh, Asic2, Aspa, Aspm, Atp1a1, Atp8a2, B4galt5, Bambi, Bcl3, Bmp1, Bmpr1b, C1qtnf1, C1qtnf3, C6, Car2, Card11, Ccdc88b, Ccn4, Ccnb1, Ccnd1, Ccnd2, Ccr2, Cd300c2, Cd34, Cd36, Cd40, Cd46, Cd83, Cd86, Cdk1, Cdkl5, Cd…	GO:0051240
466	⊕	GO:BP	GO:0048468	cell development	4.5e-46	45.35	3222	2286	510	15.83	Abcc8, Abi3bp, Ablim1, Acan, Ache, Actb, Ada, Adam8, Add2, Adgra2, Adgrb3, Adipoq, Agpat5, Agrn, Agtpbp1, Agtr2, Alas2, Alcam, Aldh1a2, Ampd2, Ank2, Ankle1, Anln, Apobec3, Apoe, Arfgef1, Arhgap4, Arhgap44, Arhgef26, Arl11, Arsb, Aspa, Aspm, Atp1b2, Atp2a2, Atp2b2, Atp8a2, Auts2, Avil, B4galt5, Bace2, Batf2, Batf3, Bcl3, Bhlhe41, Bmpr1b, Brsk1, Brsk2, C1qa, C1qc, Camk1d, Camsap3, Car2, Card11, Cas…	GO:0048468
46	⊕	GO:BP	GO:0009987	cellular process	2.89e-45	44.54	21509	2286	2070	9.62	4932438H23Rik, Abat, Abca4, Abcb4, Abcc3, Abcc8, Abcg3, Abcg4, Abhd6, Abi3bp, Ablim1, Acacb, Acadl, Acadm, Acads, Acadsb, Acadvl, Acan, Acat1, Ache, Acot2, Acox2, Acp5, Actb, Actg2, Acvr1c, Ada, Adam11, Adam12, Adam19, Adam23, Adam33, Adam8, Adamts10, Adamts12, Adamts14, Adamts15, Adamts16, Adamts17, Adamts19, Adamts2, Adamts20, Adamts3, Adamts4, Adamts7, Adamts8, Adamts9, Adamtsl2, Adamtsl3, Adc…	GO:0009987
574	⊕	GO:BP	GO:0030198	extracellular matrix organization	4.75e-44	43.32	309	2286	117	37.86	Abi3bp, Acan, Adamts10, Adamts12, Adamts14, Adamts15, Adamts16, Adamts17, Adamts19, Adamts2, Adamts20, Adamts3, Adamts4, Adamts7, Adamts8, Adamts9, Adamtsl2, Adamtsl3, Adtrp, Aebp1, Agt, Antxr1, Antxr2, Bcl3, Col11a1, Col11a2, Col13a1, Col14a1, Col15a1, Col16a1, Col18a1, Col1a1, Col1a2, Col22a1, Col23a1, Col24a1, Col27a1, Col28a1, Col2a1, Col3a1, Col4a1, Col4a2, Col4a5, Col5a1, Col5a2, Col5a3, Co…	GO:0030198
617	⊕	GO:BP	GO:0045229	external encapsulating structure organization	4.75e-44	43.32	309	2286	117	37.86	Abi3bp, Acan, Adamts10, Adamts12, Adamts14, Adamts15, Adamts16, Adamts17, Adamts19, Adamts2, Adamts20, Adamts3, Adamts4, Adamts7, Adamts8, Adamts9, Adamtsl2, Adamtsl3, Adtrp, Aebp1, Agt, Antxr1, Antxr2, Bcl3, Col11a1, Col11a2, Col13a1, Col14a1, Col15a1, Col16a1, Col18a1, Col1a1, Col1a2, Col22a1, Col23a1, Col24a1, Col27a1, Col28a1, Col2a1, Col3a1, Col4a1, Col4a2, Col4a5, Col5a1, Col5a2, Col5a3, Co…	GO:0045229
625	⊕	GO:BP	GO:0043062	extracellular structure organization	9.98e-44	43	311	2286	117	37.62	Abi3bp, Acan, Adamts10, Adamts12, Adamts14, Adamts15, Adamts16, Adamts17, Adamts19, Adamts2, Adamts20, Adamts3, Adamts4, Adamts7, Adamts8, Adamts9, Adamtsl2, Adamtsl3, Adtrp, Aebp1, Agt, Antxr1, Antxr2, Bcl3, Col11a1, Col11a2, Col13a1, Col14a1, Col15a1, Col16a1, Col18a1, Col1a1, Col1a2, Col22a1, Col23a1, Col24a1, Col27a1, Col28a1, Col2a1, Col3a1, Col4a1, Col4a2, Col4a5, Col5a1, Col5a2, Col5a3, Co…	GO:0043062
51	⊕	GO:BP	GO:0048513	animal organ development	2.96e-43	42.53	3267	2286	507	15.52	Abat, Abi3bp, Acacb, Acadm, Acan, Acat1, Ache, Acp5, Actg2, Ada, Adam19, Adam8, Adamts12, Adamts16, Adamts2, Adamts7, Adamts9, Adamtsl2, Adipoq, Ago4, Agt, Agtpbp1, Agtr2, Ahdc1, Aldh1a1, Aldh1a2, Alox12, Alx4, Amer1, Amhr2, Ampd2, Ank2, Antxr2, Apln, Aplnr, Apoh, Aqp5, Ascl3, Aspm, Aspn, Atg9b, Atp1b2, Atp2b2, Atp8a2, AW551984, Bambi, Barhl1, Basp1, Bcl3, Bgn, Bmp1, Bmpr1b, Bnip3, Btbd1, C1qb, C…	GO:0048513
197	⊕	GO:BP	GO:0009966	regulation of signal transduction	7.83e-43	42.11	3036	2286	480	15.81	Abat, Abhd6, Ada, Adam8, Adamts12, Adamts20, Adamts3, Adamtsl2, Adcyap1r1, Adgra2, Adipoq, Adora1, Adra2b, Adrb3, Agrn, Agt, Agtr2, Akap12, Amer1, Amot, Apln, Aplnr, Apoe, Arfgef1, Arfgef3, Arhgap18, Arhgap25, Arhgap28, Arhgap44, Arrdc1, Aspm, Aspn, Atxn7, Aurkb, Auts2, Bambi, Bank1, Bard1, Bcl3, Birc5, Bmf, Bmpr1b, C1qtnf1, C1qtnf2, C1qtnf3, Card11, Cav3, Cblc, Ccdc88a, Ccn4, Ccnb1, Ccr2, Cd109,…	GO:0009966
123	⊕	GO:MF	GO:0036094	small molecule binding	3.95e-42	41.4	6290	2314	871	13.85	Abat, Abca4, Abcb4, Abcc3, Abcc8, Abcg3, Abcg4, Ablim1, Acacb, Acadl, Acadm, Acads, Acadsb, Acadvl, Acan, Acat1, Ache, Acox2, Acp5, Actb, Actg2, Actr3b, Acvr1c, Ada, Adam12, Adam19, Adam33, Adam8, Adamts10, Adamts12, Adamts14, Adamts15, Adamts16, Adamts17, Adamts19, Adamts2, Adamts20, Adamts3, Adamts4, Adamts7, Adamts8, Adamts9, Adap1, Adcy3, Adcy7, Adgre1, Adi1, Adipoq, Adora1, Adra2b, Adrb3, Ae…	GO:0036094
103	⊕	GO:MF	GO:0043167	ion binding	1.03e-41	40.99	6061	2314	845	13.94	Abat, Abca4, Abcb4, Abcc3, Abcc8, Abcg3, Abcg4, Ablim1, Acacb, Acadl, Acadm, Acads, Acadsb, Acadvl, Acan, Acat1, Ache, Acox2, Acp5, Actb, Actg2, Actr3b, Acvr1c, Ada, Adam12, Adam19, Adam33, Adam8, Adamts10, Adamts12, Adamts14, Adamts15, Adamts16, Adamts17, Adamts19, Adamts2, Adamts20, Adamts3, Adamts4, Adamts7, Adamts8, Adamts9, Adap1, Adcy3, Adcy7, Adgre1, Adi1, Adipoq, Adra2b, Adrb3, Aebp1, Agb…	GO:0043167
1006	⊕	GO:BP	GO:0098609	cell-cell adhesion	2.71e-41	40.57	935	2286	216	23.1	Actb, Ada, Adam19, Adam8, Add2, Adipoq, Adtrp, Aif1, Alcam, Alox12, Aqp4, Atp1b2, C1qtnf1, Camsap3, Card11, Casp3, Ccdc88b, Ccr2, Cd300a, Cd34, Cd37, Cd44, Cd46, Cd83, Cd86, Cd93, Cdh1, Cdh11, Cdh16, Cdh2, Cdh22, Cdh24, Cdhr4, Cdon, Ceacam2, Celsr2, Chst2, Cited2, Cldn19, Cldn23, Cldn3, Cldn5, Cldn7, Cldn9, Cntn2, Col13a1, Comp, Coro1a, Crb1, Ctnna3, Cx3cl1, Cx3cr1, Cyfip2, Dchs1, Dchs2, Dlg1, Dl…	GO:0098609
152	⊕	GO:BP	GO:0007399	nervous system development	7.58e-41	40.12	2531	2286	417	16.48	Abat, Abcc8, Abi3bp, Ablim1, Acan, Ache, Actb, Acvr1c, Add2, Adgra2, Adgrb2, Adgrb3, Adra2b, Agrn, Agtpbp1, Agtr2, Alcam, Aldh1a2, Ank2, Apoe, Arfgef1, Arhgap4, Arhgap44, Arsb, Asic2, Aspa, Aspm, Atp1b2, Atp2b2, Atp8a2, Auts2, Avil, B3gnt5, B4galnt1, B4galt5, Bace2, Barhl1, Bcas1, Bhlhe41, Bmpr1b, Bnip3, Brsk1, Brsk2, Btbd1, C1qa, Camk1d, Camsap3, Casp3, Ccdc134, Ccdc141, Ccdc85c, Ccdc88a, Ccnd1,…	GO:0007399
189	⊕	GO:BP	GO:0048519	negative regulation of biological process	1.86e-40	39.73	5981	2286	780	13.04	Abat, Abcc8, Abhd6, Abi3bp, Acacb, Acadvl, Acan, Acp5, Actb, Acvr1c, Ada, Adam8, Adamts12, Adamts20, Adamts7, Adamts9, Adamtsl2, Adcy7, Adcyap1r1, Add2, Adgra2, Adgrb2, Adgrb3, Adipoq, Adora1, Adrb3, Adtrp, Aebp1, Ago4, Agrn, Agt, Agtpbp1, Agtr2, Aif1, Akain1, Aldh1a1, Aldh1a2, Aldob, Alox12, Amer1, Amot, Angpt4, Ank2, Ankle1, Antxr1, Anxa5, Aoah, Apln, Aplnr, Apobec1, Apobec3, Apoc1, Apoe, Apoh,…	GO:0048519
143	⊕	GO:BP	GO:0051716	cellular response to stimulus	5.87e-39	38.23	8566	2286	1020	11.91	Abat, Abcb4, Abcc8, Abcg3, Abcg4, Abhd6, Ache, Actb, Acvr1c, Ada, Adam8, Adamts12, Adamts14, Adamts20, Adamts3, Adamtsl2, Adcy3, Adcy7, Adcyap1r1, Adgra1, Adgra2, Adgrb2, Adgrb3, Adgre1, Adgrg2, Adipoq, Adora1, Adra2b, Adrb3, Adtrp, Agrn, Agrp, Agt, Agtr2, Ahrr, Aif1, Akap12, Aldh1a1, Aldh1a2, Aldh3b1, Alox12, Amer1, Amhr2, Amot, Angpt4, Angptl1, Ank2, Ankle1, Anxa5, Apln, Aplnr, Apoe, Aqp4, Aqp5…	GO:0051716
279	⊕	GO:BP	GO:0051128	regulation of cellular component organization	5.87e-39	38.23	2532	2286	412	16.27	Abcb4, Abcc8, Abi3bp, Ache, Actb, Adamts16, Add2, Adgrb2, Adgrb3, Adipoq, Adtrp, Aebp1, Agrn, Agt, Akain1, Amph, Anln, Antxr1, Apln, Aplnr, Apobec1, Apoc1, Apoe, Arfgef1, Arhgap18, Arhgap22, Arhgap28, Arhgap4, Arhgap44, Arsb, Asap3, Asic2, Atp10a, Atp1b2, Atp8a2, Atxn7, Aurkb, Auts2, Avil, Bbs10, Birc5, Bmf, Bnip3, Brsk1, Brsk2, Btc, Bub1, Bub1b, Camk1d, Camsap3, Capn6, Cav3, Ccdc8, Ccdc88a, Ccn4…	GO:0051128
588	⊕	GO:MF	GO:0005201	extracellular matrix structural constituent	3.48e-38	37.46	132	2314	73	55.3	Abi3bp, Adipoq, Agrn, Aspn, Bgn, Col11a1, Col11a2, Col12a1, Col13a1, Col14a1, Col15a1, Col16a1, Col18a1, Col1a1, Col1a2, Col22a1, Col23a1, Col24a1, Col25a1, Col27a1, Col28a1, Col2a1, Col3a1, Col4a1, Col4a2, Col4a5, Col5a1, Col5a2, Col5a3, Col6a1, Col6a2, Col6a3, Col6a6, Col7a1, Col8a1, Col8a2, Comp, Efemp2, Eln, Emilin1, Emilin2, Fbn1, Fbn2, Fn1, Fras1, Hmcn1, Hmcn2, Igfbp7, Lama2, Lamb1, Lamb3, …	GO:0005201
359	⊕	GO:BP	GO:0016477	cell migration	4.52e-38	37.34	1544	2286	291	18.85	Abcc8, Abhd6, Acan, Acp5, Acvr1c, Ada, Adam8, Adamts12, Adamts9, Add2, Adgra2, Adipoq, Adora1, Adtrp, Agt, Aif1, Akap12, Alox12, Amot, Angpt4, Anln, Apoe, Apoh, Arhgap4, Arhgef39, Arsb, Asap3, Aspm, Atp1b2, Auts2, Bambi, Barhl1, Camk1d, Camsap3, Ccdc141, Ccdc88a, Ccn4, Ccr10, Ccr2, Cd248, Cd300a, Cd34, Cd40, Cd44, Cdh1, Cdh11, Cdh2, Cdkl5, Celsr2, Cfl1, Chst2, Cited2, Cldn19, Cldn3, Cldn5, Cnn2, …	GO:0016477
646	⊕	GO:BP	GO:0051094	positive regulation of developmental process	1.06e-37	36.98	1480	2286	282	19.05	Abi3bp, Acacb, Acan, Ache, Actb, Ada, Adam12, Adam8, Adamts20, Adamts9, Adgrb2, Adgrb3, Adipoq, Adra2b, Agrn, Agt, Agtr2, Alox12, Amot, Angpt4, Aplnr, Apoe, Asic2, Aspa, Aspm, Atp8a2, B4galt5, Bambi, Bmp1, Bmpr1b, Bnip3, Btc, C6, Car2, Cav3, Ccn4, Ccnb1, Ccnd1, Ccnd2, Ccr2, Cd34, Cd36, Cd40, Cd46, Cd53, Cd83, Cdc20, Cdk1, Cdkl5, Cdon, Cds1, Cela1, Cfl1, Chodl, Cip2a, Cited2, Clcf1, Cldn5, Clu, Co…	GO:0051094
48	⊕	GO:BP	GO:0051179	localization	1.79e-37	36.75	5362	2286	708	13.2	4932438H23Rik, Abat, Abca4, Abcb4, Abcc3, Abcc8, Abcg3, Abcg4, Acacb, Ache, Actb, Acvr1c, Ada, Adam11, Adcyap1r1, Add2, Adipoq, Adora1, Adtrp, Agrn, Agtpbp1, Agtr2, Aif1, Akain1, Aktip, Amot, Amph, Ank2, Ankfn1, Ankle1, Anxa5, Apln, Aplnr, Apobec1, Apoc1, Apoe, Apoh, Apol6, Apold1, Aqp4, Aqp5, Arfgef1, Arhgap25, Arhgap44, Arhgdig, Arl11, Arl4c, Arrdc1, Asic1, Asic2, Aspm, Atg4a-ps, Atg9b, Atp10a,…	GO:0051179
346	⊕	GO:BP	GO:0022008	neurogenesis	2.52e-37	36.6	1907	2286	334	17.51	Abcc8, Abi3bp, Ablim1, Acan, Ache, Actb, Adgrb3, Adra2b, Agrn, Agtpbp1, Alcam, Aldh1a2, Apoe, Arfgef1, Arhgap4, Arhgap44, Arsb, Aspa, Aspm, Atp1b2, Atp2b2, Atp8a2, Auts2, Avil, B4galt5, Bace2, Barhl1, Bhlhe41, Bmpr1b, Bnip3, Brsk1, Brsk2, Btbd1, C1qa, Camk1d, Camsap3, Casp3, Ccdc88a, Ccnd1, Ccr2, Cdc20, Cdh1, Cdh11, Cdh2, Cdkl5, Cdkn1c, Cdkn2c, Cdon, Celsr2, Cep290, Cers6, Cfl1, Chodl, Chrdl1, Ch…	GO:0022008
363	⊕	GO:BP	GO:0048646	anatomical structure formation involved in morphogenesis	2.98e-37	36.53	1219	2286	247	20.26	Abcc8, Ada, Adam12, Adam8, Adamts15, Adamts9, Adgra2, Adgrb2, Adgrb3, Adra2b, Adtrp, Agtpbp1, Ahdc1, Aldh1a1, Amot, Angpt4, Ank2, Anpep, Apln, Aplnr, Apoh, Apold1, Arhgap22, Atp2b2, Atp8a2, Bcl3, C6, Casp3, Cav3, Ccdc134, Ccr2, Cd109, Cd34, Cd36, Cd40, Cd53, Cdk20, Cdon, Cela1, Cep290, Cfl1, Chad, Cited2, Cldn5, Col11a1, Col12a1, Col18a1, Col1a1, Col27a1, Col2a1, Col3a1, Col4a1, Col4a2, Col5a1, C…	GO:0048646
148	⊕	GO:BP	GO:0006950	response to stress	6.31e-37	36.2	3966	2286	563	14.2	Abat, Abi3bp, Acacb, Acadm, Acadvl, Acat1, Acot2, Acp5, Actb, Ada, Adam11, Adam8, Adamts12, Adamts4, Adcy7, Adcyap1r1, Adipoq, Adora1, Adra2b, Adrb3, Adtrp, Agtr2, Aif1, Alas2, Aldh1a1, Aldh3b1, Alox12, Angpt4, Angptl2, Ankfn1, Ankle1, Anxa5, Aoah, Apobec1, Apobec3, Apoe, Apoh, Aqp4, Aqp5, Arfgef1, Arpp21, Asic1, Atp2a2, Atxn7, Aurkb, Bace2, Bard1, Batf2, Bcl3, Bmf, Bmpr1b, Bnip3, Brsk1, Brsk2, C…	GO:0006950
347	⊕	GO:BP	GO:0051241	negative regulation of multicellular organismal process	7.28e-37	36.14	1218	2286	246	20.2	Abcc8, Abhd6, Abi3bp, Acp5, Acvr1c, Ada, Adamts12, Adamts7, Adamts9, Adcy7, Adgrb2, Adgrb3, Adipoq, Adora1, Adrb3, Adtrp, Agtr2, Aldh1a1, Alox12, Amot, Angpt4, Anxa5, Apln, Apoc1, Apoe, Apoh, Aqp4, Arhgap4, Atp1a1, Atp2a2, Bank1, Bcl3, C1qc, C1qtnf1, C1qtnf3, Casp3, Cav3, Ccn4, Ccnd2, Ccr2, Cd300a, Cd300lf, Cd34, Cd37, Cd83, Cd84, Cd86, Cdh1, Ceacam2, Chrnb2, Cidea, Cited2, Cldn5, Cntnap2, Col4a2…	GO:0051241
788	⊕	GO:BP	GO:0009888	tissue development	9.39e-37	36.03	2121	2286	358	16.88	Acadm, Acadvl, Acan, Acat1, Actb, Actg2, Ada, Adam8, Adamts12, Adamts16, Adamts7, Adamts9, Adamtsl2, Adipoq, Agt, Agtr2, Ahdc1, Aldh1a1, Aldh1a2, Alox12, Alx4, Amer1, Ampd2, Angpt4, Aplnr, Apold1, Arhgef26, Ascl3, Aspn, Atp2b2, AW551984, Bambi, Basp1, Bdh2, Bgn, Bmp1, Bmpr1b, Brsk1, Brsk2, Camsap3, Car2, Casp3, Cav3, Ccn4, Ccnb1, Ccnd1, Ccnd2, Cd109, Cd34, Cd44, Cdh2, Cdk1, Cdk20, Cdkn1a, Cdkn1c,…	GO:0009888
181	⊕	GO:BP	GO:0007154	cell communication	1.43e-36	35.84	7538	2286	915	12.14	Abat, Abcc8, Abhd6, Ache, Acvr1c, Ada, Adam8, Adamts12, Adamts14, Adamts20, Adamts3, Adamtsl2, Adcy3, Adcy7, Adcyap1r1, Adgra1, Adgra2, Adgrb2, Adgrb3, Adgre1, Adgrg2, Adipoq, Adora1, Adra2b, Adrb3, Agrn, Agrp, Agt, Agtr2, Aif1, Akap12, Aldh1a2, Amer1, Amhr2, Amot, Angpt4, Angptl1, Ank2, Anxa5, Apln, Aplnr, Apoe, Arfgef1, Arfgef3, Arhgap18, Arhgap22, Arhgap25, Arhgap28, Arhgap30, Arhgap4, Arhgap4…	GO:0007154
165	⊕	GO:BP	GO:0048523	negative regulation of cellular process	2.17e-35	34.66	5732	2286	737	12.86	Abat, Abcc8, Abhd6, Abi3bp, Acacb, Acadvl, Acan, Acp5, Actb, Acvr1c, Ada, Adam8, Adamts12, Adamts20, Adamts7, Adamts9, Adamtsl2, Adcy7, Add2, Adgra2, Adipoq, Adora1, Adtrp, Aebp1, Ago4, Agrn, Agt, Agtpbp1, Agtr2, Aif1, Akain1, Aldh1a1, Aldh1a2, Aldob, Alox12, Amer1, Angpt4, Ank2, Ankle1, Antxr1, Anxa5, Apln, Aplnr, Apobec1, Apobec3, Apoc1, Apoe, Apoh, Aqp4, Arfgef1, Arhgap25, Arhgap28, Arhgap4, A…	GO:0048523
170	⊕	GO:BP	GO:0023052	signaling	9.25e-35	34.03	7507	2286	905	12.06	Abat, Abcc8, Abhd6, Ache, Acvr1c, Ada, Adam8, Adamts12, Adamts14, Adamts20, Adamts3, Adamtsl2, Adcy3, Adcy7, Adcyap1r1, Adgra1, Adgra2, Adgrb2, Adgrb3, Adgre1, Adgrg2, Adipoq, Adora1, Adra2b, Adrb3, Agrn, Agrp, Agt, Agtr2, Aif1, Akap12, Aldh1a2, Amer1, Amhr2, Amot, Angpt4, Angptl1, Ank2, Anxa5, Apln, Aplnr, Apoe, Arfgef1, Arfgef3, Arhgap18, Arhgap22, Arhgap25, Arhgap28, Arhgap30, Arhgap4, Arhgap4…	GO:0023052
1145	⊕	GO:BP	GO:0035556	intracellular signal transduction	1.4e-34	33.85	2885	2286	439	15.22	Ada, Adam8, Adcy3, Adcy7, Adcyap1r1, Adgrb2, Adipoq, Adora1, Adra2b, Adrb3, Agrn, Agt, Agtr2, Aif1, Akap12, Aldh1a2, Amot, Ank2, Aplnr, Apoe, Arfgef1, Arfgef3, Arhgap18, Arhgap25, Arhgap28, Arhgap44, Arhgdig, Asb10, Asb11, Asb15, Asb5, Atp2a2, Aurkb, Auts2, Bank1, Bard1, Bcl3, Birc5, Blnk, Bnip3, Brsk1, Brsk2, Bub1, Bub1b, C1qtnf1, C1qtnf2, C1qtnf3, Camkk1, Camkk2, Card11, Casp3, Cav3, Ccdc88a, C…	GO:0035556
425	⊕	GO:BP	GO:0035295	tube development	1.54e-34	33.81	1181	2286	236	19.98	Abcc8, Acat1, Ada, Adam12, Adam8, Adamts12, Adamts16, Adamts2, Adamts9, Adamtsl2, Adgra2, Adgrb2, Adgrb3, Adra2b, Adtrp, Agt, Agtr2, Aldh1a2, Alox12, Alx4, Amot, Angpt4, Anpep, Apln, Aplnr, Apoe, Apoh, Apold1, Arhgap22, C6, Casp3, Cav3, Ccdc134, Ccr2, Cd34, Cd40, Cdh2, Cdk20, Cela1, Cep290, Cfl1, Cited2, Cldn5, Clmp, Col18a1, Col27a1, Col2a1, Col3a1, Col4a1, Col4a2, Col6a1, Col8a1, Col8a2, Comp, …	GO:0035295
407	⊕	GO:BP	GO:0048870	cell motility	1.67e-34	33.78	1769	2286	310	17.52	Abcc8, Abhd6, Acan, Acp5, Actb, Acvr1c, Ada, Adam8, Adamts12, Adamts9, Adcy3, Add2, Adgra2, Adipoq, Adora1, Adtrp, Agt, Aif1, Akap12, Alox12, Amot, Angpt4, Anln, Anxa5, Apoe, Apoh, Arhgap18, Arhgap4, Arhgef39, Arsb, Asap3, Aspm, Atp1b2, Auts2, Bambi, Barhl1, Camk1d, Camsap3, Ccdc141, Ccdc88a, Ccn4, Ccr10, Ccr2, Cd248, Cd300a, Cd34, Cd40, Cd44, Cdh1, Cdh11, Cdh2, Cdkl5, Celsr2, Cfap52, Cfl1, Chst2…	GO:0048870
464	⊕	GO:BP	GO:0045595	regulation of cell differentiation	1.89e-34	33.72	1762	2286	309	17.54	Abcc8, Abi3bp, Acan, Ache, Actb, Ada, Adam8, Adamts12, Adamts20, Adamts7, Adamts9, Adgra2, Adipoq, Adra2b, Agt, Ankle1, Apoe, Apold1, Arhgap4, Aspa, Aspm, Bambi, Bhlhe41, Bmpr1b, Btc, C1qc, Car2, Card11, Cav3, Ccn4, Ccnd1, Ccnd2, Ccr2, Cd109, Cd34, Cd36, Cd46, Cd83, Cdh1, Cdkl5, Cdkn1c, Cdon, Cds1, Cela1, Cfl1, Chodl, Cip2a, Clcf1, Cldn5, Clu, Cmtm5, Col1a1, Col5a1, Col5a2, Crabp2, Crb1, Crim1, C…	GO:0045595
45	⊕	GO:BP	GO:0051234	establishment of localization	4.04e-34	33.39	4689	2286	628	13.39	4932438H23Rik, Abat, Abca4, Abcb4, Abcc3, Abcc8, Abcg3, Abcg4, Acacb, Ache, Actb, Acvr1c, Ada, Adam11, Adcyap1r1, Add2, Adipoq, Adora1, Adtrp, Agrn, Agtpbp1, Agtr2, Aif1, Aktip, Amph, Ank2, Ankfn1, Ankle1, Anxa5, Apln, Aplnr, Apobec1, Apoc1, Apoe, Apoh, Apol6, Apold1, Aqp4, Aqp5, Arfgef1, Arhgap25, Arhgap44, Arl11, Arl4c, Arrdc1, Asic1, Asic2, Atg4a-ps, Atg9b, Atp10a, Atp13a5, Atp1a1, Atp1a3, Atp…	GO:0051234
27	⊕	GO:CC	GO:0005886	plasma membrane	1.31e-33	32.88	6445	2330	806	12.51	1810055G02Rik, 2200002D01Rik, AA986860, Abca4, Abcb4, Abcc3, Abcc8, Abcg3, Abcg4, Abhd6, Ache, Actb, Acvr1c, Ada, Adam11, Adam12, Adam23, Adam8, Adap1, Adcy3, Adcy7, Adcyap1r1, Add2, Adgra1, Adgra2, Adgrb2, Adgrb3, Adgre1, Adgrg2, Adi1, Adora1, Adra2b, Adrb3, Adtrp, Agrn, Agtr2, Ahnak2, Aif1, Aif1l, Akap12, Aktip, Alcam, Aldh3b1, Alox12, Amer1, Amhr2, Amot, Amph, Ank2, Anpep, Antxr1, Antxr2, Anxa…	GO:0005886
41	⊕	GO:CC	GO:0005615	extracellular space	5.23e-33	32.28	1845	2330	317	17.18	4932438H23Rik, Acan, Ache, Acp5, Ada, Adamts15, Adamts20, Adamts3, Adamts4, Adamts9, Adipoq, Aebp1, Agrn, Agrp, Agt, Amy1, Angpt4, Angptl1, Angptl2, Anpep, Anxa5, Apln, Apoc1, Apoe, Apoh, Aspn, Bgn, Bmp1, Btc, C1qa, C1qb, C1qc, C1qtnf1, C1qtnf2, C1qtnf3, C1qtnf6, C1ra, C6, C9, Car2, Ccn4, Cd109, Cd40, Cd46, Cd86, Ceacam16, Ceacam2, Cela1, Cfd, Cfp, Chad, Chil3, Cilp, Cilp2, Clcf1, Clec11a, Clec18…	GO:0005615
301	⊕	GO:CC	GO:0030054	cell junction	8.58e-33	32.07	2266	2330	366	16.15	Abcb4, Abcc8, Abhd6, Abi3bp, Ablim1, Acan, Ache, Actb, Ada, Adam11, Adam23, Adcyap1r1, Add2, Adgra1, Adgrb3, Adora1, Afap1l1, Agrn, Aif1l, Akap12, Aldh1a1, Amot, Amph, Ank2, Anxa5, Apoe, Aqp4, Arhgap22, Arhgap28, Arhgap44, Asap3, Asic1, Asic2, Atp1a1, Atp1a3, Atp1b2, Atp23, Atp2a2, Atp2b2, Avil, Baalc, Bace1, Basp1, Bcas1, Begain, Bnip3, Brsk1, Btbd8, C1qa, C1qb, C1qc, Cacna1g, Camk2n2, Camsap3, …	GO:0030054
952	⊕	GO:BP	GO:0048584	positive regulation of response to stimulus	9.29e-33	32.03	2372	2286	376	15.85	Actb, Ada, Adam8, Adamts20, Adamts3, Adcyap1r1, Adgra2, Adipoq, Adora1, Adra2b, Adrb3, Agrn, Agt, Agtr2, Aif1, Akap12, Amer1, Apoe, Apoh, Arfgef1, Aspm, Aurkb, Auts2, Bambi, Bank1, Birc5, Blnk, Bmf, Bmpr1b, C1qa, C1qb, C1qc, C1qtnf1, C1qtnf2, C1qtnf3, C1ra, C6, C9, Camk1d, Card11, Casp3, Ccdc88a, Ccn4, Ccr2, Cd300a, Cd300lf, Cd36, Cd40, Cd44, Cd46, Cd79b, Cd86, Cdca8, Cdh2, Cdkn1c, Cdon, Cfd, Cfp…	GO:0048584
855	⊕	GO:CC	GO:0009986	cell surface	2.36e-32	31.63	1038	2330	213	20.52	Ache, Acvr1c, Ada, Adam8, Adamts15, Adamts7, Adamts9, Adcyap1r1, Adgra2, Adgre1, Adipoq, Adra2b, Adtrp, Agrn, Alcam, Amot, Anpep, Antxr1, Antxr2, Anxa5, Apoe, Apoh, Aqp4, Arsb, Asic1, Atp1b2, Bace1, Bgn, Capn5, Cav3, Ccr10, Ccr2, Cd248, Cd302, Cd33, Cd34, Cd36, Cd40, Cd44, Cd46, Cd53, Cd79b, Cd83, Cd86, Cd93, Cdh2, Cdon, Ceacam2, Ceacam20, Chrna1, Chrnb2, Ckap4, Clec4a3, Clec4e, Clu, Cntnap2, Col…	GO:0009986
326	⊕	GO:BP	GO:0042127	regulation of cell population proliferation	8.23e-32	31.08	1802	2286	307	17.04	Abcc8, Abi3bp, Acan, Actb, Acvr1c, Ada, Adam33, Adipoq, Adora1, Agtpbp1, Agtr2, Aif1, Aldh1a2, Alox12, Apln, Aplnr, Apobec1, Apoe, Apoh, Aspm, Bambi, Birc5, Bmpr1b, Btc, Card11, Casp3, Cav3, Ccdc88a, Ccdc88b, Ccn4, Ccna2, Ccnb1, Ccnd1, Ccnd2, Ccnd3, Ccr2, Cd109, Cd248, Cd300a, Cd37, Cd40, Cd46, Cd86, Cdc20, Cdc6, Cdca7, Cdca7l, Cdh2, Cdk1, Cdkn1a, Cdkn1c, Cdkn2c, Cdon, Ceacam2, Cela1, Chrnb2, Cip…	GO:0042127
158	⊕	GO:BP	GO:0065008	regulation of biological quality	1.09e-31	30.96	3142	2286	458	14.58	Abat, Abca4, Abcb4, Abcc8, Abhd6, Abi3bp, Acvr1c, Ada, Adamts16, Adcyap1r1, Add2, Adgrb2, Adgrb3, Adipoq, Adora1, Adra2b, Adrb3, Adtrp, Agrn, Agt, Agtr2, Akap12, Akr1b10, Aldh1a1, Aldh1a2, Alox12, Amot, Angptl2, Ank2, Anxa5, Apln, Aplnr, Apobec1, Apoe, Apoh, Aqp4, Aqp5, Arfgef1, Arhgap18, Arhgap22, Arhgap28, Arhgap4, Arhgap44, Asic1, Asic2, Atg9b, Atp10a, Atp1a1, Atp1a3, Atp1b2, Atp2a2, Atp2b2, A…	GO:0065008
253	⊕	GO:BP	GO:0016043	cellular component organization	3.36e-31	30.47	7621	2286	901	11.82	Abca4, Abcb4, Abcc8, Abi3bp, Ablim1, Acacb, Acan, Ache, Actb, Acvr1c, Adam8, Adamts10, Adamts12, Adamts14, Adamts15, Adamts16, Adamts17, Adamts19, Adamts2, Adamts20, Adamts3, Adamts4, Adamts7, Adamts8, Adamts9, Adamtsl2, Adamtsl3, Add2, Adgrb2, Adgrb3, Adipoq, Adtrp, Aebp1, Ago4, Agrn, Agt, Agtpbp1, Aif1, Aif1l, Akain1, Aktip, Alcam, Aldh1a2, Aldob, Amot, Amph, Ank2, Ankfn1, Ankle1, Anln, Antxr1,…	GO:0016043
412	⊕	GO:BP	GO:0008283	cell population proliferation	3.55e-31	30.45	2176	2286	349	16.04	Abcc8, Abi3bp, Acan, Actb, Acvr1c, Ada, Adam33, Adipoq, Adora1, Agtpbp1, Agtr2, Aif1, Aldh1a2, Alox12, Apln, Aplnr, Apobec1, Apoe, Apoh, Aspm, Bambi, Birc5, Bmpr1b, Btc, Card11, Casp3, Cav3, Ccdc88a, Ccdc88b, Ccn4, Ccna2, Ccnb1, Ccnd1, Ccnd2, Ccnd3, Ccr2, Cd109, Cd248, Cd300a, Cd34, Cd37, Cd40, Cd46, Cd86, Cdc20, Cdc6, Cdca7, Cdca7l, Cdh2, Cdk1, Cdkn1a, Cdkn1c, Cdkn2c, Cdon, Ceacam2, Cela1, Chrnb…	GO:0008283
401	⊕	GO:BP	GO:0072359	circulatory system development	1.53e-30	29.82	1220	2286	232	19.02	Abcc8, Abi3bp, Acacb, Acadm, Acan, Adam12, Adam19, Adam8, Adamts9, Adgra2, Adgrb2, Adgrb3, Adra2b, Adtrp, Agtr2, Aldh1a2, Amhr2, Amot, Angpt4, Ank2, Anpep, Antxr1, Apln, Aplnr, Apoe, Apoh, Apold1, Arhgap22, AW551984, C6, Casp3, Cav3, Ccdc134, Ccn4, Ccnb1, Ccnd2, Ccr2, Cd34, Cd40, Cdh2, Cdk1, Cdkn1a, Cela1, Cep290, Cited2, Cldn5, Col11a1, Col14a1, Col18a1, Col1a1, Col1a2, Col27a1, Col2a1, Col3a1, …	GO:0072359
652	⊕	GO:BP	GO:0048699	generation of neurons	1.9e-30	29.72	1649	2286	285	17.28	Abi3bp, Ablim1, Acan, Ache, Actb, Adgrb3, Adra2b, Agrn, Agtpbp1, Alcam, Aldh1a2, Apoe, Arfgef1, Arhgap4, Arhgap44, Arsb, Aspm, Atp1b2, Atp2b2, Atp8a2, Auts2, Avil, B4galt5, Barhl1, Bmpr1b, Brsk1, Brsk2, C1qa, Camk1d, Camsap3, Casp3, Ccdc88a, Ccnd1, Cdc20, Cdh1, Cdh11, Cdh2, Cdkl5, Cdkn1c, Cdon, Celsr2, Cep290, Cfl1, Chodl, Chrdl1, Chrnb2, Cip2a, Clu, Cnga3, Cntn2, Cntnap2, Col25a1, Col3a1, Crabp2…	GO:0048699
420	⊕	GO:BP	GO:0035239	tube morphogenesis	1.96e-30	29.71	926	2286	193	20.84	Abcc8, Adam12, Adam8, Adamts12, Adamts16, Adamts9, Adgra2, Adgrb2, Adgrb3, Adra2b, Adtrp, Agt, Agtr2, Aldh1a2, Alox12, Amot, Angpt4, Anpep, Apln, Aplnr, Apoe, Apoh, Apold1, Arhgap22, C6, Casp3, Cav3, Ccdc134, Ccr2, Cd34, Cd40, Cdh2, Cdk20, Cela1, Cep290, Cfl1, Cited2, Cldn5, Col18a1, Col27a1, Col3a1, Col4a1, Col4a2, Col8a1, Col8a2, Comp, Creb3l1, Crhr2, Csf1, Cspg4, Cthrc1, Cul7, Cx3cl1, Cx3cr1, …	GO:0035239
147	⊕	GO:BP	GO:0007165	signal transduction	2.15e-30	29.67	6923	2286	832	12.02	Abat, Abhd6, Ache, Acvr1c, Ada, Adam8, Adamts12, Adamts14, Adamts20, Adamts3, Adamtsl2, Adcy3, Adcy7, Adcyap1r1, Adgra1, Adgra2, Adgrb2, Adgrb3, Adgre1, Adgrg2, Adipoq, Adora1, Adra2b, Adrb3, Agrn, Agrp, Agt, Agtr2, Aif1, Akap12, Aldh1a2, Amer1, Amhr2, Amot, Angpt4, Angptl1, Ank2, Apln, Aplnr, Apoe, Arfgef1, Arfgef3, Arhgap18, Arhgap22, Arhgap25, Arhgap28, Arhgap30, Arhgap4, Arhgap44, Arhgap45, A…	GO:0007165
1508	⊕	GO:CC	GO:0005581	collagen trimer	9.79e-30	29.01	85	2330	50	58.82	Adipoq, C1qa, C1qb, C1qc, C1qtnf1, C1qtnf2, C1qtnf3, C1qtnf6, Col11a1, Col11a2, Col12a1, Col13a1, Col14a1, Col15a1, Col16a1, Col18a1, Col1a1, Col1a2, Col22a1, Col23a1, Col24a1, Col25a1, Col26a1, Col27a1, Col28a1, Col2a1, Col3a1, Col4a1, Col4a2, Col4a5, Col5a1, Col5a2, Col5a3, Col6a1, Col6a2, Col6a3, Col6a6, Col7a1, Col8a1, Col8a2, Col9a1, Col9a2, Cthrc1, Eda, Emilin1, Emilin2, Gldn, Lox, Lum, Sca…	GO:0005581
42	⊕	GO:BP	GO:0006810	transport	1.21e-29	28.92	4387	2286	581	13.24	4932438H23Rik, Abat, Abca4, Abcb4, Abcc3, Abcc8, Abcg3, Abcg4, Acacb, Ache, Actb, Acvr1c, Ada, Adcyap1r1, Add2, Adipoq, Adora1, Adtrp, Agrn, Agtpbp1, Agtr2, Aif1, Aktip, Amph, Ank2, Ankle1, Anxa5, Apln, Aplnr, Apobec1, Apoc1, Apoe, Apoh, Apol6, Apold1, Aqp4, Aqp5, Arfgef1, Arhgap25, Arhgap44, Arl11, Arl4c, Arrdc1, Asic1, Asic2, Atg4a-ps, Atg9b, Atp10a, Atp13a5, Atp1a1, Atp1a3, Atp1b2, Atp1b4, Atp…	GO:0006810
620	⊕	GO:BP	GO:0045597	positive regulation of cell differentiation	1.77e-29	28.75	971	2286	197	20.29	Abi3bp, Acan, Ache, Actb, Ada, Adam8, Adamts20, Adamts9, Adipoq, Adra2b, Agt, Apoe, Aspa, Aspm, Bambi, Bmpr1b, Btc, Car2, Cav3, Ccn4, Ccr2, Cd34, Cd36, Cd46, Cd83, Cdkl5, Cdon, Cds1, Chodl, Cip2a, Clcf1, Cldn5, Clu, Col1a1, Crabp2, Csf1, Csf1r, Cthrc1, Cul7, Cx3cl1, Cx3cr1, Cxcl9, Cxcr4, Dbn1, Ddr2, Dixdc1, Dlg4, Dpf1, E2f1, Ect2, Efemp2, Egfr, Egr2, Enpp2, Ephb2, Etv4, Etv5, Fbn2, Fgfr1, Fn1, Fn…	GO:0045597
20	⊕	GO:CC	GO:0042995	cell projection	4.88e-29	28.31	2569	2330	389	15.14	1700029J07Rik, Abca4, Abcg3, Abi3bp, Ablim1, Acadm, Ache, Actb, Actg2, Actr3b, Ada, Adam11, Adcy3, Adgra2, Adora1, Afap1l1, Agrn, Agtpbp1, Ahcyl2, Aif1, Aif1l, Alcam, Aldh1a1, Amot, Amph, Ankmy2, Anln, Anpep, Antxr1, Anxa5, Apoe, Aqp4, Aqp5, Arhgap18, Arhgap4, Arhgap44, Arhgap45, Arl4c, Asap3, Asic1, Asic2, Aspn, Atp1a1, Atp1a3, Atp1b2, Atp2a2, Atp2b2, Atp8a2, Auts2, Avil, Baalc, Bace1, Basp1, Bb…	GO:0042995
563	⊕	GO:BP	GO:0030182	neuron differentiation	1.65e-28	27.78	1567	2286	270	17.23	Abi3bp, Ablim1, Ache, Actb, Adgrb3, Adra2b, Agrn, Agtpbp1, Alcam, Aldh1a2, Apoe, Arfgef1, Arhgap4, Arhgap44, Arsb, Aspm, Atp1b2, Atp2b2, Atp8a2, Auts2, Avil, B4galt5, Bmpr1b, Brsk1, Brsk2, C1qa, Camk1d, Camsap3, Casp3, Ccdc88a, Ccnd1, Cdc20, Cdh1, Cdh11, Cdh2, Cdkl5, Cdkn1c, Cdon, Celsr2, Cep290, Cfl1, Chodl, Chrdl1, Chrnb2, Clu, Cnga3, Cntn2, Cntnap2, Col25a1, Crabp2, Crb1, Csf1r, Cspg4, Cthrc1,…	GO:0030182
484	⊕	GO:BP	GO:0009605	response to external stimulus	1.98e-28	27.7	2624	2286	391	14.9	Abcc8, Acp5, Ada, Adam8, Adamts12, Adamts4, Adamts9, Adgra2, Adipoq, Adora1, Adtrp, Agrn, Aif1, Akap12, Alox12, Amot, Amy1, Anxa5, Aoah, Apobec1, Apobec3, Apoe, Apoh, Aqp4, Asic2, Atp1a1, Atp2b2, Atp8a2, Aurkb, Auts2, Bace1, Bank1, Batf2, Batf3, Bcl3, Bnip3, C1qa, C1qb, C1qc, C1qtnf1, C1qtnf3, C1ra, C6, C9, Camk1d, Car5b, Casp3, Cav3, Ccdc88b, Ccn4, Ccr10, Ccr2, Cd109, Cd300a, Cd300lf, Cd36, Cd37…	GO:0009605
251	⊕	GO:BP	GO:0071840	cellular component organization or biogenesis	4.17e-28	27.38	7831	2286	907	11.58	Abca4, Abcb4, Abcc8, Abi3bp, Ablim1, Acacb, Acan, Ache, Actb, Acvr1c, Adam8, Adamts10, Adamts12, Adamts14, Adamts15, Adamts16, Adamts17, Adamts19, Adamts2, Adamts20, Adamts3, Adamts4, Adamts7, Adamts8, Adamts9, Adamtsl2, Adamtsl3, Add2, Adgrb2, Adgrb3, Adipoq, Adtrp, Aebp1, Ago4, Agrn, Agt, Agtpbp1, Aif1, Aif1l, Akain1, Aktip, Alcam, Aldh1a2, Aldob, Amot, Amph, Ank2, Ankfn1, Ankle1, Anln, Antxr1,…	GO:0071840
636	⊕	GO:BP	GO:0048666	neuron development	9.07e-28	27.04	1289	2286	234	18.15	Abi3bp, Ablim1, Ache, Actb, Adgrb3, Agrn, Agtpbp1, Alcam, Apoe, Arfgef1, Arhgap4, Arhgap44, Arsb, Atp1b2, Atp2b2, Atp8a2, Auts2, Avil, B4galt5, Bmpr1b, Brsk1, Brsk2, C1qa, Camk1d, Camsap3, Casp3, Ccdc88a, Cdc20, Cdh1, Cdh11, Cdh2, Cdkl5, Cdkn1c, Celsr2, Cep290, Cfl1, Chodl, Chrnb2, Clu, Cnga3, Cntn2, Cntnap2, Col25a1, Crabp2, Crb1, Csf1r, Cspg4, Cthrc1, Cul7, Cx3cl1, Cxcr4, Cyfip2, Dbn1, Dclk1, D…	GO:0048666
630	⊕	GO:BP	GO:0030155	regulation of cell adhesion	1.08e-27	26.97	800	2286	170	21.25	Abi3bp, Acp5, Actb, Ada, Adam19, Adam8, Adipoq, Adtrp, Aif1, Alox12, C1qtnf1, Camsap3, Card11, Casp3, Ccdc88b, Ccr2, Cd300a, Cd36, Cd37, Cd44, Cd46, Cd83, Cd86, Cdh1, Ceacam2, Celsr2, Cfl1, Chst2, Cited2, Cldn7, Col16a1, Col1a1, Col26a1, Col8a1, Coro1a, Csf1, Cx3cl1, Cxcr4, Dbn1, Dlg1, Dll1, Dmp1, Dpp4, Dusp26, Efemp2, Egfl6, Emilin1, Emilin2, Enpp2, Epb41l4b, Epb41l5, Epha3, Ephb2, Ephb3, Erbb2,…	GO:0030155
404	⊕	GO:BP	GO:0060284	regulation of cell development	2.51e-27	26.6	939	2286	188	20.02	Abcc8, Acan, Ache, Actb, Ada, Adam8, Adgra2, Adipoq, Apoe, Arhgap4, Aspa, Aspm, Bhlhe41, C1qc, Car2, Card11, Cav3, Ccr2, Cd46, Cd83, Cdh1, Cdkl5, Cdon, Cfl1, Chodl, Cip2a, Clcf1, Cldn5, Crabp2, Csf1, Csf1r, Cul7, Cx3cl1, Cx3cr1, Cxcr4, Daam2, Dbn1, Dixdc1, Dlg4, Dll1, Dpysl5, E2f1, Egfr, Egr2, Enpp2, Ephb2, Erbb2, Etv5, F2, Fanca, Fancd2, Fbn1, Fgl2, Fn1, Foxj1, Frzb, Fzd3, Gimap5, Golga4, Grb14,…	GO:0060284
1217	⊕	GO:BP	GO:0141124	intracellular signaling cassette	2.66e-27	26.58	1806	2286	295	16.33	Ada, Adam8, Adcyap1r1, Adgrb2, Adipoq, Adora1, Adra2b, Adrb3, Agrn, Agt, Aif1, Akap12, Amot, Ank2, Aplnr, Apoe, Arfgef1, Arfgef3, Arhgap18, Arhgap25, Arhgap28, Arhgap44, Arhgdig, Atp2a2, Auts2, Bank1, Bcl3, C1qtnf1, C1qtnf2, C1qtnf3, Camkk2, Card11, Cav3, Ccdc88a, Ccna2, Ccr10, Ccr2, Cd36, Cd40, Cd44, Cd86, Cdc42ep5, Cdh2, Cdkn1a, Cdon, Ceacam2, Cep55, Chml, Chn2, Cilp, Clcf1, Cnksr1, Cntnap2, Co…	GO:0141124
596	⊕	GO:BP	GO:0031175	neuron projection development	6.34e-27	26.2	1131	2286	212	18.74	Abi3bp, Ablim1, Ache, Actb, Adgrb3, Agrn, Alcam, Apoe, Arfgef1, Arhgap4, Arhgap44, Arsb, Atp1b2, Atp2b2, Atp8a2, Auts2, Avil, B4galt5, Bmpr1b, Brsk1, Brsk2, Camk1d, Camsap3, Casp3, Ccdc88a, Cdc20, Cdh1, Cdh11, Cdh2, Cdkl5, Celsr2, Cfl1, Chodl, Chrnb2, Clu, Cntn2, Cntnap2, Col25a1, Crabp2, Csf1r, Cspg4, Cthrc1, Cul7, Cx3cl1, Cxcr4, Cyfip2, Dbn1, Dclk1, Ddr2, Diaph1, Dixdc1, Dlg4, Dnm3, Dpysl3, Dpy…	GO:0031175
11	⊕	GO:CC	GO:0120025	plasma membrane bounded cell projection	1.94e-26	25.71	2464	2330	369	14.98	1700029J07Rik, Abca4, Abcg3, Abi3bp, Ablim1, Acadm, Ache, Actb, Actg2, Ada, Adam11, Adcy3, Adgra2, Adora1, Agrn, Agtpbp1, Ahcyl2, Aif1, Aif1l, Alcam, Aldh1a1, Amot, Amph, Ankmy2, Anln, Anpep, Antxr1, Anxa5, Apoe, Aqp4, Aqp5, Arhgap18, Arhgap4, Arhgap44, Arhgap45, Arl4c, Asap3, Asic1, Asic2, Atp1a1, Atp1a3, Atp1b2, Atp2a2, Atp2b2, Auts2, Avil, Baalc, Bace1, Basp1, Bbs10, Begain, Bmpr1b, Bnip3, Boc…	GO:0120025
427	⊕	GO:BP	GO:0022603	regulation of anatomical structure morphogenesis	2.16e-26	25.66	902	2286	181	20.07	Abcc8, Abi3bp, Ache, Ada, Adam12, Adamts12, Adamts9, Adgra2, Adgrb2, Adgrb3, Ago4, Agt, Agtr2, Alox12, Amot, Angpt4, Aplnr, Apoe, Apoh, Arhgap18, Arhgap4, Arhgap44, Bambi, Bnip3, Brsk1, Brsk2, C6, Cav3, Ccr2, Cd34, Cd40, Cd44, Cdc42ep5, Cdh1, Cdh2, Cdkl5, Cela1, Cfl1, Chodl, Chrnb2, Cited2, Cldn3, Cldn5, Col4a2, Coro1a, Cpe, Crabp2, Creb3l1, Crhr2, Csf1, Csf1r, Cul7, Cx3cr1, Cxcl10, Cxcr4, Cybb, …	GO:0022603
416	⊕	GO:BP	GO:0040011	locomotion	2.47e-26	25.61	1278	2286	229	17.92	Abcc8, Abhd6, Acan, Acp5, Acvr1c, Ada, Adam8, Adamts9, Adgra2, Adipoq, Adora1, Adtrp, Agrn, Agt, Aif1, Akap12, Alox12, Amot, Angpt4, Anxa5, Apoe, Apoh, Arhgap18, Arhgap4, Arhgef39, Arsb, Atp1b2, Atp2b2, Camk1d, Camsap3, Ccn4, Ccr10, Ccr2, Cd300a, Cd40, Cdh1, Cdh11, Cfl1, Chst2, Cited2, Cldn19, Cldn3, Cldn5, Cldn7, Cln6, Cmtm3, Cmtm5, Cmtm8, Cnn2, Col18a1, Col1a1, Col3a1, Col6a1, Coro1a, Csf1, Csf…	GO:0040011
579	⊕	GO:BP	GO:0007010	cytoskeleton organization	5.02e-26	25.3	1473	2286	252	17.11	Abi3bp, Ablim1, Actb, Add2, Agrn, Aif1, Aif1l, Amot, Ank2, Ankfn1, Anln, Antxr1, Arfgef1, Arhgap18, Arhgap25, Arhgap28, Arhgap44, Asap3, Aspm, Atp8a2, Atxn7, Aurkb, Auts2, Avil, BC034090, Birc5, Brsk1, Brsk2, Camsap3, Capn6, Cav3, Ccdc13, Ccdc69, Ccdc8, Ccdc88a, Ccdc88b, Ccnb1, Ccnb2, Ccnf, Ccnl1, Ccsap, Cdc14a, Cdc20, Cdc42ep5, Cdca8, Cdk1, Cenpe, Cep126, Cep290, Cfap100, Cfl1, Chmp4c, Ckap2, Cl…	GO:0007010
1210	⊕	GO:BP	GO:0009967	positive regulation of signal transduction	9.97e-26	25	1614	2286	268	16.6	Ada, Adam8, Adamts20, Adamts3, Adcyap1r1, Adgra2, Adipoq, Adora1, Adra2b, Adrb3, Agrn, Agt, Agtr2, Akap12, Amer1, Apoe, Arfgef1, Aspm, Aurkb, Auts2, Bambi, Bank1, Birc5, Bmf, Bmpr1b, C1qtnf1, C1qtnf2, C1qtnf3, Card11, Ccdc88a, Ccn4, Ccr2, Cd300lf, Cd36, Cd40, Cd44, Cd86, Cdca8, Cdh2, Cdkn1c, Cdon, Cited2, Clu, Cmtm3, Col1a1, Col3a1, Cracr2a, Crhr2, Csf1, Csf1r, Cspg4, Ctsk, Ctss, Cx3cl1, Cx3cr1, …	GO:0009967
384	⊕	GO:BP	GO:0030334	regulation of cell migration	1.02e-25	24.99	990	2286	191	19.29	Abcc8, Abhd6, Acan, Acp5, Acvr1c, Ada, Adam8, Adamts9, Adgra2, Adipoq, Adora1, Adtrp, Agt, Aif1, Akap12, Alox12, Amot, Angpt4, Apoe, Apoh, Arhgap4, Arhgef39, Arsb, Atp1b2, Camk1d, Camsap3, Ccn4, Ccr2, Cd300a, Cd40, Cdh1, Cdh11, Chst2, Cited2, Cldn19, Cldn3, Cldn5, Cnn2, Col18a1, Col1a1, Col3a1, Coro1a, Csf1, Csf1r, Cx3cl1, Cx3cr1, Cxcl10, Cxcl16, Cxcr4, Daam2, Ddr2, Diaph1, Dpp4, Dpysl3, Egfr, Eg…	GO:0030334
183	⊕	GO:BP	GO:0010647	positive regulation of cell communication	1.85e-25	24.73	1992	2286	311	15.61	Abat, Abcc8, Ada, Adam8, Adamts20, Adamts3, Adcyap1r1, Adgra2, Adipoq, Adora1, Adra2b, Adrb3, Agrn, Agt, Agtr2, Akap12, Amer1, Apln, Apoe, Arfgef1, Aspm, Aurkb, Auts2, Bambi, Bank1, Birc5, Bmf, Bmpr1b, C1qtnf1, C1qtnf2, C1qtnf3, Car2, Card11, Ccdc88a, Ccn4, Ccr2, Cd300lf, Cd36, Cd40, Cd44, Cd86, Cdca8, Cdh2, Cdkn1c, Cdon, Chrnb2, Cited2, Clcf1, Clu, Cmtm3, Cntnap2, Col1a1, Col3a1, Cracr2a, Crhr2,…	GO:0010647
126	⊕	GO:MF	GO:0043169	cation binding	1.91e-25	24.72	4343	2314	600	13.82	Abat, Abcc8, Ablim1, Acacb, Acan, Acat1, Ache, Acp5, Acvr1c, Ada, Adam12, Adam19, Adam33, Adam8, Adamts10, Adamts12, Adamts14, Adamts15, Adamts16, Adamts17, Adamts19, Adamts2, Adamts20, Adamts3, Adamts4, Adamts7, Adamts8, Adamts9, Adcy3, Adcy7, Adgre1, Adi1, Adra2b, Adrb3, Aebp1, Agbl1, Agrn, Agtpbp1, Aif1, Aif1l, Aldob, Alox12, Amd1, Amhr2, Ampd2, Amy1, Ankmy2, Anpep, Antxr1, Antxr2, Anxa5, Aoah…	GO:0043169
28	⊕	GO:CC	GO:0012505	endomembrane system	2.26e-25	24.65	4335	2330	563	12.99	1810055G02Rik, Abca4, Abcb4, Abcc8, Abcg4, Abhd6, Acat1, Ache, Adam19, Adam8, Adamts9, Adcy3, Adcyap1r1, Adipoq, Adtrp, Agpat5, Agrn, Agrp, Ahcyl2, Aldob, Amph, Ank2, Anxa5, Apoc1, Apoe, Aqp4, Aqp5, Arfgef1, Arfgef3, Arhgap44, Arsi, Asap2, Asb11, Asic1, Atg9b, Atp10a, Atp13a5, Atp1a1, Atp1a3, Atp1b4, Atp2a2, Atp2b2, Atp8a2, Atp8b4, B3galt2, B3galt4, B3glct, B3gnt5, B3gnt7, B3gnt9, B4galnt1, B4gal…	GO:0012505
194	⊕	GO:MF	GO:0046872	metal ion binding	6.14e-25	24.21	4235	2314	586	13.84	Abat, Abcc8, Ablim1, Acacb, Acan, Acat1, Acp5, Acvr1c, Ada, Adam12, Adam19, Adam33, Adam8, Adamts10, Adamts12, Adamts14, Adamts15, Adamts16, Adamts17, Adamts19, Adamts2, Adamts20, Adamts3, Adamts4, Adamts7, Adamts8, Adamts9, Adcy3, Adcy7, Adgre1, Adi1, Aebp1, Agbl1, Agrn, Agtpbp1, Aif1, Aif1l, Alox12, Amhr2, Ampd2, Amy1, Ankmy2, Anpep, Antxr1, Antxr2, Anxa5, Aoah, Apobec1, Apobec3, Apoe, Arhgap45…	GO:0046872
350	⊕	GO:BP	GO:2000145	regulation of cell motility	6.23e-25	24.21	1051	2286	197	18.74	Abcc8, Abhd6, Acan, Acp5, Acvr1c, Ada, Adam8, Adamts9, Adgra2, Adipoq, Adora1, Adtrp, Agt, Aif1, Akap12, Alox12, Amot, Angpt4, Anxa5, Apoe, Apoh, Arhgap18, Arhgap4, Arhgef39, Arsb, Atp1b2, Camk1d, Camsap3, Ccn4, Ccr2, Cd300a, Cd40, Cdh1, Cdh11, Cfl1, Chst2, Cited2, Cldn19, Cldn3, Cldn5, Cldn7, Cnn2, Col18a1, Col1a1, Col3a1, Coro1a, Csf1, Csf1r, Cx3cl1, Cx3cr1, Cxcl10, Cxcl16, Cxcr4, Daam2, Ddr2, …	GO:2000145
930	⊕	GO:BP	GO:0012501	programmed cell death	7.67e-25	24.12	2133	2286	325	15.24	Actb, Acvr1c, Ada, Adam8, Adamts20, Adipoq, Adora1, Ago4, Agrn, Agt, Agtr2, Aif1, Akap12, Aktip, Aldh1a1, Aldh1a2, Alox12, Alx4, Angpt4, Ank2, Anxa5, Apoe, Apoh, Asic2, Atg9b, Atp2a2, Aurkb, Bace1, Bard1, Barhl1, Bcl3, Bex3, Birc3, Birc5, Bmf, Bmpr1b, Bnip3, Brsk2, Btc, Bub1b, C6, Camk1d, Card11, Casp3, Ccnd1, Ccnd2, Ccnl1, Cd248, Cd40, Cd44, Cdca7, Cdk1, Cdkn1a, Cers6, Cidea, Cit, Cited2, Ckap2,…	GO:0012501
941	⊕	GO:BP	GO:0008219	cell death	7.67e-25	24.12	2133	2286	325	15.24	Actb, Acvr1c, Ada, Adam8, Adamts20, Adipoq, Adora1, Ago4, Agrn, Agt, Agtr2, Aif1, Akap12, Aktip, Aldh1a1, Aldh1a2, Alox12, Alx4, Angpt4, Ank2, Anxa5, Apoe, Apoh, Asic2, Atg9b, Atp2a2, Aurkb, Bace1, Bard1, Barhl1, Bcl3, Bex3, Birc3, Birc5, Bmf, Bmpr1b, Bnip3, Brsk2, Btc, Bub1b, C6, Camk1d, Card11, Casp3, Ccnd1, Ccnd2, Ccnl1, Cd248, Cd40, Cd44, Cdca7, Cdk1, Cdkn1a, Cers6, Cidea, Cit, Cited2, Ckap2,…	GO:0008219
215	⊕	GO:BP	GO:0023056	positive regulation of signaling	8.17e-25	24.09	1992	2286	309	15.51	Abat, Abcc8, Ada, Adam8, Adamts20, Adamts3, Adcyap1r1, Adgra2, Adipoq, Adora1, Adra2b, Adrb3, Agrn, Agt, Agtr2, Akap12, Amer1, Apln, Apoe, Arfgef1, Aspm, Aurkb, Auts2, Bambi, Bank1, Birc5, Bmf, Bmpr1b, C1qtnf1, C1qtnf2, C1qtnf3, Car2, Card11, Ccdc88a, Ccn4, Ccr2, Cd300lf, Cd36, Cd40, Cd44, Cd86, Cdca8, Cdh2, Cdkn1c, Cdon, Chrnb2, Cited2, Clcf1, Clu, Cmtm3, Col1a1, Col3a1, Cracr2a, Crhr2, Csf1, Cs…	GO:0023056
344	⊕	GO:BP	GO:0040012	regulation of locomotion	9.23e-25	24.03	1094	2286	202	18.46	Abcc8, Abhd6, Acan, Acp5, Acvr1c, Ada, Adam8, Adamts9, Adgra2, Adipoq, Adora1, Adtrp, Agrn, Agt, Aif1, Akap12, Alox12, Amot, Angpt4, Anxa5, Apoe, Apoh, Arhgap18, Arhgap4, Arhgef39, Arsb, Atp1b2, Camk1d, Camsap3, Ccn4, Ccr2, Cd300a, Cd40, Cdh1, Cdh11, Cfl1, Chst2, Cited2, Cldn19, Cldn3, Cldn5, Cldn7, Cnn2, Col18a1, Col1a1, Col3a1, Coro1a, Csf1, Csf1r, Cx3cl1, Cx3cr1, Cxcl10, Cxcl16, Cxcr4, Daam2, …	GO:0040012
584	⊕	GO:BP	GO:0030030	cell projection organization	6.47e-24	23.19	1710	2286	274	16.02	Abi3bp, Ablim1, Ache, Actb, Adamts16, Adgrb3, Agrn, Aif1, Aif1l, Alcam, Anln, Apoe, Arfgef1, Arhgap4, Arhgap44, Arhgef26, Arsb, Atp1a3, Atp1b2, Atp2b2, Atp8a2, Auts2, Avil, B4galt5, Bbs10, Bmpr1b, Brsk1, Brsk2, Camk1d, Camsap3, Casp3, Ccdc13, Ccdc88a, Cd44, Cdc14a, Cdc20, Cdc42ep5, Cdh1, Cdh11, Cdh2, Cdkl1, Cdkl5, Celsr2, Cep126, Cep290, Cep41, Cfap100, Cfl1, Chodl, Chrnb2, Clu, Cntn2, Cntnap2, C…	GO:0030030
914	⊕	GO:BP	GO:0048585	negative regulation of response to stimulus	6.63e-24	23.18	1745	2286	278	15.93	Acp5, Ada, Adamts12, Adamtsl2, Adcyap1r1, Adgra2, Adipoq, Adora1, Adtrp, Agt, Agtr2, Aif1, Alox12, Amer1, Anxa5, Aoah, Apln, Aplnr, Apoe, Apoh, Arhgap25, Arhgap44, Arrdc1, Aspn, Atxn7, Aurkb, Bace1, Bambi, Bank1, Bcl3, Bmf, C1qtnf1, C1qtnf3, Cav3, Cblc, Ccr2, Cd109, Cd300a, Cd300lf, Cd44, Cd46, Cdh2, Cdk20, Chrdl1, Cidea, Cilp, Cit, Cldn19, Cldn3, Clu, Cntnap2, Col2a1, Col3a1, Creb3l1, Crhr2, Cri…	GO:0048585
998	⊕	GO:BP	GO:0006915	apoptotic process	2e-23	22.7	2066	2286	313	15.15	Actb, Acvr1c, Ada, Adam8, Adamts20, Adipoq, Adora1, Ago4, Agrn, Agt, Agtr2, Aif1, Akap12, Aktip, Aldh1a1, Aldh1a2, Alox12, Alx4, Angpt4, Ank2, Anxa5, Apoe, Apoh, Asic2, Atp2a2, Aurkb, Bace1, Bard1, Barhl1, Bcl3, Bex3, Birc3, Birc5, Bmf, Bmpr1b, Bnip3, Brsk2, Btc, Bub1b, C6, Camk1d, Card11, Casp3, Ccnd1, Ccnd2, Ccnl1, Cd248, Cd40, Cd44, Cdca7, Cdk1, Cdkn1a, Cers6, Cidea, Cit, Cited2, Ckap2, Ckmt1,…	GO:0006915
328	⊕	GO:BP	GO:0051093	negative regulation of developmental process	2.12e-23	22.67	1081	2286	197	18.22	Abcc8, Actb, Adamts12, Adamts7, Adamts9, Adgrb2, Adgrb3, Adipoq, Adrb3, Amot, Angpt4, Apoe, Apoh, Arhgap4, Aspm, Aspn, Bambi, Bhlhe41, Bnip3, C1qc, Cav3, Ccn4, Ccnd1, Ccnd2, Ccr2, Cd86, Cdh1, Cdkn1a, Cfl1, Chad, Cited2, Cldn5, Cmtm5, Col4a2, Col5a1, Col5a2, Cpe, Creb3l1, Crhr2, Crim1, Csf1r, Ctsk, Cxcl10, Daam2, Diaph1, Dixdc1, Dll1, Dnm3, Dpysl5, Dtnbp1, E2f1, E2f2, Egfr, Emilin1, Ephb2, Erbb2, …	GO:0051093
473	⊕	GO:BP	GO:0001944	vasculature development	2.49e-23	22.6	796	2286	160	20.1	Abcc8, Adam12, Adam8, Adamts9, Adgra2, Adgrb2, Adgrb3, Adra2b, Adtrp, Aldh1a2, Amhr2, Amot, Angpt4, Anpep, Antxr1, Apln, Aplnr, Apoe, Apoh, Apold1, Arhgap22, C6, Ccdc134, Ccr2, Cd34, Cd40, Cdh2, Cela1, Cited2, Cldn5, Col18a1, Col1a1, Col1a2, Col27a1, Col3a1, Col4a1, Col4a2, Col5a1, Col8a1, Col8a2, Comp, Creb3l1, Crhr2, Cspg4, Cul7, Cx3cl1, Cx3cr1, Cxcl10, Cxcr4, Cybb, Dll1, E2f2, Efemp2, Egln1, E…	GO:0001944
546	⊕	GO:BP	GO:0006796	phosphate-containing compound metabolic process	2.49e-23	22.6	2413	2286	351	14.55	Abhd6, Acacb, Acadsb, Acat1, Acot2, Acp5, Actb, Acvr1c, Ada, Adcy3, Adcy7, Adcyap1r1, Adipoq, Adtrp, Agpat5, Agrn, Aif1, Ak5, Akap12, Aktip, Aldob, Amhr2, Ampd2, Angpt4, Apln, Aplnr, Apoc1, Atp2b2, Atxn7, Aurkb, Bank1, Bard1, Birc5, Bmpr1b, Brsk1, Brsk2, Bub1, Bub1b, Camk1d, Camk1g, Camk2n2, Camkk1, Camkk2, Cbr2, Ccnb1, Ccnd1, Ccnd2, Ccnd3, Cd109, Cd36, Cd40, Cd44, Cd86, Cda, Cdc14a, Cdc25c, Cdca…	GO:0006796
529	⊕	GO:BP	GO:0006793	phosphorus metabolic process	3.05e-23	22.52	2416	2286	351	14.53	Abhd6, Acacb, Acadsb, Acat1, Acot2, Acp5, Actb, Acvr1c, Ada, Adcy3, Adcy7, Adcyap1r1, Adipoq, Adtrp, Agpat5, Agrn, Aif1, Ak5, Akap12, Aktip, Aldob, Amhr2, Ampd2, Angpt4, Apln, Aplnr, Apoc1, Atp2b2, Atxn7, Aurkb, Bank1, Bard1, Birc5, Bmpr1b, Brsk1, Brsk2, Bub1, Bub1b, Camk1d, Camk1g, Camk2n2, Camkk1, Camkk2, Cbr2, Ccnb1, Ccnd1, Ccnd2, Ccnd3, Cd109, Cd36, Cd40, Cd44, Cd86, Cda, Cdc14a, Cdc25c, Cdca…	GO:0006793
605	⊕	GO:BP	GO:0120036	plasma membrane bounded cell projection organization	3.56e-23	22.45	1669	2286	267	16	Abi3bp, Ablim1, Ache, Actb, Adamts16, Adgrb3, Agrn, Aif1, Aif1l, Alcam, Anln, Apoe, Arfgef1, Arhgap4, Arhgap44, Arhgef26, Arsb, Atp1a3, Atp1b2, Atp2b2, Atp8a2, Auts2, Avil, B4galt5, Bbs10, Bmpr1b, Brsk1, Brsk2, Camk1d, Camsap3, Casp3, Ccdc13, Ccdc88a, Cd44, Cdc14a, Cdc20, Cdc42ep5, Cdh1, Cdh11, Cdh2, Cdkl1, Cdkl5, Celsr2, Cep126, Cep290, Cep41, Cfap100, Cfl1, Chodl, Chrnb2, Clu, Cntn2, Cntnap2, C…	GO:0120036
405	⊕	GO:BP	GO:0001568	blood vessel development	5.13e-23	22.29	764	2286	155	20.29	Abcc8, Adam12, Adam8, Adamts9, Adgra2, Adgrb2, Adgrb3, Adra2b, Adtrp, Aldh1a2, Amhr2, Amot, Angpt4, Anpep, Antxr1, Apln, Aplnr, Apoe, Apoh, Apold1, Arhgap22, C6, Ccdc134, Ccr2, Cd34, Cd40, Cdh2, Cela1, Cited2, Cldn5, Col18a1, Col1a1, Col1a2, Col27a1, Col3a1, Col4a1, Col4a2, Col5a1, Col8a1, Col8a2, Comp, Creb3l1, Crhr2, Cspg4, Cul7, Cx3cl1, Cx3cr1, Cxcl10, Cxcr4, Cybb, Dll1, E2f2, Efemp2, Egln1, E…	GO:0001568
366	⊕	GO:BP	GO:0034330	cell junction organization	1.01e-22	21.99	814	2286	161	19.78	Abcc8, Abi3bp, Ache, Actb, Add2, Adgrb2, Adgrb3, Agrn, Agt, Ank2, Aplnr, Apoe, Arhgap22, Arhgap44, Asic2, Atp2b2, C1qa, C1qb, C1qc, Camsap3, Cdc20, Cdh1, Cdh11, Cdh2, Cdh22, Cdh24, Cdkl5, Cfl1, Chrdl1, Chrna1, Chrnb1, Chrnb2, Cldn19, Cldn23, Cldn3, Cldn5, Cldn7, Cldn9, Cntn2, Cntnap2, Col16a1, Col4a1, Col4a5, Crb3, Csf1r, Cx3cr1, Dbn1, Dlg1, Dlg4, Dlgap1, Dnm3, Drp2, Dtnbp1, Ect2, Egln1, Enpp2, E…	GO:0034330
2713	⊕	GO:MF	GO:0030020	extracellular matrix structural constituent conferring tensile strength	1.04e-22	21.98	42	2314	32	76.19	Col11a1, Col11a2, Col12a1, Col13a1, Col14a1, Col15a1, Col16a1, Col18a1, Col1a1, Col1a2, Col22a1, Col23a1, Col24a1, Col25a1, Col27a1, Col28a1, Col2a1, Col3a1, Col4a1, Col4a2, Col4a5, Col5a1, Col5a2, Col5a3, Col6a1, Col6a2, Col6a3, Col6a6, Col7a1, Col8a1, Col8a2, Scara3	GO:0030020
476	⊕	GO:BP	GO:0009719	response to endogenous stimulus	1.19e-22	21.93	1648	2286	263	15.96	Abcc8, Acat1, Ache, Acvr1c, Adamts12, Adamts3, Adamts7, Adamtsl2, Adgra2, Adipoq, Adtrp, Agrp, Agt, Agtr2, Aldh1a2, Aldob, Amhr2, Anxa5, Apln, Apoe, Arsb, Aspn, Atp1a1, Atp2a2, Bambi, Bmpr1b, Car2, Casp3, Cav3, Ccna2, Ccnd1, Ccnd3, Cd109, Cd36, Cd44, Cd68, Cdc6, Cdkn1c, Cdo1, Ceacam2, Ces1e, Ces1f, Cfl1, Chrdl1, Cidea, Cilp, Cited2, Cited4, Cldn5, Cntnap2, Col1a1, Col1a2, Col2a1, Col3a1, Col4a2, …	GO:0009719
38	⊕	GO:MF	GO:0003824	catalytic activity	1.98e-22	21.7	5731	2314	733	12.79	2310057M21Rik, 2700097O09Rik, Abat, Abca4, Abcb4, Abcc3, Abcc8, Abcg3, Abcg4, Abhd6, Acacb, Acadl, Acadm, Acads, Acadsb, Acadvl, Acat1, Ache, Acot2, Acox2, Acp5, Actb, Actg2, Acvr1c, Ada, Adam11, Adam12, Adam19, Adam23, Adam33, Adam8, Adamts10, Adamts12, Adamts14, Adamts15, Adamts16, Adamts17, Adamts19, Adamts2, Adamts20, Adamts3, Adamts4, Adamts7, Adamts8, Adamts9, Adcy3, Adcy7, Adi1, Adtrp, Aeb…	GO:0003824
434	⊕	GO:BP	GO:0010648	negative regulation of cell communication	2.04e-22	21.69	1474	2286	242	16.42	Abcc8, Abhd6, Acvr1c, Ada, Adamts12, Adamtsl2, Adgra2, Adipoq, Adora1, Agt, Agtr2, Amer1, Anxa5, Apln, Aplnr, Apoe, Arhgap25, Arhgap44, Arrdc1, Aspn, Atxn7, Aurkb, Bambi, Bank1, Bcl3, Bmf, C1qtnf3, Cav3, Cblc, Cd109, Cd300a, Cd300lf, Cd44, Cd46, Cdh2, Cdk20, Chrdl1, Chrnb2, Cidea, Cilp, Cit, Clu, Cntnap2, Col2a1, Creb3l1, Crhr2, Crim1, Cry2, Cthrc1, Cx3cl1, Cx3cr1, Ddit4l, Dhx58, Dkk2, Dkk3, Dlg1…	GO:0010648
1066	⊕	GO:BP	GO:0001775	cell activation	3.13e-22	21.5	1162	2286	204	17.56	Actb, Ada, Adam8, Adra2b, Aif1, Akap12, Alox12, Apoe, Bace2, Bank1, Batf2, Batf3, Bcl3, Blnk, C1qa, C1qtnf1, Card11, Casp3, Ccdc88b, Ccnd3, Ccr2, Cd300a, Cd300lf, Cd37, Cd40, Cd44, Cd46, Cd79b, Cd83, Cd84, Cd86, Cdkn1a, Chrnb2, Clcf1, Clec4e, Clu, Comp, Coro1a, Cracr2a, Csf1r, Cx3cl1, Cx3cr1, Cxcl10, Ddr2, Dlg1, Dll1, Dnajb9, Dock2, Dpp4, Egfr, Egr1, Emilin1, Emilin2, Entpd2, Ephb2, Erbb2, Exo1, …	GO:0001775
272	⊕	GO:CC	GO:0043005	neuron projection	3.29e-22	21.48	1528	2330	249	16.3	Abca4, Abi3bp, Acadm, Ache, Actb, Ada, Adam11, Adora1, Agrn, Agtpbp1, Ahcyl2, Alcam, Aldh1a1, Amph, Anxa5, Apoe, Arhgap4, Arhgap44, Asic1, Asic2, Atp1a1, Atp1a3, Atp2b2, Auts2, Avil, Baalc, Bace1, Basp1, Begain, Bmpr1b, Bnip3, Boc, Brsk1, Brsk2, Btbd8, Cacna1g, Camkk2, Car2, Ccr2, Ccsap, Cd40, Cdc14a, Cdh2, Cdkl5, Ceacam16, Cep290, Cfl1, Chrna1, Chrna2, Chrnb1, Chrnb2, Cib2, Ckb, Cldn5, Clip2, Cl…	GO:0043005
628	⊕	GO:BP	GO:0048858	cell projection morphogenesis	3.86e-22	21.41	719	2286	147	20.45	Abi3bp, Ablim1, Ache, Actb, Adgrb3, Agrn, Alcam, Apoe, Arhgap4, Arhgap44, Atp8a2, Auts2, B4galt5, Bmpr1b, Brsk1, Brsk2, Cd44, Cdh1, Cdh11, Cdh2, Cdkl5, Celsr2, Cfl1, Chodl, Chrnb2, Clu, Cntn2, Cntnap2, Col25a1, Crabp2, Csf1r, Cul7, Cxcr4, Cyfip2, Dbn1, Dclk1, Diaph1, Dixdc1, Dlg4, Dnm3, Dpysl5, Dtnbp1, Efna2, Efna4, Egfr, Egr2, Emb, Enah, Enpp2, Epb41l3, Ephb2, Ephb3, Erbb2, Etv4, Fn1, Fzd3, Gap4…	GO:0048858
644	⊕	GO:BP	GO:0000902	cell morphogenesis	4.31e-22	21.37	1044	2286	189	18.1	Abi3bp, Ablim1, Ache, Actb, Adam8, Adgrb3, Ago4, Agrn, Alcam, Apoe, Arhgap18, Arhgap4, Arhgap44, Arhgef26, Atp2b2, Atp8a2, Auts2, B4galt5, Bambi, Bmpr1b, Brsk1, Brsk2, Cd44, Cdc42ep5, Cdh1, Cdh11, Cdh2, Cdh22, Cdh24, Cdkl5, Celsr2, Cfl1, Chodl, Chrnb2, Cldn3, Clu, Cntn2, Cntnap2, Col18a1, Col25a1, Col27a1, Col6a1, Coro1a, Crabp2, Crb1, Csf1r, Cul7, Cxcr4, Cyfip2, Dbn1, Dclk1, Diaph1, Dixdc1, Dlg1…	GO:0000902
22	⊕	GO:CC	GO:0005856	cytoskeleton	4.9e-22	21.31	2381	2330	345	14.49	1700029J07Rik, Ablim1, Acads, Actb, Actg2, Actr3b, Adam8, Add2, Afap1l1, Aif1, Aif1l, Ak5, Akap12, Aldob, Amot, Amph, Ank2, Ankfn1, Anln, Apoe, Arhgap18, Arhgap4, Aspm, Atxn7, Aurkb, Auts2, Avil, Birc5, Bmf, Brsk1, Brsk2, Bub1b, Camsap3, Capn6, Ccdc102a, Ccdc13, Ccdc141, Ccdc15, Ccdc69, Ccdc8, Ccdc88a, Ccdc88b, Ccnb1, Ccnb2, Ccnf, Ccsap, Cd86, Cdc14a, Cdc20, Cdc42ep5, Cdc6, Cdca8, Cdh1, Cdh2, Cdk…	GO:0005856
815	⊕	GO:CC	GO:0005604	basement membrane	4.9e-22	21.31	110	2330	49	44.55	Acan, Ache, Agrn, Col15a1, Col18a1, Col23a1, Col28a1, Col2a1, Col4a1, Col4a2, Col4a5, Col5a1, Col6a1, Col7a1, Col8a1, Col8a2, Dlg1, Efemp2, Egfl6, Entpd2, Fbn1, Fn1, Fras1, Frem1, Frem2, Hmcn1, Hmcn2, Hspg2, Lama2, Lamb1, Lamb3, Lamc1, Loxl1, Loxl2, Matn2, Nid1, Nid2, Ntn3, P3h1, Papln, Ptn, Pxdn, Serpinf1, Smoc2, Sparc, Tgfbi, Thbs4, Timp1, Tnc	GO:0005604
1079	⊕	GO:BP	GO:0007167	enzyme-linked receptor protein signaling pathway	7.08e-22	21.15	961	2286	178	18.52	Acvr1c, Adamts12, Adamts3, Adamtsl2, Adgra2, Adipoq, Agrn, Agt, Agtr2, Amhr2, Angpt4, Angptl1, Apln, Aspn, Atxn7, Bambi, Blnk, Bmpr1b, Btc, Casp3, Cav3, Cblc, Ccdc88a, Cd109, Cdkn1c, Ceacam2, Chrdl1, Cidea, Cilp, Cited2, Cldn5, Col1a1, Col1a2, Col3a1, Col4a1, Col4a2, Col4a5, Col6a1, Comp, Creb3l1, Crim1, Csf1, Csf1r, Cspg4, Cyfip2, Ddr2, Diaph1, Dll1, Dok1, Dok2, Dok4, Efna2, Efna4, Efs, Egfr, Eg…	GO:0007167
448	⊕	GO:BP	GO:0023057	negative regulation of signaling	7.41e-22	21.13	1471	2286	240	16.32	Abcc8, Abhd6, Acvr1c, Ada, Adamts12, Adamtsl2, Adgra2, Adipoq, Adora1, Agt, Agtr2, Amer1, Anxa5, Apln, Aplnr, Apoe, Arhgap25, Arhgap44, Arrdc1, Aspn, Atxn7, Aurkb, Bambi, Bank1, Bcl3, Bmf, C1qtnf3, Cav3, Cblc, Cd109, Cd300a, Cd300lf, Cd44, Cd46, Cdh2, Cdk20, Chrdl1, Cidea, Cilp, Cit, Clu, Cntnap2, Col2a1, Creb3l1, Crhr2, Crim1, Cry2, Cthrc1, Cx3cl1, Cx3cr1, Ddit4l, Dhx58, Dkk2, Dkk3, Dlg1, Dlk1, …	GO:0023057
614	⊕	GO:BP	GO:0031589	cell-substrate adhesion	7.84e-22	21.11	357	2286	94	26.33	Abi3bp, Adam8, Adamts12, Adamts9, Antxr1, Atp1b2, Camsap3, Cd34, Cd36, Cdh11, Cfl1, Cntn2, Col13a1, Col16a1, Col1a1, Col26a1, Col3a1, Col5a3, Col8a1, Coro1a, Csf1, Dbn1, Dmp1, Eda, Efemp2, Egfl6, Emilin1, Enpp2, Epb41l5, Epdr1, Epha3, Ephb3, Fermt3, Fn1, Frem1, Fzd7, Gpm6b, Itga10, Itga11, Itga2, Itga4, Itga5, Itga9, Itgae, Itgal, Itgb3, Itgb8, Kif14, L1cam, Lamb1, Lamb3, Lamc1, Marcks, Mdk, Melt…	GO:0031589
800	⊕	GO:MF	GO:0005509	calcium ion binding	8.23e-22	21.08	719	2314	155	21.56	Acan, Adam8, Adgre1, Agrn, Aif1, Aif1l, Amy1, Anxa5, Aoah, Aspn, Atp2a2, Atp2b2, Bmp1, C1ra, Cabp5, Cabp7, Cacna1e, Camkk2, Capn11, Cblc, Cd248, Cd93, Cdh1, Cdh11, Cdh16, Cdh2, Cdh22, Cdh24, Cdhr4, Celsr2, Cgref1, Cib2, Clec4a3, Clec4e, Comp, Cracr2a, Crb1, Cubn, Dchs1, Dchs2, Dlk1, Dll1, Dnah7b, Doc2b, Dsc2, Dsc3, Efemp2, Efhb, Efhd1, Egfl6, Egfl8, Enpp2, Epdr1, F2, Fat1, Fat3, Fbln7, Fbn1, Fbn2…	GO:0005509
645	⊕	GO:BP	GO:0120039	plasma membrane bounded cell projection morphogenesis	1.13e-21	20.95	712	2286	145	20.37	Abi3bp, Ablim1, Ache, Actb, Adgrb3, Agrn, Alcam, Apoe, Arhgap4, Arhgap44, Atp8a2, Auts2, B4galt5, Bmpr1b, Brsk1, Brsk2, Cd44, Cdh1, Cdh11, Cdh2, Cdkl5, Celsr2, Cfl1, Chodl, Chrnb2, Clu, Cntn2, Cntnap2, Col25a1, Crabp2, Csf1r, Cul7, Cxcr4, Cyfip2, Dbn1, Dclk1, Diaph1, Dixdc1, Dlg4, Dnm3, Dpysl5, Dtnbp1, Efna2, Efna4, Egfr, Egr2, Emb, Enah, Enpp2, Epb41l3, Ephb2, Ephb3, Erbb2, Etv4, Fn1, Fzd3, Gap4…	GO:0120039
299	⊕	GO:BP	GO:0051130	positive regulation of cellular component organization	1.57e-21	20.8	1227	2286	210	17.11	Abcb4, Abcc8, Ache, Adgrb2, Adgrb3, Agrn, Agt, Amph, Anln, Apln, Apoe, Arsb, Asic2, Atp10a, Atp1b2, Atp8a2, Aurkb, Auts2, Avil, Bmf, Bnip3, Btc, Bub1, Camk1d, Cav3, Ccdc88a, Cd300lf, Cd36, Cd53, Cdc20, Cdc42ep5, Cdk1, Cdkl5, Cfl1, Cfp, Chodl, Cldn19, Cldn3, Cldn5, Clip3, Clu, Cntnap2, Col16a1, Crabp2, Crb3, Cul7, Cx3cl1, Cxcl9, Cyba, Dbn1, Ddr2, Dixdc1, Dlg1, Dlg4, Dll1, Dnm1, Dnm3, Doc2b, Dock2,…	GO:0051130
817	⊕	GO:BP	GO:0097435	supramolecular fiber organization	1.92e-21	20.72	814	2286	158	19.41	Acan, Adamts12, Adamts14, Adamts2, Adamts7, Add2, Aebp1, Aif1, Aif1l, Antxr2, Apoe, Arfgef1, Arhgap18, Arhgap25, Arhgap28, Asap3, Atxn7, Avil, Camsap3, Cav3, Ccdc13, Ccdc88a, Ccdc88b, Ccsap, Cd36, Cdc42ep5, Cep126, Cfl1, Ckap2, Clip2, Clip3, Clu, Cnn2, Cnn3, Col11a1, Col11a2, Col14a1, Col18a1, Col1a1, Col1a2, Col27a1, Col28a1, Col2a1, Col3a1, Col5a1, Col5a2, Col6a1, Comp, Coro1a, Cotl1, Crhr2, Cr…	GO:0097435
600	⊕	GO:BP	GO:0048812	neuron projection morphogenesis	3.12e-21	20.51	697	2286	142	20.37	Abi3bp, Ablim1, Ache, Actb, Adgrb3, Agrn, Alcam, Apoe, Arhgap4, Arhgap44, Atp8a2, Auts2, B4galt5, Bmpr1b, Brsk1, Brsk2, Cdh1, Cdh11, Cdh2, Cdkl5, Celsr2, Cfl1, Chodl, Chrnb2, Clu, Cntn2, Cntnap2, Col25a1, Crabp2, Csf1r, Cul7, Cxcr4, Cyfip2, Dbn1, Dclk1, Diaph1, Dixdc1, Dlg4, Dnm3, Dpysl5, Dtnbp1, Efna2, Efna4, Egfr, Egr2, Emb, Enah, Epb41l3, Ephb2, Ephb3, Erbb2, Etv4, Fn1, Fzd3, Gap43, Gas1, Gli2…	GO:0048812
582	⊕	GO:BP	GO:0009611	response to wounding	4.2e-21	20.38	547	2286	121	22.12	Abi3bp, Adra2b, Adtrp, Alox12, Angptl2, Anxa5, Apoe, Apoh, Arfgef1, Bnip3, C1qtnf1, Casp3, Cav3, Ccn4, Ccr2, Cd109, Cd34, Cd36, Cd44, Cdk1, Cdkn1a, Chmp4c, Cldn19, Cldn3, Cnn2, Col3a1, Col5a1, Col6a1, Comp, Cx3cl1, Cxcr4, Ddr2, Dpysl3, Dtnbp1, Emilin1, Emilin2, Entpd2, Epb41l4b, Ephb2, Eppk1, Erbb2, F2, F2rl3, F8, Fcer1g, Fermt3, Fkbp10, Fkbp1b, Fn1, Folr1, Fzd7, Gap43, Gli1, Gpr4, Gpx1, Igf1, Il…	GO:0009611
827	⊕	GO:BP	GO:0008284	positive regulation of cell population proliferation	4.15e-21	20.38	1097	2286	193	17.59	Acan, Actb, Ada, Agtr2, Aif1, Aldh1a2, Alox12, Apln, Aplnr, Aspm, Bambi, Btc, Card11, Cav3, Ccdc88b, Ccn4, Ccna2, Ccnb1, Ccnd1, Ccnd2, Ccnd3, Ccr2, Cd248, Cd40, Cd46, Cd86, Cdc20, Cdc6, Cdca7l, Cdk1, Cdkn1a, Cdon, Chrnb2, Cip2a, Clcf1, Cldn5, Cldn7, Clec11a, Clu, Col18a1, Comp, Coro1a, Crlf1, Csf1, Csf1r, Csf2ra, Csf2rb, Csf2rb2, Cthrc1, Cx3cl1, Cx3cr1, Cxcl1, Cxcl10, Cyba, Ddr2, Dlg1, Dll1, Dpp4…	GO:0008284
1109	⊕	GO:BP	GO:1902531	regulation of intracellular signal transduction	4.54e-21	20.34	1912	2286	288	15.06	Ada, Adam8, Adcyap1r1, Adipoq, Adora1, Adra2b, Adrb3, Agrn, Agt, Akap12, Amot, Aplnr, Apoe, Arfgef1, Arfgef3, Arhgap18, Arhgap25, Arhgap28, Arhgap44, Aurkb, Auts2, Bank1, Bard1, Bcl3, Birc5, C1qtnf1, C1qtnf2, C1qtnf3, Card11, Cav3, Ccdc88a, Ccnb1, Ccr2, Cd36, Cd40, Cd44, Cd86, Cdca8, Cdh2, Cdon, Ceacam2, Cep55, Chn2, Cilp, Cit, Cited2, Clcf1, Clu, Col3a1, Cracr2a, Crhr2, Cry2, Csf1, Csf1r, Cspg4,…	GO:1902531
805	⊕	GO:BP	GO:0010720	positive regulation of cell development	6.87e-21	20.16	536	2286	119	22.2	Acan, Ache, Actb, Ada, Adam8, Adipoq, Apoe, Aspa, Aspm, Car2, Ccr2, Cd46, Cd83, Cdkl5, Cdon, Chodl, Cip2a, Clcf1, Cldn5, Crabp2, Csf1, Csf1r, Cul7, Cx3cl1, Cx3cr1, Cxcr4, Dbn1, Dixdc1, Dlg4, E2f1, Egfr, Egr2, Enpp2, Ephb2, Etv5, Fn1, Fzd3, Gimap5, Golga4, Grip2, H2-Aa, Hap1, Hapln2, Hcls1, Id2, Igf1, Il12a, Il15, Il1rl2, Il2ra, Il2rg, Il4ra, Il5, Inpp5d, Islr2, Itgb3, Kit, Klf10, Lgals9, Mag, Man…	GO:0010720
471	⊕	GO:BP	GO:0048514	blood vessel morphogenesis	7.47e-21	20.13	659	2286	136	20.64	Abcc8, Adam12, Adam8, Adamts9, Adgra2, Adgrb2, Adgrb3, Adra2b, Adtrp, Amot, Angpt4, Anpep, Apln, Aplnr, Apoe, Apoh, Apold1, Arhgap22, C6, Ccdc134, Ccr2, Cd34, Cd40, Cdh2, Cela1, Cited2, Cldn5, Col18a1, Col27a1, Col3a1, Col4a1, Col4a2, Col8a1, Col8a2, Comp, Creb3l1, Crhr2, Cspg4, Cul7, Cx3cl1, Cx3cr1, Cxcl10, Cxcr4, Cybb, Dll1, E2f2, Efemp2, Egln1, Emilin1, Emilin2, Ephb2, Ephb3, Epor, Fap, Fgf6, …	GO:0048514
1540	⊕	GO:BP	GO:0098742	cell-cell adhesion via plasma-membrane adhesion molecules	7.56e-21	20.12	275	2286	79	28.73	Adipoq, Alcam, Cdh1, Cdh11, Cdh16, Cdh2, Cdh22, Cdh24, Cdhr4, Ceacam2, Celsr2, Cldn19, Cldn23, Cldn3, Cldn5, Cldn7, Cldn9, Crb1, Cx3cl1, Dchs1, Dchs2, Dsc2, Dsc3, Emb, Fat1, Fat3, Hmcn1, Hmcn2, Il1rap, Itga5, Itgal, Kifap3, Kirrel3, Lgals9, Lrfn4, Mag, Mbp, Mcam, Mdga1, Mdga2, Mpz, Myadm, Nectin1, Nrcam, Palld, Pcdh12, Pcdh15, Pcdh17, Pcdh7, Pcdhb10, Pcdhb14, Pcdhb15, Pcdhb16, Pcdhb17, Pcdhb18, P…	GO:0098742
201	⊕	GO:BP	GO:0042592	homeostatic process	1.09e-20	19.96	1834	2286	278	15.16	Abat, Abca4, Abcb4, Abcc8, Abcg4, Abhd6, Acacb, Acadvl, Ache, Acox2, Acp5, Acvr1c, Ada, Adam8, Adipoq, Adora1, Adrb3, Agtr2, Alas2, Aldh1a1, Ampd2, Ank2, Apln, Aplnr, Apoe, Aqp4, Ascl3, Atp13a5, Atp1a1, Atp1a3, Atp1b2, Atp2a2, Atp2b2, Bace2, Bbs10, Bdh2, Birc5, Bnip3, Brsk2, C1qtnf3, Car12, Car2, Card11, Casp3, Cav3, Ccn4, Ccnb2, Ccr2, Cd34, Cd36, Cd40, Cdh2, Ceacam2, Cep290, Ces1e, Ces1f, Chrna1…	GO:0042592
829	⊕	GO:BP	GO:0030199	collagen fibril organization	1.32e-20	19.88	60	2286	35	58.33	Acan, Adamts12, Adamts14, Adamts2, Adamts7, Aebp1, Antxr2, Col11a1, Col11a2, Col14a1, Col18a1, Col1a1, Col1a2, Col27a1, Col28a1, Col2a1, Col3a1, Col5a1, Col5a2, Col6a1, Comp, Crtap, Ddr2, Efemp2, Emilin1, Fkbp10, Fmod, Lox, Loxl2, Loxl3, P3h1, Pxdn, Scx, Serpinh1, Sfrp2	GO:0030199
922	⊕	GO:BP	GO:0002682	regulation of immune system process	1.32e-20	19.88	1590	2286	250	15.72	Acp5, Actb, Ada, Adam8, Adcy7, Adipoq, Adora1, Adtrp, Aif1, Apoe, Aurkb, Bank1, Bcl6b, Blnk, C1qa, C1qb, C1qc, C1ra, C6, C9, Camk1d, Car2, Card11, Casp3, Ccdc88b, Ccr2, Cd300a, Cd300lf, Cd36, Cd37, Cd40, Cd46, Cd68, Cd79b, Cd83, Cd84, Cd86, Cdkn1a, Ceacam2, Ceacam20, Cfd, Cfp, Chrnb2, Chst2, Clcf1, Clec4e, Clpb, Cmtm3, Cnn2, Col3a1, Coro1a, Csf1, Csf1r, Cx3cl1, Cx3cr1, Cxcl1, Cxcl10, Cyba, Ddx60,…	GO:0002682
360	⊕	GO:BP	GO:0051960	regulation of nervous system development	1.41e-20	19.85	562	2286	122	21.71	Abcc8, Acan, Ache, Adgrb2, Adgrb3, Agrn, Apoe, Arhgap4, Asic2, Aspa, Aspm, Bhlhe41, Cdh1, Cdh2, Cdkl5, Cdon, Chodl, Cip2a, Clcf1, Crabp2, Csf1r, Cul7, Cx3cl1, Cx3cr1, Cxcr4, Daam2, Dbn1, Dixdc1, Dlg1, Dlg4, Dll1, Dpysl5, E2f1, Egfr, Egr2, Enpp2, Ephb2, Ephb3, Etv5, F2, Fn1, Fzd3, Golga4, Hap1, Hapln2, Heyl, Id2, Idh2, Igf1, Il1rap, Islr2, Kctd11, Kif14, Kifap3, Kit, Ldlr, Lingo1, Lrrn1, Mag, Man2…	GO:0051960
982	⊕	GO:BP	GO:0043067	regulation of programmed cell death	4.91e-20	19.31	1702	2286	261	15.33	Actb, Acvr1c, Ada, Adam8, Adamts20, Adipoq, Adora1, Ago4, Agrn, Agt, Agtr2, Aif1, Akap12, Aldh1a1, Aldh1a2, Alox12, Alx4, Angpt4, Ank2, Anxa5, Apoe, Apoh, Asic2, Atp2a2, Aurkb, Bace1, Bard1, Barhl1, Bcl3, Birc3, Birc5, Bmf, Bmpr1b, Bnip3, Btc, C6, Camk1d, Card11, Casp3, Ccnd1, Ccnd2, Ccnl1, Cd248, Cd40, Cd44, Cdk1, Cdkn1a, Cers6, Cidea, Cited2, Ckmt1, Clcf1, Cldn7, Clip3, Clu, Col18a1, Col2a1, Co…	GO:0043067
809	⊕	GO:BP	GO:0009887	animal organ morphogenesis	5.29e-20	19.28	1097	2286	190	17.32	Acan, Acp5, Actg2, Adamts16, Agt, Agtpbp1, Agtr2, Ahdc1, Aldh1a1, Aldh1a2, Alx4, Aplnr, Aqp5, Aspn, Atg9b, Atp2b2, Atp8a2, Bmpr1b, Cav3, Cd34, Cdh2, Cdon, Ceacam2, Cela1, Cep290, Chad, Cited2, Cnga3, Col11a1, Col11a2, Col13a1, Col1a1, Col1a2, Col27a1, Col2a1, Col3a1, Col5a1, Col5a2, Col6a1, Col8a1, Col8a2, Comp, Cpe, Crb1, Csf1, Cthrc1, Dchs1, Dlg1, Dll1, Dmp1, Eda, Efemp2, Egfr, Egln1, Eln, Ephb…	GO:0009887
290	⊕	GO:CC	GO:0098590	plasma membrane region	7e-20	19.15	1409	2330	228	16.18	Abcb4, Abcc3, Abcg3, Abhd6, Ache, Adam11, Adam23, Adcy3, Adcyap1r1, Add2, Adgrb3, Adgrg2, Adora1, Adtrp, Aif1, Aif1l, Ank2, Anpep, Antxr1, Aqp4, Aqp5, Arhgap45, Aspm, Atp1a1, Atp1a3, Atp1b2, Atp2b2, BC034090, Birc5, Car12, Car2, Cav3, Cd34, Cd36, Cd44, Cd46, Cdh1, Cdh16, Cdh2, Cdkl5, Ceacam2, Ceacam20, Cep55, Cfl1, Chrna1, Chrna2, Chrnb1, Chrnb2, Chrng, Clcnka, Cldn19, Cldn3, Cldn5, Cldn7, Cntn2,…	GO:0098590
1049	⊕	GO:BP	GO:0050865	regulation of cell activation	8.59e-20	19.07	632	2286	130	20.57	Actb, Ada, Adam8, Aif1, Alox12, Apoe, Bank1, C1qtnf1, Card11, Casp3, Ccdc88b, Ccr2, Cd300a, Cd300lf, Cd37, Cd40, Cd46, Cd83, Cd84, Cd86, Cdkn1a, Chrnb2, Clcf1, Coro1a, Csf1r, Ddr2, Dlg1, Dpp4, Emilin1, Emilin2, Ephb2, Erbb2, Fanca, Fancd2, Fcer1g, Fgfr1, Fgl2, Fn1, Foxj1, Gimap5, Gjd4, H2-Aa, H2-DMb2, H2-Ob, Havcr2, Hfe, Icos, Id2, Igf1, Igf2, Igfbp2, Il12a, Il15, Il1rl1, Il1rl2, Il27ra, Il2ra, I…	GO:0050865
906	⊕	GO:BP	GO:0032101	regulation of response to external stimulus	8.63e-20	19.06	1110	2286	191	17.21	Acp5, Ada, Adam8, Adamts12, Adgra2, Adipoq, Adora1, Adtrp, Agrn, Aif1, Alox12, Anxa5, Aoah, Apobec3, Apoe, Apoh, Aurkb, Bace1, C1qtnf1, C1qtnf3, Camk1d, Casp3, Ccn4, Ccr2, Cd109, Cd300a, Cd300lf, Cd36, Cd37, Cd40, Cd86, Clcf1, Cldn19, Cldn3, Clec4e, Clpb, Cntnap2, Csf1, Csf1r, Ctss, Cx3cl1, Cx3cr1, Cxcl1, Cxcl10, Cxcr4, Cyba, Dbn1, Ddx60, Dhx58, Dpp4, Dtx4, Emilin1, Emilin2, Ephb2, F2, Fanca, Fan…	GO:0032101
651	⊕	GO:BP	GO:0030029	actin filament-based process	2.29e-19	18.64	783	2286	149	19.03	Abi3bp, Actb, Add2, Adora1, Aif1, Aif1l, Amot, Ank2, Anln, Antxr1, Arfgef1, Arhgap18, Arhgap25, Arhgap28, Arhgap44, Asap3, Atp1a1, Atp2a2, Auts2, Avil, Brsk2, Cacna1g, Cav3, Ccdc88a, Cdc42ep5, Cfl1, Cldn19, Cldn3, Cnn2, Cnn3, Coro1a, Cotl1, Crhr2, Csf1r, Ctnna3, Cx3cl1, Cyfip2, Daam2, Dbn1, Diaph1, Diaph3, Dixdc1, Dlg1, Dock2, Dpysl3, Dsc2, Dtnbp1, Ect2, Elmo1, Eln, Enah, Epb41l3, Epb41l4b, Epb41…	GO:0030029
1329	⊕	GO:BP	GO:0007169	cell surface receptor protein tyrosine kinase signaling pathway	2.27e-19	18.64	602	2286	125	20.76	Adamts12, Adamts3, Adgra2, Adipoq, Agt, Agtr2, Angpt4, Angptl1, Apln, Atxn7, Blnk, Btc, Casp3, Cblc, Ccdc88a, Ceacam2, Cilp, Col1a1, Col4a1, Col4a2, Col4a5, Col6a1, Creb3l1, Csf1, Csf1r, Cspg4, Cyfip2, Ddr2, Diaph1, Dll1, Dok1, Dok2, Dok4, Efna2, Efna4, Efs, Egfr, Emilin1, Epha3, Ephb2, Ephb3, Erbb2, Fgf5, Fgf6, Fgfr1, Fgfr2, Fgfr4, Frk, Gfra2, Gfra4, Grb10, Grb14, Hap1, Igf1, Igf2, Igfbp2, Igfbp…	GO:0007169
608	⊕	GO:BP	GO:0050808	synapse organization	3.13e-19	18.5	539	2286	116	21.52	Abi3bp, Ache, Actb, Add2, Adgrb2, Adgrb3, Agrn, Apoe, Arhgap22, Arhgap44, Asic2, Atp2b2, C1qa, C1qb, C1qc, Cdc20, Cdh1, Cdh2, Cdkl5, Cfl1, Chrdl1, Chrna1, Chrnb1, Chrnb2, Cntn2, Cntnap2, Col4a1, Col4a5, Cx3cr1, Dbn1, Dlg1, Dlg4, Dlgap1, Dnm3, Drp2, Dtnbp1, Egln1, Ephb2, Ephb3, Erbb2, Erc2, Etv5, Fzd9, Gabrb3, Gap43, Glrb, Grip2, Hmcn2, Il1rap, Iqsec3, Itgb3, Kirrel3, L1cam, Large1, Lrfn1, Lrfn4, …	GO:0050808
598	⊕	GO:BP	GO:0042060	wound healing	3.53e-19	18.45	381	2286	93	24.41	Abi3bp, Adra2b, Adtrp, Alox12, Angptl2, Anxa5, Apoe, Apoh, Arfgef1, C1qtnf1, Cav3, Ccn4, Ccr2, Cd109, Cd34, Cd36, Cd44, Cdkn1a, Chmp4c, Cldn19, Cldn3, Cnn2, Col3a1, Col5a1, Comp, Cx3cl1, Cxcr4, Ddr2, Dtnbp1, Emilin1, Emilin2, Entpd2, Epb41l4b, Ephb2, Eppk1, Erbb2, F2, F2rl3, F8, Fcer1g, Fermt3, Fkbp10, Fn1, Fzd7, Gpr4, Gpx1, Igf1, Il6ra, Itga5, Itgb3, Mcam, Mfsd2b, Mmp12, Mrtfa, Mtor, Nfe2l2, Nog…	GO:0042060
1060	⊕	GO:BP	GO:0042981	regulation of apoptotic process	3.57e-19	18.45	1656	2286	253	15.28	Actb, Acvr1c, Ada, Adam8, Adamts20, Adipoq, Adora1, Ago4, Agrn, Agt, Agtr2, Aif1, Akap12, Aldh1a1, Aldh1a2, Alox12, Alx4, Angpt4, Ank2, Anxa5, Apoe, Apoh, Asic2, Atp2a2, Aurkb, Bace1, Bard1, Barhl1, Bcl3, Birc3, Birc5, Bmf, Bmpr1b, Bnip3, Btc, C6, Camk1d, Card11, Casp3, Ccnd1, Ccnd2, Ccnl1, Cd248, Cd40, Cd44, Cdk1, Cdkn1a, Cers6, Cidea, Cited2, Ckmt1, Clcf1, Cldn7, Clip3, Clu, Col18a1, Col2a1, Co…	GO:0042981
300	⊕	GO:CC	GO:0070161	anchoring junction	3.65e-19	18.44	729	2330	142	19.48	Abcb4, Actb, Ada, Adcyap1r1, Afap1l1, Aif1l, Amot, Ank2, Anxa5, Aqp4, Asap3, Atp1a1, Atp2a2, Avil, Camsap3, Cav3, Ccdc85a, Ccdc85c, Ccnd1, Cd53, Cdca3, Cdh1, Cdh11, Cdh2, Cdh22, Cdh24, Ceacam2, Cfl1, Cgn, Cib2, Cldn19, Cldn23, Cldn3, Cldn5, Cldn7, Cldn9, Clmp, Cntnap2, Col13a1, Coro1a, Crb1, Crb3, Ctnna3, Cxcr4, Cyba, Dbn1, Dchs2, Def6, Dixdc1, Dlg1, Dlg4, Dll1, Dpp4, Dsc2, Dsc3, Ect2, Efs, Enah,…	GO:0070161
120	⊕	GO:BP	GO:0044281	small molecule metabolic process	5.1e-19	18.29	1812	2286	270	14.9	Abat, Abcg3, Abcg4, Acacb, Acadl, Acadm, Acads, Acadsb, Acadvl, Acat1, Acot2, Acox2, Ada, Adcy3, Adcy7, Adcyap1r1, Adi1, Adipoq, Adtrp, Ahcyl2, Ak5, Akr1b10, Aldh1a1, Aldh1a2, Aldh1b1, Aldh3b1, Aldh3b2, Aldob, Alox12, Ampd2, Aoah, Apobec1, Apobec3, Apoc1, Apoe, As3mt, Aspa, Atp2b2, B3glct, Bcat1, Bckdha, Bdh2, C1qtnf1, C1qtnf2, C1qtnf3, Car2, Car5b, Carnmt1, Cbr2, Cda, Cdo1, Ceacam2, Ces1e, Ces1f…	GO:0044281
1214	⊕	GO:BP	GO:0009968	negative regulation of signal transduction	5.16e-19	18.29	1330	2286	215	16.17	Ada, Adamts12, Adamtsl2, Adgra2, Adipoq, Agt, Agtr2, Amer1, Apln, Aplnr, Apoe, Arhgap25, Arhgap44, Arrdc1, Aspn, Atxn7, Aurkb, Bambi, Bank1, Bcl3, Bmf, C1qtnf3, Cav3, Cblc, Cd109, Cd300a, Cd300lf, Cd44, Cd46, Cdh2, Cdk20, Chrdl1, Cidea, Cilp, Cit, Clu, Col2a1, Creb3l1, Crim1, Cry2, Cthrc1, Cx3cl1, Cx3cr1, Ddit4l, Dhx58, Dkk2, Dkk3, Dlg1, Dlk1, Dll1, Dnajb9, Dnm1, Dok1, Dok2, Dusp2, Dusp26, Dusp5,…	GO:0009968
204	⊕	GO:BP	GO:0032879	regulation of localization	6e-19	18.22	2151	2286	307	14.27	Abat, Abcb4, Abcc8, Abcg4, Acacb, Actb, Acvr1c, Ada, Adcyap1r1, Adipoq, Adora1, Adtrp, Agrn, Agtr2, Amph, Ank2, Anxa5, Apln, Aplnr, Apoc1, Apoe, Arhgap44, Arhgdig, Asic1, Asic2, Atp1a1, Atp1b2, Atp2a2, Atp2b2, Atp8a2, Aurkb, Bard1, BC034090, Best3, Birc5, Brsk2, C1qtnf1, C1qtnf2, C1qtnf3, Cacna1g, Camk1d, Car2, Cav3, Ccdc88a, Ccr2, Cd300a, Cd300lf, Cd36, Cd84, Cdca8, Cdh1, Cdh2, Cdk1, Celsr2, Cep…	GO:0032879
65	⊕	GO:BP	GO:0051049	regulation of transport	6.12e-19	18.21	1743	2286	262	15.03	Abat, Abcb4, Abcc8, Abcg4, Actb, Acvr1c, Ada, Adcyap1r1, Adipoq, Adora1, Adtrp, Agrn, Agtr2, Amph, Ank2, Anxa5, Apln, Aplnr, Apoc1, Apoe, Arhgap44, Asic1, Asic2, Atp1a1, Atp1b2, Atp2a2, Atp2b2, Atp8a2, Bard1, Best3, Birc5, Brsk2, C1qtnf1, C1qtnf2, C1qtnf3, Cacna1g, Camk1d, Car2, Cav3, Ccr2, Cd300a, Cd300lf, Cd36, Cd84, Cdh1, Cdh2, Cdk1, Cep290, Ces1e, Ces1f, Cfp, Chrnb2, Clcf1, Cldn19, Cldn3, Cli…	GO:0051049
433	⊕	GO:CC	GO:0045202	synapse	9.74e-19	18.01	1648	2330	252	15.29	Abcc8, Abhd6, Abi3bp, Ablim1, Acan, Ache, Actb, Adam11, Adam23, Add2, Adgra1, Adgrb3, Adora1, Agrn, Akap12, Aldh1a1, Amph, Ank2, Anxa5, Apoe, Arhgap22, Arhgap44, Asic1, Asic2, Atp1a1, Atp1a3, Atp1b2, Atp2a2, Atp2b2, Baalc, Bace1, Bcas1, Begain, Bnip3, Brsk1, Btbd8, C1qa, C1qb, C1qc, Cacna1g, Camk2n2, Capn5, Cav3, Cdh1, Cdh11, Cdh2, Cdkl5, Cep112, Cfl1, Chn2, Chrdl1, Chrna1, Chrna2, Chrnb1, Chrnb2…	GO:0045202
160	⊕	GO:BP	GO:0007417	central nervous system development	1.94e-18	17.71	1009	2286	175	17.34	Abat, Acan, Adgra2, Agtpbp1, Agtr2, Aldh1a2, Aspa, Aspm, Atp1b2, Atp2b2, B3gnt5, B4galt5, Bace2, Barhl1, Bmpr1b, Bnip3, C1qa, Casp3, Ccdc134, Ccdc141, Ccdc85c, Cdh1, Cdh11, Cdh2, Cdk20, Cdkn2c, Cdon, Celsr2, Cenpf, Cep290, Cers6, Chrnb2, Cited2, Clcf1, Cldn3, Clu, Cntn2, Cntnap2, Col2a1, Col3a1, Col4a1, Csf1r, Cx3cr1, Cxcr4, Daam2, Dclk1, Diaph1, Dixdc1, Dll1, Drp2, Dusp15, E2f1, Efna2, Egfr, Egr…	GO:0007417
882	⊕	GO:BP	GO:0030335	positive regulation of cell migration	2.44e-18	17.61	582	2286	120	20.62	Acp5, Adam8, Adgra2, Agt, Aif1, Akap12, Alox12, Amot, Angpt4, Arhgef39, Camk1d, Ccn4, Ccr2, Cd40, Cldn3, Col18a1, Col1a1, Coro1a, Csf1, Csf1r, Cx3cl1, Cx3cr1, Cxcl10, Cxcl16, Cxcr4, Daam2, Ddr2, Diaph1, Egfr, Egr1, Enpp2, Epb41l4b, Epb41l5, Ephb2, Fam83h, Fat1, Fermt3, Fgfr1, Fn1, Gli1, Glipr2, Gpsm3, Igf1, Igf2, Il12a, Itga2, Itga4, Itga5, Itgb3, Kif20b, Kit, Lamb1, Lbp, Lgals3, Lgals9, Lgr6, Lp…	GO:0030335
589	⊕	GO:BP	GO:0045785	positive regulation of cell adhesion	3.14e-18	17.5	504	2286	109	21.63	Abi3bp, Actb, Ada, Adam19, Adam8, Aif1, Card11, Ccdc88b, Ccr2, Cd36, Cd44, Cd46, Cd83, Cd86, Ceacam2, Cfl1, Chst2, Cited2, Col16a1, Col26a1, Col8a1, Coro1a, Csf1, Cx3cl1, Dbn1, Dmp1, Dpp4, Dusp26, Efemp2, Egfl6, Emilin1, Emilin2, Enpp2, Epb41l4b, Epb41l5, Erbb2, Fn1, Gimap5, H2-Aa, H2-DMb2, H2-Ob, Havcr2, Icos, Igf1, Igf2, Igfbp2, Il12a, Il15, Il1rl2, Il2ra, Il2rg, Il4ra, Il6ra, Itga2, Itga4, Itg…	GO:0045785
910	⊕	GO:BP	GO:0040017	positive regulation of locomotion	3.42e-18	17.47	629	2286	126	20.03	Acp5, Adam8, Adgra2, Agt, Aif1, Akap12, Alox12, Amot, Angpt4, Arhgef39, Camk1d, Ccn4, Ccr2, Cd40, Cfl1, Cldn3, Cldn7, Col18a1, Col1a1, Coro1a, Csf1, Csf1r, Cx3cl1, Cx3cr1, Cxcl10, Cxcl16, Cxcr4, Daam2, Ddr2, Diaph1, Egfr, Egr1, Enpp2, Epb41l4b, Epb41l5, Ephb2, Fam83h, Fat1, Fermt3, Fgfr1, Fn1, Gli1, Glipr2, Gpsm3, Igf1, Igf2, Il12a, Itga2, Itga4, Itga5, Itgb3, Kif20b, Kit, Lamb1, Lbp, Lgals3, Lga…	GO:0040017
731	⊕	GO:BP	GO:0040007	growth	5.56e-18	17.26	1044	2286	178	17.05	Acacb, Acvr1c, Adrb3, Agrn, Agtr2, Alcam, Apoe, Arhgap4, Ascl3, Aspm, Atp8a2, Auts2, Bmpr1b, Cav3, Ccn4, Ccnb1, Ccnb2, Ccnd2, Cda, Cdh1, Cdk1, Cdkl5, Cdkn1a, Cdkn1c, Cdkn2c, Ceacam2, Cela1, Cfl1, Chrna1, Cited2, Cntnap2, Col14a1, Col27a1, Col3a1, Col6a1, Comp, Crabp2, Crhr2, Csf1, Csf1r, Csf2rb, Cxcl16, Cxcr4, Cyba, Cyfip2, Dbn1, Dclk1, Ddr2, Dlg1, Dll1, Dnph1, Egfr, Epb41l5, Erbb2, Evc, F2, Fgfr…	GO:0040007
826	⊕	GO:BP	GO:0001501	skeletal system development	5.9e-18	17.23	537	2286	113	21.04	Acan, Acp5, Adamts12, Adamts7, Alx4, Amer1, Atg9b, Bgn, Bmp1, Bmpr1b, Ccn4, Cd44, Cdk20, Cdkn1c, Chad, Cited2, Col11a1, Col11a2, Col13a1, Col18a1, Col1a1, Col1a2, Col27a1, Col2a1, Col3a1, Col5a2, Col6a1, Comp, Ctsk, Dchs1, Ddr2, Dlg1, Evc, Fbn1, Fbn2, Fgf6, Fgfr1, Fgfr2, Frem1, Frzb, Gas1, Gdf11, Gdf6, Gli2, Hapln2, Hoxa10, Hoxb2, Hoxb5, Hsd17b7, Igf1, Insig1, Irx5, Itgb8, Large1, Lox, Loxl2, Lrr…	GO:0001501
890	⊕	GO:BP	GO:2000147	positive regulation of cell motility	7.12e-18	17.15	612	2286	123	20.1	Acp5, Adam8, Adgra2, Agt, Aif1, Akap12, Alox12, Amot, Angpt4, Arhgef39, Camk1d, Ccn4, Ccr2, Cd40, Cfl1, Cldn3, Cldn7, Col18a1, Col1a1, Coro1a, Csf1, Csf1r, Cx3cl1, Cx3cr1, Cxcl10, Cxcl16, Cxcr4, Daam2, Ddr2, Diaph1, Egfr, Egr1, Enpp2, Epb41l4b, Epb41l5, Ephb2, Fam83h, Fat1, Fermt3, Fgfr1, Fn1, Gli1, Glipr2, Gpsm3, Igf1, Igf2, Il12a, Itga2, Itga4, Itga5, Itgb3, Kif20b, Kit, Lamb1, Lbp, Lgals3, Lga…	GO:2000147
813	⊕	GO:CC	GO:0044297	cell body	7.92e-18	17.1	832	2330	152	18.27	Acan, Ache, Actg2, Ada, Adam11, Adora1, Agrp, Aif1, Akap12, Alcam, Anxa5, Apoe, Asic2, Atp1a3, Atp1b2, Atp2b2, Bace1, Begain, Bmpr1b, Cacna1g, Casp3, Ccr2, Cd40, Cfl1, Ckb, Ckmt1, Cnga3, Cnn3, Cntnap2, Cpe, Crhr2, Csf1r, Cx3cl1, Cx3cr1, Cyba, Cybb, Dbn1, Ddc, Ddn, Dixdc1, Dlg1, Dpysl3, Dpysl5, Drp2, Dtnbp1, Efna2, Eno2, Entpd2, Ephb2, Erc2, Frmd7, Fzd3, Gabarapl1, Gap43, Gdpd5, Gria3, Gria4, Grik…	GO:0044297
626	⊕	GO:CC	GO:0036477	somatodendritic compartment	9.03e-18	17.04	1109	2330	186	16.77	Abi3bp, Acan, Ache, Ada, Adam11, Adora1, Agrp, Aif1, Akap12, Alcam, Anxa5, Apoe, Arhgap44, Asic1, Asic2, Atp1a3, Atp2b2, Bace1, Begain, Bmpr1b, Bnip3, Cacna1g, Casp3, Ccr2, Cd40, Cdkl5, Cfl1, Ckb, Ckmt1, Clip2, Clu, Cnga3, Cnn3, Cntnap2, Cpe, Cpt1c, Crhr2, Csf1r, Cx3cl1, Cx3cr1, Cyba, Cybb, Dbn1, Ddc, Ddn, Dixdc1, Dlg1, Dlg4, Dnm3, Dpysl5, Drp2, Dtnbp1, Efna2, Eno2, Ephb2, Ephb3, Erc2, Fat3, Frmd…	GO:0036477
1088	⊕	GO:BP	GO:0009790	embryo development	1.4e-17	16.85	1247	2286	201	16.12	Acvr1c, Ada, Adamts3, Adipoq, Aff3, Ahdc1, Aldh1a1, Aldh1a2, Alx4, Amot, Apln, Aplnr, Arhgdig, Asf1b, Atp2b2, Atp8a2, B4galt5, C6, Camsap3, Casp3, Ccdc134, Ccnb1, Ccnb2, Ccsap, Cdk20, Cdkn1a, Cdkn1c, Cdon, Cenpu, Cep290, Cfl1, Chrdl1, Cited2, Cmtm3, Cntnap2, Col11a1, Col12a1, Col18a1, Col1a1, Col27a1, Col2a1, Col3a1, Col4a2, Col5a1, Col5a2, Col6a1, Col8a1, Cpt2, Crabp2, Cthrc1, Cubn, Dbn1, Dchs1,…	GO:0009790
713	⊕	GO:BP	GO:0048589	developmental growth	1.73e-17	16.76	788	2286	145	18.4	Acacb, Acvr1c, Adrb3, Agrn, Agtr2, Alcam, Apoe, Arhgap4, Ascl3, Aspm, Atp8a2, Auts2, Bmpr1b, Cav3, Ccn4, Ccnb1, Ccnd2, Cdh1, Cdk1, Cdkl5, Cdkn1a, Cdkn1c, Cela1, Cfl1, Chrna1, Cited2, Cntnap2, Col14a1, Col27a1, Col3a1, Col6a1, Comp, Crabp2, Crhr2, Csf1, Csf1r, Cxcr4, Cyfip2, Dbn1, Dclk1, Ddr2, Dlg1, Dll1, Epb41l5, Evc, Fgfr1, Fgfr2, Fn1, Foxs1, Fzd7, Fzd9, Gamt, Gap43, Gas1, Gdf9, Gjd4, Gli1, Gli2…	GO:0048589
223	⊕	GO:BP	GO:0009628	response to abiotic stimulus	2.15e-17	16.67	1312	2286	208	15.85	Abat, Abcc8, Acadm, Acadvl, Acot2, Actb, Ada, Adam8, Adipoq, Adora1, Adrb3, Agrp, Akap12, Alas2, Angpt4, Apobec1, Aqp5, Arpp21, Arsb, Asic1, Asic2, Atp1a1, Atp1a3, Atp2b2, Atp8a2, Aurkb, Bace1, Bard1, Bcl3, Bmf, Bnip3, Brsk1, Casp3, Cav3, Ccna2, Ccnd1, Ccnd2, Ccr2, Cd40, Cdkn1a, Chrnb2, Cidea, Cited2, Cldn3, Clpb, Cnn2, Cntnap2, Col11a1, Col18a1, Col1a1, Col3a1, Col6a1, Col6a2, Col6a3, Cpt1b, Crb…	GO:0009628
1020	⊕	GO:BP	GO:0016310	phosphorylation	2.54e-17	16.6	1462	2286	225	15.39	Actb, Acvr1c, Adipoq, Adtrp, Agrn, Aif1, Ak5, Akap12, Aktip, Amhr2, Angpt4, Apln, Aplnr, Atxn7, Aurkb, Bank1, Bard1, Birc5, Bmpr1b, Brsk1, Brsk2, Bub1, Bub1b, Camk1d, Camk1g, Camk2n2, Camkk1, Camkk2, Ccnb1, Ccnd1, Ccnd2, Ccnd3, Cd109, Cd36, Cd40, Cd44, Cd86, Cdca8, Cdk1, Cdk14, Cdk18, Cdk20, Cdkl1, Cdkl2, Cdkl5, Cdkn1a, Cdkn1c, Cdkn2c, Cdon, Cit, Ckb, Ckmt1, Ckmt2, Cks2, Clcf1, Cldn19, Cldn3, Cli…	GO:0016310
591	⊕	GO:BP	GO:0048667	cell morphogenesis involved in neuron differentiation	6.76e-17	16.17	644	2286	125	19.41	Abi3bp, Ablim1, Ache, Actb, Adgrb3, Agrn, Alcam, Apoe, Arhgap4, Arhgap44, Atp2b2, Atp8a2, Auts2, B4galt5, Bmpr1b, Brsk1, Brsk2, Cdh1, Cdh11, Cdh2, Cdkl5, Celsr2, Cfl1, Chodl, Chrnb2, Cntn2, Cntnap2, Col25a1, Crabp2, Csf1r, Cul7, Cyfip2, Dbn1, Dclk1, Diaph1, Dixdc1, Dlg4, Dnm3, Dpysl5, Dtnbp1, Efna2, Efna4, Egr2, Emb, Enah, Ephb2, Ephb3, Erbb2, Etv4, Fat3, Fn1, Fzd3, Gap43, Gas1, Gli2, Golga4, Hmc…	GO:0048667
376	⊕	GO:BP	GO:0050767	regulation of neurogenesis	7.05e-17	16.15	467	2286	101	21.63	Abcc8, Acan, Ache, Apoe, Arhgap4, Aspa, Aspm, Bhlhe41, Cdh1, Cdkl5, Cdon, Chodl, Cip2a, Clcf1, Crabp2, Csf1r, Cul7, Cx3cl1, Cx3cr1, Cxcr4, Daam2, Dbn1, Dixdc1, Dlg4, Dll1, Dpysl5, E2f1, Egfr, Egr2, Enpp2, Ephb2, Etv5, F2, Fn1, Fzd3, Golga4, Hap1, Hapln2, Heyl, Id2, Idh2, Igf1, Islr2, Kctd11, Kifap3, Kit, Ldlr, Lingo1, Mag, Man2a1, Marcks, Mbp, Mdk, Mt3, Mtor, Mycn, Myrf, Nog, Nos1, Pak3, Pitx3, P…	GO:0050767
24	⊕	GO:CC	GO:0099081	supramolecular polymer	7.84e-17	16.11	1065	2330	178	16.71	1700029J07Rik, Actb, Actg2, Adamts10, Ahnak2, Aif1, Aif1l, Amot, Ank2, Anxa5, Apoe, Arhgap18, Arhgap4, Aspm, Aurkb, Avil, Birc5, Camsap3, Capn6, Cav3, Ccsap, Cdk1, Cenpe, Cfap52, Chmp4c, Ckap2, Clip2, Clip3, Clmp, Col11a1, Col11a2, Col1a1, Col1a2, Col27a1, Col28a1, Col2a1, Col3a1, Col4a1, Col4a2, Col4a5, Col5a1, Col5a2, Col5a3, Col6a1, Coro1a, Cotl1, Dbn1, Diaph1, Diaph3, Dlg1, Dnah7b, Dnm1, Dnm3…	GO:0099081
1677	⊕	KEGG	map04512	ECM-receptor interaction	9.5e-17	16.02	89	1107	45	50.56	Agrn, Cd36, Cd44, Chad, Col1a1, Col1a2, Col2a1, Col4a1, Col4a2, Col4a5, Col6a1, Col6a2, Col6a3, Col6a6, Col9a1, Col9a2, Comp, Dmp1, Fn1, Fras1, Frem1, Frem2, Hmmr, Hspg2, Itga10, Itga11, Itga2, Itga4, Itga5, Itga7, Itga9, Itgb3, Itgb8, Lama2, Lamb1, Lamb3, Lamc1, Reln, Sdc1, Spp1, Sv2a, Thbs1, Thbs3, Thbs4, Tnc	map04512
965	⊕	GO:BP	GO:0022407	regulation of cell-cell adhesion	9.92e-17	16	498	2286	105	21.08	Actb, Ada, Adam19, Adam8, Adipoq, Adtrp, Aif1, Alox12, C1qtnf1, Card11, Casp3, Ccdc88b, Ccr2, Cd300a, Cd37, Cd44, Cd46, Cd83, Cd86, Cdh1, Ceacam2, Celsr2, Chst2, Cited2, Coro1a, Cx3cl1, Dlg1, Dpp4, Emilin1, Emilin2, Epb41l5, Ephb3, Erbb2, Fermt3, Fgl2, Foxj1, Gimap5, H2-Aa, H2-DMb2, H2-Ob, Havcr2, Hfe, Icos, Igf1, Igf2, Igfbp2, Il12a, Il15, Il1rl2, Il2ra, Il2rg, Il4ra, Il6ra, Itga4, Itgal, Kif26b…	GO:0022407
797	⊕	GO:BP	GO:0060429	epithelium development	1.1e-16	15.96	1305	2286	205	15.71	Acadvl, Acat1, Actb, Adamts12, Adamts16, Adamtsl2, Adipoq, Agt, Agtr2, Aldh1a1, Aldh1a2, Alox12, Alx4, Ampd2, Aplnr, Apold1, Arhgef26, Ascl3, Atp2b2, Basp1, Bdh2, Brsk1, Brsk2, Camsap3, Car2, Casp3, Cav3, Ccnd1, Cd109, Cd34, Cd44, Cdh2, Cdk1, Cdk20, Cdkn1a, Cdkn1c, Cep290, Ces1e, Ces1f, Cfl1, Cited2, Cldn3, Cldn5, Cnn3, Col18a1, Col27a1, Col2a1, Col4a1, Col5a1, Col6a1, Crb3, Crhr2, Crlf1, Csf1, C…	GO:0060429
113	⊕	GO:BP	GO:0009893	positive regulation of metabolic process	1.46e-16	15.84	3725	2286	460	12.35	Abat, Abcc8, Abcg4, Abhd6, Ablim1, Ache, Actb, Actg2, Adam19, Adam8, Adcyap1r1, Adipoq, Adora1, Adrb3, Adtrp, Agrn, Agt, Agtpbp1, Agtr2, Aif1, Akap12, Aktip, Aldh1a2, Alox12, Alx4, Amer1, Angpt4, Ank2, Apln, Aplnr, Apobec1, Apoe, Apoh, Arid3b, Asb11, Asb5, Ascl3, Atad2, Atxn7, Aurkb, Auts2, Bambi, Bank1, Barhl1, Bcl3, Birc3, Birc5, Blnk, Bmpr1b, Bnip3, C1qtnf1, C1qtnf2, C1qtnf3, Camk1d, Camkk2, C…	GO:0009893
616	⊕	GO:BP	GO:0006952	defense response	1.71e-16	15.77	1837	2286	264	14.37	Abi3bp, Acp5, Ada, Adam8, Adamts12, Adamts4, Adcy7, Adipoq, Adora1, Agtr2, Aif1, Ankfn1, Aoah, Apobec1, Apobec3, Apoe, Aqp4, Asic1, Aurkb, Bace2, Batf2, Bcl3, Bmpr1b, Bnip3, C1qa, C1qb, C1qc, C1qtnf3, C1ra, C6, C9, Camk1d, Casp3, Ccdc88b, Ccn4, Ccr2, Cd300a, Cd300lf, Cd36, Cd37, Cd40, Cd68, Cd86, Cela1, Cers6, Cfd, Cfp, Chil3, Chst1, Chst2, Clcf1, Clec4a3, Clec4e, Clpb, Clu, Cntnap2, Col6a1, Coro…	GO:0006952
109	⊕	GO:BP	GO:1901700	response to oxygen-containing compound	1.86e-16	15.73	2004	2286	282	14.07	Abat, Abcb4, Abcc8, Ache, Acp5, Actb, Acvr1c, Ada, Adcy3, Adcy7, Adcyap1r1, Adipoq, Agrn, Agrp, Agt, Agtr2, Akap12, Aldh1a1, Aldh1a2, Aldob, Anxa5, Apobec1, Aqp4, Atp1a3, Atp2a2, Bace1, Birc5, Bnip3, Brsk2, Car2, Casp3, Ccna2, Ccnd3, Cd36, Cd68, Cd86, Cda, Cdc6, Cdh1, Cdk1, Cdo1, Ceacam2, Ces1e, Ces1f, Cfl1, Chrna2, Chrnb2, Cib2, Cldn3, Cldn5, Cldn7, Cnga3, Col18a1, Col1a1, Col3a1, Col6a1, Col6a2…	GO:1901700
1121	⊕	GO:BP	GO:1902533	positive regulation of intracellular signal transduction	2.23e-16	15.65	1133	2286	184	16.24	Ada, Adam8, Adcyap1r1, Adipoq, Adora1, Adra2b, Adrb3, Agrn, Agt, Akap12, Apoe, Arfgef1, Aurkb, Auts2, Bank1, Birc5, C1qtnf1, C1qtnf2, C1qtnf3, Card11, Ccdc88a, Ccr2, Cd36, Cd40, Cd44, Cd86, Cdca8, Cdh2, Cdon, Cited2, Clu, Col3a1, Cracr2a, Crhr2, Csf1, Csf1r, Cspg4, Cx3cl1, Cx3cr1, Ddr2, Ddx60, Dhx58, Dixdc1, Dnajc27, Dock2, Dok1, Dok2, Dok4, Dusp15, Eda, Eda2r, Egfr, Epor, Erbb2, Ern1, F2, F2rl3,…	GO:1902533
426	⊕	GO:BP	GO:0001525	angiogenesis	2.32e-16	15.63	563	2286	113	20.07	Abcc8, Adam12, Adam8, Adamts9, Adgra2, Adgrb2, Adgrb3, Adra2b, Adtrp, Amot, Angpt4, Anpep, Apln, Aplnr, Apoh, Apold1, Arhgap22, C6, Ccdc134, Ccr2, Cd34, Cd40, Cela1, Cldn5, Col18a1, Col27a1, Col4a1, Col4a2, Col8a1, Col8a2, Creb3l1, Crhr2, Cspg4, Cx3cl1, Cx3cr1, Cxcl10, Cxcr4, Cybb, Dll1, E2f2, Egln1, Emilin1, Emilin2, Ephb2, Ephb3, Fap, Fgf6, Fgfr1, Fn1, Gadd45a, Gpr4, Gpx1, Hk2, Igf2, Il12a, Ism…	GO:0001525
1027	⊕	GO:BP	GO:0045321	leukocyte activation	2.45e-16	15.61	1033	2286	172	16.65	Actb, Ada, Adam8, Aif1, Bank1, Batf2, Batf3, Bcl3, Blnk, C1qa, Card11, Casp3, Ccdc88b, Ccnd3, Ccr2, Cd300a, Cd300lf, Cd37, Cd40, Cd44, Cd46, Cd79b, Cd83, Cd84, Cd86, Cdkn1a, Chrnb2, Clcf1, Clec4e, Clu, Coro1a, Cracr2a, Csf1r, Cx3cl1, Cx3cr1, Dlg1, Dll1, Dnajb9, Dock2, Dpp4, Egr1, Ephb2, Erbb2, Exo1, Fanca, Fancd2, Fcer1a, Fcer1g, Fgl2, Fkbp1b, Fn1, Fnip1, Foxj1, Fzd7, Fzd9, Gimap5, H2-Aa, H2-DMb2…	GO:0045321
1082	⊕	GO:BP	GO:0070848	response to growth factor	2.47e-16	15.61	764	2286	139	18.19	Acvr1c, Adamts12, Adamts3, Adamts7, Adamtsl2, Adgra2, Agt, Agtr2, Amhr2, Apln, Aspn, Bambi, Bmpr1b, Casp3, Cav3, Ccna2, Cd109, Cd44, Cdkn1c, Cfl1, Chrdl1, Cidea, Cilp, Cited2, Cldn5, Col1a1, Col1a2, Col2a1, Col3a1, Col4a2, Comp, Coro1a, Creb3l1, Crim1, Ctsk, Cx3cr1, Cyfip2, Dbn1, Ddr2, Dlg1, Dll1, E2f1, Egfr, Egr1, Emilin1, Epb41l5, Erbb2, Ern1, Fbn1, Fbn2, Fgf5, Fgf6, Fgfr1, Fgfr2, Fgfr4, Fndc4,…	GO:0070848
1102	⊕	GO:BP	GO:0071363	cellular response to growth factor stimulus	2.97e-16	15.53	734	2286	135	18.39	Acvr1c, Adamts12, Adamts3, Adamts7, Adamtsl2, Adgra2, Agt, Agtr2, Amhr2, Apln, Aspn, Bambi, Bmpr1b, Casp3, Cav3, Ccna2, Cd109, Cd44, Cdkn1c, Cfl1, Chrdl1, Cidea, Cilp, Cited2, Cldn5, Col1a1, Col1a2, Col2a1, Col3a1, Col4a2, Comp, Coro1a, Creb3l1, Crim1, Ctsk, Cx3cr1, Cyfip2, Dbn1, Ddr2, Dlg1, Dll1, E2f1, Egfr, Egr1, Emilin1, Epb41l5, Erbb2, Ern1, Fbn1, Fbn2, Fgf5, Fgf6, Fgfr1, Fgfr2, Fgfr4, Folr1,…	GO:0071363
613	⊕	GO:BP	GO:0030036	actin cytoskeleton organization	3.4e-16	15.47	696	2286	130	18.68	Abi3bp, Actb, Add2, Aif1, Aif1l, Amot, Anln, Antxr1, Arfgef1, Arhgap18, Arhgap25, Arhgap28, Arhgap44, Asap3, Auts2, Avil, Brsk2, Cav3, Ccdc88a, Cdc42ep5, Cfl1, Cldn19, Cldn3, Cnn2, Cnn3, Coro1a, Cotl1, Crhr2, Csf1r, Cx3cl1, Cyfip2, Daam2, Dbn1, Diaph1, Diaph3, Dixdc1, Dlg1, Dock2, Dpysl3, Dtnbp1, Ect2, Elmo1, Eln, Enah, Epb41l3, Epb41l4b, Epb41l5, Epha3, Fat1, Fgd1, Fhl3, Fhod1, Foxj1, Frmd7, Fsc…	GO:0030036
14	⊕	GO:CC	GO:0099512	supramolecular fiber	4.3e-16	15.37	1058	2330	175	16.54	1700029J07Rik, Actb, Actg2, Adamts10, Ahnak2, Aif1, Aif1l, Amot, Ank2, Anxa5, Apoe, Arhgap18, Arhgap4, Aspm, Aurkb, Avil, Birc5, Camsap3, Capn6, Cav3, Ccsap, Cdk1, Cenpe, Cfap52, Chmp4c, Ckap2, Clip2, Clip3, Clmp, Col11a1, Col11a2, Col1a1, Col1a2, Col27a1, Col28a1, Col2a1, Col3a1, Col5a1, Col5a2, Col5a3, Col6a1, Coro1a, Cotl1, Dbn1, Diaph1, Diaph3, Dlg1, Dnah7b, Dnm1, Dnm3, Dpysl3, Efemp2, Efhb, …	GO:0099512
895	⊕	GO:BP	GO:0002376	immune system process	4.5e-16	15.35	2866	2286	371	12.94	Acp5, Actb, Ada, Adam8, Adcy7, Add2, Adgre1, Adipoq, Adora1, Adtrp, Aif1, Alas2, Alcam, Apobec3, Apoe, Aqp4, Aurkb, Bank1, Batf2, Batf3, Bcl3, Bcl6b, Blnk, C1qa, C1qb, C1qc, C1ra, C6, C9, Camk1d, Car2, Card11, Casp3, Ccdc88b, Ccnb2, Ccnd3, Ccr10, Ccr2, Cd248, Cd300a, Cd300c2, Cd300lf, Cd34, Cd36, Cd37, Cd40, Cd44, Cd46, Cd68, Cd79b, Cd83, Cd84, Cd86, Cdkn1a, Ceacam2, Ceacam20, Cfd, Cfp, Chrnb2, C…	GO:0002376
635	⊕	GO:MF	GO:0008092	cytoskeletal protein binding	4.85e-16	15.31	1010	2314	180	17.82	Abi3bp, Ablim1, Actb, Actr3b, Add2, Agbl1, Agtpbp1, Aif1, Aif1l, Aldob, Ank2, Ankrd35, Anln, Antxr1, Apoe, Arfgef1, Arl4c, Atp1a1, Avil, Birc5, Brsk1, Camsap3, Capn6, Cav3, Ccdc69, Ccdc88a, Ccdc88b, Ccsap, Cdh1, Ceacam2, Cenpe, Cenpf, Cfl1, Clip2, Clip3, Clu, Cnga3, Cnn2, Cnn3, Cobll1, Coro1a, Cotl1, Ctnna3, Cxcr4, Daam2, Dbn1, Dclk1, Diaph1, Diaph3, Dixdc1, Dlg1, Dlg4, Dnm1, Dnm3, Dpysl3, Egfr, …	GO:0008092
966	⊕	GO:BP	GO:0002694	regulation of leukocyte activation	5.4e-16	15.27	577	2286	114	19.76	Actb, Ada, Adam8, Aif1, Bank1, Card11, Casp3, Ccdc88b, Ccr2, Cd300a, Cd300lf, Cd37, Cd40, Cd46, Cd83, Cd84, Cd86, Cdkn1a, Chrnb2, Clcf1, Coro1a, Csf1r, Dlg1, Dpp4, Ephb2, Erbb2, Fanca, Fancd2, Fgl2, Fn1, Foxj1, Gimap5, H2-Aa, H2-DMb2, H2-Ob, Havcr2, Hfe, Icos, Id2, Igf1, Igf2, Igfbp2, Il12a, Il15, Il1rl1, Il1rl2, Il27ra, Il2ra, Il2rg, Il4ra, Il5, Inpp5d, Itgal, Kmt5c, Laptm5, Lbp, Ldlr, Lgals3, L…	GO:0002694
975	⊕	GO:BP	GO:0006468	protein phosphorylation	5.4e-16	15.27	1229	2286	194	15.79	Actb, Acvr1c, Adipoq, Adtrp, Agrn, Aif1, Aktip, Amhr2, Angpt4, Aplnr, Aurkb, Bank1, Birc5, Bmpr1b, Brsk1, Brsk2, Bub1, Bub1b, Camk1d, Camk1g, Camkk1, Camkk2, Ccnb1, Ccnd1, Ccnd2, Ccnd3, Cd109, Cd36, Cd40, Cd44, Cd86, Cdca8, Cdk1, Cdk14, Cdk18, Cdk20, Cdkl1, Cdkl2, Cdkl5, Cdkn1a, Cdon, Cit, Clcf1, Cldn19, Cldn3, Clip3, Crlf1, Csf1r, Cspg4, Cx3cl1, Cx3cr1, Dapk1, Dclk1, Ddr2, Dtnbp1, Dyrk2, Ect2, E…	GO:0006468
937	⊕	GO:BP	GO:0002684	positive regulation of immune system process	5.56e-16	15.26	1118	2286	181	16.19	Actb, Ada, Adam8, Aif1, Aurkb, Blnk, C1qa, C1qb, C1qc, C1ra, C6, C9, Camk1d, Car2, Card11, Ccdc88b, Ccr2, Cd300a, Cd300lf, Cd36, Cd37, Cd40, Cd46, Cd79b, Cd83, Cd86, Cdkn1a, Cfd, Cfp, Chrnb2, Clcf1, Clec4e, Clpb, Cmtm3, Coro1a, Csf1, Csf1r, Cx3cl1, Cx3cr1, Cxcl1, Cxcl10, Cyba, Ddx60, Dhx58, Dnajb9, Dpp4, Ephb2, Fbxl2, Fcer1a, Fcer1g, Fcgr1, Ffar2, Foxj1, Fyb, Gimap5, Gpsm3, Gsdme, H2-Aa, H2-DMa, …	GO:0002684
1309	⊕	GO:MF	GO:0050839	cell adhesion molecule binding	5.59e-16	15.25	292	2314	78	26.71	Adam8, Ccn4, Cd46, Cdh1, Cdh11, Cdh2, Cdh22, Cdh24, Cib2, Cldn7, Cnga3, Cntn2, Col16a1, Col3a1, Comp, Cpe, Ctnna3, Cx3cl1, Dchs1, Egfr, Emb, Emilin1, Ern1, Fap, Fbn1, Fermt3, Fgfr1, Fn1, Gldn, Icam4, Igf1, Igf2, Isg15, Itga10, Itga11, Itga2, Itga4, Itga5, Itga9, Itgae, Itgal, Itgb2, Itgb3, Itgb8, Itgbl1, Kirrel3, Lamb1, Lcp1, Mmp14, Nectin1, Nfasc, Nlgn2, Nlgn3, Nos2, Nrcam, Nrxn2, Pirb, Postn, P…	GO:0050839
99	⊕	GO:BP	GO:0051641	cellular localization	6.65e-16	15.18	3506	2286	435	12.41	Abat, Abcc8, Actb, Acvr1c, Adam11, Adcyap1r1, Adipoq, Adora1, Adtrp, Agrn, Agtpbp1, Agtr2, Akain1, Aktip, Amot, Amph, Ank2, Ankfn1, Ankle1, Anxa5, Aplnr, Apobec1, Apoe, Aqp4, Arfgef1, Arhgap44, Arhgdig, Arl11, Arl4c, Arrdc1, Asic1, Asic2, Aspm, Atg4a-ps, Atg9b, Atp2a2, Atp2b2, Aurkb, Bard1, BC034090, Bcl3, Bdh2, Birc5, Brsk1, Brsk2, Bub1b, C1qtnf3, Camsap3, Cav3, Ccdc88a, Ccdc88b, Ccnb1, Ccr2, Cd…	GO:0051641
459	⊕	GO:BP	GO:0098657	import into cell	6.78e-16	15.17	911	2286	156	17.12	Abcc8, Ache, Actb, Adipoq, Aif1, Amph, Ank2, Apln, Apoc1, Apoe, Arhgap25, Atp1a1, Atp1a3, Atp1b2, Camk1d, Cav3, Ccr2, Cd300a, Cd300lf, Cd302, Cd36, Ceacam2, Cfp, Clcn5, Clip3, Clu, Cnga3, Cnn2, Coro1a, Cubn, Cxcl16, Cyba, Dennd1c, Diaph1, Dlg1, Dlg4, Dll1, Dnm1, Dnm3, Dock2, Dtnbp1, Elmo1, Enpp2, Epha3, Epn3, Fabp3, Fcer1g, Fcgr1, Gm19410, Gpc3, Gpm6b, Grm1, Hap1, Hfe, Hmmr, Ifitm3, Il15, Il2rg, …	GO:0098657
233	⊕	GO:MF	GO:0097367	carbohydrate derivative binding	7.13e-16	15.15	2257	2314	329	14.58	Abca4, Abcb4, Abcc3, Abcc8, Abcg3, Abcg4, Abi3bp, Acacb, Acan, Actb, Actg2, Actr3b, Acvr1c, Ada, Adamts15, Adcy3, Adcy7, Adipoq, Adora1, Agrn, Ak5, Amhr2, Apoe, Apoh, Arl11, Arl4c, Atad2, Atp10a, Atp13a5, Atp1a1, Atp1a3, Atp2a2, Atp2b2, Atp8a2, Atp8b4, Aurkb, Bbs10, Bgn, Bmpr1b, Brsk1, Brsk2, Bub1, Bub1b, Camk1d, Camk1g, Camkk1, Camkk2, Ccn4, Cd33, Cd44, Cda, Cdc6, Cdk1, Cdk14, Cdk18, Cdk20, Cdkl…	GO:0097367
161	⊕	GO:BP	GO:0007267	cell-cell signaling	7.22e-16	15.14	1381	2286	211	15.28	Abat, Abcc8, Abhd6, Ache, Acvr1c, Adipoq, Adora1, Agrn, Agtr2, Akap12, Ank2, Anxa5, Apln, Apoe, Arhgap44, Asic1, Atp2a2, Atp2b2, Bace1, Begain, Birc5, Brsk1, Brsk2, C1qtnf1, C1qtnf3, Cacna1g, Car2, Ccr2, Cd300a, Cd34, Cd68, Cdc20, Cdh1, Cdh11, Cdh2, Cdkl5, Cfl1, Chrdl1, Chrna1, Chrna2, Chrnb1, Chrnb2, Chrng, Clcf1, Cntnap2, Cpe, Crhr2, Cry2, Cx3cl1, Cx3cr1, Dbn1, Dlg1, Dlg4, Dlgap1, Dll1, Dnm1, D…	GO:0007267
615	⊕	GO:BP	GO:0010975	regulation of neuron projection development	9.74e-16	15.01	559	2286	111	19.86	Abi3bp, Ache, Adgrb3, Agrn, Apoe, Arhgap4, Arhgap44, Arsb, Atp1b2, Atp8a2, Avil, Brsk1, Brsk2, Camk1d, Ccdc88a, Cdc20, Cdh1, Cdh2, Cdkl5, Cfl1, Chodl, Chrnb2, Crabp2, Cspg4, Cul7, Cx3cl1, Dbn1, Ddr2, Diaph1, Dixdc1, Dlg4, Dnm3, Dpysl3, Dpysl5, Dtnbp1, Epha3, Ephb2, Ephb3, Epor, Fat3, Fgfr1, Fkbp1b, Fn1, Frmd7, Golga4, Hap1, Islr2, Itm2c, Kif3c, Lpar1, Lzts1, Mag, Marcks, Mark1, Mbp, Mdk, Mfsd2a, …	GO:0010975
439	⊕	GO:BP	GO:0042063	gliogenesis	1.55e-15	14.81	388	2286	87	22.42	Abcc8, Acan, Aspa, Atp1b2, B4galt5, Bace2, Bnip3, C1qa, Ccr2, Cdh2, Cdkn2c, Cers6, Clcf1, Clu, Cntnap2, Col3a1, Col6a1, Crb1, Csf1, Csf1r, Cspg4, Cx3cl1, Cx3cr1, Daam2, Dll1, Dusp15, E2f1, Egfr, Egr2, Enpp2, Erbb2, Etv5, F2, Fgf5, Fn1, Gap43, Gpm6b, Hapln2, Id2, Idh2, Igf1, Lama2, Lamb1, Large1, Ldlr, Lingo1, Lpar1, Mag, Mal, Matn2, Mdk, Mmp14, Mtor, Mxra8, Mycn, Myrf, Nab2, Ncmap, Ndn, Nlgn3, No…	GO:0042063
1062	⊕	GO:BP	GO:0030097	hemopoiesis	1.69e-15	14.77	1054	2286	172	16.32	Actb, Ada, Adam8, Add2, Adipoq, Agpat5, Alas2, Ankle1, Anln, Apobec3, Arl11, Batf2, Batf3, Bcl3, C1qc, Car2, Card11, Casp3, Ccdc134, Ccn4, Ccr2, Cd109, Cd300lf, Cd34, Cd46, Cd79b, Cd83, Cdkn1c, Cited2, Clcf1, Clec4e, Clpb, Cnn2, Col24a1, Cracr2a, Csf1, Csf1r, Ctsk, Cxcl1, Diaph3, Dll1, Dnajb9, Dock2, Dpp4, Efna2, Egr1, Epor, Erbb2, Esco2, Fanca, Fancd2, Fasn, Fbn1, Fcer1g, Fgl2, Fnip1, Foxj1, Fzd…	GO:0030097
174	⊕	GO:BP	GO:0044057	regulation of system process	2.04e-15	14.69	618	2286	118	19.09	Abat, Abcc8, Acacb, Ada, Adipoq, Adora1, Adra2b, Agrn, Agt, Agtr2, Aif1, Ank2, Apln, Apoe, Asic2, Atp1a1, Atp2a2, C1qtnf1, Cacna1g, Cav3, Ccn4, Chrna2, Chrnb2, Cntnap2, Crhr2, Cry2, Ctnna3, Cx3cl1, Cyba, Dbn1, Dlg1, Dlg4, Dsc2, Dusp5, Egfr, Egr2, Fabp5, Fgfr1, Fkbp1b, Gdf9, Gpr35, Grin2d, Grip2, Grm1, Hopx, Igf1, Inha, Irx3, Irx5, Itga2, Itga4, Itga9, Jarid2, Kcnc4, Kcnh2, Kit, Mag, Mmp2, Mstn, M…	GO:0044057
144	⊕	GO:MF	GO:0043168	anion binding	2.25e-15	14.65	2470	2314	351	14.21	Abat, Abca4, Abcb4, Abcc3, Abcc8, Abcg3, Abcg4, Acacb, Acadl, Acadm, Acads, Acadsb, Acadvl, Acat1, Acox2, Actb, Actg2, Actr3b, Acvr1c, Adap1, Adcy3, Adcy7, Adipoq, Agrn, Ak5, Akr1b10, Alas2, Amer1, Amhr2, Amy1, Apoc1, Arhgap9, Arl11, Arl4c, Atad2, Atp10a, Atp13a5, Atp1a1, Atp1a3, Atp2a2, Atp2b2, Atp8a2, Atp8b4, Aurkb, Avil, Bbs10, Bmpr1b, Brsk1, Brsk2, Bub1, Bub1b, Camk1d, Camk1g, Camkk1, Camkk2,…	GO:0043168
612	⊕	GO:BP	GO:0006954	inflammatory response	2.51e-15	14.6	842	2286	146	17.34	Abi3bp, Acp5, Ada, Adam8, Adamts12, Adcy7, Adipoq, Adora1, Agtr2, Aif1, Aoah, Apoe, Bace2, Bmpr1b, C1qa, C1qtnf3, Camk1d, Casp3, Ccn4, Ccr2, Cd300a, Cd36, Cd68, Cela1, Cers6, Chil3, Chst1, Chst2, Clcf1, Clu, Cntnap2, Col6a1, Csf1, Csf1r, Ctss, Cx3cl1, Cx3cr1, Cxcl1, Cxcl10, Cxcl9, Cyba, Cybb, Egfr, Ephb2, Ephx2, F2, F8, Fanca, Fancd2, Fasn, Fbxl2, Fcer1a, Fcer1g, Fcgr1, Ffar2, Fn1, Fndc4, Gpr4, G…	GO:0006954
1094	⊕	GO:MF	GO:0005102	signaling receptor binding	2.74e-15	14.56	1591	2314	249	15.65	Acvr1c, Adam8, Adipoq, Adora1, Adrb3, Agrn, Agrp, Agt, Angpt4, Angptl1, Angptl2, Anxa5, Apln, Apoe, Atp1a3, Atp2a2, Atp2b2, Bambi, Bank1, Bex3, Bmp1, Btc, C1qtnf2, Casp3, Cblc, Ccdc88a, Ccn4, Ccnb1, Ccr2, Cd300lf, Cd36, Cd86, Cfl1, Cib2, Clcf1, Clec11a, Clu, Cmtm3, Cmtm5, Cmtm8, Cnpy4, Cnrip1, Col16a1, Col2a1, Col3a1, Comp, Cpe, Crhr2, Crlf1, Csf1, Cthrc1, Cx3cl1, Cx3cr1, Cxcl1, Cxcl10, Cxcl16, C…	GO:0005102
570	⊕	GO:MF	GO:0005518	collagen binding	2.88e-15	14.54	70	2314	34	48.57	Abi3bp, Ache, Aebp1, Antxr1, C1qtnf1, Col6a1, Col6a2, Comp, Crtap, Cspg4, Ctsk, Ctss, Ddr2, Dpp4, Hspg2, Itga10, Itga11, Itga2, Itga9, Lox, Lum, Mmp12, Mmp13, Mrc2, Nid1, Pak1, Pcolce, Podn, Serpinh1, Smad3, Sparc, Tgfbi, Thbs1, Thbs4	GO:0005518
668	⊕	GO:BP	GO:0061564	axon development	3.46e-15	14.46	546	2286	108	19.78	Ablim1, Ache, Actb, Agrn, Alcam, Apoe, Arhgap4, Atp8a2, Auts2, B4galt5, Bmpr1b, Brsk1, Brsk2, Casp3, Cdh1, Cdh11, Cdh2, Cdkl5, Chodl, Chrnb2, Cntn2, Cntnap2, Col25a1, Crabp2, Csf1r, Cyfip2, Dbn1, Dclk1, Diaph1, Dixdc1, Dpysl5, Efna2, Efna4, Egr2, Emb, Enah, Epb41l3, Ephb2, Ephb3, Erbb2, Etv4, Fkbp1b, Fn1, Folr1, Fzd3, Gap43, Gas1, Gli2, Golga4, Gpm6b, Hmcn2, Islr2, Itga4, L1cam, Lama2, Lgi1, Mag,…	GO:0061564
830	⊕	GO:CC	GO:0043025	neuronal cell body	3.82e-15	14.42	745	2330	134	17.99	Acan, Ache, Ada, Adam11, Adora1, Agrp, Aif1, Akap12, Alcam, Anxa5, Apoe, Asic2, Atp1a3, Atp2b2, Bace1, Begain, Bmpr1b, Cacna1g, Casp3, Ccr2, Cd40, Cfl1, Ckb, Ckmt1, Cnga3, Cnn3, Cntnap2, Cpe, Crhr2, Csf1r, Cx3cl1, Cx3cr1, Cyba, Cybb, Dbn1, Ddc, Ddn, Dixdc1, Dlg1, Dpysl5, Drp2, Dtnbp1, Efna2, Eno2, Ephb2, Erc2, Frmd7, Fzd3, Gap43, Gdpd5, Gria3, Gria4, Grik4, Grin3a, Grip2, Grm1, Hdc, Hmcn2, Igf1, …	GO:0043025
575	⊕	GO:BP	GO:0031344	regulation of cell projection organization	5.91e-15	14.23	769	2286	136	17.69	Abi3bp, Ache, Adamts16, Adgrb3, Agrn, Anln, Apoe, Arhgap4, Arhgap44, Arsb, Atp1b2, Atp8a2, Auts2, Avil, Brsk1, Brsk2, Camk1d, Ccdc88a, Cd44, Cdc20, Cdc42ep5, Cdh1, Cdh2, Cdkl1, Cdkl5, Cfl1, Chodl, Chrnb2, Crabp2, Cspg4, Cul7, Cx3cl1, Daam2, Dbn1, Ddr2, Diaph1, Dixdc1, Dlg4, Dnm3, Dpysl3, Dpysl5, Dtnbp1, Enpp2, Epha3, Ephb2, Ephb3, Epor, Eps8l1, Fat3, Fgfr1, Fkbp1b, Fn1, Frmd7, Fscn1, Gap43, Golga…	GO:0031344
291	⊕	GO:BP	GO:0070887	cellular response to chemical stimulus	6.67e-15	14.18	2527	2286	331	13.1	Abcb4, Abcc8, Abcg3, Ache, Actb, Adam8, Adcy3, Adcy7, Adipoq, Adtrp, Agrn, Agrp, Agt, Agtr2, Ahrr, Aif1, Aldh1a1, Aldh1a2, Aldh3b1, Alox12, Angpt4, Anxa5, Apoe, Aqp4, Aqp5, As3mt, Asic2, Atp1a1, Atp1a3, Atp2a2, Bace1, Birc5, Bnip3, Brsk2, Camk1d, Car2, Casp3, Ccna2, Ccr10, Ccr2, Cd36, Cd68, Cd86, Cdc6, Cdh1, Cdk1, Ceacam2, Ces1e, Ces1f, Cfl1, Chrna2, Chrnb2, Cib2, Cited2, Col16a1, Col1a1, Col1a2,…	GO:0070887
638	⊕	GO:BP	GO:0120035	regulation of plasma membrane bounded cell projection organization	6.63e-15	14.18	754	2286	134	17.77	Abi3bp, Ache, Adamts16, Adgrb3, Agrn, Anln, Apoe, Arhgap4, Arhgap44, Arsb, Atp1b2, Atp8a2, Auts2, Avil, Brsk1, Brsk2, Camk1d, Ccdc88a, Cd44, Cdc20, Cdc42ep5, Cdh1, Cdh2, Cdkl1, Cdkl5, Cfl1, Chodl, Chrnb2, Crabp2, Cspg4, Cul7, Cx3cl1, Daam2, Dbn1, Ddr2, Diaph1, Dixdc1, Dlg4, Dnm3, Dpysl3, Dpysl5, Dtnbp1, Enpp2, Epha3, Ephb2, Ephb3, Epor, Eps8l1, Fat3, Fgfr1, Fkbp1b, Fn1, Frmd7, Fscn1, Gap43, Golga…	GO:0120035
29	⊕	GO:MF	GO:0042802	identical protein binding	7.19e-15	14.14	2376	2314	338	14.23	2310057M21Rik, Abat, Abcg3, Abcg4, Acacb, Acadl, Acadm, Acads, Acadsb, Acadvl, Acat1, Ache, Acox2, Actb, Add2, Adipoq, Adrb3, Alcam, Aldh1a1, Aldob, Amd1, Amhr2, Ampd2, Anxa5, Apln, Apobec3, Apoe, Apoh, Aqp4, Aqp5, Arhgap4, Arrdc1, Aspa, Bard1, Bcas1, Bcat1, Bex3, Bhlhe41, Birc5, Bmp1, Bnip3, Btbd1, C1qb, C1qtnf1, C1qtnf2, C1qtnf3, C1qtnf6, C1ra, Carnmt1, Caskin1, Cbr2, Ccdc88a, Ccr2, Cd300lf, Cd…	GO:0042802
2607	⊕	GO:BP	GO:0007156	homophilic cell adhesion via plasma membrane adhesion molecules	8.69e-15	14.06	166	2286	51	30.72	Cdh1, Cdh11, Cdh16, Cdh2, Cdh22, Cdh24, Cdhr4, Ceacam2, Celsr2, Dchs1, Dchs2, Dsc2, Dsc3, Emb, Fat1, Fat3, Hmcn1, Hmcn2, Kirrel3, Nectin1, Nrcam, Palld, Pcdh12, Pcdh15, Pcdh17, Pcdh7, Pcdhb10, Pcdhb14, Pcdhb15, Pcdhb16, Pcdhb17, Pcdhb18, Pcdhb19, Pcdhb20, Pcdhb22, Pcdhb3, Pcdhb5, Pcdhb9, Pcdhga11, Pcdhga12, Pcdhga6, Pcdhgc3, Pcdhgc4, Pik3cb, Plxnb2, Prtg, Ptprf, Ptprt, Ret, Robo1, Sdk2	GO:0007156
17	⊕	GO:CC	GO:0099080	supramolecular complex	1.07e-14	13.97	1424	2330	213	14.96	1700029J07Rik, Actb, Actg2, Adamts10, Ago4, Ahnak2, Aif1, Aif1l, Amot, Ank2, Anxa5, Apobec3, Apoe, Arhgap18, Arhgap4, Aspm, Aurkb, Avil, Bard1, Birc5, Btbd1, Bub1, Bub1b, Camsap3, Capn6, Carhsp1, Cav3, Ccnb1, Ccsap, Cdc20, Cdk1, Cenpe, Cenpf, Cenpm, Cenpu, Cfap52, Chmp4c, Ckap2, Clip2, Clip3, Clmp, Col11a1, Col11a2, Col1a1, Col1a2, Col27a1, Col28a1, Col2a1, Col3a1, Col4a1, Col4a2, Col4a5, Col5a1,…	GO:0099080
1009	⊕	GO:BP	GO:0002521	leukocyte differentiation	1.24e-14	13.91	680	2286	124	18.24	Actb, Ada, Adam8, Adipoq, Batf2, Batf3, Bcl3, C1qc, Car2, Card11, Ccn4, Ccr2, Cd109, Cd300lf, Cd46, Cd79b, Cd83, Cited2, Clcf1, Clec4e, Clpb, Cracr2a, Csf1, Csf1r, Ctsk, Diaph3, Dll1, Dnajb9, Dock2, Dpp4, Efna2, Egr1, Erbb2, Fanca, Fancd2, Fasn, Fbn1, Fcer1g, Fgl2, Fnip1, Foxj1, Fzd7, Fzd9, Gimap5, Gpc3, H2-Aa, Hcls1, Hells, Id2, Ifi204, Il12a, Il15, Il1rl1, Il1rl2, Il2ra, Il2rg, Il4ra, Il5, Il6r…	GO:0002521
1084	⊕	GO:BP	GO:0071495	cellular response to endogenous stimulus	1.35e-14	13.87	1321	2286	200	15.14	Acvr1c, Adamts12, Adamts3, Adamts7, Adamtsl2, Adgra2, Adipoq, Adtrp, Agrp, Agt, Agtr2, Aldh1a2, Amhr2, Anxa5, Apln, Aspn, Atp1a1, Bambi, Bmpr1b, Car2, Casp3, Cav3, Ccna2, Cd109, Cd44, Cdc6, Cdkn1c, Ceacam2, Cfl1, Chrdl1, Cidea, Cilp, Cited2, Cldn5, Col1a1, Col1a2, Col2a1, Col3a1, Col4a2, Col6a1, Comp, Coro1a, Creb3l1, Crhr2, Crim1, Cry2, Ctsk, Ctss, Cuzd1, Cx3cr1, Cyfip2, Dbn1, Ddr2, Dlg1, Dll1, …	GO:0071495
2116	⊕	KEGG	map04974	Protein digestion and absorption	1.61e-14	13.79	108	1107	47	43.52	Atp1a1, Atp1a3, Atp1b2, Atp1b4, Col11a1, Col11a2, Col12a1, Col13a1, Col14a1, Col15a1, Col16a1, Col18a1, Col1a1, Col1a2, Col22a1, Col23a1, Col24a1, Col25a1, Col26a1, Col27a1, Col28a1, Col2a1, Col3a1, Col4a1, Col4a2, Col4a5, Col5a1, Col5a2, Col5a3, Col6a1, Col6a2, Col6a3, Col6a6, Col7a1, Col8a1, Col8a2, Col9a1, Col9a2, Dpp4, Eln, Prcp, Slc1a1, Slc1a5, Slc36a2, Slc6a19, Slc8a3, Xpnpep2	map04974
931	⊕	GO:BP	GO:0048729	tissue morphogenesis	1.65e-14	13.78	651	2286	120	18.43	Actb, Actg2, Adam8, Adamts12, Adamts16, Agt, Agtr2, Ahdc1, Aldh1a1, Aldh1a2, Alox12, Aplnr, Brsk1, Brsk2, Camsap3, Car2, Casp3, Cav3, Cd44, Cdk20, Cep290, Cfl1, Cited2, Col11a1, Col3a1, Col4a1, Col5a1, Crb3, Csf1, Cthrc1, Cxcl10, Cxcr4, Dchs1, Dlg1, Dll1, Efemp2, Egfr, Egln1, Enah, Epb41l5, Epor, Etv4, Etv5, Fat1, Fgfr1, Fgfr2, Folr1, Fras1, Frem2, Frzb, Fzd3, Gli2, Gpc3, Gzf1, Heyl, Hoxa13, Hoxb…	GO:0048729
245	⊕	GO:BP	GO:0006629	lipid metabolic process	1.7e-14	13.77	1413	2286	210	14.86	Abca4, Abcg4, Abhd6, Acacb, Acadl, Acadm, Acads, Acadsb, Acadvl, Acat1, Acot2, Acox2, Adipoq, Adora1, Adtrp, Agpat5, Akr1b10, Aldh1a1, Aldh1a2, Aldh3b1, Aldh3b2, Alox12, Aoah, Apobec1, Apoc1, Apoe, Apoh, Atg4a-ps, Atp1a1, Avil, B3galt2, B3galt4, B3gnt5, B4galnt1, B4galt5, Bcat1, Bdh1, Bdh2, Bmpr1b, C1qtnf2, Cav3, Cds1, Ceacam2, Cers6, Ces1e, Ces1f, Ces2c, Chpt1, Cidea, Cln6, Cpt1b, Cpt1c, Cpt2, C…	GO:0006629
804	⊕	GO:BP	GO:0051962	positive regulation of nervous system development	1.74e-14	13.76	368	2286	82	22.28	Acan, Ache, Adgrb2, Adgrb3, Agrn, Apoe, Asic2, Aspa, Aspm, Cdkl5, Cdon, Chodl, Cip2a, Clcf1, Crabp2, Csf1r, Cul7, Cx3cl1, Cx3cr1, Cxcr4, Dbn1, Dixdc1, Dlg4, E2f1, Egfr, Egr2, Enpp2, Ephb2, Ephb3, Etv5, Fn1, Fzd3, Golga4, Hap1, Hapln2, Id2, Igf1, Il1rap, Islr2, Kit, Lrrn1, Mag, Man2a1, Marcks, Mdk, Mtor, Myrf, Nlgn2, Nlgn3, Nog, Pak3, Plxna3, Plxnb2, Ptn, Ptprf, Ptprz1, Reln, Rgs14, Rnf112, Robo1,…	GO:0051962
831	⊕	GO:BP	GO:0019538	protein metabolic process	1.83e-14	13.74	4653	2286	540	11.61	Acan, Actb, Acvr1c, Adam11, Adam12, Adam19, Adam23, Adam33, Adam8, Adamts10, Adamts12, Adamts14, Adamts15, Adamts16, Adamts17, Adamts19, Adamts2, Adamts20, Adamts3, Adamts4, Adamts7, Adamts8, Adamts9, Adipoq, Adtrp, Aebp1, Agbl1, Ago4, Agrn, Agt, Agtpbp1, Aif1, Aktip, Alas2, Amer1, Amhr2, Angpt4, Anpep, Aplnr, Apobec1, Apoc1, Apoe, Apoh, Apol6, Apold1, Arfgef1, Arrdc1, Asb10, Asb11, Asb15, Asb5, …	GO:0019538
655	⊕	GO:BP	GO:0007409	axonogenesis	2.3e-14	13.64	478	2286	97	20.29	Ablim1, Ache, Actb, Agrn, Alcam, Apoe, Arhgap4, Atp8a2, Auts2, B4galt5, Bmpr1b, Brsk1, Brsk2, Cdh1, Cdh11, Cdh2, Cdkl5, Chodl, Chrnb2, Cntn2, Cntnap2, Col25a1, Crabp2, Csf1r, Cyfip2, Dbn1, Dclk1, Diaph1, Dixdc1, Dpysl5, Efna2, Efna4, Egr2, Emb, Enah, Ephb2, Ephb3, Erbb2, Etv4, Fn1, Fzd3, Gap43, Gas1, Gli2, Golga4, Hmcn2, Islr2, Itga4, L1cam, Lama2, Lgi1, Mag, Matn2, Mbp, Mt3, Ndn, Nectin1, Nell2,…	GO:0007409
292	⊕	GO:CC	GO:0005911	cell-cell junction	3.09e-14	13.51	538	2330	105	19.52	Abcb4, Actb, Adcyap1r1, Amot, Ank2, Anxa5, Aqp4, Atp1a1, Atp2a2, Camsap3, Cav3, Ccdc85a, Ccdc85c, Ccnd1, Cd53, Cdca3, Cdh1, Cdh11, Cdh2, Cdh22, Cdh24, Ceacam2, Cfl1, Cgn, Cldn19, Cldn23, Cldn3, Cldn5, Cldn7, Cldn9, Clmp, Cntnap2, Col13a1, Coro1a, Crb1, Crb3, Ctnna3, Dbn1, Dchs2, Def6, Dlg1, Dlg4, Dll1, Dpp4, Dsc2, Dsc3, Ect2, Epb41l3, Epb41l4b, Epb41l5, Fat1, Fgfr4, Fhod1, Fndc1, Frmd4a, Frmd4b, …	GO:0005911
564	⊕	GO:BP	GO:0006996	organelle organization	3.59e-14	13.44	3489	2286	425	12.18	Abi3bp, Ablim1, Actb, Adamts16, Add2, Ago4, Agrn, Agtpbp1, Aif1, Aif1l, Aktip, Amot, Ank2, Ankfn1, Ankle1, Anln, Antxr1, Apoe, Arfgef1, Arhgap18, Arhgap25, Arhgap28, Arhgap44, Asap3, Aspm, Atg4a-ps, Atg9b, Atp23, Atp2a2, Atp2b2, Atp8a2, Atp8b4, Atxn7, Aurkb, Auts2, Avil, B4galnt1, Bace2, Bbs10, BC034090, Birc5, Bmf, Bnip3, Brsk1, Brsk2, Btc, Bub1, Bub1b, Camsap3, Capn6, Cav3, Ccdc13, Ccdc69, Ccdc…	GO:0006996
1498	⊕	GO:BP	GO:0048598	embryonic morphogenesis	3.59e-14	13.44	650	2286	119	18.31	Adipoq, Aff3, Ahdc1, Aldh1a1, Aldh1a2, Alx4, Amot, Apln, Aplnr, Atp2b2, Atp8a2, Casp3, Cdk20, Cdkn1c, Cdon, Cep290, Cfl1, Cited2, Col11a1, Col12a1, Col2a1, Col4a2, Col5a1, Col5a2, Col6a1, Col8a1, Crabp2, Cthrc1, Dlg1, Dll1, Dusp2, Dusp5, Enah, Epb41l5, Ephb2, Eya4, Fbn1, Fbn2, Fgfr1, Fgfr2, Fn1, Folr1, Fras1, Frem2, Frzb, Fzd3, Fzd7, Gas1, Gli1, Gli2, Gpc3, Hoxa10, Hoxa13, Hoxb2, Hoxb5, Id2, Ift1…	GO:0048598
781	⊕	GO:CC	GO:0030424	axon	7.65e-14	13.12	798	2330	137	17.17	Acadm, Ache, Actb, Adam11, Adora1, Agrn, Agtpbp1, Alcam, Aldh1a1, Amph, Anxa5, Arhgap4, Atp1a1, Atp1a3, Auts2, Avil, Bace1, Basp1, Boc, Brsk1, Brsk2, Btbd8, Car2, Ccsap, Cd40, Cdkl5, Cfl1, Cldn5, Clu, Cnga3, Cntn2, Cntnap2, Coro1a, Cpt1c, Crhr2, Dbn1, Dclk1, Ddc, Dixdc1, Dlg1, Dlg4, Dnm1, Dnm3, Dpysl3, Dtnbp1, Emb, Eno2, Epb41l3, Ephb2, Erc2, Frmd7, Fscn1, Fzd3, Gabrb3, Gap43, Gdpd5, Gldn, Gria3,…	GO:0030424
1440	⊕	GO:BP	GO:0051129	negative regulation of cellular component organization	9.39e-14	13.03	763	2286	132	17.3	Add2, Adipoq, Adtrp, Akain1, Antxr1, Apobec1, Apoc1, Apoe, Arfgef1, Arhgap28, Arhgap4, Arhgap44, Atxn7, Aurkb, Avil, Birc5, Bnip3, Bub1, Bub1b, Camsap3, Cav3, Ccnb1, Ccnf, Cd300a, Cd300lf, Cdc20, Cdca8, Cdh1, Cfl1, Ckap2, Cldn7, Clip3, Clu, Cnn2, Coro1a, Cspg4, Cxcl10, Dbn1, Diaph1, Diaph3, Dlg4, Dnm3, Dpp4, Dpysl3, Dpysl5, Dtnbp1, Emilin1, Epha3, Ephb2, Fap, Fat3, Fbxl2, Fnip1, Frmd7, Fzd9, Gas2…	GO:0051129
1035	⊕	GO:BP	GO:0000278	mitotic cell cycle	9.73e-14	13.01	854	2286	143	16.74	Actb, Aif1, Ankfn1, Anln, Aurkb, Bard1, Birc5, Brsk1, Brsk2, Btc, Bub1, Bub1b, Ccdc8, Ccna2, Ccnb1, Ccnb2, Ccnd1, Ccnd2, Ccnd3, Ccnf, Ccsap, Cdc14a, Cdc20, Cdc25c, Cdc6, Cdca2, Cdca5, Cdca8, Cdk1, Cdk14, Cdkn1a, Cdkn1c, Cdkn2c, Cenpe, Cenpf, Cep126, Cep55, Cfl1, Chmp4c, Cit, Ckap2, Cks2, Clspn, Cul7, Ddr2, Dlg1, Dna2, Dpf1, Dtl, E2f1, Ect2, Egfr, Eme2, Espl1, Fancd2, Fgfr1, Foxm1, Fzd3, Gas1, Gem…	GO:0000278
1059	⊕	GO:BP	GO:0051249	regulation of lymphocyte activation	1.73e-13	12.76	508	2286	99	19.49	Actb, Ada, Adam8, Aif1, Bank1, Card11, Casp3, Ccdc88b, Ccr2, Cd300a, Cd37, Cd40, Cd46, Cd83, Cd86, Cdkn1a, Chrnb2, Clcf1, Coro1a, Csf1r, Dlg1, Dpp4, Ephb2, Erbb2, Fanca, Fancd2, Fgl2, Foxj1, Gimap5, H2-Aa, H2-DMb2, H2-Ob, Havcr2, Hfe, Icos, Id2, Igf1, Igf2, Igfbp2, Il12a, Il15, Il1rl2, Il27ra, Il2ra, Il2rg, Il4ra, Il5, Inpp5d, Itgal, Kmt5c, Laptm5, Lgals3, Lgals9, Loxl3, Mapk8ip1, Mdk, Mmp14, Nck…	GO:0051249
53	⊕	GO:BP	GO:0046903	secretion	2.01e-13	12.7	1083	2286	169	15.6	Abat, Abcb4, Abcc3, Abcc8, Acacb, Acvr1c, Ada, Adipoq, Adora1, Adtrp, Agtr2, Anxa5, Apln, Apoe, Aqp4, Aqp5, Asic1, Atp2a2, Atp2b2, Birc5, Brsk1, Brsk2, C1qtnf1, C1qtnf3, Cacna1g, Car2, Ccnd1, Ccr2, Cd300a, Cd84, Cdo1, Celsr2, Ces1e, Ces1f, Chrnb2, Clcf1, Comp, Coro1a, Cpe, Crhr2, Cry2, Cyba, Doc2b, Dtnbp1, Egfr, Erc2, Exoc3l, Exoc3l4, Exph5, F2, Fcer1a, Fcer1g, Ffar2, Fgfr1, Fkbp1b, Frmd4a, Gck, …	GO:0046903
10	⊕	GO:CC	GO:0005622	intracellular anatomical structure	2.38e-13	12.62	17520	2330	1669	9.53	1700017B05Rik, 1700029J07Rik, 1810055G02Rik, 2200002D01Rik, 2310057M21Rik, 4932438H23Rik, AA986860, Abat, Abca4, Abcb4, Abcc8, Abcg3, Abcg4, Abhd6, Ablim1, Acacb, Acadl, Acadm, Acads, Acadsb, Acadvl, Acat1, Ache, Acot2, Acox2, Acp5, Actb, Actg2, Actr3b, Ada, Adam12, Adam19, Adam8, Adamts4, Adamts9, Adamtsl3, Adap1, Adcy3, Adcyap1r1, Add2, Adgra2, Adgrg2, Adi1, Adipoq, Adra2b, Aebp1, Afap1l1, Aff3…	GO:0005622
1360	⊕	GO:BP	GO:0032963	collagen metabolic process	2.59e-13	12.59	117	2286	40	34.19	Adamts2, Adamts3, Col1a1, Col1a2, Col5a1, Col6a1, Creb3l1, Ctsk, Ctss, Ddr2, Emilin1, F2, Fap, Fn1, Gli2, Il6ra, Itga2, Mfap4, Mmp12, Mmp13, Mmp14, Mmp15, Mmp16, Mmp19, Mmp2, Mmp23, Mmp25, Mmp3, Mrc2, P2rx7, P3h1, P3h3, Prkcd, Rcn3, Retn, Retreg1, Scx, Serpinh1, Tram2, Wnt4	GO:0032963
972	⊕	GO:BP	GO:0019220	regulation of phosphate metabolic process	3.02e-13	12.52	993	2286	158	15.91	Actb, Adcyap1r1, Adipoq, Adtrp, Agrn, Aif1, Aktip, Aldob, Angpt4, Apln, Aplnr, Apoc1, Atxn7, Aurkb, Bank1, Bard1, Birc5, Camkk2, Ccnb1, Ccnd1, Ccnd2, Ccnd3, Cd109, Cd36, Cd40, Cd44, Cd86, Cda, Cdca8, Cdkn1a, Cdkn1c, Cdkn2c, Cdon, Clcf1, Cldn19, Cldn3, Clip3, Crlf1, Csf1r, Cspg4, Cx3cl1, Cx3cr1, Ddr2, Dtnbp1, Ect2, Egfr, Enpp2, Ephb2, Erbb2, Ern1, Etaa1, F2, Fabp3, Fcer1a, Fgf5, Fgf6, Fgfr1, Fn1, …	GO:0019220
1015	⊕	GO:BP	GO:0051174	regulation of phosphorus metabolic process	3.28e-13	12.48	994	2286	158	15.9	Actb, Adcyap1r1, Adipoq, Adtrp, Agrn, Aif1, Aktip, Aldob, Angpt4, Apln, Aplnr, Apoc1, Atxn7, Aurkb, Bank1, Bard1, Birc5, Camkk2, Ccnb1, Ccnd1, Ccnd2, Ccnd3, Cd109, Cd36, Cd40, Cd44, Cd86, Cda, Cdca8, Cdkn1a, Cdkn1c, Cdkn2c, Cdon, Clcf1, Cldn19, Cldn3, Clip3, Crlf1, Csf1r, Cspg4, Cx3cl1, Cx3cr1, Ddr2, Dtnbp1, Ect2, Egfr, Enpp2, Ephb2, Erbb2, Ern1, Etaa1, F2, Fabp3, Fcer1a, Fgf5, Fgf6, Fgfr1, Fn1, …	GO:0051174
782	⊕	GO:BP	GO:0061061	muscle structure development	3.84e-13	12.42	736	2286	127	17.26	Acadm, Actb, Adamts15, Adgrb3, Agtr2, Alx4, Ank2, Aplnr, Atp2a2, AW551984, Bhlhe41, Btbd1, Casp3, Cav3, Ccn4, Ccnd2, Cd53, Cdh2, Cdk1, Cdon, Cenpf, Chrna1, Chrnb1, Cited2, Cmtm5, Cntnap2, Col11a1, Col14a1, Col3a1, Col6a1, Comp, Crhr2, Csf1r, Cxcl10, Cxcl9, Disp1, Dll1, Dock2, Dtnbp1, Efemp2, Egln1, Egr1, Egr2, Eln, Epor, Fbxo40, Fgf6, Fzd7, Gpx1, Heyl, Hlf, Hopx, Id2, Igf1, Igf2, Il4ra, Irx3, Kit…	GO:0061061
601	⊕	GO:MF	GO:0005539	glycosaminoglycan binding	6.68e-13	12.18	224	2314	61	27.23	Abi3bp, Acan, Adamts15, Agrn, Apoe, Apoh, Bgn, Ccn4, Cd44, Col11a1, Col11a2, Col13a1, Col23a1, Col25a1, Col28a1, Col5a1, Col5a3, Comp, Crispld2, Cxcl10, Dpysl3, Efemp2, F2, Fbln7, Fbn1, Fgfr1, Fgfr4, Fn1, Fstl1, Hapln2, Hmmr, Impg2, Layn, Lipg, Ltf, Lxn, Mdk, Mstn, Nav2, Nell2, Pcolce, Postn, Prelp, Ptn, Ptprc, Ptprf, Sema5a, Sfrp1, Slit2, Smoc2, Spock3, Stab1, Stab2, Thbs1, Thbs3, Thbs4, Tlr2, T…	GO:0005539
947	⊕	GO:BP	GO:0046649	lymphocyte activation	6.56e-13	12.18	849	2286	140	16.49	Actb, Ada, Adam8, Aif1, Bank1, Bcl3, Blnk, Card11, Casp3, Ccdc88b, Ccnd3, Ccr2, Cd300a, Cd37, Cd40, Cd44, Cd46, Cd79b, Cd83, Cd86, Cdkn1a, Chrnb2, Clcf1, Clec4e, Coro1a, Cracr2a, Csf1r, Dlg1, Dll1, Dnajb9, Dock2, Dpp4, Egr1, Ephb2, Erbb2, Exo1, Fanca, Fancd2, Fcer1g, Fgl2, Fkbp1b, Fnip1, Foxj1, Fzd7, Fzd9, Gimap5, H2-Aa, H2-DMb2, H2-Ob, Havcr2, Hells, Hfe, Icos, Id2, Igf1, Igf2, Igfbp2, Il12a, Il…	GO:0046649
1021	⊕	GO:BP	GO:0002009	morphogenesis of an epithelium	6.56e-13	12.18	534	2286	101	18.91	Actb, Adamts12, Adamts16, Agt, Agtr2, Aldh1a1, Aldh1a2, Alox12, Aplnr, Brsk1, Brsk2, Camsap3, Car2, Casp3, Cav3, Cd44, Cdk20, Cep290, Cfl1, Cited2, Col4a1, Col5a1, Crb3, Csf1, Cthrc1, Cxcl10, Cxcr4, Dchs1, Dlg1, Dll1, Egfr, Enah, Epb41l5, Etv4, Etv5, Fat1, Fgfr1, Folr1, Fras1, Frem2, Frzb, Fzd3, Gli2, Gpc3, Gzf1, Hoxa13, Hoxb2, Ift122, Igf1, Irx3, Itga5, Kif20b, Kif26b, Mdk, Met, Mgp, Mical2, Mmp…	GO:0002009
447	⊕	GO:BP	GO:0008285	negative regulation of cell population proliferation	7.32e-13	12.14	726	2286	125	17.22	Abcc8, Abi3bp, Acvr1c, Adipoq, Adora1, Agtpbp1, Agtr2, Aif1, Aldh1a2, Apln, Apoe, Apoh, Bmpr1b, Casp3, Cd109, Cd300a, Cd37, Cdkn1a, Cdkn1c, Cdkn2c, Ceacam2, Cited2, Cldn19, Cldn3, Csf1r, Dhcr24, Dlg1, Dll1, E2f1, Efemp2, Erbb2, Etv4, Fap, Fgfr2, Fnip1, Foxj1, Frzb, Gas1, Gdf11, Gkn3, Gpc3, Gsdme, H2-Aa, Havcr2, Hspg2, Idh2, Ifit3, Ifit3b, Ifitm3, Ift122, Igf1, Il12a, Il15, Il1rl1, Il2ra, Inpp5d, …	GO:0008285
1086	⊕	GO:BP	GO:0043068	positive regulation of programmed cell death	8.03e-13	12.1	646	2286	115	17.8	Acvr1c, Adam8, Adipoq, Agrn, Agt, Agtr2, Akap12, Aldh1a1, Aldh1a2, Alox12, Anxa5, Atp2a2, Bace1, Bard1, Bmf, Bmpr1b, Bnip3, C6, Camk1d, Casp3, Cd248, Cd40, Cdkn1a, Cers6, Clip3, Clu, Col18a1, Ctsk, Ctss, Cxcl1, Dapk1, Dedd2, E2f1, Ect2, Egln1, Egr1, Emilin1, Emilin2, Fap, Fndc1, Fnip1, Frzb, Fzd9, Gadd45a, Gsdme, Hoxa13, Hrk, Htra1, Il12a, Inpp5d, Irf8, Itga4, Itm2c, Laptm5, Lpar1, Mal, Map3k9, M…	GO:0043068
5	⊕	GO:MF	GO:0098772	molecular function regulator activity	8.55e-13	12.07	2135	2314	302	14.15	1700001J03Rik, Adap1, Adgrb3, Adipoq, Agrn, Agrp, Agt, Angpt4, Ank2, Apln, Apobec1, Apoc1, Apoe, Apoh, Arfgef1, Arfgef3, Arhgap18, Arhgap22, Arhgap25, Arhgap28, Arhgap4, Arhgap44, Arhgap45, Arhgap9, Arhgdig, Arhgef26, Arhgef37, Arhgef39, Asap2, Asap3, Atp1b2, Bex3, Birc5, Bmp1, Brsk1, Btc, Cabp5, Camk2n2, Casp3, Cav3, Ccdc88a, Ccna2, Ccnb1, Ccnb2, Ccnd1, Ccnd2, Ccnd3, Ccnf, Ccnl1, Cd109, Cd86, Cd…	GO:0098772
44	⊕	GO:BP	GO:0140352	export from cell	8.48e-13	12.07	988	2286	156	15.79	4932438H23Rik, Abat, Abcc8, Acvr1c, Adipoq, Adora1, Adtrp, Agrn, Agtr2, Anxa5, Apln, Apoe, Asic1, Atp1a1, Atp1a3, Atp1b2, Atp2a2, Birc5, Brsk1, Brsk2, C1qtnf1, C1qtnf3, Cacna1g, Ccr2, Cd300a, Cd84, Chrnb2, Clcf1, Comp, Coro1a, Cpe, Crhr2, Cry2, Dlg1, Doc2b, Dtnbp1, Egfr, Erc2, Exoc3l, Exoc3l4, Exph5, F2, Fcer1a, Fcer1g, Ffar2, Fgfr1, Fkbp1b, Frmd4a, Gck, Gdf9, Hadh, Hap1, Hfe, Hmgn3, Idh2, Igf1, …	GO:0140352
193	⊕	GO:BP	GO:0051050	positive regulation of transport	9.31e-13	12.03	972	2286	154	15.84	Abat, Abcb4, Abcc8, Abcg4, Adcyap1r1, Adipoq, Adora1, Amph, Ank2, Apln, Aplnr, Apoe, Atp1b2, Atp2b2, Atp8a2, C1qtnf1, C1qtnf2, C1qtnf3, Cacna1g, Camk1d, Car2, Cav3, Cd300lf, Cd36, Cdh1, Cdh2, Cdk1, Cep290, Ces1e, Ces1f, Cfp, Chrnb2, Clcf1, Clip3, Clu, Cracr2a, Crhr2, Ctss, Cx3cl1, Cxcl1, Cxcl10, Cxcl9, Cyba, Dlg1, Dll1, Dnm1, Dnm3, Doc2b, Dock2, Dtnbp1, Ect2, Egfr, Ephb2, Erc2, Exph5, F2, F2rl3, …	GO:0051050
623	⊕	GO:BP	GO:0044087	regulation of cellular component biogenesis	9.3e-13	12.03	1015	2286	159	15.67	Abi3bp, Adamts16, Add2, Adgrb2, Adgrb3, Agrn, Agt, Akain1, Anln, Antxr1, Aplnr, Apoe, Arfgef1, Arhgap18, Arhgap28, Arhgap44, Asap3, Asic2, Auts2, Avil, Bbs10, Bmf, Camsap3, Cav3, Ccdc88a, Ccsap, Cd36, Cdc42ep5, Cdkl1, Cdkl5, Cfl1, Chmp4c, Chrnb2, Cldn19, Cldn3, Cldn5, Cldn7, Clip3, Clu, Cntnap2, Col16a1, Coro1a, Cotl1, Crb3, Cx3cl1, Cyfip2, Daam2, Dbn1, Dlg1, Dlg4, Dnm3, Dpysl3, Ect2, Eln, Emilin…	GO:0044087
571	⊕	GO:CC	GO:0097447	dendritic tree	9.58e-13	12.02	791	2330	133	16.81	Abi3bp, Ache, Ada, Adora1, Alcam, Anxa5, Apoe, Arhgap44, Asic1, Asic2, Atp1a3, Atp2b2, Bace1, Begain, Bmpr1b, Bnip3, Cacna1g, Ccr2, Cdkl5, Cfl1, Ckb, Clip2, Clu, Cnga3, Cnn3, Cntnap2, Cpe, Cpt1c, Crhr2, Cx3cr1, Cyba, Cybb, Dbn1, Ddn, Dlg1, Dlg4, Dnm3, Dpysl5, Drp2, Dtnbp1, Ephb2, Ephb3, Fat3, Fscn1, Fzd3, Gabarapl1, Gabrg1, Gap43, Glrb, Gria3, Gria4, Grik4, Grip2, Grm1, Hap1, Hdc, Kcnc3, Kcnc4, K…	GO:0097447
948	⊕	GO:BP	GO:1903047	mitotic cell cycle process	9.91e-13	12	721	2286	124	17.2	Actb, Aif1, Ankfn1, Anln, Aurkb, Bard1, Birc5, Brsk1, Brsk2, Btc, Bub1, Bub1b, Ccdc8, Ccna2, Ccnb1, Ccnb2, Ccnd1, Ccnd2, Ccnd3, Ccnf, Ccsap, Cdc14a, Cdc20, Cdc25c, Cdc6, Cdca2, Cdca5, Cdca8, Cdk1, Cdk14, Cdkn1a, Cdkn1c, Cdkn2c, Cenpe, Cenpf, Cep126, Cep55, Cfl1, Chmp4c, Cit, Ckap2, Cks2, Clspn, Cul7, Ddr2, Dlg1, Dna2, Dpf1, Dtl, E2f1, Ect2, Egfr, Eme2, Espl1, Fancd2, Fgfr1, Foxm1, Gpsm2, Hoxa13, …	GO:1903047
75	⊕	GO:BP	GO:0032787	monocarboxylic acid metabolic process	1.03e-12	11.99	697	2286	121	17.36	Abat, Acacb, Acadl, Acadm, Acads, Acadsb, Acadvl, Acat1, Acot2, Acox2, Adipoq, Adtrp, Aldh1a1, Aldh1a2, Aldob, Alox12, Aoah, Apoc1, Aspa, Bdh2, C1qtnf2, Ceacam2, Ces1e, Ces1f, Ces2c, Chst14, Col6a1, Cpt1b, Cpt1c, Cpt2, Crabp2, Crat, Cyp27a1, Cyp2c23, Cyp2e1, Cyp2f2, Cyp2j13, Cyp2s1, Cyp4f13, Decr1, Dsel, Ech1, Eci1, Elovl4, Elovl6, Eno2, Ephx1, Ephx2, Etfdh, Fabp3, Fabp5, Fads1, Fads2, Fasn, Fgfr…	GO:0032787
151	⊕	GO:BP	GO:0019222	regulation of metabolic process	1.05e-12	11.98	6848	2286	735	10.73	Abat, Abcc8, Abcg4, Abhd6, Ablim1, Acacb, Acadm, Acadvl, Ache, Acp5, Actb, Actg2, Adam19, Adam33, Adam8, Adcy7, Adcyap1r1, Adipoq, Adora1, Adrb3, Adtrp, Aebp1, Aff3, Ago4, Agrn, Agt, Agtpbp1, Agtr2, Ahdc1, Ahnak2, Ahrr, Aif1, Akap12, Aktip, Aldh1a1, Aldh1a2, Aldob, Alox12, Alx4, Amer1, Angpt4, Ank2, Ankle1, Apln, Aplnr, Apobec1, Apobec3, Apoc1, Apoe, Apoh, Aqp4, Arid3b, Asb11, Asb5, Ascl3, Atad2,…	GO:0019222
338	⊕	GO:BP	GO:0010604	positive regulation of macromolecule metabolic process	1.17e-12	11.93	3404	2286	409	12.02	Abcc8, Ablim1, Actb, Actg2, Adam19, Adam8, Adipoq, Adtrp, Agrn, Agt, Agtpbp1, Agtr2, Aif1, Akap12, Aktip, Aldh1a2, Alox12, Alx4, Amer1, Angpt4, Ank2, Apln, Aplnr, Apobec1, Apoe, Arid3b, Asb11, Asb5, Ascl3, Atad2, Atxn7, Aurkb, Auts2, Bambi, Bank1, Barhl1, Bcl3, Birc3, Birc5, Blnk, Bmpr1b, C1qtnf1, C1qtnf2, C1qtnf3, Camkk2, Card11, Casp3, Ccdc88b, Ccna2, Ccnb1, Ccnd1, Ccnd2, Ccnd3, Ccr2, Cd300c2, …	GO:0010604
812	⊕	GO:BP	GO:0010001	glial cell differentiation	1.22e-12	11.91	283	2286	66	23.32	Acan, Aspa, B4galt5, Bace2, Bnip3, C1qa, Cdh2, Cdkn2c, Cers6, Clcf1, Clu, Cntnap2, Col6a1, Crb1, Csf1r, Daam2, Dll1, Dusp15, Egfr, Egr2, Enpp2, Erbb2, F2, Fgf5, Gap43, Gpm6b, Hapln2, Id2, Igf1, Lama2, Large1, Ldlr, Lingo1, Lpar1, Mag, Mal, Mdk, Mtor, Mxra8, Mycn, Myrf, Nab2, Ncmap, Nlgn3, Nog, Nrros, Phgdh, Pou3f2, Prx, Ptn, Ptprz1, Reln, Rnf112, Ror1, Ror2, S100a9, Slc8a3, Sox11, Sox4, Sox8, Ten…	GO:0010001
337	⊕	GO:BP	GO:0010628	positive regulation of gene expression	1.52e-12	11.82	1295	2286	190	14.67	Abcc8, Actg2, Adam19, Adam8, Adipoq, Adtrp, Agtr2, Aif1, Akap12, Aldh1a2, Alox12, Ank2, Apobec1, Bcl3, Blnk, Bmpr1b, C1qtnf1, C1qtnf3, Card11, Ccdc88b, Ccr2, Cd300c2, Cd34, Cd36, Cd37, Cd40, Cd46, Cd83, Cd86, Cdk1, Ceacam20, Chil3, Cited2, Clcf1, Cldn19, Cldn3, Cldn5, Clec4e, Clu, Cnn2, Crhr2, Csde1, Csf1, Csf1r, Cx3cl1, Cyba, Cybb, Dhx58, Dlg1, Dll1, Dnajb9, Dtnbp1, E2f1, Eda, Egr1, Emilin1, Epb…	GO:0010628
18	⊕	GO:CC	GO:0015630	microtubule cytoskeleton	1.62e-12	11.79	1387	2330	201	14.49	1700029J07Rik, Acads, Ak5, Aldob, Ankfn1, Apoe, Arhgap18, Arhgap4, Aspm, Atxn7, Aurkb, Birc5, Brsk1, Brsk2, Bub1b, Camsap3, Capn6, Ccdc13, Ccdc141, Ccdc15, Ccdc69, Ccdc8, Ccdc88a, Ccdc88b, Ccnb1, Ccnb2, Ccnf, Ccsap, Cd86, Cdc14a, Cdc20, Cdc6, Cdca8, Cdk1, Cdkl2, Cdkl5, Cenpe, Cenpf, Cenpu, Cep112, Cep126, Cep290, Cep41, Cep55, Cfap100, Cfap52, Chmp4c, Chodl, Ckap2, Ckap2l, Clip2, Clip3, Clmp, Cnt…	GO:0015630
585	⊕	GO:CC	GO:0030425	dendrite	1.62e-12	11.79	789	2330	132	16.73	Abi3bp, Ache, Ada, Adora1, Alcam, Anxa5, Apoe, Arhgap44, Asic1, Asic2, Atp1a3, Atp2b2, Bace1, Begain, Bmpr1b, Bnip3, Cacna1g, Ccr2, Cdkl5, Cfl1, Ckb, Clip2, Clu, Cnga3, Cnn3, Cntnap2, Cpe, Cpt1c, Crhr2, Cyba, Cybb, Dbn1, Ddn, Dlg1, Dlg4, Dnm3, Dpysl5, Drp2, Dtnbp1, Ephb2, Ephb3, Fat3, Fscn1, Fzd3, Gabarapl1, Gabrg1, Gap43, Glrb, Gria3, Gria4, Grik4, Grip2, Grm1, Hap1, Hdc, Kcnc3, Kcnc4, Kcnd1, Ki…	GO:0030425
867	⊕	GO:CC	GO:0098552	side of membrane	1.62e-12	11.79	805	2330	134	16.65	Ache, Ada, Adgre1, Alcam, Amot, Ank2, Anpep, Antxr1, Antxr2, Anxa5, Apoe, Aqp4, Atp1b2, Atp2a2, Bdh1, Ccr10, Ccr2, Cd109, Cd248, Cd302, Cd33, Cd34, Cd36, Cd40, Cd52, Cd79b, Cd83, Cd86, Cdh1, Cfp, Chmp4c, Chrnb2, Clec4a3, Clec4e, Cntn2, Crlf1, Csf2rb, Csf2rb2, Ctsk, Cx3cr1, Cxcl10, Cxcl9, Dlg1, Efna2, Efna4, Epn3, Epor, F2, Fcer1a, Fcer1g, Fcgr1, Folr1, Folr2, Frk, Gas1, Gem, Gfra2, Gfra4, Glrb, G…	GO:0098552
1141	⊕	GO:BP	GO:0050878	regulation of body fluid levels	2.03e-12	11.69	356	2286	76	21.35	Ada, Adora1, Adra2b, Adtrp, Alox12, Angptl2, Anxa5, Apln, Aplnr, Apoe, Apoh, Aqp4, Aqp5, Atp2b2, Btc, C1qtnf1, Ccnd1, Cd36, Cdo1, Celsr2, Clcnka, Comp, Cyba, Dtnbp1, Egfr, Emilin1, Emilin2, Entpd2, Ephb2, F2, F2rl3, F8, Fcer1g, Fermt3, Hk2, Hsd11b2, Il6ra, Itgb3, Mfsd2b, Mmp13, mt-Co2, Nfe2l2, Npr3, Nr1h3, P2ry12, Pdpn, Pik3cb, Pla2g4a, Plat, Plek, Prkcd, Ptpn6, Ptpro, S100a9, Sct, Sctr, Socs2, S…	GO:0050878
446	⊕	GO:BP	GO:0010721	negative regulation of cell development	2.18e-12	11.66	314	2286	70	22.29	Abcc8, Adipoq, Arhgap4, C1qc, Cav3, Cdh1, Cfl1, Daam2, Dpysl5, Ephb2, Erbb2, F2, Fbn1, Fgl2, Foxj1, Frzb, Grb14, Hspa9, Id2, Idh2, Igf1, Il4ra, Inpp5d, Kctd11, Kifap3, Ldlr, Lingo1, Loxl3, Lrrc17, Ltf, Mag, Mbp, Mdk, Mt3, Mycn, Nfkbid, Nog, Nrarp, Pirb, Pitx3, Plxna3, Prtg, Ptn, Rflnb, Rgma, Sema3a, Sema3c, Sema3f, Sema4a, Sema4c, Sema4g, Sema5a, Sfrp1, Shb, Slit2, Socs1, Socs5, Sox11, Spinkl, Te…	GO:0010721
270	⊕	GO:BP	GO:0055085	transmembrane transport	2.22e-12	11.65	1528	2286	215	14.07	Abca4, Abcb4, Abcc3, Abcc8, Abcg3, Abcg4, Acacb, Adcyap1r1, Adipoq, Agrn, Ank2, Anxa5, Aplnr, Aqp4, Aqp5, Asic1, Asic2, Atp13a5, Atp1a1, Atp1a3, Atp1b2, Atp2a2, Atp2b2, Best3, C1qtnf2, Cacna1e, Cacna1g, Car2, Cav3, Cd36, Chrna1, Chrna2, Chrnb1, Chrnb2, Chrng, Clcn5, Clcnka, Clip3, Cnga3, Col6a1, Coro1a, Cracr2a, Ctss, Cx3cl1, Cxcl10, Cxcl9, Cyba, Cybb, Cybrd1, Dapk1, Diaph1, Dlg1, Dlg4, Emb, Ephb…	GO:0055085
406	⊕	GO:BP	GO:0045596	negative regulation of cell differentiation	2.22e-12	11.65	804	2286	133	16.54	Abcc8, Actb, Adamts12, Adamts7, Adipoq, Arhgap4, Aspm, Bambi, Bhlhe41, C1qc, Cav3, Ccn4, Ccnd1, Ccnd2, Cdh1, Cfl1, Cmtm5, Col5a1, Col5a2, Crim1, Csf1r, Cxcl10, Daam2, Dixdc1, Dll1, Dpysl5, E2f1, Egfr, Ephb2, Erbb2, F2, Fbn1, Fgfr1, Fgl2, Foxj1, Frzb, Fzd7, Gdf11, Gli2, Grb14, Hopx, Hspa9, Id2, Idh2, Igf1, Igf2, Il4ra, Inpp5d, Insig1, Irx3, Itgb3, Kctd11, Kifap3, Ldlr, Lingo1, Loxl3, Lrrc17, Ltf, …	GO:0045596
136	⊕	GO:BP	GO:0033036	macromolecule localization	2.47e-12	11.61	3098	2286	377	12.17	Abat, Abca4, Abcb4, Abcc3, Abcc8, Abcg4, Acacb, Actb, Acvr1c, Adam11, Adipoq, Adora1, Adtrp, Agrn, Agtr2, Akain1, Aktip, Amot, Ank2, Ankle1, Anxa5, Apobec1, Apoc1, Apoe, Apoh, Apol6, Apold1, Arfgef1, Arhgap44, Arhgdig, Arl11, Arl4c, Arrdc1, Asic2, Atg4a-ps, Atg9b, Atp10a, Atp8a2, Atp8b4, Aurkb, B4galnt1, Bard1, Bcl3, Birc5, Brsk2, Bub1b, C1qtnf1, C1qtnf3, Camsap3, Cav3, Ccdc88a, Cd36, Cd68, Cdh1,…	GO:0033036
1043	⊕	GO:BP	GO:1902105	regulation of leukocyte differentiation	2.44e-12	11.61	343	2286	74	21.57	Actb, Ada, Adam8, Adipoq, C1qc, Car2, Card11, Ccr2, Cd46, Cd83, Csf1, Csf1r, Erbb2, Fanca, Fancd2, Fbn1, Fgl2, Foxj1, Gimap5, H2-Aa, Hcls1, Id2, Il12a, Il15, Il1rl2, Il2ra, Il2rg, Il4ra, Il5, Inpp5d, Itgb3, Klf10, Lgals9, Loxl3, Lrrc17, Ltf, Mdk, Mmp14, Mtor, Nckap1l, Nedd9, Nfkbid, Nlrp3, Nrarp, Ocstamp, Pck1, Pirb, Prelid1, Ptpn6, Ptprc, Rassf2, Rbp1, Rhoh, Ror2, Rorc, Runx1, Sfrp1, Shb, Socs1,…	GO:1902105
175	⊕	GO:BP	GO:0019752	carboxylic acid metabolic process	2.48e-12	11.6	941	2286	149	15.83	Abat, Acacb, Acadl, Acadm, Acads, Acadsb, Acadvl, Acat1, Acot2, Acox2, Adi1, Adipoq, Adtrp, Aldh1a1, Aldh1a2, Aldob, Alox12, Aoah, Apoc1, As3mt, Aspa, Bcat1, Bckdha, Bdh2, C1qtnf2, Carnmt1, Cdo1, Ceacam2, Ces1e, Ces1f, Ces2c, Chst14, Col6a1, Cpt1b, Cpt1c, Cpt2, Crabp2, Crat, Cyp27a1, Cyp2c23, Cyp2e1, Cyp2f2, Cyp2j13, Cyp2s1, Cyp4f13, Ddah2, Ddc, Decr1, Dpyd, Dsel, Ech1, Eci1, Elovl4, Elovl6, Eno2…	GO:0019752
1244	⊕	GO:BP	GO:0000165	MAPK cascade	2.91e-12	11.54	757	2286	127	16.78	Adam8, Adipoq, Adora1, Adra2b, Adrb3, Akap12, Apoe, Bank1, C1qtnf1, C1qtnf2, C1qtnf3, Cav3, Ccr2, Cd36, Cd44, Cdc42ep5, Cdh2, Cdon, Ceacam2, Clcf1, Cntnap2, Cracr2a, Crhr2, Csf1r, Cspg4, Cx3cl1, Dixdc1, Dlg1, Dnajc27, Dok1, Dok2, Dok4, Dusp15, Dusp2, Dusp26, Dusp5, Eda2r, Egfr, Emilin1, Ephb2, Epor, Erbb2, Ern1, Fam83d, Fgfr1, Fgfr2, Fgfr4, Fn1, Foxm1, Fzd10, Fzd7, Gadd45a, Gdf6, Glipr2, Grb10, G…	GO:0000165
21	⊕	GO:CC	GO:0005874	microtubule	3.43e-12	11.46	470	2330	91	19.36	1700029J07Rik, Apoe, Arhgap18, Arhgap4, Aspm, Aurkb, Birc5, Camsap3, Capn6, Ccsap, Cdk1, Cenpe, Cfap52, Chmp4c, Ckap2, Clip2, Clip3, Clmp, Dlg1, Dnah7b, Dnm1, Dnm3, Efhb, Enkur, Fign, Gabarapl1, Gas2l1, Gtse1, Haus8, Hid1, Hook1, Hook2, Kif11, Kif14, Kif15, Kif16b, Kif18b, Kif19a, Kif20a, Kif20b, Kif21a, Kif22, Kif23, Kif26b, Kif2c, Kif3c, Kif4, Kifap3, Kifc1, Knstrn, Kntc1, Lrpprc, Marcks, Mid1,…	GO:0005874
81	⊕	GO:BP	GO:1901698	response to nitrogen compound	3.5e-12	11.46	1146	2286	172	15.01	Abat, Abcc8, Ache, Actb, Acvr1c, Ada, Adipoq, Adora1, Adtrp, Agrn, Agrp, Agt, Agtr2, Aldob, Anxa5, Apoe, Asic1, Atp1a3, Atp2a2, Bace1, Brsk2, Car2, Casp3, Ccna2, Ccnd3, Cd36, Cd68, Cda, Cdc6, Cdh1, Cdk1, Cdo1, Ceacam2, Ces1e, Ces1f, Cfl1, Chrna2, Chrnb2, Cib2, Cnga3, Cntnap2, Col1a1, Col3a1, Col6a1, Cracr2a, Crhr2, Cry2, Ctsk, Cxcr4, Cybb, Ddr2, Diaph1, Dlg4, Dnmt3a, Dtnbp1, Egfr, Egln1, Egr1, Eg…	GO:1901698
991	⊕	GO:BP	GO:0042325	regulation of phosphorylation	3.47e-12	11.46	868	2286	140	16.13	Actb, Adipoq, Adtrp, Agrn, Aif1, Aktip, Angpt4, Apln, Aplnr, Atxn7, Aurkb, Bank1, Bard1, Birc5, Camkk2, Ccnb1, Ccnd1, Ccnd2, Ccnd3, Cd109, Cd36, Cd40, Cd44, Cd86, Cdca8, Cdkn1a, Cdkn1c, Cdkn2c, Cdon, Clcf1, Cldn19, Cldn3, Clip3, Crlf1, Csf1r, Cspg4, Cx3cl1, Cx3cr1, Ddr2, Dtnbp1, Ect2, Egfr, Enpp2, Ephb2, Erbb2, Ern1, Etaa1, F2, Fcer1a, Fgf5, Fgf6, Fgfr1, Fn1, Fndc1, Fnip1, Fzd7, Gadd45a, Gck, Gfr…	GO:0042325
263	⊕	GO:CC	GO:0005783	endoplasmic reticulum	3.7e-12	11.43	1899	2330	255	13.43	Abca4, Acat1, Ache, Adamts9, Adipoq, Agpat5, Ahcyl2, Aldob, Apoc1, Apoe, Aqp5, Arsi, Asb11, Atg9b, Atp10a, Atp1a1, Atp1a3, Atp2a2, Atp2b2, B3glct, Bace1, Bace2, Bnip3, Brsk2, Cav3, Ccdc134, Ccdc88a, Ccdc88b, Ccr10, Cds1, Cercam, Cers6, Ces1e, Ces1f, Ces2c, Chil3, Chpt1, Ckap4, Cln6, Clu, Col26a1, Col6a1, Cpt1c, Crabp2, Crat, Creb3l1, Crtap, Cubn, Cyb5r2, Cyba, Cybb, Cyp2c23, Cyp2e1, Cyp2f2, Cyp2j…	GO:0005783
2711	⊕	GO:CC	GO:0005583	fibrillar collagen trimer	4.14e-12	11.38	12	2330	12	100	Col11a1, Col11a2, Col1a1, Col1a2, Col27a1, Col28a1, Col2a1, Col3a1, Col5a1, Col5a2, Col5a3, Lum	GO:0005583
2712	⊕	GO:CC	GO:0098643	banded collagen fibril	4.14e-12	11.38	12	2330	12	100	Col11a1, Col11a2, Col1a1, Col1a2, Col27a1, Col28a1, Col2a1, Col3a1, Col5a1, Col5a2, Col5a3, Lum	GO:0098643
168	⊕	GO:BP	GO:0048871	multicellular organismal-level homeostasis	4.24e-12	11.37	913	2286	145	15.88	Abat, Abca4, Abcc8, Abhd6, Acacb, Acadvl, Ache, Acp5, Acvr1c, Ada, Adam8, Adipoq, Adora1, Adrb3, Alas2, Aldh1a1, Ampd2, Apln, Apoe, Aqp4, Ascl3, Atp1b2, Bbs10, Car2, Card11, Casp3, Ccnb2, Ccr2, Cd34, Cd36, Cdh2, Ceacam2, Cep290, Cib2, Cidea, Cited2, Cldn5, Cntn2, Cntnap2, Col11a2, Col14a1, Col2a1, Col3a1, Col6a1, Comp, Coro1a, Cpt2, Crb1, Crispld1, Csf1, Csf1r, Ctsk, Ctss, Cx3cr1, Cybrd1, Decr1, …	GO:0048871
566	⊕	GO:MF	GO:1901681	sulfur compound binding	4.23e-12	11.37	283	2314	69	24.38	Abi3bp, Acacb, Acadl, Acadm, Acads, Acadvl, Acat1, Adamts15, Agrn, Alas2, Apoe, Apoh, Atp1a3, Ccn4, Cd34, Col11a1, Col11a2, Col13a1, Col23a1, Col25a1, Col28a1, Col5a1, Col5a3, Comp, Crispld2, Cxcl10, Dpysl3, Efemp2, F2, Fbln7, Fbn1, Fgfr1, Fgfr4, Fn1, Fstl1, Gsta2, Hadha, Hlcs, Impg2, Kmt5c, Lipg, Ltc4s, Ltf, Lxn, Mdk, Mgst1, Mgst2, Mstn, Nav2, Nell2, Pank1, Pcolce, Pnpla3, Postn, Prelp, Ptges, P…	GO:1901681
1829	⊕	GO:BP	GO:0050673	epithelial cell proliferation	4.7e-12	11.33	489	2286	93	19.02	Aldh1a2, Apln, Aplnr, Apoe, Apoh, Birc5, Ccnd1, Ccnd2, Cd109, Cd34, Cdkn1a, Cdkn1c, Ceacam2, Col18a1, Col8a1, Col8a2, Cyba, Dlg1, Egfr, Erbb2, Ern1, Etv4, Fap, Fgfr1, Fgfr2, Fut2, Fzd7, Gas1, Gkn3, Gli1, Gli2, Gpc3, Gpx1, Hspg2, Htra1, Id2, Ift122, Igf1, Igf2, Igfbp4, Il12a, Iqgap3, Itga4, Itgb3, Kit, Loxl2, Mdk, Mki67, Mmp12, Mmp14, Mtor, Mycn, Ncf1, Ngfr, Nlrc3, Nog, Nrarp, Pgf, Pik3cb, Pkhd1, …	GO:0050673
182	⊕	GO:BP	GO:0006082	organic acid metabolic process	5.12e-12	11.29	967	2286	151	15.62	Abat, Acacb, Acadl, Acadm, Acads, Acadsb, Acadvl, Acat1, Acot2, Acox2, Adi1, Adipoq, Adtrp, Aldh1a1, Aldh1a2, Aldob, Alox12, Aoah, Apoc1, As3mt, Aspa, Bcat1, Bckdha, Bdh2, C1qtnf2, Carnmt1, Cdo1, Ceacam2, Ces1e, Ces1f, Ces2c, Chst14, Col6a1, Cpt1b, Cpt1c, Cpt2, Crabp2, Crat, Cyp27a1, Cyp2c23, Cyp2e1, Cyp2f2, Cyp2j13, Cyp2s1, Cyp4f13, Ddah2, Ddc, Decr1, Dpyd, Dsel, Ech1, Eci1, Elovl4, Elovl6, Eno2…	GO:0006082
1057	⊕	GO:BP	GO:1903131	mononuclear cell differentiation	5.11e-12	11.29	552	2286	101	18.3	Actb, Ada, Adam8, Adipoq, Batf2, Batf3, Bcl3, C1qc, Card11, Ccr2, Cd46, Cd79b, Cd83, Clcf1, Clec4e, Cracr2a, Csf1, Csf1r, Ctsk, Diaph3, Dll1, Dnajb9, Dock2, Dpp4, Egr1, Erbb2, Fanca, Fancd2, Fasn, Fcer1g, Fgl2, Fnip1, Foxj1, Fzd7, Fzd9, Gimap5, H2-Aa, Hcls1, Hells, Id2, Ifi204, Il12a, Il15, Il1rl1, Il1rl2, Il2ra, Il2rg, Il4ra, Il6ra, Inpp5d, Irf2bp2, Irf8, Itgb8, Itm2a, Kit, Laptm5, Large1, Lgals…	GO:1903131
870	⊕	GO:BP	GO:0006897	endocytosis	5.7e-12	11.24	698	2286	119	17.05	Ache, Actb, Adipoq, Aif1, Amph, Ank2, Apln, Apoc1, Apoe, Arhgap25, Camk1d, Cav3, Ccr2, Cd300a, Cd300lf, Cd302, Cd36, Ceacam2, Cfp, Clcn5, Clip3, Clu, Cnn2, Coro1a, Cubn, Cxcl16, Cyba, Dennd1c, Diaph1, Dlg4, Dll1, Dnm1, Dnm3, Dock2, Dtnbp1, Elmo1, Enpp2, Epha3, Epn3, Fcer1g, Fcgr1, Gm19410, Gpc3, Hap1, Hfe, Hmmr, Ifitm3, Il15, Il2rg, Irf8, Itga2, Itga4, Itgal, Itgb2, Itgb3, Lbp, Ldlr, Ldlrap1, Lga…	GO:0006897
1284	⊕	GO:BP	GO:0007160	cell-matrix adhesion	5.7e-12	11.24	225	2286	56	24.89	Adam8, Adamts12, Adamts9, Camsap3, Cd34, Cd36, Cdh11, Cfl1, Cntn2, Col13a1, Col16a1, Col3a1, Col5a3, Csf1, Eda, Efemp2, Emilin1, Enpp2, Epb41l5, Epdr1, Epha3, Fermt3, Fn1, Frem1, Gpm6b, Itga10, Itga11, Itga2, Itga4, Itga5, Itga9, Itgae, Itgal, Itgb3, Itgb8, L1cam, Mmp12, Mmp14, Mslnl, Nid1, Nid2, Otoa, Pcsk5, Pik3cb, Pkhd1, Plet1, Postn, S100a10, Smad3, Strc, Svep1, Thbs1, Thy1, Tiam1, Vcam1, Wnt4	GO:0007160
1262	⊕	GO:BP	GO:0032103	positive regulation of response to external stimulus	6.19e-12	11.21	658	2286	114	17.33	Adam8, Aif1, Apoh, Aurkb, Camk1d, Casp3, Ccn4, Ccr2, Cd300a, Cd300lf, Cd36, Cd40, Cd86, Clec4e, Clpb, Csf1, Csf1r, Ctss, Cx3cl1, Cx3cr1, Cxcl1, Cxcl10, Cxcr4, Cyba, Ddx60, Dhx58, Dpp4, Emilin1, Emilin2, Fbxl2, Fcer1a, Fcer1g, Fcgr1, Ffar2, Fgfr1, Fkbp1b, Fn1, Gimap5, Gpr4, Gpsm3, Havcr2, Ifi204, Ikbke, Il12a, Il17ra, Il1rl1, Irf7, Itga2, Klrb1c, Lbp, Ldlr, Lgals9, Lpar1, Ltf, Ly86, Mapkapk2, Mdk,…	GO:0032103
166	⊕	GO:BP	GO:0043436	oxoacid metabolic process	6.3e-12	11.2	961	2286	150	15.61	Abat, Acacb, Acadl, Acadm, Acads, Acadsb, Acadvl, Acat1, Acot2, Acox2, Adi1, Adipoq, Adtrp, Aldh1a1, Aldh1a2, Aldob, Alox12, Aoah, Apoc1, As3mt, Aspa, Bcat1, Bckdha, Bdh2, C1qtnf2, Carnmt1, Cdo1, Ceacam2, Ces1e, Ces1f, Ces2c, Chst14, Col6a1, Cpt1b, Cpt1c, Cpt2, Crabp2, Crat, Cyp27a1, Cyp2c23, Cyp2e1, Cyp2f2, Cyp2j13, Cyp2s1, Cyp4f13, Ddah2, Ddc, Decr1, Dpyd, Dsel, Ech1, Eci1, Elovl4, Elovl6, Eno2…	GO:0043436
1241	⊕	GO:BP	GO:0043408	regulation of MAPK cascade	6.7e-12	11.17	667	2286	115	17.24	Adam8, Adipoq, Adora1, Adra2b, Adrb3, Akap12, Apoe, Bank1, C1qtnf1, C1qtnf2, C1qtnf3, Cav3, Ccr2, Cd36, Cd44, Cdh2, Cdon, Ceacam2, Clcf1, Cracr2a, Crhr2, Csf1r, Cspg4, Cx3cl1, Dixdc1, Dlg1, Dnajc27, Dok1, Dok2, Dok4, Dusp15, Dusp2, Dusp26, Dusp5, Eda2r, Egfr, Emilin1, Ephb2, Epor, Erbb2, Ern1, Fam83d, Fgfr1, Fgfr2, Fgfr4, Fn1, Foxm1, Fzd10, Fzd7, Gadd45a, Gdf6, Glipr2, Grm1, Gsdme, Havcr2, Igf1, …	GO:0043408
2717	⊕	GO:CC	GO:0098644	complex of collagen trimers	6.95e-12	11.16	19	2330	15	78.95	Col11a1, Col11a2, Col1a1, Col1a2, Col27a1, Col28a1, Col2a1, Col3a1, Col4a1, Col4a2, Col4a5, Col5a1, Col5a2, Col5a3, Lum	GO:0098644
83	⊕	GO:BP	GO:0003013	circulatory system process	7.08e-12	11.15	563	2286	102	18.12	Abat, Abcc8, Abcg3, Ada, Adamts16, Adipoq, Adora1, Adra2b, Adrb3, Agrn, Agt, Agtr2, Akap12, Amot, Ank2, Apln, Apoe, Asic2, Atp1a1, Atp1a3, Atp2a2, Cacna1g, Cav3, Cd36, Cldn5, Col1a2, Comp, Crhr2, Ctnna3, Cx3cl1, Cxcr4, Cyba, Dlg1, Dll1, Dsc2, Dusp5, Egfr, Emilin1, Emilin2, Ephx2, Fabp5, Fkbp1b, Gpr4, Gpx1, Grip2, Hopx, Hsd11b2, Id2, Ier3, Immp2l, Irx3, Irx5, Itga4, Itga9, Kcnh2, Kl, Mfsd2a, Mmp2,…	GO:0003013
364	⊕	GO:BP	GO:0045765	regulation of angiogenesis	7.39e-12	11.13	308	2286	68	22.08	Abcc8, Adam12, Adamts9, Adgra2, Adgrb2, Adgrb3, Amot, Angpt4, Aplnr, Apoh, C6, Ccr2, Cd34, Cd40, Cela1, Cldn5, Col4a2, Creb3l1, Crhr2, Cx3cr1, Cxcl10, Cxcr4, Cybb, Dll1, E2f2, Egln1, Emilin1, Emilin2, Gadd45a, Gpr4, Hk2, Igf2, Ism1, Itga5, Itgb2, Itgb3, Itgb8, Jmjd8, Mdk, Nfe2l2, Ngfr, Pde3b, Pgf, Pik3cb, Prkd1, Ptgis, Ptn, S100a1, Sema4a, Serpinf1, Sfrp2, Slc39a12, Smoc2, Sparc, Sphk1, Stab1, Tb…	GO:0045765
371	⊕	GO:BP	GO:1901342	regulation of vasculature development	7.39e-12	11.13	315	2286	69	21.9	Abcc8, Adam12, Adamts9, Adgra2, Adgrb2, Adgrb3, Amot, Angpt4, Aplnr, Apoh, C6, Ccr2, Cd34, Cd40, Cela1, Cldn5, Col4a2, Creb3l1, Crhr2, Cx3cr1, Cxcl10, Cxcr4, Cybb, Dll1, E2f2, Egln1, Emilin1, Emilin2, Gadd45a, Gpr4, Hk2, Igf2, Ism1, Itga5, Itgb2, Itgb3, Itgb8, Jmjd8, Mdk, Nfe2l2, Ngfr, Pde3b, Pgf, Pik3cb, Prkd1, Ptgis, Ptn, S100a1, Sema4a, Serpinf1, Sfrp2, Slc39a12, Smoc2, Sparc, Sphk1, Stab1, Tb…	GO:1901342
550	⊕	GO:BP	GO:0016042	lipid catabolic process	7.39e-12	11.13	358	2286	75	20.95	Abhd6, Acacb, Acadl, Acadm, Acads, Acadsb, Acadvl, Acat1, Acot2, Acox2, Adipoq, Adora1, Adtrp, Aoah, Apoc1, Apoe, Apoh, Bdh2, Ces1e, Ces1f, Cidea, Cpt1b, Cpt1c, Cpt2, Crat, Cyp27a1, Cyp4f13, Decr1, Ech1, Eci1, Enpp2, Etfdh, Gdpd3, Gimap5, Gm2a, Hadh, Hadha, Hadhb, Hcar1, Hsd3b7, Irs1, Ldlr, Lipg, Lpin3, Mfsd2a, Mgst2, Mtor, Nceh1, Oxct1, Pafah1b3, Pafah2, Pck1, Pde3b, Phyh, Pla2g12a, Pla2g4a, Pla…	GO:0016042
828	⊕	GO:BP	GO:0061448	connective tissue development	7.39e-12	11.13	308	2286	68	22.08	Acan, Acat1, Adamts12, Adamts7, Amer1, Bgn, Bmp1, Bmpr1b, Ccn4, Cd34, Cd44, Col11a1, Col11a2, Col1a1, Col27a1, Col2a1, Col3a1, Col5a1, Col6a1, Comp, Csf1, Ctsk, Egr1, Evc, Fgf6, Fgfr1, Frzb, Gdf6, Gli2, Gpr4, Id2, Igf1, Il6ra, Itgb3, Itgb8, Large1, Lox, Loxl2, Maf, Matn3, Mboat2, Mdk, Mgp, Mkx, Mmp13, Mycn, Nog, Ogn, Pax7, Pitx1, Prkg2, Rflnb, Rorc, Scx, Serpinh1, Sfrp2, Sh3pxd2b, Six2, Smad3, So…	GO:0061448
1134	⊕	GO:BP	GO:0050900	leukocyte migration	7.47e-12	11.13	380	2286	78	20.53	Ada, Adam8, Add2, Adora1, Adtrp, Aif1, Camk1d, Ccr2, Cd300a, Cd34, Chst2, Cnn2, Coro1a, Csf1, Csf1r, Cx3cl1, Cx3cr1, Cxcl1, Cxcl10, Cxcl16, Cxcl9, Dpp4, Emilin1, Fcer1g, Ffar2, Foxj1, Gpr35, Gpsm3, Hsd3b7, Il12a, Il17ra, Il17rc, Il27ra, Itga2, Itga4, Itga9, Itgal, Itgb2, Itgb3, Kit, Lbp, Lgals3, Lgals9, Mdk, Mmp14, Mmp2, Msmp, Mstn, Myo1g, Nckap1l, Nedd9, Nlrp3, P2ry12, Padi2, Pde4d, Pgf, Pla2g7,…	GO:0050900
869	⊕	GO:BP	GO:0001503	ossification	7.62e-12	11.12	478	2286	91	19.04	Ache, Adamts12, Adamts7, Aspn, Bambi, Bmp1, Bmpr1b, Ccdc134, Ccn4, Chrdl1, Clec11a, Col11a1, Col11a2, Col13a1, Col1a1, Col1a2, Col2a1, Col5a2, Col6a1, Comp, Crim1, Csf1, Csf1r, Cthrc1, Ctsk, Dchs1, Ddr2, Dmp1, Egr2, Fbn2, Fgfr1, Fzd9, Gdf10, Gfra4, Gli1, Gli2, Gpc3, Gpm6b, Id2, Ifi204, Igf1, Igf2, Isg15, Kazald1, Kl, Klf10, Lox, Lrrc17, Ltf, Mdk, Mgp, Mkx, Mmp13, Mmp14, Mmp16, Mmp2, Myog, Nab2, N…	GO:0001503
1298	⊕	GO:BP	GO:0006935	chemotaxis	7.61e-12	11.12	455	2286	88	19.34	Adam8, Adgra2, Agrn, Aif1, Amot, Camk1d, Ccr10, Ccr2, Cmtm3, Cmtm5, Cmtm8, Coro1a, Csf1, Csf1r, Cx3cl1, Cx3cr1, Cxcl1, Cxcl10, Cxcl16, Cxcl9, Cxcr4, Dock2, Dpp4, Enpp2, Fcer1g, Ffar2, Fgfr1, Fn1, Gpr35, Gpsm3, Hsd3b7, Il12a, Il17ra, Il17rc, Itga2, Itga9, Itgb3, Kit, Lbp, Lgals3, Lgals9, Lox, Lpar1, Lsp1, Mdk, Met, Mmp2, Msmp, Mstn, Nckap1l, Nedd9, P2ry12, Padi2, Pde4d, Pgf, Pla2g7, Plxna3, Prex1,…	GO:0006935
1081	⊕	GO:BP	GO:0043065	positive regulation of apoptotic process	8.48e-12	11.07	629	2286	110	17.49	Acvr1c, Adam8, Adipoq, Agrn, Agt, Agtr2, Akap12, Aldh1a1, Aldh1a2, Alox12, Anxa5, Atp2a2, Bace1, Bard1, Bmf, Bmpr1b, Bnip3, C6, Camk1d, Casp3, Cd248, Cd40, Cers6, Clip3, Clu, Col18a1, Ctsk, Ctss, Dapk1, Dedd2, E2f1, Ect2, Egln1, Egr1, Emilin1, Emilin2, Fap, Fndc1, Fnip1, Frzb, Fzd9, Gadd45a, Gsdme, Hoxa13, Hrk, Htra1, Il12a, Inpp5d, Irf8, Itga4, Itm2c, Lpar1, Mal, Map3k9, Melk, Mmp2, Mtor, Mybl2,…	GO:0043065
697	⊕	GO:BP	GO:0080134	regulation of response to stress	9.52e-12	11.02	1386	2286	197	14.21	Acacb, Acp5, Actb, Ada, Adam8, Adamts12, Adcyap1r1, Adipoq, Adora1, Adtrp, Alox12, Anxa5, Aoah, Apobec3, Apoe, Apoh, Arfgef1, Atxn7, Aurkb, Bard1, C1qtnf1, C1qtnf3, Casp3, Ccn4, Ccr2, Cd109, Cd300a, Cd300lf, Cd36, Cd37, Cd40, Cd44, Cd86, Clcf1, Cldn19, Cldn3, Clec4e, Clpb, Clu, Crhr2, Csf1r, Ctss, Cx3cl1, Cx3cr1, Cxcl1, Cxcr4, Cyba, Ddr2, Ddx60, Dhx58, Diaph1, Dnajb9, Dnmt3a, Dpf1, Dpp4, Dtx4, Ef…	GO:0080134
1254	⊕	GO:BP	GO:0042330	taxis	9.63e-12	11.02	457	2286	88	19.26	Adam8, Adgra2, Agrn, Aif1, Amot, Camk1d, Ccr10, Ccr2, Cmtm3, Cmtm5, Cmtm8, Coro1a, Csf1, Csf1r, Cx3cl1, Cx3cr1, Cxcl1, Cxcl10, Cxcl16, Cxcl9, Cxcr4, Dock2, Dpp4, Enpp2, Fcer1g, Ffar2, Fgfr1, Fn1, Gpr35, Gpsm3, Hsd3b7, Il12a, Il17ra, Il17rc, Itga2, Itga9, Itgb3, Kit, Lbp, Lgals3, Lgals9, Lox, Lpar1, Lsp1, Mdk, Met, Mmp2, Msmp, Mstn, Nckap1l, Nedd9, P2ry12, Padi2, Pde4d, Pgf, Pla2g7, Plxna3, Prex1,…	GO:0042330
1948	⊕	GO:BP	GO:0051301	cell division	9.52e-12	11.02	614	2286	108	17.59	Anln, Aspm, Aurkb, Birc5, Brsk2, Btc, Bub1b, Ccna2, Ccnb1, Ccnb2, Ccnd1, Ccnd2, Ccnd3, Ccnf, Ccsap, Cdc14a, Cdc20, Cdc25c, Cdc6, Cdca2, Cdca3, Cdca5, Cdca8, Cdk1, Cdk14, Cdk20, Cep55, Cfl1, Chmp4c, Cit, Ckap2, Cks2, Cul7, Cuzd1, Dixdc1, Dll1, Ect2, Etv5, Fam83d, Fgf5, Fgf6, Fgfr1, Fign, Fzd7, Gpsm2, Haus8, Hells, Hmcn1, Igf2, Insc, Iqgap3, Kif11, Kif14, Kif18b, Kif20a, Kif20b, Kif23, Kif2c, Kif4,…	GO:0051301
717	⊕	GO:BP	GO:0040008	regulation of growth	1.1e-11	10.96	656	2286	113	17.23	Acacb, Adrb3, Agrn, Apoe, Arhgap4, Atp8a2, Cav3, Ccn4, Ccnb1, Ccnb2, Ccnd2, Cda, Cdh1, Cdk1, Cdkl5, Cdkn1a, Cdkn2c, Ceacam2, Cfl1, Cited2, Col14a1, Crabp2, Csf1, Csf2rb, Cxcl16, Cxcr4, Cyba, Dbn1, Dlg1, Dll1, Dnph1, Egfr, Erbb2, F2, Fgfr1, Fn1, Foxs1, Frzb, Gamt, Gap43, Gas1, Gdf9, Gjd4, Gli1, Golga4, Gpc3, Hopx, Hsd3b7, Igf1, Igf2, Igfbp4, Igfbp7, Islr2, Jarid2, Kazald1, Kif14, Lgi1, Mag, Mfsd2a…	GO:0040008
1430	⊕	GO:BP	GO:0007264	small GTPase-mediated signal transduction	1.38e-11	10.86	437	2286	85	19.45	Adcyap1r1, Agrn, Aif1, Amot, Apoe, Arfgef1, Arfgef3, Arhgap18, Arhgap25, Arhgap28, Arhgap44, Arhgdig, Auts2, Ccdc88a, Ccna2, Cdc42ep5, Cdh2, Cdkn1a, Cdon, Chml, Chn2, Cnksr1, Col1a2, Col3a1, Csf1, Cyth4, Dhcr24, Dock2, Dok1, Dok2, Dok4, Elmo1, Ephb2, Eps8l1, Erbb2, F2rl3, Foxm1, Frmd7, Gpr35, Gpr4, Gpsm2, Igf1, Iqgap3, Iqsec2, Iqsec3, Kif14, Lpar1, Mapkapk5, Met, Mras, Ngfr, Nradd, Nucb2, P2ry10b…	GO:0007264
1014	⊕	GO:BP	GO:0022409	positive regulation of cell-cell adhesion	1.52e-11	10.82	327	2286	70	21.41	Actb, Ada, Adam19, Adam8, Aif1, Card11, Ccdc88b, Ccr2, Cd44, Cd46, Cd83, Cd86, Ceacam2, Chst2, Cited2, Coro1a, Cx3cl1, Dpp4, Emilin1, Emilin2, Gimap5, H2-Aa, H2-DMb2, H2-Ob, Havcr2, Icos, Igf1, Igf2, Igfbp2, Il12a, Il15, Il1rl2, Il2ra, Il2rg, Il4ra, Il6ra, Itga4, Itgal, Kif26b, Kifap3, Lgals9, Mdk, Megf10, Mfsd2b, Nck2, Nckap1l, Nfkbid, Nlrp3, Pck1, Pde4d, Pdpn, Ptafr, Ptprc, Pycard, Rhoh, Shb, S…	GO:0022409
648	⊕	GO:BP	GO:0034329	cell junction assembly	2.11e-11	10.68	471	2286	89	18.9	Abi3bp, Ache, Actb, Add2, Adgrb2, Adgrb3, Agrn, Agt, Ank2, Aplnr, Asic2, Camsap3, Cdh1, Cdh11, Cdh2, Cdh22, Cdh24, Cfl1, Chrnb2, Cldn19, Cldn23, Cldn3, Cldn5, Cldn7, Cldn9, Cntnap2, Col16a1, Crb3, Dlg1, Dlg4, Dnm3, Ect2, Enpp2, Epb41l3, Epb41l5, Epha3, Ephb2, Ephb3, Fn1, Fscn1, Gabrb3, Gap43, Gpm6b, Hopx, Il1rap, Irx3, Itga2, Itga5, Itgb3, Kirrel3, Lamc1, Large1, Lrfn1, Lrfn4, Lrrn1, Lzts1, Marve…	GO:0034329
994	⊕	GO:BP	GO:0036211	protein modification process	2.11e-11	10.68	2666	2286	329	12.34	Actb, Acvr1c, Adipoq, Adtrp, Agbl1, Agrn, Agtpbp1, Aif1, Aktip, Amer1, Amhr2, Angpt4, Aplnr, Arfgef1, Arrdc1, Asb10, Asb11, Asb15, Asb5, Aurkb, B3galt2, B3galt4, B3glct, B3gnt5, B3gnt7, B3gnt9, B4galt5, Bank1, Bard1, Bex3, Birc3, Birc5, Bmpr1b, Brsk1, Brsk2, Bspry, Btbd1, Bub1, Bub1b, Camk1d, Camk1g, Camkk1, Camkk2, Cblc, Ccna2, Ccnb1, Ccnd1, Ccnd2, Ccnd3, Ccnf, Cd109, Cd36, Cd40, Cd44, Cd86, Cdc…	GO:0036211
403	⊕	GO:BP	GO:0009891	positive regulation of biosynthetic process	2.24e-11	10.65	2837	2286	346	12.2	Abcc8, Abcg4, Abhd6, Ablim1, Actb, Actg2, Adam19, Adam8, Adcyap1r1, Adipoq, Adtrp, Agrn, Agt, Agtr2, Aif1, Akap12, Aldh1a2, Alox12, Alx4, Ank2, Apln, Apobec1, Apoe, Arid3b, Ascl3, Atad2, Atxn7, Aurkb, Auts2, Bambi, Barhl1, Bcl3, Blnk, Bmpr1b, C1qtnf1, C1qtnf2, C1qtnf3, Card11, Ccdc88b, Ccna2, Ccr2, Cd300c2, Cd34, Cd36, Cd37, Cd40, Cd46, Cd83, Cd86, Cdh1, Cdk1, Cdkn1c, Cdon, Ceacam20, Cela1, Cep29…	GO:0009891
419	⊕	GO:BP	GO:0009607	response to biotic stimulus	2.57e-11	10.59	1832	2286	243	13.26	Abcc8, Acp5, Adam8, Adamts4, Adamts9, Adipoq, Aif1, Akap12, Amy1, Apobec1, Apobec3, Apoe, Aqp4, Aurkb, Bank1, Batf2, Batf3, Bcl3, Bnip3, C1qa, C1qb, C1qc, C1ra, C6, C9, Car5b, Casp3, Ccdc88b, Cd300a, Cd300lf, Cd36, Cd37, Cd40, Cd52, Cd68, Cd79b, Cd86, Cda, Cdh1, Ceacam20, Cfd, Cfl1, Cfp, Cldn3, Clec4a3, Clec4e, Clpb, Clu, Col6a1, Coro1a, Cotl1, Csf1, Csf1r, Cubn, Cx3cl1, Cx3cr1, Cxcl1, Cxcl10, Cx…	GO:0009607
440	⊕	GO:BP	GO:0001816	cytokine production	2.55e-11	10.59	832	2286	133	15.99	Abcc8, Acp5, Adam33, Adam8, Adamts3, Adcy7, Adipoq, Agtr2, Aif1, Akap12, Aqp4, Bank1, Bcl3, Bcl6b, C1qtnf3, Card11, Casp3, Ccdc88b, Ccn4, Ccr2, Cd300c2, Cd34, Cd36, Cd40, Cd46, Cd83, Cd84, Ceacam20, Chil3, Cidea, Clec4e, Clu, Col3a1, Crhr2, Csf1r, Cx3cl1, Cx3cr1, Cyba, Cybb, Dhx58, Dll1, Egr1, Ephb2, F2, Fcer1a, Fcer1g, Ffar2, Fgfr1, Fn1, Foxj1, Gimap5, Gpsm3, Havcr2, Hfe, Ifi204, Igf1, Ikbke, Il…	GO:0001816
1092	⊕	GO:MF	GO:0019838	growth factor binding	2.62e-11	10.58	142	2314	44	30.99	Acvr1c, Agrn, Cd109, Cd36, Chrdl1, Col1a1, Col1a2, Col2a1, Col3a1, Col4a1, Col5a1, Col6a1, Csf1r, Egfr, Erbb2, Fgfr1, Fgfr2, Fgfr4, Hap1, Hspa9, Htra1, Igfbp2, Igfbp4, Igfbp7, Il1r2, Il2ra, Il2rg, Il6ra, Itgb3, Kazald1, Kit, Kl, Klb, Ltbp2, Ngfr, Nradd, Nrros, Ptn, Ptprz1, Scn5a, Sort1, Srpx2, Thbs1, Tsku	GO:0019838
979	⊕	GO:BP	GO:0050867	positive regulation of cell activation	2.87e-11	10.54	390	2286	78	20	Actb, Ada, Adam8, Aif1, Card11, Ccdc88b, Ccr2, Cd40, Cd46, Cd83, Cd86, Cdkn1a, Chrnb2, Clcf1, Coro1a, Csf1r, Ddr2, Dpp4, Ephb2, Fgfr1, Gimap5, H2-Aa, H2-DMb2, H2-Ob, Havcr2, Icos, Igf1, Igf2, Igfbp2, Il12a, Il15, Il1rl1, Il1rl2, Il2ra, Il2rg, Il4ra, Il5, Inpp5d, Itgal, Kmt5c, Lbp, Lgals9, Mdk, Mmp14, Nck2, Nckap1l, Nfkbid, Nlrp3, Pck1, Pdpn, Pla2g4a, Plek, Ptprc, Pycard, Rhoh, Shb, Sirpb1c, Slc7a…	GO:0050867
810	⊕	GO:BP	GO:0050769	positive regulation of neurogenesis	2.95e-11	10.53	310	2286	67	21.61	Acan, Ache, Apoe, Aspa, Aspm, Cdkl5, Cdon, Chodl, Cip2a, Clcf1, Crabp2, Csf1r, Cul7, Cx3cl1, Cx3cr1, Cxcr4, Dbn1, Dixdc1, Dlg4, E2f1, Egfr, Egr2, Enpp2, Ephb2, Etv5, Fn1, Fzd3, Golga4, Hap1, Hapln2, Id2, Igf1, Islr2, Kit, Mag, Man2a1, Marcks, Mdk, Mtor, Myrf, Nog, Pak3, Plxna3, Plxnb2, Ptn, Ptprf, Ptprz1, Reln, Rgs14, Rnf112, Robo1, Sema5a, Serpinf1, Sgk1, Sox11, Sox8, Star, Stau2, Tenm4, Tiam1, …	GO:0050769
1338	⊕	GO:BP	GO:0007229	integrin-mediated signaling pathway	3.17e-11	10.5	106	2286	35	33.02	Adamts14, Col3a1, Diaph3, Fcer1g, Fermt3, Fn1, Fyb, Isg15, Itga10, Itga11, Itga2, Itga4, Itga5, Itga7, Itga9, Itgae, Itgal, Itgam, Itgb2, Itgb3, Itgb8, Itgbl1, Lama2, Lamb1, Loxl3, Nid1, Pcsk5, Plek, Ptn, Slc2a10, Thy1, Timp1, Tspan32, Tyrobp, Vav1	GO:0007229
30	⊕	GO:MF	GO:0016787	hydrolase activity	3.34e-11	10.48	2481	2314	333	13.42	2310057M21Rik, Abca4, Abcb4, Abcc3, Abcc8, Abcg3, Abcg4, Abhd6, Ache, Acot2, Acp5, Actb, Actg2, Ada, Adam11, Adam12, Adam19, Adam23, Adam33, Adam8, Adamts10, Adamts12, Adamts14, Adamts15, Adamts16, Adamts17, Adamts19, Adamts2, Adamts20, Adamts3, Adamts4, Adamts7, Adamts8, Adamts9, Adtrp, Aebp1, Agbl1, Ago4, Agtpbp1, Ahcyl2, Alox12, Ampd2, Amy1, Ankle1, Anpep, Aoah, Apobec1, Apobec3, Arl11, Arl4c,…	GO:0016787
59	⊕	GO:BP	GO:0009056	catabolic process	3.58e-11	10.45	2499	2286	311	12.44	Abat, Abhd6, Acacb, Acadl, Acadm, Acads, Acadsb, Acadvl, Acat1, Ache, Acot2, Acox2, Ada, Adam8, Adamts12, Adamts2, Adamts7, Adipoq, Adora1, Adtrp, Ago4, Agtpbp1, Aldh1a1, Aldh1b1, Aldh3b1, Aldh3b2, Aldob, Amer1, Anpep, Aoah, Apobec1, Apobec3, Apoc1, Apoe, Apoh, Arrdc1, Arsb, Asb11, Asb5, Atg4a-ps, Atg9b, Atp2a2, Bcat1, Bckdha, Bdh2, Bmf, Bnip3, Brsk2, Carhsp1, Casp3, Cblc, Ccnf, Cd36, Cd44, Cda, …	GO:0009056
308	⊕	GO:BP	GO:0048878	chemical homeostasis	3.51e-11	10.45	1089	2286	162	14.88	Abcb4, Abcc8, Abcg4, Acacb, Acox2, Adipoq, Adora1, Agtr2, Alas2, Ampd2, Ank2, Aplnr, Apoe, Aqp4, Atp13a5, Atp1a1, Atp1a3, Atp1b2, Atp2a2, Atp2b2, Bace2, Bdh2, Birc5, Bnip3, Brsk2, C1qtnf3, Car12, Car2, Cav3, Ccn4, Ccr2, Cd40, Ces1e, Ces1f, Cib2, Ckb, Cln6, Col1a1, Coro1a, Crhr2, Cry2, Cx3cl1, Cxcl10, Cxcl9, Cyba, Cybrd1, Diaph1, Egln1, Ephx2, Erc2, Ern1, F2, F2rl3, Fabp3, Fabp5, Fbn1, Fcor, Ffar2…	GO:0048878
47	⊕	GO:CC	GO:0031982	vesicle	3.74e-11	10.43	2258	2330	288	12.75	4932438H23Rik, Abca4, Abcb4, Abcc8, Abcg4, Abhd6, Ada, Adam8, Adcyap1r1, Add2, Ahnak2, Amot, Amph, Ank2, Anpep, Anxa5, Aoah, Apoe, Aqp4, Aqp5, Arfgef3, Arhgap44, Arrdc1, Atg9b, Atp13a5, Atp1a1, Atp8a2, Bace1, Bace2, Bgn, Bmf, Bmp1, Brsk1, Btbd8, Capn11, Cav3, Ccdc88a, Cd46, Cd68, Cd86, Cd93, Cep290, Cfp, Chil3, Chmp4c, Clcn5, Clec4e, Clip2, Clip3, Cln6, Clu, Cmtm3, Cntnap2, Col1a1, Col6a1, Coro1a…	GO:0031982
1394	⊕	GO:BP	GO:0007017	microtubule-based process	4.7e-11	10.33	978	2286	149	15.24	Adcy3, Agrn, Agtpbp1, Ankfn1, Anxa5, Aqp4, Aspm, Atxn7, Aurkb, BC034090, Birc5, Brsk1, Brsk2, Camsap3, Capn6, Cav3, Ccdc13, Ccdc69, Ccdc8, Ccdc88a, Ccdc88b, Ccnb1, Ccnb2, Ccnf, Ccnl1, Ccsap, Cdc14a, Cdc20, Cdca8, Cdk1, Celsr2, Cenpe, Cep126, Cep290, Cfap100, Cfap52, Cfl1, Chmp4c, Ckap2, Clip2, Clip3, Cntln, Cul7, Dclk1, Diaph1, Diaph3, Dixdc1, Dlg1, Dnah7b, Dtnbp1, Enkur, Epha3, Erbb2, Espl1, Fig…	GO:0007017
202	⊕	GO:BP	GO:0008015	blood circulation	5.25e-11	10.28	534	2286	96	17.98	Abat, Abcc8, Ada, Adamts16, Adipoq, Adora1, Adra2b, Adrb3, Agrn, Agt, Agtr2, Akap12, Amot, Ank2, Apln, Apoe, Asic2, Atp1a1, Atp1a3, Atp2a2, Cacna1g, Cav3, Cldn5, Col1a2, Comp, Crhr2, Ctnna3, Cx3cl1, Cxcr4, Cyba, Dlg1, Dll1, Dsc2, Dusp5, Egfr, Emilin1, Emilin2, Ephx2, Fkbp1b, Gpr4, Gpx1, Grip2, Hopx, Hsd11b2, Id2, Ier3, Immp2l, Irx3, Irx5, Itga4, Itga9, Kcnh2, Kl, Mmp2, Mtor, Myh7b, Myl3, Myl4, My…	GO:0008015
1674	⊕	GO:BP	GO:0000226	microtubule cytoskeleton organization	5.25e-11	10.28	672	2286	113	16.82	Agrn, Ankfn1, Aspm, Atxn7, Aurkb, BC034090, Birc5, Brsk1, Brsk2, Camsap3, Capn6, Cav3, Ccdc13, Ccdc69, Ccdc8, Ccdc88a, Ccdc88b, Ccnb1, Ccnb2, Ccnf, Ccnl1, Ccsap, Cdc14a, Cdc20, Cdca8, Cdk1, Cenpe, Cep126, Cep290, Cfap100, Cfl1, Chmp4c, Ckap2, Clip2, Clip3, Cntln, Cul7, Dclk1, Diaph3, Dixdc1, Dlg1, Dnah7b, Epha3, Espl1, Fign, Foxj1, Gadd45a, Gas2l1, Gpsm2, Haus8, Hook1, Hook2, Insc, Kif11, Kif18b,…	GO:0000226
239	⊕	GO:CC	GO:0031090	organelle membrane	5.92e-11	10.23	3391	2330	401	11.83	Abca4, Abcb4, Abcc8, Abcg4, Abhd6, Acadl, Acadm, Acads, Acadvl, Acat1, Adam8, Adcy3, Agpat5, Ahnak2, Alas2, Aldob, Amph, Anxa5, Aqp4, Aqp5, Arfgef1, Arfgef3, Armcx2, Armcx6, Asap2, Atg9b, Atp10a, Atp13a5, Atp1a1, Atp1a3, Atp1b4, Atp2a2, Atp8a2, B3galt2, B3galt4, B3glct, B3gnt5, B3gnt7, B3gnt9, B4galnt1, B4galt5, Bace1, Bace2, Bdh1, Bnip3, Btbd8, Cabp7, Camk1g, Cav3, Ccnd1, Ccnd2, Cd46, Cd68, Cds1…	GO:0031090
548	⊕	GO:CC	GO:0098794	postsynapse	6.83e-11	10.17	849	2330	134	15.78	Abhd6, Abi3bp, Ablim1, Ache, Actb, Add2, Adgra1, Adgrb3, Adora1, Ank2, Arhgap44, Asic1, Asic2, Atp1a1, Atp1a3, Atp2b2, Baalc, Begain, Bnip3, C1qa, C1qb, C1qc, Cdh1, Cdh2, Cdkl5, Cfl1, Chrna1, Chrna2, Chrnb1, Chrnb2, Chrng, Cnn3, Cntn2, Cntnap2, Col13a1, Cpt1c, Cx3cl1, Dapk1, Dbn1, Dclk1, Ddn, Dlg1, Dlg4, Dlgap1, Dnm3, Drp2, Dtnbp1, Egln1, Epb41l3, Ephb2, Erbb2, Fabp5, Faim2, Fzd9, Gabrb3, Gabrg1,…	GO:0098794
[truncated: 2,743 more rows]

## Sheet: WebGestalt
Flame
Enrichment Results
		Source	Term_ID	Function	P-value	-log10Pvalue	Term Size	Query size	Intersection Size	Enrichment Score %	Positive Hits	Term_ID_noLinks
[truncated: 360 more rows]
