# Supplementary material for: R405W Desmin Knock‐In Mice Highlight Alterations of Mitochondria, Protein Quality Control and Myofibrils in Myofibrillar Myopathy
Source: J Cachexia Sarcopenia Muscle. 2025 Oct 30;16(6):e70094. doi: 10.1002/jcsm.70094 (PMC12572951; doi:10.1002/jcsm.70094)
Supplement: Supplementary file 4 — Table S4: Subset of transcriptomic analysis results. Subset of protein‐coding RNAs (p < 0.01, >2‐fold regulation) in homozygous and wild‐type soleus muscle as shown in the volcano plot (Figure 6d). mRNAs that showed up‐ or down‐regulation that was shared between the heterozygous and homozygous genotypes are in bold orange or blue and are also listed on a separate sheet. [file JCSM-16-e70094-s004.xlsx]

## Sheet: Supplementary Table 4
Ensembl ID	gene name	gene biotype	mean rlogcounts WT	mean rlogcounts HOM	DESeq2 Wald test p-value HOM vs. WT	log2 fold-change HOM vs. WT
ENSMUSG00000000049	Apoh	protein_coding	3.66245	3.42245	0.000655047	-1.30354
ENSMUSG00000000120	Ngfr	protein_coding	4.88415	5.22668	0.00957678	1.00888
ENSMUSG00000000154	Slc22a18	protein_coding	3.53121	3.76825	0.00951219	1.20372
ENSMUSG00000000303	Cdh1	protein_coding	3.52344	3.81596	0.00471867	1.41932
ENSMUSG00000000308	Ckmt1	protein_coding	2.41078	2.65294	0.00649792	2.05438
ENSMUSG00000000317	Bcl6b	protein_coding	8.04738	8.77013	0.00389385	1.4263
ENSMUSG00000000392	Fap	protein_coding	7.53449	8.14274	2.21e-08	1.05547
ENSMUSG00000000693	Loxl3	protein_coding	7.36709	7.9614	1.2e-05	1.07449
ENSMUSG00000000753	Serpinf1	protein_coding	11.2788	11.9806	6.34e-06	1.07936
ENSMUSG00000000957	Mmp14	protein_coding	8.82793	9.50432	1.24e-05	1.11863
ENSMUSG00000001014	Icam4	protein_coding	2.65992	2.82888	0.00437106	1.52741
ENSMUSG00000001020	S100a4	protein_coding	5.5338	5.99232	0.000120947	1.0723
ENSMUSG00000001119	Col6a1	protein_coding	11.3171	12.2618	6.25e-12	1.46539
ENSMUSG00000001131	Timp1	protein_coding	6.47796	7.40622	6.84e-13	1.74576
ENSMUSG00000001228	Uhrf1	protein_coding	4.74061	5.32559	1.03e-05	1.54659
ENSMUSG00000001260	Gabrg1	protein_coding	2.34246	2.12096	0.00022799	-2.99942
ENSMUSG00000001435	Col18a1	protein_coding	9.31257	9.9847	4.63e-09	1.09285
ENSMUSG00000001493	Meox1	protein_coding	7.44384	8.20519	1.74e-12	1.30462
ENSMUSG00000001506	Col1a1	protein_coding	12.6824	14.177	8.4e-10	2.36122
ENSMUSG00000001517	Foxm1	protein_coding	4.21294	4.70333	9.66e-06	1.61177
ENSMUSG00000001555	Fkbp10	protein_coding	7.9918	8.62919	1.85e-08	1.07926
ENSMUSG00000002020	Ltbp2	protein_coding	5.97526	6.49749	1.84e-05	1.04992
ENSMUSG00000002265	Peg3	protein_coding	9.20383	10.4949	2.39e-23	1.96666
ENSMUSG00000002266	Zim1	protein_coding	6.58022	7.52643	1.07e-13	1.69881
ENSMUSG00000002688	Prkd1	protein_coding	8.24824	7.23425	6.52e-10	-1.76466
ENSMUSG00000002771	Grin2d	protein_coding	3.72829	4.09966	0.000278595	1.70736
ENSMUSG00000003477	Inmt	protein_coding	8.25595	7.04515	1.5e-11	-2.11774
ENSMUSG00000003528	Slc25a1	protein_coding	7.54426	8.25117	1.84e-07	1.15595
ENSMUSG00000003545	Fosb	protein_coding	5.27169	5.96208	0.00688532	2.2449
ENSMUSG00000003779	Kif20a	protein_coding	4.96527	5.44536	0.000365916	1.23515
ENSMUSG00000003863	Ppfia3	protein_coding	3.61216	3.87329	0.00486085	1.14321
ENSMUSG00000003949	Hlf	protein_coding	9.02093	8.21563	1.51e-16	-1.33939
ENSMUSG00000004098	Col5a3	protein_coding	10.2401	11.3449	2.65e-20	1.70516
ENSMUSG00000004317	Clcn5	protein_coding	6.6522	7.23233	0.000375933	1.12233
ENSMUSG00000004415	Col26a1	protein_coding	6.18963	7.02861	1.17e-08	1.75981
ENSMUSG00000004473	Clec11a	protein_coding	7.13525	7.86423	1.43e-06	1.30133
ENSMUSG00000004864	Mapk13	protein_coding	0.837318	0.949888	0.0085602	3.28732
ENSMUSG00000004894	Hapln2	protein_coding	2.18378	2.35717	0.00779145	1.74929
ENSMUSG00000004939	Nmrk2	protein_coding	10.8395	10.0562	0.00414944	-1.21299
ENSMUSG00000005089	Slc1a2	protein_coding	3.50138	3.73803	0.00134402	1.19802
ENSMUSG00000005124	Ccn4	protein_coding	5.49447	6.53311	1.93e-10	2.31517
ENSMUSG00000005233	Spc25	protein_coding	3.23456	3.65403	1.07e-05	2.23243
ENSMUSG00000005470	Asf1b	protein_coding	5.02966	5.58004	1.83e-10	1.40565
ENSMUSG00000005649	Cabp5	protein_coding	0.737509	0.876568	0.00315171	4.05535
ENSMUSG00000005672	Kit	protein_coding	6.20289	6.80155	0.00143039	1.27271
ENSMUSG00000005803	Sqor	protein_coding	9.32563	8.6623	1.52e-32	-1.06765
ENSMUSG00000005958	Ephb3	protein_coding	5.87169	6.57051	9.05e-06	1.48654
ENSMUSG00000006398	Cdc20	protein_coding	4.57985	4.95478	4.18e-05	1.14633
ENSMUSG00000006403	Adamts4	protein_coding	5.13927	6.00717	0.00109217	2.06019
ENSMUSG00000006784	Ttc25	protein_coding	6.77077	6.13642	0.00878625	-1.4144
ENSMUSG00000007480	Mc5r	protein_coding	5.13563	5.91876	0.000105101	1.93554
ENSMUSG00000007682	Dio2	protein_coding	7.52243	8.149	1.16e-07	1.10452
ENSMUSG00000008318	Relt	protein_coding	9.52703	10.4598	3.43e-12	1.48385
ENSMUSG00000008540	Mgst1	protein_coding	10.8657	9.67819	1.07e-07	-1.9285
ENSMUSG00000009075	Cabp7	protein_coding	6.14416	6.73606	1.46e-10	1.22083
ENSMUSG00000009214	Mymk	protein_coding	4.53112	5.67081	0.00729177	2.67303
ENSMUSG00000009471	Myod1	protein_coding	7.80349	8.70632	0.00393014	1.59312
ENSMUSG00000009731	Kcnd1	protein_coding	3.69807	3.97663	0.00207898	1.23603
ENSMUSG00000010086	Rnf112	protein_coding	1.75479	1.93473	0.00217808	2.42535
ENSMUSG00000010461	Eya4	protein_coding	8.25034	8.95488	3.65e-08	1.10976
ENSMUSG00000010830	Kdelr3	protein_coding	6.92703	7.54173	1.85e-07	1.11196
ENSMUSG00000012705	Retn	protein_coding	6.84174	7.63115	9.02e-07	1.36307
ENSMUSG00000013523	Bcas1	protein_coding	4.63197	4.96436	0.000689271	1.05863
ENSMUSG00000014686	Ceacam16	protein_coding	0.423074	0.533735	0.00605827	4.2144
ENSMUSG00000014773	Dll1	protein_coding	7.5795	8.16596	1.08e-07	1.00803
ENSMUSG00000014846	Tppp3	protein_coding	12.3295	13.2266	1.26e-09	1.32541
ENSMUSG00000015396	Cd83	protein_coding	5.64017	6.10417	0.00021357	1.1382
ENSMUSG00000015599	Ttbk1	protein_coding	4.5194	5.8485	1.78e-21	3.72908
ENSMUSG00000015852	Fcrls	protein_coding	5.64259	6.1901	0.00534273	1.03795
ENSMUSG00000015880	Ncapg	protein_coding	2.52235	2.83954	0.000601852	2.59786
ENSMUSG00000015947	Fcgr1	protein_coding	3.77114	4.05621	0.00151714	1.24585
ENSMUSG00000015962	1700016C15Rik	protein_coding	5.63761	6.63023	8.75e-16	2.0584
ENSMUSG00000016179	Camk1g	protein_coding	6.91312	6.29244	7.16e-09	-1.21757
ENSMUSG00000016552	Foxred2	protein_coding	5.40669	5.83831	9.03e-05	1.00822
ENSMUSG00000016995	Matn4	protein_coding	6.41351	7.31274	3.92e-08	1.75115
ENSMUSG00000017002	Slpi	protein_coding	2.6959	3.02464	0.00108275	2.24561
ENSMUSG00000017314	Mpp2	protein_coding	7.2537	7.94382	7.95e-11	1.19143
ENSMUSG00000017499	Cdc6	protein_coding	3.55812	3.86862	0.000724671	1.48015
ENSMUSG00000017652	Cd40	protein_coding	4.66111	5.04776	2.75e-05	1.17555
ENSMUSG00000017677	Wsb1	protein_coding	8.58524	9.37623	8.26e-14	1.26201
ENSMUSG00000017716	Birc5	protein_coding	3.26741	3.72203	5.92e-07	2.4692
ENSMUSG00000017861	Mybl2	protein_coding	2.24621	2.40958	0.00970301	1.42751
ENSMUSG00000018217	Pmp22	protein_coding	11.1047	11.755	4.35e-11	1.01294
ENSMUSG00000018554	Ybx2	protein_coding	7.4802	6.61666	9.33e-13	-1.55517
ENSMUSG00000018593	Sparc	protein_coding	13.4151	14.3817	2.27e-13	1.49603
ENSMUSG00000018983	E2f2	protein_coding	5.1225	5.53337	0.00275237	1.02438
ENSMUSG00000019232	Etnppl	protein_coding	1.22716	1.36669	0.00806193	3.09329
ENSMUSG00000019539	Rcn3	protein_coding	8.68865	9.42965	3.63e-10	1.1763
ENSMUSG00000019817	Plagl1	protein_coding	6.43591	7.31084	6.98e-11	1.59503
ENSMUSG00000019828	Grm1	protein_coding	2.571	2.29455	1.95e-05	-3.53161
ENSMUSG00000019852	Arfgef3	protein_coding	3.89802	4.43598	4.31e-06	2.14033
ENSMUSG00000019932	Kera	protein_coding	7.8289	9.12155	1.36e-11	2.16838
ENSMUSG00000019942	Cdk1	protein_coding	3.96847	4.67639	3.54e-06	2.51167
ENSMUSG00000020053	Igf1	protein_coding	8.72861	9.79363	5.77e-16	1.68432
ENSMUSG00000020142	Slc1a4	protein_coding	6.5191	7.09252	5.09e-10	1.05953
ENSMUSG00000020182	Ddc	protein_coding	3.90113	4.17055	0.000997108	1.10995
ENSMUSG00000020218	Wif1	protein_coding	5.2741	6.06857	0.00176912	1.93426
ENSMUSG00000020241	Col6a2	protein_coding	11.4605	12.4186	1.96e-13	1.47021
ENSMUSG00000020264	Slc36a2	protein_coding	5.97738	6.59678	1.38e-07	1.25582
ENSMUSG00000020303	Stc2	protein_coding	7.4182	8.06005	2.99e-07	1.11722
ENSMUSG00000020330	Hmmr	protein_coding	2.6124	3.06858	1.32e-06	4.91882
ENSMUSG00000020340	Cyfip2	protein_coding	11.9663	10.877	2.96e-35	-1.69132
ENSMUSG00000020407	Upp1	protein_coding	4.3753	4.71892	0.00184036	1.14651
ENSMUSG00000020437	Myo1g	protein_coding	5.16435	5.59102	0.000101952	1.03866
ENSMUSG00000020493	Prr11	protein_coding	3.46228	3.76663	0.00822058	1.42548
ENSMUSG00000020542	Myocd	protein_coding	4.90051	4.54943	0.00786146	-1.10747
ENSMUSG00000020583	Matn3	protein_coding	3.85236	4.42149	0.00023509	2.02047
ENSMUSG00000020598	Nrcam	protein_coding	5.2368	5.98891	1.1e-10	1.76297
ENSMUSG00000020646	Mboat2	protein_coding	5.59579	6.07051	1.21e-05	1.12268
ENSMUSG00000020674	Pxdn	protein_coding	9.90258	10.5627	2.73e-07	1.06634
ENSMUSG00000020695	Mrc2	protein_coding	9.08472	9.74433	2.81e-08	1.07088
ENSMUSG00000020715	Ern1	protein_coding	9.86422	9.24275	1.14e-06	-1.02742
ENSMUSG00000020728	Cep112	protein_coding	6.41824	7.14564	4.99e-08	1.34393
ENSMUSG00000020808	Pimreg	protein_coding	2.94295	3.44931	1.12e-05	3.19196
ENSMUSG00000020839	Tmigd1	protein_coding	2.97583	3.26635	0.00298047	2.09423
ENSMUSG00000020865	Abcc3	protein_coding	4.11528	4.3905	0.00122722	1.01468
ENSMUSG00000020897	Aurkb	protein_coding	3.03125	3.45169	2.26e-05	2.58102
ENSMUSG00000020908	Myh3	protein_coding	11.1162	11.9471	2.88e-11	1.25777
ENSMUSG00000020911	Krt19	protein_coding	4.05408	4.43509	0.000975842	1.60573
ENSMUSG00000020914	Top2a	protein_coding	4.82746	6.05603	4.27e-09	3.02788
ENSMUSG00000020990	Cdkl1	protein_coding	7.61954	6.94021	2.37e-10	-1.24047
ENSMUSG00000021209	Ppp4r4	protein_coding	3.04594	3.23502	0.00548147	1.19924
ENSMUSG00000021280	Exoc3l4	protein_coding	4.34929	4.72692	2.73e-05	1.27237
ENSMUSG00000021314	Amph	protein_coding	6.55954	5.6817	2.72e-18	-1.93791
ENSMUSG00000021423	Ly86	protein_coding	4.91158	5.37633	0.000158889	1.22765
ENSMUSG00000021464	Ror2	protein_coding	5.02587	5.39264	0.00024444	1.00822
ENSMUSG00000021485	Mxd3	protein_coding	2.76912	3.06268	0.00117227	1.89559
ENSMUSG00000021565	Slc6a19	protein_coding	4.12176	4.51793	0.000146377	1.53394
ENSMUSG00000021575	Ahrr	protein_coding	2.66282	2.40875	0.00360199	-2.38472
ENSMUSG00000021611	Tert	protein_coding	1.29345	1.42558	0.00578122	3.02903
ENSMUSG00000021612	Slc6a18	protein_coding	5.41448	5.99142	6.95e-08	1.33421
ENSMUSG00000021697	Depdc1b	protein_coding	0.712429	0.838894	0.000937986	3.90691
ENSMUSG00000021728	Emb	protein_coding	6.2315	6.79026	4.54e-05	1.10306
ENSMUSG00000021806	Nid2	protein_coding	8.68772	9.34604	2.57e-09	1.06988
ENSMUSG00000022021	Diaph3	protein_coding	3.19828	3.6255	4.53e-05	2.25364
ENSMUSG00000022033	Pbk	protein_coding	2.74613	3.20919	1.22e-05	3.35922
ENSMUSG00000022034	Esco2	protein_coding	1.95653	2.16414	0.000394314	2.78642
ENSMUSG00000022041	Chrna2	protein_coding	6.9978	6.40311	0.00349507	-1.40298
ENSMUSG00000022149	C9	protein_coding	2.0165	1.88401	0.00226725	-2.47701
ENSMUSG00000022296	Baalc	protein_coding	3.64965	3.90547	0.00154148	1.22908
ENSMUSG00000022351	Sqle	protein_coding	5.69445	6.44032	4.82e-06	1.70102
ENSMUSG00000022371	Col14a1	protein_coding	8.57096	9.38336	2.47e-12	1.30125
ENSMUSG00000022385	Gtse1	protein_coding	2.91602	3.21957	4.36e-05	2.32861
ENSMUSG00000022440	C1qtnf6	protein_coding	7.94153	9.01798	4.87e-14	1.76032
ENSMUSG00000022449	Adamts20	protein_coding	7.43712	8.58609	3.81e-17	1.91954
ENSMUSG00000022454	Nell2	protein_coding	3.99838	3.65771	0.000371676	-1.63095
ENSMUSG00000022479	Vdr	protein_coding	3.97483	4.46042	5.51e-07	1.78516
ENSMUSG00000022483	Col2a1	protein_coding	5.73009	6.89608	1.11e-10	2.49099
ENSMUSG00000022679	Mpv17l	protein_coding	5.0727	5.55917	5.9e-06	1.3038
ENSMUSG00000022686	B3gnt5	protein_coding	2.89715	3.09807	0.00463864	1.36183
ENSMUSG00000022754	Tmem45a	protein_coding	5.63289	6.13779	1.67e-06	1.12924
ENSMUSG00000022756	Slc7a4	protein_coding	2.61173	2.79969	0.00746968	1.34958
ENSMUSG00000022803	Popdc2	protein_coding	9.95082	10.8887	9.47e-47	1.45909
ENSMUSG00000022871	Fetub	protein_coding	3.05658	2.89501	0.00752591	-1.23202
ENSMUSG00000022901	Cd86	protein_coding	4.3448	4.64211	0.00119966	1.03543
ENSMUSG00000023015	Racgap1	protein_coding	4.90502	5.57095	3.08e-07	1.71162
ENSMUSG00000023017	Asic1	protein_coding	3.39872	3.78569	9.52e-05	2.09512
ENSMUSG00000023031	Cela1	protein_coding	4.38903	4.0902	0.00727033	-1.234
ENSMUSG00000023047	Amhr2	protein_coding	8.39277	7.60114	7.14e-20	-1.34808
ENSMUSG00000023505	Cdca3	protein_coding	4.76096	5.20574	0.000311989	1.20312
ENSMUSG00000023947	Nfkbie	protein_coding	4.93677	5.31212	0.000727907	1.07321
ENSMUSG00000023972	Ptk7	protein_coding	5.84119	6.35414	1.81e-05	1.10608
ENSMUSG00000024013	Fgd2	protein_coding	4.59878	4.98445	0.000112081	1.16037
ENSMUSG00000024033	Rsph1	protein_coding	5.81162	6.55221	1.73e-05	1.51388
ENSMUSG00000024043	Arhgap28	protein_coding	5.70597	6.18474	1.32e-05	1.09115
ENSMUSG00000024056	Ndc80	protein_coding	2.7596	3.00622	0.000814899	1.98975
ENSMUSG00000024124	Prss30	protein_coding	1.02881	1.20619	0.0037484	3.93921
ENSMUSG00000024176	Sox8	protein_coding	5.25816	5.73482	1.8e-05	1.21576
ENSMUSG00000024330	Col11a2	protein_coding	8.98104	9.98264	1.1e-05	1.67933
ENSMUSG00000024511	Rab27b	protein_coding	5.11183	5.56958	8.96e-07	1.19065
ENSMUSG00000024529	Lox	protein_coding	8.65624	9.35266	1.8e-05	1.12133
ENSMUSG00000024538	Ppic	protein_coding	9.24875	9.95098	5.31e-11	1.10818
ENSMUSG00000024558	Mapk4	protein_coding	6.81518	7.64281	4.52e-09	1.41333
ENSMUSG00000024593	Megf10	protein_coding	6.64229	7.23258	6.02e-08	1.10835
ENSMUSG00000024598	Fbn2	protein_coding	4.79565	5.84217	4.11e-13	2.68213
ENSMUSG00000024665	Fads2	protein_coding	7.044	7.63167	1.44e-05	1.06925
ENSMUSG00000024672	Ms4a7	protein_coding	3.99566	4.37517	0.000547367	1.44727
ENSMUSG00000024713	Pcsk5	protein_coding	7.32648	8.01277	2.72e-09	1.19027
ENSMUSG00000024727	Trpm6	protein_coding	4.43498	4.13599	0.00886206	-1.12604
ENSMUSG00000024968	Rcor2	protein_coding	5.39711	5.87255	0.00116473	1.15631
ENSMUSG00000024989	Cep55	protein_coding	2.60026	2.94435	8.97e-05	3.36044
ENSMUSG00000024998	Plce1	protein_coding	8.79959	9.50186	7.68e-12	1.08155
ENSMUSG00000025001	Hells	protein_coding	3.59781	3.99923	3.93e-07	1.98708
ENSMUSG00000025013	Tll2	protein_coding	4.07978	4.43844	0.00101304	1.3947
ENSMUSG00000025153	Fasn	protein_coding	10.7115	11.7576	1.31e-07	1.57818
ENSMUSG00000025202	Scd3	protein_coding	5.58239	5.14465	0.000192485	-1.10365
ENSMUSG00000025203	Scd2	protein_coding	9.71147	10.3539	6.74e-06	1.00608
ENSMUSG00000025207	Sema4g	protein_coding	3.36182	3.67016	0.000392648	1.67806
ENSMUSG00000025272	Tro	protein_coding	3.08808	3.32691	0.00126958	1.43066
ENSMUSG00000025328	Padi3	protein_coding	3.10692	3.4058	0.000156855	1.85348
ENSMUSG00000025355	Mmp19	protein_coding	6.2484	6.77576	2.52e-06	1.00658
ENSMUSG00000025402	Nab2	protein_coding	7.97289	8.57598	2.02e-07	1.03214
ENSMUSG00000025475	Adgra1	protein_coding	1.62182	1.81002	0.00339913	2.44019
ENSMUSG00000025479	Cyp2e1	protein_coding	8.64374	9.53643	3.05e-05	1.33074
ENSMUSG00000025592	Dach2	protein_coding	9.06386	7.90544	4.62e-13	-1.96521
ENSMUSG00000025735	Rhbdl1	protein_coding	5.55553	5.14498	2.48e-05	-1.0512
ENSMUSG00000025789	St8sia2	protein_coding	4.58054	4.97125	3.41e-05	1.24697
ENSMUSG00000025892	Gria4	protein_coding	3.8599	4.12457	0.00581814	1.22627
ENSMUSG00000025993	Slc40a1	protein_coding	8.32455	7.74672	2.97e-05	-1.03175
ENSMUSG00000026009	Icos	protein_coding	1.17893	1.30387	0.00562924	2.97066
ENSMUSG00000026042	Col5a2	protein_coding	10.4816	11.4562	1.68e-18	1.49676
ENSMUSG00000026043	Col3a1	protein_coding	12.8554	14.1569	1.78e-20	1.96988
ENSMUSG00000026051	1500015O10Rik	protein_coding	5.23741	6.02354	9.09e-05	1.77327
ENSMUSG00000026077	Npas2	protein_coding	6.08665	7.10982	0.000168259	2.02299
ENSMUSG00000026100	Mstn	protein_coding	5.36069	4.93693	0.00700718	-1.18862
ENSMUSG00000026147	Col9a1	protein_coding	2.16312	2.4696	0.000288487	3.17367
ENSMUSG00000026163	Sphkap	protein_coding	2.59219	2.89971	0.00334453	2.12631
ENSMUSG00000026193	Fn1	protein_coding	12.2206	13.0439	2.92e-10	1.28222
ENSMUSG00000026196	Bard1	protein_coding	2.68593	2.90973	0.00105878	1.80031
ENSMUSG00000026204	Ptprn	protein_coding	4.39444	4.77177	0.000661292	1.30576
ENSMUSG00000026253	Chrng	protein_coding	4.30348	4.84926	6.76e-05	1.67967
ENSMUSG00000026360	Rgs2	protein_coding	7.87631	8.66101	5.25e-05	1.32945
ENSMUSG00000026459	Myog	protein_coding	7.67677	8.68574	5.93e-09	1.62393
ENSMUSG00000026494	Kif26b	protein_coding	5.88757	6.48143	2.36e-08	1.24682
ENSMUSG00000026605	Cenpf	protein_coding	4.35768	4.99059	5.46e-07	1.84624
ENSMUSG00000026622	Nek2	protein_coding	3.05488	3.3063	0.00732362	1.59703
ENSMUSG00000026630	Batf3	protein_coding	2.82771	3.04644	0.00297928	1.63684
ENSMUSG00000026679	Enkur	protein_coding	5.01695	5.60908	8.01e-13	1.56028
ENSMUSG00000026683	Nuf2	protein_coding	2.47598	2.82139	0.000343493	2.81131
ENSMUSG00000026712	Mrc1	protein_coding	8.58108	9.50655	8.2e-22	1.46086
ENSMUSG00000026726	Cubn	protein_coding	2.63481	2.84723	0.00515307	1.79348
ENSMUSG00000026837	Col5a1	protein_coding	10.555	11.5294	3.69e-18	1.48691
ENSMUSG00000026893	Gca	protein_coding	7.21463	6.59185	1.4e-10	-1.21786
ENSMUSG00000026955	Sapcd2	protein_coding	1.39991	1.57664	0.000670394	3.89239
ENSMUSG00000027004	Frzb	protein_coding	7.64169	8.55602	1.26e-14	1.5268
ENSMUSG00000027204	Fbn1	protein_coding	11.3885	12.3012	9.66e-12	1.37175
ENSMUSG00000027220	Syt13	protein_coding	2.64055	2.95076	3.56e-05	2.8717
ENSMUSG00000027230	Creb3l1	protein_coding	7.02658	7.75011	1.61e-07	1.2759
ENSMUSG00000027239	Mdk	protein_coding	5.47288	6.15191	7.18e-07	1.552
ENSMUSG00000027249	F2	protein_coding	7.14692	7.99857	8.35e-09	1.47377
ENSMUSG00000027331	Knstrn	protein_coding	3.82537	4.16052	0.000271734	1.34455
ENSMUSG00000027339	Rassf2	protein_coding	7.46362	8.06803	1.64e-06	1.03375
ENSMUSG00000027360	Hdc	protein_coding	3.9979	4.29684	0.00139783	1.18915
ENSMUSG00000027379	Bub1	protein_coding	2.53171	2.80578	0.00135258	2.25977
ENSMUSG00000027386	Fbln7	protein_coding	6.68608	7.29372	1.43e-05	1.10641
ENSMUSG00000027408	Cpxm1	protein_coding	6.05572	6.61314	5.96e-05	1.11422
ENSMUSG00000027469	Tpx2	protein_coding	4.88445	5.43818	3.3e-05	1.56669
ENSMUSG00000027490	E2f1	protein_coding	4.43169	4.98746	3.56e-06	1.67309
ENSMUSG00000027520	Zdbf2	protein_coding	6.66888	7.60725	1.05e-14	1.66495
ENSMUSG00000027536	Chmp4c	protein_coding	8.42803	7.70277	1.79e-19	-1.22815
ENSMUSG00000027562	Car2	protein_coding	9.73282	8.96572	2.61e-28	-1.21945
ENSMUSG00000027654	Fam83d	protein_coding	2.28044	2.51878	0.00358511	1.9599
ENSMUSG00000027670	Ocstamp	protein_coding	2.51426	2.72659	0.000130638	2.3644
ENSMUSG00000027699	Ect2	protein_coding	3.50882	4.07986	1.2e-07	2.7771
ENSMUSG00000027715	Ccna2	protein_coding	4.41072	5.45213	1.02e-13	2.96979
ENSMUSG00000027750	Postn	protein_coding	10.3409	11.462	3.59e-20	1.7396
ENSMUSG00000027797	Dclk1	protein_coding	6.80199	7.55533	2.35e-10	1.32145
ENSMUSG00000027848	Olfml3	protein_coding	8.65254	9.45963	1.98e-07	1.28309
ENSMUSG00000027895	Kcnc4	protein_coding	7.86714	8.52356	1.37e-10	1.07769
ENSMUSG00000027966	Col11a1	protein_coding	8.28993	9.36398	4.58e-08	1.82082
ENSMUSG00000027971	Ndst4	protein_coding	0.346092	0.263641	0.00958362	-3.42662
ENSMUSG00000027996	Sfrp2	protein_coding	4.06403	4.48029	0.000463128	1.55558
ENSMUSG00000028020	Glrb	protein_coding	4.40391	4.71714	0.000564775	1.04536
ENSMUSG00000028031	Dkk2	protein_coding	9.87084	8.41285	1.41e-09	-2.52871
ENSMUSG00000028047	Thbs3	protein_coding	8.48567	9.10966	1.8e-08	1.01587
ENSMUSG00000028068	Iqgap3	protein_coding	4.43147	4.9939	5.69e-08	1.77539
ENSMUSG00000028111	Ctsk	protein_coding	7.96766	8.7633	7.06e-07	1.29967
ENSMUSG00000028132	Tmem56	protein_coding	8.13968	7.51699	0.000668972	-1.03226
ENSMUSG00000028175	Depdc1a	protein_coding	1.67105	1.89021	0.0011879	2.99546
ENSMUSG00000028199	Cryz	protein_coding	9.03527	8.39126	5.32e-18	-1.05225
ENSMUSG00000028214	Gem	protein_coding	6.97459	7.59	0.000269844	1.18864
ENSMUSG00000028226	Mmp16	protein_coding	3.64148	3.93074	0.00477019	1.31541
ENSMUSG00000028339	Col15a1	protein_coding	11.0601	12.0904	8.39e-15	1.60014
ENSMUSG00000028364	Tnc	protein_coding	7.52579	8.76845	2.19e-13	2.06687
ENSMUSG00000028369	Svep1	protein_coding	8.70643	9.37129	2.47e-07	1.06353
ENSMUSG00000028370	Pappa	protein_coding	4.06012	4.39644	0.000393741	1.3453
ENSMUSG00000028480	Glipr2	protein_coding	6.84065	7.49489	5.7e-12	1.16324
ENSMUSG00000028488	Sh3gl2	protein_coding	3.49583	3.71436	0.00740525	1.25909
ENSMUSG00000028551	Cdkn2c	protein_coding	7.16217	7.81602	3.46e-14	1.13561
ENSMUSG00000028555	Ttc39a	protein_coding	4.48935	4.89802	2.98e-06	1.32038
ENSMUSG00000028572	Hook1	protein_coding	9.3025	8.6722	1.65e-09	-1.04574
ENSMUSG00000028664	Ephb2	protein_coding	5.18526	5.62195	0.00185486	1.13634
ENSMUSG00000028678	Kif2c	protein_coding	1.95249	2.2812	9.49e-05	3.64394
ENSMUSG00000028702	Rad54l	protein_coding	2.29754	2.52987	0.00154517	1.98494
ENSMUSG00000028718	Stil	protein_coding	1.66917	1.84654	0.0055814	2.2345
ENSMUSG00000028755	Cda	protein_coding	6.33621	6.87138	3.17e-06	1.02285
ENSMUSG00000028782	Adgrb2	protein_coding	5.18223	5.58924	5.63e-06	1.03048
ENSMUSG00000028832	Stmn1	protein_coding	6.07991	6.59957	5.3e-06	1.06802
ENSMUSG00000028873	Cdca8	protein_coding	3.22494	3.61233	0.000130317	2.03451
ENSMUSG00000028883	Sema3a	protein_coding	4.95411	5.37669	0.00238124	1.13922
ENSMUSG00000029061	Mmp23	protein_coding	5.42775	5.94323	9.58e-06	1.19382
ENSMUSG00000029163	Emilin1	protein_coding	8.48302	9.08367	3.59e-06	1.01901
ENSMUSG00000029204	Rhoh	protein_coding	4.41005	4.92901	1.22e-06	1.64328
ENSMUSG00000029304	Spp1	protein_coding	6.05967	6.89436	2.52e-05	1.61776
ENSMUSG00000029322	Plac8	protein_coding	2.85293	3.09227	0.00357767	1.92224
ENSMUSG00000029361	Nos1	protein_coding	10.4008	9.70112	6.56e-07	-1.14065
ENSMUSG00000029370	Rassf6	protein_coding	0.428628	0.526425	0.00802245	3.56162
ENSMUSG00000029403	Cdkl2	protein_coding	8.25688	7.61004	1.6e-14	-1.10584
ENSMUSG00000029414	Kntc1	protein_coding	2.56895	2.81981	0.00233152	1.84857
ENSMUSG00000029417	Cxcl9	protein_coding	4.79944	5.18688	0.00321448	1.17902
ENSMUSG00000029516	Cit	protein_coding	5.53664	5.98042	0.000161846	1.06622
ENSMUSG00000029581	Fscn1	protein_coding	9.12506	9.73556	1.15e-05	1.02799
ENSMUSG00000029651	Mtus2	protein_coding	4.74963	5.38143	1.78e-07	1.72519
ENSMUSG00000029661	Col1a2	protein_coding	12.9879	14.2962	1.08e-08	2.06652
ENSMUSG00000029664	Tfpi2	protein_coding	4.06994	4.36704	0.00439157	1.04678
ENSMUSG00000029673	Auts2	protein_coding	9.53168	10.3366	1.71e-07	1.25408
ENSMUSG00000029675	Eln	protein_coding	10.7264	11.5971	8.09e-09	1.34932
ENSMUSG00000029718	Pcolce	protein_coding	10.1884	10.8681	9.61e-09	1.05434
ENSMUSG00000030000	Add2	protein_coding	3.8608	4.26381	0.000436479	1.76006
ENSMUSG00000030110	Ret	protein_coding	8.08454	8.75964	2.78e-06	1.04392
ENSMUSG00000030161	Gabarapl1	protein_coding	12.8291	12.1213	7.12e-05	-1.07739
ENSMUSG00000030268	Bcat1	protein_coding	4.30751	4.66674	0.00453769	1.13388
ENSMUSG00000030317	Timp4	protein_coding	10.9827	10.2105	0.00984754	-1.05974
ENSMUSG00000030346	Rad51ap1	protein_coding	4.01535	4.42199	0.000604717	1.56505
ENSMUSG00000030351	Tspan11	protein_coding	6.18451	6.74418	1.49e-06	1.14631
ENSMUSG00000030361	Klrb1a	protein_coding	1.5257	1.67774	0.00320338	2.35782
ENSMUSG00000030428	Ttyh1	protein_coding	5.63984	6.07192	0.000612106	1.02667
ENSMUSG00000030433	Sbk2	protein_coding	11.794	12.4692	3.97e-13	1.01519
ENSMUSG00000030545	Pex11a	protein_coding	9.80351	9.06887	2.92e-21	-1.176
ENSMUSG00000030553	Pgpep1l	protein_coding	5.83588	6.39475	8.74e-09	1.17193
ENSMUSG00000030607	Acan	protein_coding	3.02488	3.34387	0.00117001	1.9406
ENSMUSG00000030616	Sytl2	protein_coding	6.61463	7.21719	2.67e-05	1.09947
ENSMUSG00000030677	Kif22	protein_coding	3.79244	4.33955	2.75e-06	2.12594
ENSMUSG00000030683	Sez6l2	protein_coding	5.86695	6.35155	0.00428805	1.06101
ENSMUSG00000030731	Syt3	protein_coding	4.6392	4.32878	0.00213046	-1.02021
ENSMUSG00000030774	Pak1	protein_coding	7.46519	8.11159	7.09e-11	1.08521
ENSMUSG00000030793	Pycard	protein_coding	4.78681	5.62632	5.22e-12	2.23668
ENSMUSG00000030849	Fgfr2	protein_coding	4.04337	4.35797	0.0046167	1.19223
ENSMUSG00000030867	Plk1	protein_coding	2.93784	3.2412	0.000252536	1.89018
ENSMUSG00000031004	Mki67	protein_coding	5.30534	6.45617	2.86e-10	2.60643
ENSMUSG00000031028	Tub	protein_coding	4.54327	4.87077	0.000217512	1.02321
ENSMUSG00000031111	Igsf1	protein_coding	8.21535	8.93077	2.75e-09	1.13019
ENSMUSG00000031239	Itm2a	protein_coding	11.3724	12.2242	9.72e-29	1.29022
ENSMUSG00000031250	Tnmd	protein_coding	9.08457	10.0114	1.49e-06	1.48555
ENSMUSG00000031274	Col4a5	protein_coding	7.9007	8.57124	2.68e-16	1.12646
ENSMUSG00000031302	Nlgn3	protein_coding	2.06522	2.26174	0.00181532	2.1505
ENSMUSG00000031351	Zfp185	protein_coding	6.75183	7.46699	4.67e-07	1.32814
ENSMUSG00000031375	Bgn	protein_coding	11.9353	12.6385	5.32e-14	1.06537
ENSMUSG00000031398	Plxna3	protein_coding	5.08957	5.56321	1.72e-05	1.28105
ENSMUSG00000031493	Ggn	protein_coding	3.68069	3.90768	0.00965918	1.07279
ENSMUSG00000031502	Col4a1	protein_coding	13.2136	14.0775	4.42e-15	1.33088
ENSMUSG00000031503	Col4a2	protein_coding	12.7595	13.5333	3.93e-12	1.19931
ENSMUSG00000031558	Slit2	protein_coding	3.8541	4.14346	0.0026782	1.18753
ENSMUSG00000031576	Kcnu1	protein_coding	2.82517	3.18607	2.34e-06	2.61632
ENSMUSG00000031595	Pdgfrl	protein_coding	7.10213	7.88777	2.64e-11	1.36364
ENSMUSG00000031637	Lrp2bp	protein_coding	6.10141	5.51498	5.98e-08	-1.40254
ENSMUSG00000031659	Adcy7	protein_coding	8.51603	9.33627	1.41e-09	1.32135
ENSMUSG00000031673	Cdh11	protein_coding	6.73658	7.49736	3.9e-06	1.45199
ENSMUSG00000031725	Ces1f	protein_coding	4.52849	5.10474	1.86e-05	1.58058
ENSMUSG00000031740	Mmp2	protein_coding	11.1527	11.8201	2.08e-06	1.03407
ENSMUSG00000031760	Mt3	protein_coding	4.56683	5.08718	6.39e-06	1.54053
ENSMUSG00000031821	Gins2	protein_coding	3.24374	3.50174	0.00209166	1.46835
ENSMUSG00000031849	Comp	protein_coding	9.18095	10.0021	0.00407675	1.34799
ENSMUSG00000031853	Map3k21	protein_coding	2.40376	2.22042	0.00189738	-2.30368
ENSMUSG00000031891	Hsd11b2	protein_coding	2.43845	2.76259	1.41e-05	3.0639
ENSMUSG00000031994	Adamts8	protein_coding	9.33533	10.1462	1.78e-05	1.28258
ENSMUSG00000032011	Thy1	protein_coding	8.27333	9.0016	6.7e-07	1.13837
ENSMUSG00000032172	Olfm2	protein_coding	3.11052	3.35524	0.00986043	1.87023
ENSMUSG00000032181	Scg3	protein_coding	5.44462	5.90421	0.000764183	1.09487
ENSMUSG00000032218	Ccnb2	protein_coding	3.67363	4.29645	4.31e-08	2.5629
ENSMUSG00000032254	Kif23	protein_coding	4.33431	4.86394	0.000137536	1.66678
ENSMUSG00000032262	Elovl4	protein_coding	3.33912	3.06539	0.000876885	-1.75713
ENSMUSG00000032322	Pstpip1	protein_coding	4.76228	5.21743	0.000116102	1.25527
ENSMUSG00000032327	Stra6	protein_coding	4.76373	5.14395	2.51e-05	1.12447
ENSMUSG00000032332	Col12a1	protein_coding	9.34856	10.2875	1.02e-07	1.50891
ENSMUSG00000032487	Ptgs2	protein_coding	3.82048	4.11124	0.00372029	1.25905
ENSMUSG00000032496	Ltf	protein_coding	2.57287	2.83448	7.65e-05	2.21068
ENSMUSG00000032717	Mdfi	protein_coding	3.19097	3.41866	0.00420164	1.33152
ENSMUSG00000032815	Fanca	protein_coding	1.64719	1.80183	0.00221204	2.60576
ENSMUSG00000032854	Ugt8a	protein_coding	4.87528	5.45095	0.0004294	1.52805
ENSMUSG00000033022	Cdo1	protein_coding	7.7239	8.44758	8.77e-08	1.18088
ENSMUSG00000033308	Dpyd	protein_coding	7.64096	7.00551	6.11e-15	-1.15416
ENSMUSG00000033453	Adamts15	protein_coding	7.32346	7.99573	2.6e-09	1.17042
ENSMUSG00000033488	Cryzl2	protein_coding	4.38091	4.72329	0.000110761	1.16197
ENSMUSG00000033491	Prss35	protein_coding	3.25951	3.76855	2.34e-06	2.91407
ENSMUSG00000033498	Strc	protein_coding	4.97268	5.44012	7.22e-07	1.28217
ENSMUSG00000033569	Adgrb3	protein_coding	3.01734	2.78768	0.00973597	-1.69389
ENSMUSG00000033737	Fndc3c1	protein_coding	5.04361	5.99335	3.9e-12	2.26286
ENSMUSG00000033849	B3galt2	protein_coding	8.58278	9.3971	0.000201575	1.41069
ENSMUSG00000033906	Zdhhc15	protein_coding	4.68632	5.03064	6.92e-05	1.0325
ENSMUSG00000033952	Aspm	protein_coding	3.67005	4.21343	2.48e-05	2.29628
ENSMUSG00000034205	Loxl2	protein_coding	9.08567	9.88206	2.23e-12	1.23698
ENSMUSG00000034209	Rasl10a	protein_coding	3.58158	4.00781	6.49e-06	2.04548
ENSMUSG00000034227	Foxj1	protein_coding	1.66523	1.81821	0.00944188	2.36996
ENSMUSG00000034311	Kif4	protein_coding	3.22078	3.45913	0.00584682	1.22276
ENSMUSG00000034317	Trim59	protein_coding	3.70957	4.10298	0.000248966	1.66473
ENSMUSG00000034324	Tmem132c	protein_coding	4.2923	4.59839	0.0052697	1.0936
ENSMUSG00000034427	Myo15b	protein_coding	3.19981	3.49996	0.00698288	2.12098
ENSMUSG00000034472	Rasd2	protein_coding	6.64606	6.14621	3.55e-08	-1.04475
ENSMUSG00000034551	Hdx	protein_coding	6.60527	7.38522	7.84e-10	1.41218
ENSMUSG00000034584	Exph5	protein_coding	2.37111	2.61591	0.000143527	2.68171
ENSMUSG00000034591	Slc41a2	protein_coding	5.56784	6.05551	1.56e-05	1.05679
ENSMUSG00000034623	Prss55	protein_coding	5.03969	5.53749	0.000349999	1.16133
ENSMUSG00000034648	Lrrn1	protein_coding	10.6291	11.5134	1.25e-12	1.35044
ENSMUSG00000034687	Fras1	protein_coding	7.88248	8.70466	4.24e-23	1.35691
ENSMUSG00000034829	Nxnl1	protein_coding	2.52554	2.68359	0.00834322	1.32168
ENSMUSG00000034832	Tet3	protein_coding	9.58553	10.2812	1.96e-06	1.0607
ENSMUSG00000034855	Cxcl10	protein_coding	2.89164	3.12399	0.00657125	1.50766
ENSMUSG00000034926	Dhcr24	protein_coding	8.22321	9.0192	2.13e-20	1.29731
ENSMUSG00000034990	Otoa	protein_coding	3.69213	4.04681	0.0052336	1.57222
ENSMUSG00000035179	Ppp1r32	protein_coding	2.61932	2.47039	0.00582868	-1.58741
ENSMUSG00000035186	Ubd	protein_coding	1.20808	1.36414	0.009028	3.34443
ENSMUSG00000035246	Pcyt1b	protein_coding	2.63803	2.83121	0.00414029	1.49603
ENSMUSG00000035258	Abi3bp	protein_coding	9.73255	10.4798	2.88e-06	1.13866
ENSMUSG00000035274	Tpbg	protein_coding	4.52477	4.89157	0.000576389	1.15069
ENSMUSG00000035279	Ssc5d	protein_coding	9.622	10.5671	2.11e-10	1.50142
ENSMUSG00000035458	Tnni3	protein_coding	3.92041	4.19804	0.00565603	1.02877
ENSMUSG00000035459	Stab2	protein_coding	7.29946	6.64714	4e-11	-1.26662
ENSMUSG00000035561	Aldh1b1	protein_coding	6.54359	7.3232	4.07e-09	1.40509
ENSMUSG00000035582	Gdpd4	protein_coding	4.40886	4.73761	0.000356494	1.12333
ENSMUSG00000035683	Melk	protein_coding	1.80891	2.1036	1.25e-05	4.6472
ENSMUSG00000035835	Plppr3	protein_coding	3.36161	3.63093	0.00421278	1.481
ENSMUSG00000035963	Odf3l2	protein_coding	3.3306	3.9678	0.00807911	3.10673
ENSMUSG00000036030	Prtg	protein_coding	4.21894	4.48695	0.00411765	1.03264
ENSMUSG00000036040	Adamtsl2	protein_coding	7.0863	7.83779	1.19e-05	1.42601
ENSMUSG00000036117	Il5	protein_coding	1.95743	2.21195	0.000757539	2.86663
ENSMUSG00000036412	Arsi	protein_coding	5.66608	6.15045	0.00028867	1.05848
ENSMUSG00000036446	Lum	protein_coding	10.2699	10.9159	1.71e-06	1.00517
ENSMUSG00000036449	Lcn8	protein_coding	0.707247	0.82318	0.000588705	4.28516
ENSMUSG00000036596	Cpz	protein_coding	3.12244	3.56611	0.000543502	2.41379
ENSMUSG00000036718	Micall2	protein_coding	5.64462	6.22989	2.37e-05	1.3315
ENSMUSG00000036768	Kif15	protein_coding	2.55472	2.79255	0.00320307	1.70429
ENSMUSG00000036782	Klhl13	protein_coding	9.21495	10.2564	7.19e-24	1.61995
ENSMUSG00000036855	Gjd4	protein_coding	1.83599	2.09771	1.69e-05	4.46934
ENSMUSG00000036949	Slc39a12	protein_coding	3.04713	3.4368	5.34e-05	2.36599
ENSMUSG00000036964	Trim17	protein_coding	2.78448	2.97612	0.0049782	1.41726
ENSMUSG00000037005	Xpnpep2	protein_coding	4.51174	5.03237	1.86e-05	1.59744
ENSMUSG00000037010	Apln	protein_coding	7.35166	8.50354	3.52e-08	1.85389
ENSMUSG00000037016	Frem2	protein_coding	8.86898	9.72158	5.4e-09	1.31931
ENSMUSG00000037086	Prr32	protein_coding	4.14016	4.62727	0.000113381	1.62221
ENSMUSG00000037217	Syn1	protein_coding	2.25066	2.51085	0.000790202	2.63703
ENSMUSG00000037318	Traf3ip3	protein_coding	4.96747	5.48765	5.52e-09	1.34596
ENSMUSG00000037379	Spon2	protein_coding	5.4387	6.55998	3.11e-11	2.44687
ENSMUSG00000037474	Dtl	protein_coding	3.42501	3.70152	0.00313473	1.24729
ENSMUSG00000037493	Cib2	protein_coding	8.53187	7.84553	2.85e-07	-1.13547
ENSMUSG00000037544	Dlgap5	protein_coding	2.70595	2.92788	0.00685467	1.63012
ENSMUSG00000037568	Vash2	protein_coding	6.18887	6.78005	1.12e-06	1.17723
ENSMUSG00000037664	Cdkn1c	protein_coding	9.04798	10.0505	1.84e-14	1.59192
ENSMUSG00000037725	Ckap2	protein_coding	3.732	4.23475	7.26e-05	1.97945
ENSMUSG00000037762	Slc16a9	protein_coding	7.24245	8.06299	0.00409644	1.35678
ENSMUSG00000037846	Rtkn2	protein_coding	2.75285	3.13447	3.54e-07	3.31962
ENSMUSG00000037868	Egr2	protein_coding	5.89493	6.39752	0.000118703	1.09548
ENSMUSG00000037977	6430571L13Rik	protein_coding	8.01447	8.7153	5.1e-08	1.19105
ENSMUSG00000037991	Rmi2	protein_coding	2.67517	3.00377	9.66e-05	2.22714
ENSMUSG00000038112	AW551984	protein_coding	5.71149	7.2347	3.12e-23	2.9689
ENSMUSG00000038147	Cd84	protein_coding	4.60324	5.1037	3.86e-06	1.48507
ENSMUSG00000038156	Spon1	protein_coding	7.20071	7.76621	0.000172701	1.03876
ENSMUSG00000038233	Fam198a	protein_coding	4.4965	4.93557	3.36e-05	1.40243
ENSMUSG00000038295	Atg9b	protein_coding	3.72095	3.98561	0.00767894	1.13432
ENSMUSG00000038370	Pcp4l1	protein_coding	13.6763	12.7797	1.73e-19	-1.35357
ENSMUSG00000038418	Egr1	protein_coding	9.12113	10.0998	0.00385927	1.8307
ENSMUSG00000038422	Hdhd3	protein_coding	5.32794	5.82954	0.000235023	1.24365
ENSMUSG00000038463	Olfml2b	protein_coding	8.38208	9.11321	1.42e-11	1.18288
ENSMUSG00000038486	Sv2a	protein_coding	5.17299	5.59498	0.00962464	1.04027
ENSMUSG00000038583	Pln	protein_coding	9.06799	7.88219	3.18e-19	-1.94685
ENSMUSG00000038618	Rassf7	protein_coding	3.84649	4.19175	0.000118349	1.4643
ENSMUSG00000038700	Hoxb5	protein_coding	4.23208	3.97607	0.00381951	-1.00908
ENSMUSG00000038943	Prc1	protein_coding	4.23277	5.21243	1.06e-09	2.9547
ENSMUSG00000039084	Chad	protein_coding	9.41292	10.496	0.000455108	1.70319
ENSMUSG00000039131	Gipc2	protein_coding	3.5525	3.76275	0.0074761	1.07883
ENSMUSG00000039196	Orm1	protein_coding	4.78592	5.20253	0.000348203	1.17036
ENSMUSG00000039238	Zfp750	protein_coding	4.57718	4.20367	0.00304349	-1.60146
ENSMUSG00000039323	Igfbp2	protein_coding	4.82093	5.73813	8.34e-17	2.62944
ENSMUSG00000039328	Rnf122	protein_coding	7.04278	7.94838	0.000361546	1.58684
ENSMUSG00000039396	Neil3	protein_coding	1.89767	2.12046	0.00686714	2.45865
ENSMUSG00000039457	Ppl	protein_coding	6.53722	5.98681	0.00011733	-1.12967
ENSMUSG00000039579	Grin3a	protein_coding	1.49546	1.6525	0.00140687	3.74169
ENSMUSG00000039661	Dusp26	protein_coding	10.0529	10.7058	2.88e-18	1.01259
ENSMUSG00000039747	Orai2	protein_coding	5.83227	6.44084	1.65e-08	1.27583
ENSMUSG00000039748	Exo1	protein_coding	1.41209	1.51275	0.00599398	3.10209
ENSMUSG00000039787	Cercam	protein_coding	6.63526	7.32826	2.93e-07	1.33664
ENSMUSG00000039824	Myl6b	protein_coding	11.7077	13.1978	5.46e-07	2.10196
ENSMUSG00000039851	4932438H23Rik	protein_coding	2.9926	3.42778	7.67e-07	2.91458
ENSMUSG00000039883	Lrrc17	protein_coding	6.17318	6.72595	3.15e-05	1.07211
ENSMUSG00000039934	Gsap	protein_coding	5.6509	6.14524	3.45e-09	1.11332
ENSMUSG00000039956	Mrap	protein_coding	5.68408	6.28268	9.56e-06	1.23152
ENSMUSG00000039981	Zc3h12d	protein_coding	2.94034	3.16454	0.00362334	1.68565
ENSMUSG00000040113	Mettl11b	protein_coding	9.16052	7.71437	2.65e-18	-2.48445
ENSMUSG00000040136	Abcc8	protein_coding	5.54824	6.10548	9.05e-06	1.2445
ENSMUSG00000040204	Pclaf	protein_coding	2.94748	3.35924	0.000156473	2.4968
ENSMUSG00000040205	Cuzd1	protein_coding	6.34131	5.78811	1.02e-09	-1.22024
ENSMUSG00000040310	Alx4	protein_coding	4.71408	5.06318	0.00350132	1.04804
ENSMUSG00000040387	Klhl32	protein_coding	1.29539	1.42007	0.00734311	2.59134
ENSMUSG00000040485	Lrrc52	protein_coding	9.86089	8.41454	9.32e-05	-2.18964
ENSMUSG00000040525	Cblc	protein_coding	1.51114	1.6942	0.00287659	2.81334
ENSMUSG00000040536	Necab1	protein_coding	4.95971	5.48132	0.000301671	1.33739
ENSMUSG00000040564	Apoc1	protein_coding	3.92811	4.36812	8.78e-07	1.53221
ENSMUSG00000040569	Slc26a7	protein_coding	4.8588	5.56635	9.3e-12	1.90718
ENSMUSG00000040592	Cd79b	protein_coding	3.29049	3.57459	0.000630763	1.58926
ENSMUSG00000040649	Rimklb	protein_coding	2.25756	2.47593	0.00274289	2.13765
ENSMUSG00000040663	Clcf1	protein_coding	5.46323	5.89157	0.000822496	1.02914
ENSMUSG00000040690	Col16a1	protein_coding	8.70603	9.46334	5.84e-07	1.27286
ENSMUSG00000040703	Cyp2s1	protein_coding	3.29383	3.49426	0.00296508	1.24663
ENSMUSG00000040759	Cmtm5	protein_coding	2.7677	2.98049	0.00259061	1.55689
ENSMUSG00000040856	Dlk1	protein_coding	3.22254	3.50177	0.00304772	1.39102
ENSMUSG00000040966	Slc22a2	protein_coding	5.45955	4.91949	5.09e-05	-1.49159
ENSMUSG00000041064	Pif1	protein_coding	1.42735	1.67557	1.09e-05	5.45644
ENSMUSG00000041189	Chrnb1	protein_coding	9.65911	10.3895	2.38e-20	1.12505
ENSMUSG00000041193	Pla2g5	protein_coding	3.29521	3.59168	0.000842178	1.76045
ENSMUSG00000041220	Elovl6	protein_coding	6.39204	7.2897	6.7e-10	1.5989
ENSMUSG00000041329	Atp1b2	protein_coding	10.088	10.9561	2.47e-26	1.33499
ENSMUSG00000041431	Ccnb1	protein_coding	3.12063	3.48858	0.000635532	2.12524
ENSMUSG00000041567	Serpina12	protein_coding	1.13205	1.23254	0.00720825	3.0939
ENSMUSG00000041617	Ccdc74a	protein_coding	3.11123	3.36753	0.00941956	1.48511
ENSMUSG00000041653	Pnpla3	protein_coding	6.39471	7.23807	6.3e-09	1.59495
ENSMUSG00000041700	Lhfpl1	protein_coding	1.35466	1.5334	0.00629217	3.33922
ENSMUSG00000041798	Gck	protein_coding	7.42578	6.54523	0.000497636	-1.69182
ENSMUSG00000041827	Oasl1	protein_coding	4.12374	4.40345	0.00327554	1.02132
ENSMUSG00000041930	Fam222a	protein_coding	4.61991	4.93062	0.00636946	1.01755
ENSMUSG00000042115	Klhdc8a	protein_coding	4.85148	5.38953	1.36e-08	1.52295
ENSMUSG00000042254	Cilp	protein_coding	11.0541	11.9607	5.69e-18	1.37743
ENSMUSG00000042359	Osbpl6	protein_coding	9.75693	9.0844	2.67e-08	-1.07632
ENSMUSG00000042425	Frmpd3	protein_coding	0.395356	0.48706	0.00174615	3.92235
ENSMUSG00000042436	Mfap4	protein_coding	9.26499	10.547	6.32e-12	1.96075
ENSMUSG00000042451	Mybph	protein_coding	6.25314	7.74404	5.75e-12	2.68965
ENSMUSG00000042489	Clspn	protein_coding	3.00536	3.33801	0.00024094	1.97184
ENSMUSG00000042834	Nrep	protein_coding	11.5726	12.5707	1.94e-16	1.49604
ENSMUSG00000042842	Serpinb6b	protein_coding	4.61343	5.17833	1.73e-10	1.69739
ENSMUSG00000043157	Arl11	protein_coding	3.24887	3.48902	0.00267759	1.3014
ENSMUSG00000043230	Fam124b	protein_coding	3.24486	3.58657	0.00179206	2.11936
ENSMUSG00000043557	Mdga1	protein_coding	5.50289	6.65088	1.38e-10	2.43115
ENSMUSG00000043613	Mmp3	protein_coding	3.3927	3.79617	8.82e-07	2.27996
ENSMUSG00000043635	Adamts3	protein_coding	4.22154	4.77577	5.68e-05	1.89186
ENSMUSG00000043832	Clec4a3	protein_coding	4.13487	4.43839	0.00292162	1.06269
ENSMUSG00000044006	Cilp2	protein_coding	8.73149	10.0943	5.61e-06	2.25955
ENSMUSG00000044052	Ccr10	protein_coding	0.706896	0.808143	0.00416586	3.60677
ENSMUSG00000044080	S100a1	protein_coding	12.279	11.5229	3.86e-19	-1.13724
ENSMUSG00000044122	Proca1	protein_coding	3.64638	3.89945	0.00729169	1.11363
ENSMUSG00000044172	Ptx4	protein_coding	6.91152	7.64746	2.35e-06	1.36304
ENSMUSG00000044201	Cdc25c	protein_coding	1.35817	1.54421	0.00151687	3.50988
ENSMUSG00000044217	Aqp5	protein_coding	0.659661	0.790599	0.00224022	4.47207
ENSMUSG00000044279	Crb3	protein_coding	4.22876	4.59034	0.000234906	1.22937
ENSMUSG00000044378	Slc15a5	protein_coding	6.67152	5.19756	3.3e-05	-3.90632
ENSMUSG00000044469	Tnfaip8l1	protein_coding	5.05303	5.50245	0.000314038	1.19661
ENSMUSG00000044499	Hs3st5	protein_coding	7.50692	6.76816	1.15e-13	-1.38118
ENSMUSG00000044628	Rnf208	protein_coding	4.1999	4.51405	0.000247921	1.19193
ENSMUSG00000044734	Serpinb1a	protein_coding	7.16248	8.14483	6.49e-18	1.68752
ENSMUSG00000044770	Scml4	protein_coding	5.63	6.24844	1.11e-05	1.37212
ENSMUSG00000044927	H1fx	protein_coding	5.65188	6.23851	9.17e-08	1.29168
ENSMUSG00000045312	Lhfpl2	protein_coding	7.19872	7.84574	0.000378102	1.15667
ENSMUSG00000045328	Cenpe	protein_coding	3.47767	3.97664	1.85e-07	2.5415
ENSMUSG00000045620	Odf3l1	protein_coding	4.74034	5.36347	1.35e-09	1.78908
ENSMUSG00000046093	Hpcal4	protein_coding	2.03184	2.21388	0.00941794	2.19739
ENSMUSG00000046186	Cd109	protein_coding	6.59808	7.1948	2.66e-05	1.15884
ENSMUSG00000046591	Ticrr	protein_coding	1.028	1.16456	0.00866307	2.69
ENSMUSG00000046598	Bdh1	protein_coding	13.3009	12.2284	4.84e-10	-1.61005
ENSMUSG00000046699	Slitrk4	protein_coding	3.57059	4.05437	6.6e-07	2.52491
ENSMUSG00000046805	Mpeg1	protein_coding	6.85505	7.49944	0.000742373	1.12843
ENSMUSG00000046828	Mettl21e	protein_coding	6.62726	7.7047	3.16e-10	1.86337
ENSMUSG00000046844	Vat1l	protein_coding	5.08861	5.60345	0.000285353	1.28043
ENSMUSG00000046908	Ltb4r1	protein_coding	2.72651	2.94844	0.00270595	1.62861
ENSMUSG00000046997	Spsb4	protein_coding	8.80541	9.44608	1.94e-06	1.02382
ENSMUSG00000047129	1700113H08Rik	protein_coding	5.73903	5.20986	6.58e-07	-1.3338
ENSMUSG00000047246	Hist1h2be	protein_coding	8.95179	9.66137	1.95e-13	1.1136
ENSMUSG00000047261	Gap43	protein_coding	3.18494	3.42746	0.00394428	1.21569
ENSMUSG00000047497	Adamts12	protein_coding	7.10308	7.99737	1.17e-07	1.5816
ENSMUSG00000047534	Mis18bp1	protein_coding	2.22791	2.51542	1.97e-05	3.2416
ENSMUSG00000047686	Rtl3	protein_coding	4.8944	5.48084	8.72e-07	1.57335
ENSMUSG00000047786	Lix1	protein_coding	4.86802	5.28608	7.56e-05	1.12419
ENSMUSG00000047798	Cd300lf	protein_coding	0.952585	1.09434	0.00134806	4.09357
ENSMUSG00000047910	Pcdhb16	protein_coding	5.15603	5.59204	3.08e-05	1.12172
ENSMUSG00000047945	Marcksl1	protein_coding	5.49426	6.11208	4.84e-08	1.39054
ENSMUSG00000048065	Cyb5r2	protein_coding	2.55462	2.79376	0.000555428	2.29645
ENSMUSG00000048078	Tenm4	protein_coding	6.55452	7.09485	5.2e-06	1.02614
ENSMUSG00000048126	Col6a3	protein_coding	10.8819	11.9031	2.92e-16	1.58061
ENSMUSG00000048142	Nat8l	protein_coding	5.41245	5.84087	0.000836926	1.00611
ENSMUSG00000048163	Selplg	protein_coding	5.65097	6.16722	0.00250489	1.06131
ENSMUSG00000048327	Ckap2l	protein_coding	3.46251	4.02362	1.97e-07	2.55048
ENSMUSG00000048442	Smim5	protein_coding	5.34764	5.8307	7.09e-08	1.2136
ENSMUSG00000048478	Spata33	protein_coding	6.08076	6.62053	1.54e-07	1.10057
ENSMUSG00000048583	Igf2	protein_coding	5.65759	6.76961	5.8e-12	2.18125
ENSMUSG00000048782	Insc	protein_coding	5.97092	6.46485	0.000185939	1.13689
ENSMUSG00000048794	Cfap100	protein_coding	3.48967	3.72497	0.00661375	1.13114
ENSMUSG00000048852	Gm12185	protein_coding	5.11705	5.66085	0.00108484	1.34309
ENSMUSG00000048922	Cdca2	protein_coding	3.22967	3.51932	0.00030683	1.57795
ENSMUSG00000049036	Tmem121	protein_coding	2.01012	2.16603	0.00785679	1.78547
ENSMUSG00000049538	Adamts16	protein_coding	2.67652	2.94957	0.00326934	2.20922
ENSMUSG00000049588	Ccdc69	protein_coding	5.27697	6.12814	1.21e-09	2.09772
ENSMUSG00000049690	Nckap5	protein_coding	8.01706	7.11418	2.36e-10	-1.60467
ENSMUSG00000049723	Mmp12	protein_coding	3.03963	3.36542	0.00263733	2.08639
ENSMUSG00000049866	Arl4c	protein_coding	6.69689	7.24302	2.08e-05	1.04498
ENSMUSG00000050147	F2rl3	protein_coding	4.39863	4.79278	0.0007135	1.32879
ENSMUSG00000050359	Sprr1a	protein_coding	1.19015	1.29094	0.00317042	3.58018
ENSMUSG00000050493	Fam167b	protein_coding	2.18716	2.38194	0.00525835	1.93838
ENSMUSG00000050578	Mmp13	protein_coding	1.49532	1.63745	0.00436515	3.15221
ENSMUSG00000050640	Tmem150c	protein_coding	8.19483	7.54335	2.88e-16	-1.10832
ENSMUSG00000050737	Ptges	protein_coding	6.06248	6.59696	9.83e-05	1.11113
ENSMUSG00000050821	Fam131a	protein_coding	10.5168	9.84384	4.37e-08	-1.06007
ENSMUSG00000051043	Gprc5c	protein_coding	9.12925	9.79796	2.94e-06	1.04865
ENSMUSG00000051048	P4ha3	protein_coding	3.08372	3.4466	0.000138925	2.05893
ENSMUSG00000051076	Vtcn1	protein_coding	1.47451	1.64576	0.00447827	2.9739
ENSMUSG00000051378	Kif18b	protein_coding	2.46317	2.77657	6.59e-05	2.66134
ENSMUSG00000051517	Arhgef39	protein_coding	3.76041	4.52756	6.56e-11	3.21352
ENSMUSG00000051527	Usp29	protein_coding	2.97995	3.41057	9.89e-08	2.89543
ENSMUSG00000051627	Hist1h1e	protein_coding	8.17592	8.91226	4.24e-14	1.20408
ENSMUSG00000051726	Kcnf1	protein_coding	5.42083	6.67399	1.41e-05	2.51989
ENSMUSG00000051748	Wfdc21	protein_coding	3.16896	3.4911	0.000786218	1.72964
ENSMUSG00000051855	Mest	protein_coding	7.05847	8.36514	2.57e-07	2.29977
ENSMUSG00000052276	Ostn	protein_coding	11.1698	9.6706	1.28e-44	-2.33887
ENSMUSG00000052336	Cx3cr1	protein_coding	4.51664	5.07746	0.000272091	1.83978
ENSMUSG00000052504	Epha3	protein_coding	5.01519	5.59898	8.63e-09	1.50467
ENSMUSG00000052565	Hist1h1d	protein_coding	4.78701	5.36893	1.25e-06	1.66396
ENSMUSG00000052613	Pcdh15	protein_coding	3.51205	3.74168	0.00133324	1.18714
ENSMUSG00000052854	Nrk	protein_coding	3.67674	4.22905	9.42e-05	2.27287
ENSMUSG00000053024	Cntn2	protein_coding	1.76868	1.9215	0.00106841	2.59713
ENSMUSG00000053166	Cdh22	protein_coding	8.37129	7.4895	4.57e-12	-1.51989
ENSMUSG00000053441	Adamts19	protein_coding	2.42116	2.66038	0.00083148	2.05302
ENSMUSG00000053626	Tll1	protein_coding	4.48606	4.89412	0.00708453	1.2419
ENSMUSG00000053675	Tgm5	protein_coding	4.31415	3.65914	1.77e-09	-3.15771
ENSMUSG00000053886	Sh2d4a	protein_coding	8.0541	8.84977	3e-08	1.2832
ENSMUSG00000053898	Ech1	protein_coding	14.0823	13.4259	1.37e-11	-1.02355
ENSMUSG00000053963	Stum	protein_coding	6.40368	7.01663	2.69e-07	1.24489
ENSMUSG00000054115	Skp2	protein_coding	4.28443	4.59305	0.00299934	1.0651
ENSMUSG00000054162	Spock3	protein_coding	4.66799	5.20807	2.99e-06	1.61756
ENSMUSG00000054196	Cthrc1	protein_coding	5.01958	5.89296	1.18e-09	2.13462
ENSMUSG00000054293	P2ry10b	protein_coding	3.80603	4.1374	0.000827643	1.43633
ENSMUSG00000054555	Adam12	protein_coding	5.15481	5.80785	3.75e-07	1.60446
ENSMUSG00000054675	Tmem119	protein_coding	6.69674	7.39736	1.46e-06	1.28809
ENSMUSG00000054958	Nt5c1a	protein_coding	7.38459	6.66529	0.00189723	-1.46703
ENSMUSG00000054966	Lmntd1	protein_coding	3.93901	4.23568	0.00122315	1.28632
ENSMUSG00000055116	Arntl	protein_coding	9.60806	10.322	0.0036632	1.1128
ENSMUSG00000055612	Cdca7	protein_coding	4.08904	4.3954	0.0062047	1.05807
ENSMUSG00000055733	Nap1l3	protein_coding	3.04693	3.31401	0.000155155	1.93797
ENSMUSG00000055976	Cldn23	protein_coding	2.38146	2.14266	0.00391792	-2.85573
ENSMUSG00000055978	Fut2	protein_coding	1.04774	1.14437	0.00213544	3.54768
ENSMUSG00000056071	S100a9	protein_coding	2.39971	2.56304	0.00899201	1.69106
ENSMUSG00000056174	Col8a2	protein_coding	7.1256	7.92411	7.67e-06	1.43615
ENSMUSG00000056367	Actr3b	protein_coding	7.9813	6.70005	7.95e-16	-2.41425
ENSMUSG00000056380	Gpr50	protein_coding	1.76004	2.05472	1.89e-05	4.64574
ENSMUSG00000056569	Mpz	protein_coding	10.3617	11.3567	1.56e-08	1.57169
ENSMUSG00000057378	Ryr3	protein_coding	6.72021	7.55063	7.93e-08	1.48519
ENSMUSG00000057933	Gsta2	protein_coding	3.51456	3.26528	0.00290501	-1.54032
ENSMUSG00000057948	Unc13d	protein_coding	7.43803	6.52237	2.02e-07	-1.67033
ENSMUSG00000058022	Adtrp	protein_coding	1.73884	1.91349	0.00338604	2.36802
ENSMUSG00000058145	Adamts17	protein_coding	3.19092	3.70199	7.08e-07	2.92552
ENSMUSG00000058183	Mmel1	protein_coding	1.96919	2.218	0.00038526	3.25805
ENSMUSG00000058290	Espl1	protein_coding	3.78776	4.15857	8.58e-05	1.52913
ENSMUSG00000058420	Syt17	protein_coding	5.84768	6.46862	1.2e-05	1.25837
ENSMUSG00000058897	Col25a1	protein_coding	4.44309	4.78995	2.77e-05	1.15969
ENSMUSG00000058914	C1qtnf3	protein_coding	6.42724	7.81372	4.13e-47	2.4741
ENSMUSG00000059049	Frem1	protein_coding	5.32383	5.98296	2.43e-05	1.61712
ENSMUSG00000059149	Mfsd4a	protein_coding	7.7381	7.00109	5.79e-06	-1.39255
ENSMUSG00000059408	Mrgprh	protein_coding	5.46073	5.1078	0.000925442	-1.03362
ENSMUSG00000059824	Dbp	protein_coding	11.3864	10.4253	0.0007582	-1.47947
ENSMUSG00000059901	Adamts14	protein_coding	6.40961	7.15315	3.74e-13	1.38525
ENSMUSG00000060445	Sycp2	protein_coding	2.46046	2.65702	0.00759546	1.90844
ENSMUSG00000060512	0610040J01Rik	protein_coding	7.88837	6.59389	1.62e-45	-2.45386
ENSMUSG00000060572	Mfap2	protein_coding	6.3526	7.26397	4.4e-12	1.72255
ENSMUSG00000060594	Layn	protein_coding	5.04267	5.50987	6.69e-05	1.18206
ENSMUSG00000060771	Tsga10	protein_coding	9.92618	9.26397	2.86e-09	-1.05817
ENSMUSG00000060843	Ctnna3	protein_coding	9.75359	9.03824	1.59e-10	-1.12227
ENSMUSG00000061013	Mkx	protein_coding	6.30389	6.82104	0.000541668	1.0425
ENSMUSG00000061086	Myl4	protein_coding	8.7734	9.7697	3.75e-11	1.58212
ENSMUSG00000061126	Cyp4f39	protein_coding	3.17393	3.69467	1.78e-06	2.92159
ENSMUSG00000061414	Cracr2a	protein_coding	3.88839	4.14849	0.000799506	1.0963
ENSMUSG00000061780	Cfd	protein_coding	11.0085	11.9723	3.42e-08	1.38814
ENSMUSG00000061825	Ces2c	protein_coding	4.89785	5.63888	3.19e-06	1.87193
ENSMUSG00000061877	BC048679	protein_coding	9.42151	8.43737	5.24e-09	-1.69411
ENSMUSG00000062175	Tgif2	protein_coding	4.17454	4.53766	6.49e-05	1.32356
ENSMUSG00000062785	Kcnc3	protein_coding	5.65065	6.2807	1.18e-13	1.34366
ENSMUSG00000063275	Hacd1	protein_coding	9.8392	10.5418	4.81e-18	1.08862
ENSMUSG00000063535	Zfp773	protein_coding	3.78031	3.46218	0.000202491	-1.6714
ENSMUSG00000063564	Col23a1	protein_coding	8.30772	8.9368	2.47e-19	1.0228
ENSMUSG00000063632	Sox11	protein_coding	3.68473	4.14062	3.74e-05	2.04804
ENSMUSG00000063672	Nkx6-3	protein_coding	4.00836	3.77519	0.00641283	-1.06875
ENSMUSG00000063681	Crb1	protein_coding	0.665124	0.562195	0.00882506	-3.21377
ENSMUSG00000063727	Tnfrsf11b	protein_coding	5.9436	6.45024	0.000248994	1.15935
ENSMUSG00000064267	Hvcn1	protein_coding	5.2362	5.6902	1.35e-05	1.10973
ENSMUSG00000066058	Cldn19	protein_coding	5.94744	6.43033	0.000175151	1.0097
ENSMUSG00000066456	Hmgn3	protein_coding	6.66822	7.22491	2.57e-07	1.04599
ENSMUSG00000067276	Capn6	protein_coding	6.72939	7.8757	7.78e-20	1.96928
ENSMUSG00000067780	Pi15	protein_coding	5.65925	6.19084	0.00122248	1.18306
ENSMUSG00000068196	Col8a1	protein_coding	9.25264	10.0476	2.03e-08	1.22881
ENSMUSG00000068232	Vmn1r42	protein_coding	1.32036	1.49727	0.00198503	3.39509
ENSMUSG00000068522	Aard	protein_coding	1.72332	1.98856	4.82e-06	5.0409
ENSMUSG00000068587	Mgam	protein_coding	4.69724	5.64542	1.11e-10	2.57306
ENSMUSG00000068735	Trp53i11	protein_coding	8.67777	9.33522	0.0042353	1.10056
ENSMUSG00000068744	Psrc1	protein_coding	1.77587	1.96742	0.00315169	2.54364
ENSMUSG00000068794	Col28a1	protein_coding	5.84844	6.67321	7.01e-08	1.65336
ENSMUSG00000069305	Hist1h4n	protein_coding	2.73492	2.94098	0.00278707	1.54198
ENSMUSG00000069515	Lyz1	protein_coding	5.71775	6.40701	0.00287402	1.31263
ENSMUSG00000069793	Slfn9	protein_coding	4.32362	4.6449	0.00340659	1.01509
ENSMUSG00000070473	Cldn3	protein_coding	1.57029	1.72608	0.00848784	2.73566
ENSMUSG00000070780	Rbm47	protein_coding	3.93304	4.19213	0.00748593	1.01579
ENSMUSG00000070802	Pnmal2	protein_coding	6.05706	6.85115	2.01e-17	1.56572
ENSMUSG00000070942	Il1rl2	protein_coding	5.49975	5.92623	4.41e-05	1.06093
ENSMUSG00000071713	Csf2rb	protein_coding	6.07867	6.60257	5.34e-06	1.05615
ENSMUSG00000071715	Ncf4	protein_coding	3.63215	3.92973	0.00599821	1.29252
ENSMUSG00000072812	Ahnak2	protein_coding	8.33405	9.02491	2.02e-11	1.13718
ENSMUSG00000073209	Klf14	protein_coding	2.30942	2.49368	0.000984132	2.21228
ENSMUSG00000073433	Arhgdig	protein_coding	6.28997	5.80798	0.000434193	-1.04007
ENSMUSG00000073730	4933415F23Rik	protein_coding	8.17249	7.29417	1.44e-05	-1.53131
ENSMUSG00000073975	Olfr550	protein_coding	1.03074	1.1831	0.00446657	3.75029
ENSMUSG00000074071	Fam169b	protein_coding	3.18685	3.64691	5.39e-07	2.62439
ENSMUSG00000074178	Gm10638	protein_coding	6.08745	5.46764	9.15e-06	-1.40931
ENSMUSG00000074217	2210011C24Rik	protein_coding	4.35629	4.90351	7.01e-08	1.81692
ENSMUSG00000074264	Amy1	protein_coding	10.0198	9.39923	4.91e-05	-1.02465
ENSMUSG00000074480	Mex3a	protein_coding	4.31552	4.60428	0.0066409	1.06367
ENSMUSG00000074577	Ripor3	protein_coding	3.60564	3.99773	0.000292414	1.85079
ENSMUSG00000074604	Mgst2	protein_coding	3.27908	3.58246	0.0097425	1.56688
ENSMUSG00000074623	Gm826	protein_coding	7.08586	6.49342	1.47e-05	-1.16588
ENSMUSG00000074677	Sirpb1c	protein_coding	1.2308	1.40379	0.0021827	3.90209
ENSMUSG00000075224	Lrrc55	protein_coding	5.3857	5.86015	0.00158121	1.36308
ENSMUSG00000075324	Fign	protein_coding	5.26973	5.76006	0.00205351	1.18235
ENSMUSG00000076431	Sox4	protein_coding	7.57766	8.35167	3.9e-05	1.42906
ENSMUSG00000078439	Smim24	protein_coding	3.22459	3.55654	0.00411623	1.74447
ENSMUSG00000078502	Gm13212	protein_coding	3.72507	3.95551	0.00403175	1.10861
ENSMUSG00000078719	Msmp	protein_coding	3.63315	3.42016	0.00365687	-1.34807
ENSMUSG00000078763	Slfn1	protein_coding	1.83419	2.01126	0.0043205	2.06883
ENSMUSG00000079022	Col22a1	protein_coding	9.92303	10.7973	2.84e-10	1.39669
ENSMUSG00000079235	Ccdc13	protein_coding	1.89292	2.06281	0.00155745	2.31719
ENSMUSG00000079471	Mymx	protein_coding	2.51774	2.88454	0.00118532	3.04099
ENSMUSG00000079553	Kifc1	protein_coding	3.4217	3.72794	0.00907003	1.48494
ENSMUSG00000079598	Clec2l	protein_coding	2.08564	2.31772	0.00126206	2.61756
ENSMUSG00000079685	Ulbp1	protein_coding	4.15726	4.69542	1.26e-06	1.84462
ENSMUSG00000081683	Fzd10	protein_coding	7.94094	8.84285	4.97e-10	1.53252
ENSMUSG00000082361	Btc	protein_coding	3.93701	3.62813	0.00240403	-1.55338
ENSMUSG00000084883	Ccdc85c	protein_coding	10.4137	9.60965	2.43e-20	-1.27262
ENSMUSG00000085272	Sbk3	protein_coding	9.61884	10.3785	2.44e-06	1.25314
ENSMUSG00000085584	Rtl9	protein_coding	2.4349	2.68327	0.000756421	2.25771
ENSMUSG00000085957	Syna	protein_coding	0.903869	1.0167	0.00745516	3.25049
ENSMUSG00000089665	Fcor	protein_coding	3.26197	3.50554	0.00936479	1.21859
ENSMUSG00000090015	Gm15446	protein_coding	7.68964	6.64879	0.0024851	-1.83616
ENSMUSG00000090122	Kcne1l	protein_coding	6.08461	7.6708	2.28e-33	2.85293
ENSMUSG00000091712	Sec14l5	protein_coding	10.0697	10.7766	1.31e-09	1.07412
ENSMUSG00000091754	Gm3636	protein_coding	2.82293	3.08018	0.000550858	1.6376
ENSMUSG00000092035	Peg10	protein_coding	5.46487	6.052	0.000355585	1.30223
ENSMUSG00000093985	Gm10406	protein_coding	1.16932	1.32111	0.00916171	3.18763
ENSMUSG00000094595	Fsbp	protein_coding	4.18056	4.56739	0.00129622	1.4575
ENSMUSG00000096553	Gm10097	protein_coding	3.37085	3.69873	0.00951702	1.55345
ENSMUSG00000097187	Gm19426	protein_coding	3.61897	3.9409	0.000137842	1.465
ENSMUSG00000099398	Ms4a14	protein_coding	2.01757	2.2406	0.000111987	3.10573
ENSMUSG00000102692	Dchs2	protein_coding	4.49024	5.0133	0.00548645	1.63583
ENSMUSG00000104713	Gbp6	protein_coding	9.55903	8.19254	1.59e-06	-2.25303
ENSMUSG00000105096	Gbp10	protein_coding	8.8016	7.72515	0.00385169	-1.92023
ENSMUSG00000109372	Gm19410	protein_coding	7.81235	7.1409	2.92e-07	-1.20248
ENSMUSG00000110221	Gm36210	protein_coding	2.42835	2.61911	0.00141032	1.70122
ENSMUSG00000110353	Gm33543	protein_coding	8.61763	7.72829	4.28e-12	-1.47442
ENSMUSG00000112023	Lilr4b	protein_coding	4.82859	5.22278	0.00345946	1.08957
ENSMUSG00000112148	Lilrb4a	protein_coding	3.62683	4.01536	0.00258431	1.79332
ENSMUSG00000117406	Ntn3	protein_coding	4.3371	4.69064	0.00237486	1.17222

## Sheet: subset shared between hom & het
Ensembl ID	gene name	gene biotype	mean rlogcounts WT	mean rlogcounts HOM	DESeq2 Wald test p-value HOM vs. WT	log2 fold-change HOM vs. WT
ENSMUSG00000000317	Bcl6b	protein_coding	8.04738	8.77013	0.00389385	1.4263
ENSMUSG00000001014	Icam4	protein_coding	2.65992	2.82888	0.00437106	1.52741
ENSMUSG00000007480	Mc5r	protein_coding	5.13563	5.91876	0.000105101	1.93554
ENSMUSG00000015599	Ttbk1	protein_coding	4.5194	5.8485	1.78e-21	3.72908
ENSMUSG00000020330	Hmmr	protein_coding	2.6124	3.06858	1.32e-06	4.91882
ENSMUSG00000022385	Gtse1	protein_coding	2.91602	3.21957	4.36e-05	2.32861
ENSMUSG00000022679	Mpv17l	protein_coding	5.0727	5.55917	5.9e-06	1.3038
ENSMUSG00000023017	Asic1	protein_coding	3.39872	3.78569	9.52e-05	2.09512
ENSMUSG00000024968	Rcor2	protein_coding	5.39711	5.87255	0.00116473	1.15631
ENSMUSG00000024989	Cep55	protein_coding	2.60026	2.94435	8.97e-05	3.36044
ENSMUSG00000025001	Hells	protein_coding	3.59781	3.99923	3.93e-07	1.98708
ENSMUSG00000026204	Ptprn	protein_coding	4.39444	4.77177	0.000661292	1.30576
ENSMUSG00000027220	Syt13	protein_coding	2.64055	2.95076	3.56e-05	2.8717
ENSMUSG00000027670	Ocstamp	protein_coding	2.51426	2.72659	0.000130638	2.3644
ENSMUSG00000027699	Ect2	protein_coding	3.50882	4.07986	1.2e-07	2.7771
ENSMUSG00000028488	Sh3gl2	protein_coding	3.49583	3.71436	0.00740525	1.25909
ENSMUSG00000029417	Cxcl9	protein_coding	4.79944	5.18688	0.00321448	1.17902
ENSMUSG00000032172	Olfm2	protein_coding	3.11052	3.35524	0.00986043	1.87023
ENSMUSG00000033491	Prss35	protein_coding	3.25951	3.76855	2.34e-06	2.91407
ENSMUSG00000033849	B3galt2	protein_coding	8.58278	9.3971	0.000201575	1.41069
ENSMUSG00000034209	Rasl10a	protein_coding	3.58158	4.00781	6.49e-06	2.04548
ENSMUSG00000034584	Exph5	protein_coding	2.37111	2.61591	0.000143527	2.68171
ENSMUSG00000036030	Prtg	protein_coding	4.21894	4.48695	0.00411765	1.03264
ENSMUSG00000036449	Lcn8	protein_coding	0.707247	0.82318	0.000588705	4.28516
ENSMUSG00000036855	Gjd4	protein_coding	1.83599	2.09771	1.69e-05	4.46934
ENSMUSG00000037846	Rtkn2	protein_coding	2.75285	3.13447	3.54e-07	3.31962
ENSMUSG00000038422	Hdhd3	protein_coding	5.32794	5.82954	0.000235023	1.24365
ENSMUSG00000039323	Igfbp2	protein_coding	4.82093	5.73813	8.34e-17	2.62944
ENSMUSG00000039328	Rnf122	protein_coding	7.04278	7.94838	0.000361546	1.58684
ENSMUSG00000039579	Grin3a	protein_coding	1.49546	1.6525	0.00140687	3.74169
ENSMUSG00000039748	Exo1	protein_coding	1.41209	1.51275	0.00599398	3.10209
ENSMUSG00000039851	4932438H23Rik	protein_coding	2.9926	3.42778	7.67e-07	2.91458
ENSMUSG00000039981	Zc3h12d	protein_coding	2.94034	3.16454	0.00362334	1.68565
ENSMUSG00000040485	Lrrc52	protein_coding	9.86089	8.41454	9.32e-05	-2.18964
ENSMUSG00000041193	Pla2g5	protein_coding	3.29521	3.59168	0.000842178	1.76045
ENSMUSG00000041567	Serpina12	protein_coding	1.13205	1.23254	0.00720825	3.0939
ENSMUSG00000041798	Gck	protein_coding	7.42578	6.54523	0.000497636	-1.69182
ENSMUSG00000041930	Fam222a	protein_coding	4.61991	4.93062	0.00636946	1.01755
ENSMUSG00000042425	Frmpd3	protein_coding	0.395356	0.48706	0.00174615	3.92235
ENSMUSG00000043613	Mmp3	protein_coding	3.3927	3.79617	8.82e-07	2.27996
ENSMUSG00000045328	Cenpe	protein_coding	3.47767	3.97664	1.85e-07	2.5415
ENSMUSG00000046699	Slitrk4	protein_coding	3.57059	4.05437	6.6e-07	2.52491
ENSMUSG00000048065	Cyb5r2	protein_coding	2.55462	2.79376	0.000555428	2.29645
ENSMUSG00000048442	Smim5	protein_coding	5.34764	5.8307	7.09e-08	1.2136
ENSMUSG00000049588	Ccdc69	protein_coding	5.27697	6.12814	1.21e-09	2.09772
ENSMUSG00000050359	Sprr1a	protein_coding	1.19015	1.29094	0.00317042	3.58018
ENSMUSG00000050578	Mmp13	protein_coding	1.49532	1.63745	0.00436515	3.15221
ENSMUSG00000051517	Arhgef39	protein_coding	3.76041	4.52756	6.56e-11	3.21352
ENSMUSG00000051527	Usp29	protein_coding	2.97995	3.41057	9.89e-08	2.89543
ENSMUSG00000052336	Cx3cr1	protein_coding	4.51664	5.07746	0.000272091	1.83978
ENSMUSG00000052565	Hist1h1d	protein_coding	4.78701	5.36893	1.25e-06	1.66396
ENSMUSG00000053024	Cntn2	protein_coding	1.76868	1.9215	0.00106841	2.59713
ENSMUSG00000053675	Tgm5	protein_coding	4.31415	3.65914	1.77e-09	-3.15771
ENSMUSG00000053963	Stum	protein_coding	6.40368	7.01663	2.69e-07	1.24489
ENSMUSG00000055733	Nap1l3	protein_coding	3.04693	3.31401	0.000155155	1.93797
ENSMUSG00000055978	Fut2	protein_coding	1.04774	1.14437	0.00213544	3.54768
ENSMUSG00000057378	Ryr3	protein_coding	6.72021	7.55063	7.93e-08	1.48519
ENSMUSG00000068522	Aard	protein_coding	1.72332	1.98856	4.82e-06	5.0409
ENSMUSG00000073209	Klf14	protein_coding	2.30942	2.49368	0.000984132	2.21228
ENSMUSG00000075324	Fign	protein_coding	5.26973	5.76006	0.00205351	1.18235
ENSMUSG00000094595	Fsbp	protein_coding	4.18056	4.56739	0.00129622	1.4575
ENSMUSG00000099398	Ms4a14	protein_coding	2.01757	2.2406	0.000111987	3.10573
