# Supplementary material for: R405W Desmin Knock‐In Mice Highlight Alterations of Mitochondria, Protein Quality Control and Myofibrils in Myofibrillar Myopathy
Source: J Cachexia Sarcopenia Muscle. 2025 Oct 30;16(6):e70094. doi: 10.1002/jcsm.70094 (PMC12572951; doi:10.1002/jcsm.70094)
Supplement: Supplementary file 5 — Table S5: Results of the proteome analysis. Data set from proteotypic peptide‐based quantitative proteomic analysis using soleus muscle tissue derived from hetero‐ and homozygous R405W desminopathy mice and wild‐type littermates. The table contains several additional sheets with subsets of data as described in the Results section. [file JCSM-16-e70094-s012.xlsx]

## Sheet: Supplementary Table 5
uniprot accession	uniprot identifer	protein names	gene names	GOBP name	GOMF name	GOCC name	KEGG name	valid val WT	valid val HET	valid val HOM	mean int WT	mean int HET	mean int HOM	median int WT	median int HET	median int HOM	ANOVA q-value	Welch's t-test q-value HOM vs WT	Welch's t-test q-value HET vs WT	Welch's t-test q-value HOM vs HET	fold change HOM vs. WT	fold change HET vs. WT	fold change HOM vs. HET
IP6K3_MOUSE	Q8BWD2	Inositol hexakisphosphate kinase 3	Ip6k3	biosynthetic process;cellular lipid metabolic process;cellular macromolecule metabolic process;cellular metabolic process;cellular process;cellular protein metabolic process;glycerolipid metabolic process;glycerophospholipid metabolic process;inositol phosphate biosynthetic process;inositol phosphate metabolic process;lipid metabolic process;macromolecule metabolic process;macromolecule modificat…	adenyl nucleotide binding;adenyl ribonucleotide binding;ATP binding;binding;catalytic activity;inositol hexakisphosphate 1-kinase activity;inositol hexakisphosphate 3-kinase activity;inositol hexakisphosphate 5-kinase activity;inositol hexakisphosphate 6-kinase activity;inositol hexakisphosphate kinase activity;inositol or phosphatidylinositol kinase activity;inositol pyrophosphate synthase activ…	cell part;cytoplasm;intracellular membrane-bounded organelle;intracellular organelle;intracellular part;membrane-bounded organelle;nucleus;organelle		0	6	5	NaN	14.4648	16.3222	NaN	14.5508	16.3663	0	0.00243478	0.00666667	0.0826667	—	—	3.62354		q-values (columns R to U)
SEN34_MOUSE	Q8BMZ5	tRNA-splicing endonuclease subunit Sen34	Tsen34	cellular macromolecule metabolic process;cellular metabolic process;cellular nitrogen compound metabolic process;cellular process;macromolecule metabolic process;metabolic process;mRNA metabolic process;mRNA processing;nitrogen compound metabolic process;nucleic acid metabolic process;nucleobase-containing compound metabolic process;primary metabolic process;RNA metabolic process;RNA processing;t…	binding;catalytic activity;endonuclease activity;endonuclease activity, active with either ribo- or deoxyribonucleic acids and producing 3'-phosphomonoesters;endoribonuclease activity;endoribonuclease activity, producing 3'-phosphomonoesters;hydrolase activity;hydrolase activity, acting on ester bonds;lyase activity;nuclease activity;nucleic acid binding;ribonuclease activity;tRNA-intron endonucl…	cell part;intracellular membrane-bounded organelle;intracellular non-membrane-bounded organelle;intracellular organelle;intracellular organelle part;intracellular part;macromolecular complex;membrane-bounded organelle;non-membrane-bounded organelle;nuclear part;nucleolus;nucleoplasm;nucleus;organelle;organelle part;protein complex;tRNA-intron endonuclease complex		0	6	5	NaN	13.2926	13.9327	NaN	13.2792	13.9892	0	0.0044	0.0117895	0.0585185	—	—	1.55844		≤ 0.001	to	≥ 0.05
IQCC_MOUSE	A2ADZ8	IQ domain-containing protein C	Iqcc					0	6	5	NaN	12.9551	13.802	NaN	13.1461	13.7907	0	0.00266667	0.012	0.0897692	—	—	1.79863
IFT81_MOUSE	O35594	Intraflagellar transport protein 81 homolog	Ift81	anatomical structure formation involved in morphogenesis;cell differentiation;cell projection assembly;cell projection organization;cellular component assembly;cellular component assembly at cellular level;cellular component assembly involved in morphogenesis;cellular component movement;cellular component organization;cellular component organization at cellular level;cellular component organizati…	binding;cytoskeletal protein binding;protein binding;tubulin binding	axoneme part;cell part;cell projection;cell projection part;centrosome;cilium;cytoplasmic part;cytoskeletal part;intracellular non-membrane-bounded organelle;intracellular organelle;intracellular organelle part;intracellular part;intraflagellar transport particle B;macromolecular complex;microtubule organizing center;non-membrane-bounded organelle;organelle;organelle part;primary cilium;protein c…		0	6	5	NaN	14.7465	14.5804	NaN	14.6936	14.6472	0	0.0016	0.02	0.89242	—	—	0.891249		difference of protein abundance ratios (non-logarithmic, columns V to X)
CB5D1_MOUSE	Q5NCY3	Cytochrome b5 domain-containing protein 1	Cyb5d1		binding;cation binding;heme binding;ion binding;iron ion binding;metal ion binding;tetrapyrrole binding;transition metal ion binding			0	0	5	NaN	NaN	13.5609	NaN	NaN	13.5626	0	0.00175	0.15564	0.008	—	—	—
NAR5_MOUSE	P70352	Ecto-ADP-ribosyltransferase 5	Art5	cellular macromolecule metabolic process;cellular metabolic process;cellular process;cellular protein metabolic process;macromolecule metabolic process;macromolecule modification;metabolic process;primary metabolic process;protein ADP-ribosylation;protein metabolic process;protein modification process	catalytic activity;hydrolase activity;hydrolase activity, acting on glycosyl bonds;hydrolase activity, hydrolyzing N-glycosyl compounds;NAD(P)+-protein-arginine ADP-ribosyltransferase activity;NAD+ ADP-ribosyltransferase activity;NAD+ nucleosidase activity;transferase activity;transferase activity, transferring glycosyl groups;transferase activity, transferring pentosyl groups	cell part;extracellular region;membrane		0	6	5	NaN	13.2898	14.1256	NaN	13.4524	14.421	0.000210526	0.00213333	0.00833333	0.313836	—	—	1.78485		≤ 0.5	to	≥ 2.0
DNJB6_MOUSE	O54946	DnaJ homolog subfamily B member 6	Dnajb6	actin cytoskeleton organization;actin filament-based process;anatomical structure development;biological adhesion;biological regulation;cell adhesion;cell differentiation;cell differentiation involved in embryonic placenta development;cell-cell adhesion;cellular component organization;cellular component organization at cellular level;cellular component organization or biogenesis;cellular componen…	ATPase activator activity;ATPase regulator activity;binding;chaperone binding;DNA binding;enzyme activator activity;enzyme regulator activity;heat shock protein binding;nucleic acid binding;nucleoside-triphosphatase regulator activity;protein binding;protein binding involved in protein folding;unfolded protein binding	cell part;contractile fiber part;cytoplasm;cytoplasmic part;cytosol;intracellular membrane-bounded organelle;intracellular organelle;intracellular organelle part;intracellular part;membrane;membrane-bounded organelle;nuclear part;nucleoplasm;nucleus;organelle;organelle part;perinuclear region of cytoplasm;Z disc		5	6	5	13.5407	15.4498	16.4671	13.5258	15.4415	16.5346	0.000222222	0.00164706	0.011	0.0517143	7.60211	3.75575	2.02413
CJ088_MOUSE	Q9D2Q3	Uncharacterized protein C10orf88 homolog			binding;identical protein binding;protein binding			0	6	5	NaN	13.4932	14.3805	NaN	13.3952	14.3864	0.000235294	0.00254545	0.0108571	0.140704	—	—	1.84971		in bold letters: significant parallel change in het+hom
FBX25_MOUSE	Q9D2Y6	F-box only protein 25	Fbxo25	cellular macromolecule metabolic process;cellular metabolic process;cellular process;cellular protein metabolic process;macromolecule metabolic process;macromolecule modification;metabolic process;primary metabolic process;protein metabolic process;protein modification by small protein conjugation;protein modification by small protein conjugation or removal;protein modification process;protein ub…		cell part;cullin-RING ubiquitin ligase complex;intracellular membrane-bounded organelle;intracellular organelle;intracellular part;macromolecular complex;membrane-bounded organelle;nucleus;organelle;protein complex;SCF ubiquitin ligase complex;ubiquitin ligase complex		0	6	5	NaN	12.7822	13.2677	NaN	12.9763	13.4261	0.00025	0.00246154	0.009	0.604359	—	—	1.40007
PLD3B_MOUSE	Q9CYY7	PRELI domain containing protein 3B	Prelid3b	establishment of localization;lipid transport;organic substance transport;phospholipid transport;transport		cell part;cytoplasmic part;intracellular membrane-bounded organelle;intracellular organelle;intracellular organelle part;intracellular part;membrane-bounded organelle;membrane-enclosed lumen;mitochondrial intermembrane space;mitochondrial part;mitochondrion;organelle;organelle envelope lumen;organelle part		0	6	5	NaN	11.8506	13.2174	NaN	11.9407	13.3118	0.000266667	0.00147368	0.0112	0.056	—	—	2.57898		Note that the mean and median abundances are log2 transformed values. Abundance changes and ratios must be calculated accordingly.
MAEA_MOUSE	Q4VC33	E3 ubiquitin-protein transferase MAEA	Maea	anatomical structure development;biological adhesion;biological regulation;cell adhesion;cell cycle;cell development;cell division;cell maturation;cellular component organization;cellular component organization at cellular level;cellular component organization or biogenesis;cellular component organization or biogenesis at cellular level;cellular developmental process;cellular process;cytoskeleton…	actin binding;binding;cytoskeletal protein binding;protein binding	actin cytoskeleton;actomyosin contractile ring;cell cortex part;cell division site part;cell part;contractile ring;cytoplasm;cytoplasmic part;cytoskeletal part;cytoskeleton;integral to membrane;integral to plasma membrane;intracellular membrane-bounded organelle;intracellular non-membrane-bounded organelle;intracellular organelle;intracellular organelle part;intracellular part;intrinsic to membra…		5	6	5	12.5989	14.8323	15.8606	12.5808	14.9072	15.8301	0.000285714	0.00171429	0.0117647	0.0550588	9.59112	4.70241	2.03962
B9D2_MOUSE	Q3UK10	B9 domain-containing protein 2	B9d2	anatomical structure formation involved in morphogenesis;cell projection assembly;cell projection organization;cellular component assembly;cellular component assembly at cellular level;cellular component assembly involved in morphogenesis;cellular component organization;cellular component organization at cellular level;cellular component organization or biogenesis;cellular component organization …	binding;cytoskeletal protein binding;gamma-tubulin binding;protein binding;tubulin binding	cell part;centrosome;cytoplasm;cytoplasmic part;cytoskeletal part;intracellular membrane-bounded organelle;intracellular non-membrane-bounded organelle;intracellular organelle;intracellular organelle part;intracellular part;membrane;membrane-bounded organelle;microtubule organizing center;non-membrane-bounded organelle;nucleus;organelle;organelle part		0	6	5	NaN	14.2956	15.0612	NaN	14.364	15.1165	0.000307692	0.00186667	0.00685714	0.356905	—	—	1.70008
MLF1_MOUSE	Q9QWV4	Myeloid leukemia factor 1	Mlf1	biological regulation;biosynthetic process;cell cycle arrest;cell cycle process;cell differentiation;cellular biosynthetic process;cellular developmental process;cellular macromolecule biosynthetic process;cellular macromolecule metabolic process;cellular metabolic process;cellular nitrogen compound metabolic process;cellular process;developmental process;hemopoietic progenitor cell differentiati…	binding;DNA binding;nucleic acid binding;protein binding;protein domain specific binding	cell part;cytoplasm;intracellular membrane-bounded organelle;intracellular organelle;intracellular organelle part;intracellular part;membrane-bounded organelle;nuclear part;nucleoplasm;nucleus;organelle;organelle part		5	6	5	14.5771	18.3652	19.4211	14.5898	18.2751	19.5527	0.000333333	0.0018	0.0124444	0.132835	28.7203	13.8144	2.07901
MARH7_MOUSE	Q9WV66	E3 ubiquitin-protein ligase MARCH7	March7	biological regulation;cellular macromolecule metabolic process;cellular metabolic process;cellular process;cellular protein metabolic process;macromolecule metabolic process;macromolecule modification;metabolic process;negative regulation of biological process;negative regulation of cell activation;negative regulation of cell proliferation;negative regulation of cellular process;negative regulati…	binding;catalytic activity;cation binding;ion binding;ligase activity;metal ion binding;transition metal ion binding;zinc ion binding			0	6	5	NaN	13.4933	14.231	NaN	13.6354	14.2121	0.000363636	0.00228571	0.006	0.209892	—	—	1.66752
RASF3_MOUSE	Q99P51	Ras association domain-containing protein 3	Rassf3	biological regulation;cellular process;cellular response to stimulus;regulation of biological process;regulation of cellular process;response to stimulus;signal transduction	binding;identical protein binding;protein binding	cell part;cytoplasm;cytoskeletal part;intracellular organelle part;intracellular part;macromolecular complex;membrane;microtubule;organelle part;plasma membrane;protein complex		0	6	5	NaN	13.638	14.7636	NaN	13.7034	14.899	0.0004	0.00133333	0.00581818	0.0546087	—	—	2.18192
EGLN3_MOUSE	Q91UZ4	Egl nine homolog 3	Egln3	4-hydroxyproline metabolic process;activation of caspase activity;amine metabolic process;apoptosis;biological regulation;carboxylic acid metabolic process;cell death;cellular amine metabolic process;cellular amino acid metabolic process;cellular ketone metabolic process;cellular macromolecule metabolic process;cellular metabolic process;cellular modified amino acid metabolic process;cellular nit…	binding;carboxylic acid binding;catalytic activity;cation binding;ion binding;iron ion binding;L-ascorbic acid binding;metal ion binding;oxidoreductase activity;oxidoreductase activity, acting on paired donors, with incorporation or reduction of molecular oxygen;oxidoreductase activity, acting on paired donors, with incorporation or reduction of molecular oxygen, 2-oxoglutarate as one donor, and …	cell part;cytoplasm;intracellular membrane-bounded organelle;intracellular organelle;intracellular part;membrane-bounded organelle;nucleus;organelle	Pathways in cancer;Renal cell carcinoma	0	6	5	NaN	13.4891	14.6779	NaN	13.6052	14.5937	0.0004	0.00177778	0.0110769	0.143786	—	—	2.27963
MLF2_MOUSE	Q99KX1	Myeloid leukemia factor 2	Mlf2	defense response;response to stimulus;response to stress		cell part;cytoplasm;intracellular membrane-bounded organelle;intracellular organelle;intracellular part;membrane;membrane-bounded organelle;nucleus;organelle		5	6	5	14.4006	18.283	18.8135	14.4089	18.2346	18.7192	0.000444444	0.0032	0.018	0.367122	21.3017	14.7475	1.44443
EID2_MOUSE	Q6X7S9	EP300-interacting inhibitor of differentiation 2	Eid2	anatomical structure development;biological regulation;biosynthetic process;cell differentiation;cellular biosynthetic process;cellular component assembly;cellular component assembly at cellular level;cellular component organization;cellular component organization at cellular level;cellular component organization or biogenesis;cellular component organization or biogenesis at cellular level;cellul…	binding;protein binding;SMAD binding	cell part;intracellular membrane-bounded organelle;intracellular organelle;intracellular organelle part;intracellular part;membrane-bounded organelle;nuclear part;nucleoplasm;nucleus;organelle;organelle part		0	6	5	NaN	13.4492	14.4504	NaN	13.4637	14.5342	0.0005	0.00447059	0.0121905	0.0509091	—	—	2.00166
SH3R2_MOUSE	Q8BZT2	E3 ubiquitin-protein ligase SH3RF2	Sh3rf2	biological regulation;cellular macromolecule metabolic process;cellular metabolic process;cellular process;cellular protein metabolic process;macromolecule metabolic process;macromolecule modification;metabolic process;negative regulation of catalytic activity;negative regulation of hydrolase activity;negative regulation of molecular function;negative regulation of phosphatase activity;primary me…	binding;catalytic activity;cation binding;enzyme binding;enzyme inhibitor activity;enzyme regulator activity;ion binding;ligase activity;metal ion binding;phosphatase binding;phosphatase inhibitor activity;phosphatase regulator activity;protein binding;protein phosphatase 1 binding;protein phosphatase binding;protein phosphatase inhibitor activity;protein phosphatase regulator activity;transition…	cell part;intracellular organelle part;intracellular part;nuclear part;nucleoplasm;organelle part		0	6	5	NaN	13.2421	14.2694	NaN	13.2719	14.3317	0.000571429	0.002	0.006	0.071814	—	—	2.03821
PPIP2_MOUSE	Q99M15	Proline-serine-threonine phosphatase-interacting protein 2	Pstpip2	cellular component organization;cellular component organization at cellular level;cellular component organization or biogenesis;cellular component organization or biogenesis at cellular level;cellular process;cytoskeleton organization;organelle organization	actin binding;binding;cytoskeletal protein binding;protein binding	cell part;cytoplasmic part;cytoskeleton;cytosol;intracellular non-membrane-bounded organelle;intracellular organelle;intracellular part;membrane;non-membrane-bounded organelle;organelle		1	6	5	11.9145	13.6965	14.5803	11.9145	13.6739	14.5836	0.000606061	0.00463492	0.0144762	0.0782041	6.34579	3.43903	1.84523
UBP2_MOUSE	O88623	Ubiquitin carboxyl-terminal hydrolase 2	Usp2	anatomical structure development;behavior;biological regulation;catabolic process;cell cycle;cellular catabolic process;cellular macromolecule catabolic process;cellular macromolecule metabolic process;cellular metabolic process;cellular process;cellular protein metabolic process;circadian behavior;circadian regulation of gene expression;circadian rhythm;developmental process;entrainment of circa…	binding;catalytic activity;cation binding;cyclin binding;cysteine-type endopeptidase activity;cysteine-type peptidase activity;endopeptidase activity;enzyme binding;hydrolase activity;identical protein binding;ion binding;metal ion binding;peptidase activity;peptidase activity, acting on L-amino acid peptides;protein binding;small conjugating protein-specific protease activity;ubiquitin protein l…	cell cortex;cell part;centrosome;cytoplasm;cytoplasmic part;cytoskeletal part;intracellular membrane-bounded organelle;intracellular non-membrane-bounded organelle;intracellular organelle;intracellular organelle part;intracellular part;membrane-bounded organelle;microtubule organizing center;non-membrane-bounded organelle;nucleus;organelle;organelle part;perinuclear region of cytoplasm		5	6	5	13.9939	15.0603	16.099	13.9349	15.1701	16.1723	0.000625	0.00446154	0.0143	0.0582222	4.30228	2.0942	2.05438
ASB10_MOUSE	Q91ZT7	Ankyrin repeat and SOCS box protein 10	Asb10	biological regulation;cellular macromolecule metabolic process;cellular metabolic process;cellular process;cellular protein metabolic process;cellular response to stimulus;intracellular signal transduction;macromolecule metabolic process;macromolecule modification;metabolic process;primary metabolic process;protein metabolic process;protein modification by small protein conjugation;protein modifi…		cell part;cytoplasm;intracellular membrane-bounded organelle;intracellular organelle;intracellular part;membrane-bounded organelle;nucleus;organelle		5	6	5	12.2269	13.9796	14.5688	12.1703	14.1072	14.5439	0.000645161	0.00257143	0.012	0.25236	5.0697	3.36989	1.50441
DAPK3_MOUSE	O54784	Death-associated protein kinase 3	Dapk3	apoptosis;biological regulation;biosynthetic process;cell death;cell differentiation;cellular biosynthetic process;cellular component organization;cellular component organization at cellular level;cellular component organization or biogenesis;cellular component organization or biogenesis at cellular level;cellular developmental process;cellular macromolecule biosynthetic process;cellular macromol…	adenyl nucleotide binding;adenyl ribonucleotide binding;ATP binding;binding;calmodulin-dependent protein kinase activity;catalytic activity;enzyme binding;GTPase binding;identical protein binding;kinase activity;leucine zipper domain binding;LRR domain binding;nucleotide binding;phosphotransferase activity, alcohol group as acceptor;protein binding;protein dimerization activity;protein domain spe…	cell part;chromosomal part;chromosome, centromeric region;cytoplasm;cytoplasmic part;cytoskeletal part;intracellular membrane-bounded organelle;intracellular organelle;intracellular organelle part;intracellular part;membrane part;membrane raft;membrane-bounded organelle;microtubule organizing center;nuclear body;nuclear part;nucleoplasm part;nucleus;organelle;organelle part;PML body	Bladder cancer;Pathways in cancer	1	6	5	10.7598	12.1598	13.3696	10.7598	12.1355	13.4031	0.000666667	0.00459406	0.0131282	0.067	6.10419	2.63902	2.31306
ATGA1_MOUSE	Q9D8Z6	Autophagy-related protein 101	Atg101	autophagic vacuole assembly;cellular component assembly;cellular component assembly at cellular level;cellular component organization;cellular component organization at cellular level;cellular component organization or biogenesis;cellular component organization or biogenesis at cellular level;cellular process;organelle assembly;organelle organization;vacuole organization	binding;identical protein binding;protein binding;protein complex binding	cell part;cytoplasmic part;intracellular part;pre-autophagosomal structure		0	6	5	NaN	13.1739	14.4994	NaN	13.163	14.5527	0.000666667	0.00133333	0.0072	0.0513333	—	—	2.5062
AMOT_MOUSE	Q8VHG2	Angiomotin	Amot	actin cytoskeleton organization;actin filament-based process;ameboidal cell migration;anatomical structure morphogenesis;biological regulation;blood vessel endothelial cell migration;blood vessel morphogenesis;cell differentiation;cell migration;cell migration involved in gastrulation;cell motility;cellular component movement;cellular component organization;cellular component organization at cell…	angiostatin binding;binding;protein binding;receptor activity	actin filament;actin filament bundle;actomyosin;cell junction;cell part;cell projection;cell surface;cell-cell junction;cytoplasm;cytoplasmic membrane-bounded vesicle;cytoplasmic part;cytoplasmic vesicle;cytoskeletal part;endocytic vesicle;external side of plasma membrane;integral to membrane;intracellular membrane-bounded organelle;intracellular organelle;intracellular organelle part;intracellul…		0	6	5	NaN	12.3099	13.4709	NaN	11.9231	13.4217	0.000666667	0.00438462	0.0112308	0.21009	—	—	2.23612
TF2H4_MOUSE	O70422	General transcription factor IIH subunit 4	Gtf2h4	biological regulation;biosynthetic process;cellular biosynthetic process;cellular macromolecule biosynthetic process;cellular macromolecule metabolic process;cellular metabolic process;cellular nitrogen compound metabolic process;cellular process;cellular protein metabolic process;cellular response to stimulus;cellular response to stress;DNA metabolic process;DNA repair;macromolecule biosynthetic…	ATPase activity;ATPase activity, coupled;ATP-dependent DNA helicase activity;ATP-dependent helicase activity;catalytic activity;DNA helicase activity;DNA-dependent ATPase activity;helicase activity;hydrolase activity;hydrolase activity, acting on acid anhydrides;hydrolase activity, acting on acid anhydrides, in phosphorus-containing anhydrides;kinase activity;nucleoside-triphosphatase activity;ph…	carboxy-terminal domain protein kinase complex;cell part;core TFIIH complex;holo TFIIH complex;intracellular organelle part;intracellular part;macromolecular complex;nuclear part;nucleoplasm part;organelle part;protein complex;transcription factor complex	Basal transcription factors;Nucleotide excision repair	0	6	5	NaN	12.254	13.4542	NaN	12.3353	13.6074	0.000666667	0.00446377	0.0117333	0.202632	—	—	2.29772
TFP11_MOUSE	Q9ERA6	Tuftelin-interacting protein 11	Tfip11	anatomical structure development;biological regulation;biomineral tissue development;cell differentiation;cellular component disassembly;cellular component disassembly at cellular level;cellular component organization;cellular component organization at cellular level;cellular component organization or biogenesis;cellular component organization or biogenesis at cellular level;cellular developmenta…	binding;DNA binding;nucleic acid binding	catalytic step 2 spliceosome;cell part;cytoplasm;extracellular matrix;extracellular region part;intracellular;intracellular membrane-bounded organelle;intracellular organelle;intracellular organelle part;intracellular part;macromolecular complex;membrane-bounded organelle;nuclear body;nuclear part;nuclear speck;nucleoplasm part;nucleus;organelle;organelle part;post-mRNA release spliceosomal compl…		0	6	5	NaN	12.1682	12.5853	NaN	12.2738	12.9559	0.000685714	0.00457895	0.0111724	0.717684	—	—	1.33524
ASB16_MOUSE	Q8VHS5	Ankyrin repeat and SOCS box protein 16	Asb16	biological regulation;cellular macromolecule metabolic process;cellular metabolic process;cellular process;cellular protein metabolic process;cellular response to stimulus;intracellular signal transduction;macromolecule metabolic process;macromolecule modification;metabolic process;primary metabolic process;protein metabolic process;protein modification by small protein conjugation;protein modifi…				5	6	5	12.1492	13.6651	14.8518	12.1546	13.7056	14.8881	0.000689655	0.0022069	0.0182727	0.0674444	6.50974	2.85977	2.27631
TRI35_MOUSE	Q8C006	Tripartite motif-containing protein 35	Trim35	apoptosis;biological regulation;cell death;cellular process;death;defense response;immune response;immune system process;innate immune response;negative regulation of biological process;negative regulation of cell cycle;negative regulation of cell proliferation;negative regulation of cellular process;negative regulation of mitotic cell cycle;positive regulation of apoptosis;positive regulation of…	binding;cation binding;ion binding;metal ion binding;transition metal ion binding;zinc ion binding	cell part;cytoplasm;intracellular membrane-bounded organelle;intracellular organelle;intracellular organelle part;intracellular part;membrane-bounded organelle;nuclear part;nucleoplasm;nucleus;organelle;organelle part		1	6	5	11.6662	14.9117	15.8986	11.6662	15.0772	16.0305	0.000695652	0.00461538	0.0104516	0.135518	18.7966	9.48403	1.98192
SIR6_MOUSE	P59941	NAD-dependent protein deacetylase sirtuin-6	Sirt6	base-excision repair;biological regulation;carbohydrate homeostasis;cellular component organization;cellular component organization at cellular level;cellular component organization or biogenesis;cellular component organization or biogenesis at cellular level;cellular macromolecule metabolic process;cellular metabolic process;cellular nitrogen compound metabolic process;cellular process;cellular …	binding;catalytic activity;cation binding;chromatin binding;coenzyme binding;cofactor binding;deacetylase activity;histone deacetylase activity;histone deacetylase activity (H3-K9 specific);hydrolase activity;hydrolase activity, acting on carbon-nitrogen (but not peptide) bonds;hydrolase activity, acting on carbon-nitrogen (but not peptide) bonds, in linear amides;ion binding;metal ion binding;NA…	cell part;chromatin;chromosomal part;heterochromatin;intracellular membrane-bounded organelle;intracellular organelle;intracellular organelle part;intracellular part;membrane-bounded organelle;nuclear chromatin;nuclear chromosome part;nuclear heterochromatin;nuclear part;nuclear telomeric heterochromatin;nucleoplasm;nucleus;organelle;organelle part;telomeric heterochromatin		0	0	5	NaN	NaN	12.2212	NaN	NaN	12.2675	0.000705882	0.00466087	0.503745	0.122	—	—	—
EXOS4_MOUSE	Q921I9	Exosome complex component RRP41	Exosc4	biological regulation;catabolic process;cellular catabolic process;cellular macromolecule catabolic process;cellular macromolecule metabolic process;cellular metabolic process;cellular nitrogen compound metabolic process;cellular process;defense response;defense response to virus;DNA deamination;DNA metabolic process;DNA modification;histone mRNA catabolic process;histone mRNA metabolic process;i…	AU-rich element binding;binding;nucleic acid binding;RNA binding	cell part;chromatin;chromosomal part;cytoplasm;cytoplasmic exosome (RNase complex);cytoplasmic part;exosome (RNase complex);intracellular membrane-bounded organelle;intracellular non-membrane-bounded organelle;intracellular organelle;intracellular organelle part;intracellular part;macromolecular complex;membrane-bounded organelle;non-membrane-bounded organelle;nuclear exosome (RNase complex);nucl…	RNA degradation	5	6	5	12.0103	12.938	14.0616	11.9382	12.8538	14.0567	0.000714286	0.00450526	0.0268132	0.0552	4.14479	1.90224	2.1789
GSDME_MOUSE	Q9Z2D3	Gasdermin-E	Gsdme	apoptosis;biological regulation;cell death;cell differentiation;cellular developmental process;cellular process;death;developmental process;inner ear receptor cell differentiation;mechanoreceptor differentiation;multicellular organismal process;negative regulation of biological process;negative regulation of cell proliferation;negative regulation of cellular process;neurological system process;ne…		cell part;cytoplasm;intracellular part		0	6	5	NaN	11.5117	11.7588	NaN	11.5842	11.8208	0.000717949	0.00442276	0.0109474	0.782628	—	—	1.18682
HAX1_MOUSE	O35387	HCLS1-associated protein X-1	Hax1	biological regulation;cell surface receptor linked signaling pathway;cellular component organization;cellular component organization or biogenesis;cellular process;cellular response to chemical stimulus;cellular response to cytokine stimulus;cellular response to organic substance;cellular response to stimulus;positive regulation of actin cytoskeleton reorganization;positive regulation of biologic…	binding;cytokine binding;growth factor binding;interleukin-1 binding;protein binding;protein N-terminus binding	actin cytoskeleton;apical plasma membrane;cell part;cell projection;clathrin-coated vesicle;coated vesicle;cytoplasm;cytoplasmic membrane-bounded vesicle;cytoplasmic part;cytoplasmic vesicle;cytoskeleton;endoplasmic reticulum;intracellular membrane-bounded organelle;intracellular non-membrane-bounded organelle;intracellular organelle;intracellular organelle part;intracellular part;lamellipodium;m…		5	6	5	12.6439	14.4803	15.0333	12.5208	14.4274	15.0743	0.000727273	0.0046	0.0107143	0.132782	5.23939	3.57118	1.46713
FBX32_MOUSE	Q9CPU7	F-box only protein 32	Fbxo32	cellular macromolecule metabolic process;cellular metabolic process;cellular process;cellular protein metabolic process;cellular response to chemical stimulus;cellular response to corticosteroid stimulus;cellular response to dexamethasone stimulus;cellular response to endogenous stimulus;cellular response to glucocorticoid stimulus;cellular response to hormone stimulus;cellular response to organi…		cell part;contractile fiber part;cytoplasmic part;intracellular membrane-bounded organelle;intracellular non-membrane-bounded organelle;intracellular organelle;intracellular organelle part;intracellular part;membrane-bounded organelle;non-membrane-bounded organelle;nuclear part;nucleolus;nucleus;organelle;organelle part;Z disc		1	6	5	13.0574	14.708	16.1018	13.0574	14.9289	16.1772	0.000736842	0.00454237	0.0179556	0.114968	8.25003	3.13964	2.6277
ADPPT_MOUSE	Q9CQF6	L-aminoadipate-semialdehyde dehydrogenase-phosphopantetheinyl transferase	Aasdhppt	metabolic process	binding;catalytic activity;cation binding;holo-[acyl-carrier-protein] synthase activity;ion binding;magnesium ion binding;metal ion binding;phosphotransferase activity, for other substituted phosphate groups;transferase activity;transferase activity, transferring phosphorus-containing groups	cell part;cytoplasm;extracellular membrane-bounded organelle;extracellular organelle;extracellular region part;extracellular vesicular exosome;intracellular part;membrane-bounded organelle;membrane-bounded vesicle;organelle;vesicle	Pantothenate and CoA biosynthesis	5	6	5	12.7259	14.269	15.1567	12.7109	14.2799	15.1399	0.000740741	0.00237838	0.0125217	0.067625	5.39192	2.9142	1.85022
TPGS1_MOUSE	Q99MS8	Tubulin polyglutamylase complex subunit 1	Tpgs1	adult behavior;anatomical structure formation involved in morphogenesis;axoneme assembly;behavior;cell communication;cell projection assembly;cell projection organization;cell-cell signaling;cellular component assembly;cellular component assembly at cellular level;cellular component assembly involved in morphogenesis;cellular component organization;cellular component organization at cellular leve…	acid-amino acid ligase activity;binding;catalytic activity;cytoskeletal protein binding;ligase activity;ligase activity, forming carbon-nitrogen bonds;microtubule binding;protein binding;protein-glutamic acid ligase activity;tubulin binding;tubulin-glutamic acid ligase activity	axon;cell part;cell projection;centrosome;cilium;cytoplasm;cytoplasmic part;cytoskeletal part;dendrite;integral to membrane;intracellular non-membrane-bounded organelle;intracellular organelle;intracellular organelle part;intracellular part;intrinsic to membrane;macromolecular complex;membrane part;microtubule;microtubule organizing center;motile cilium;neuron projection;non-membrane-bounded orga…		0	5	5	NaN	11.5988	12.85	NaN	11.5655	12.7183	0.000744186	0.00475862	0.0175319	0.0684103	—	—	2.38039
ASB18_MOUSE	Q8VHA6	Ankyrin repeat and SOCS box protein 18	Asb18	biological regulation;cellular macromolecule metabolic process;cellular metabolic process;cellular process;cellular protein metabolic process;cellular response to stimulus;intracellular signal transduction;macromolecule metabolic process;macromolecule modification;metabolic process;primary metabolic process;protein metabolic process;protein modification by small protein conjugation;protein modifi…				1	6	5	11.1938	13.215	14.0022	11.1938	13.1566	14.1655	0.000756757	0.00450485	0.0108889	0.287333	7.00507	4.05921	1.72572
SNX4_MOUSE	Q91YJ2	Sorting nexin-4	Snx4	cellular component organization;cellular component organization at cellular level;cellular component organization or biogenesis;cellular component organization or biogenesis at cellular level;cellular membrane organization;cellular process;endocytic recycling;endocytosis;endosome transport;establishment of localization;establishment of localization in cell;establishment of protein localization;in…	binding;epidermal growth factor receptor binding;growth factor receptor binding;insulin receptor binding;lipid binding;phosphatidylinositol binding;phospholipid binding;protein binding;protein complex binding;receptor binding	cell part;cytoplasm;cytoplasmic dynein complex;cytoplasmic part;cytoskeletal part;dynein complex;early endosome membrane;endosomal part;endosome;endosome membrane;extrinsic to membrane;intracellular membrane-bounded organelle;intracellular organelle;intracellular organelle part;intracellular part;macromolecular complex;membrane;membrane part;membrane-bounded organelle;microtubule associated compl…		5	6	5	12.2225	13.504	14.498	12.3239	13.5526	14.5471	0.000761905	0.00224	0.0108148	0.0586667	4.84165	2.43092	1.9917
NU133_MOUSE	Q8R0G9	Nuclear pore complex protein Nup133	Nup133	anatomical structure development;cellular component organization;cellular component organization at cellular level;cellular component organization or biogenesis;cellular component organization or biogenesis at cellular level;cellular macromolecular complex subunit organization;cellular process;developmental process;establishment of localization;establishment of localization in cell;establishment …	nucleocytoplasmic transporter activity;transporter activity	cell part;chromosomal part;condensed chromosome outer kinetochore;intracellular organelle part;intracellular part;macromolecular complex;membrane;membrane part;nuclear membrane;nuclear part;nuclear pore;Nup107-160 complex;organelle membrane;organelle part;pore complex;protein complex	RNA transport	1	6	5	11.4911	12.9941	13.123	11.4911	13.0526	12.946	0.000761905	0.00519149	0.0173103	0.902751	3.09921	2.83431	1.09346
UXT_MOUSE	Q9WTZ0	Protein UXT	Uxt	biological regulation;cellular component organization;cellular component organization at cellular level;cellular component organization or biogenesis;cellular component organization or biogenesis at cellular level;cellular process;centrosome organization;cytoskeleton organization;microtubule cytoskeleton organization;microtubule organizing center organization;microtubule-based process;negative re…	beta-tubulin binding;binding;chromatin binding;cytoskeletal protein binding;protein binding;protein binding transcription factor activity;RNA polymerase II transcription cofactor activity;RNA polymerase II transcription corepressor activity;RNA polymerase II transcription factor binding transcription factor activity;RNA polymerase II transcription factor binding transcription factor activity invo…	cell part;centrosome;cytoplasm;cytoplasmic part;cytoskeletal part;cytoskeleton;intracellular membrane-bounded organelle;intracellular non-membrane-bounded organelle;intracellular organelle;intracellular organelle part;intracellular part;membrane-bounded organelle;microtubule organizing center;non-membrane-bounded organelle;nucleus;organelle;organelle part		1	6	5	11.5488	13.3144	14.5834	11.5488	13.3208	14.5721	0.000769231	0.00466667	0.00982857	0.0592381	8.19418	3.40015	2.40994
FIBP_MOUSE	Q9JI19	Acidic fibroblast growth factor intracellular-binding protein	Fibp	biological adhesion;cell adhesion;cell-cell adhesion;cellular process;homotypic cell-cell adhesion;platelet aggregation	binding;fibroblast growth factor binding;growth factor binding;protein binding	cell part;endomembrane system;extracellular membrane-bounded organelle;extracellular organelle;extracellular region part;extracellular vesicular exosome;intracellular membrane-bounded organelle;intracellular organelle;intracellular organelle part;intracellular part;membrane;membrane-bounded organelle;membrane-bounded vesicle;nuclear part;nucleoplasm;nucleus;organelle;organelle part;vesicle		1	6	5	11.1396	12.3772	14.3137	11.1396	12.3093	14.4442	0.000780488	0.00456	0.0174167	0.0622667	9.02608	2.35806	3.82776
TIRR_MOUSE	Q8VHN8	Tudor-interacting repair regulator protein	Nudt16l1		binding;catalytic activity;hydrolase activity;nucleic acid binding;RNA binding;snoRNA binding	cell part;cytoplasm;intracellular part		5	6	5	12.7619	13.7266	14.7111	12.7666	13.77	14.8717	0.0008	0.00446154	0.0207879	0.0674	3.8616	1.95166	1.97863
TRM61_MOUSE	Q80XC2	tRNA (adenine(58)-N(1))-methyltransferase catalytic subunit TRMT61A	Trmt61a	cellular macromolecule metabolic process;cellular metabolic process;cellular nitrogen compound metabolic process;cellular process;macromolecule metabolic process;macromolecule methylation;macromolecule modification;metabolic process;methylation;ncRNA metabolic process;ncRNA processing;nitrogen compound metabolic process;nucleic acid metabolic process;nucleobase-containing compound metabolic proce…	catalytic activity;methyltransferase activity;RNA methyltransferase activity;S-adenosylmethionine-dependent methyltransferase activity;transferase activity;transferase activity, transferring one-carbon groups;tRNA (adenine) methyltransferase activity;tRNA (adenine-N1-)-methyltransferase activity;tRNA methyltransferase activity	cell part;cytoplasmic part;intracellular membrane-bounded organelle;intracellular organelle;intracellular part;macromolecular complex;membrane-bounded organelle;methyltransferase complex;nucleus;organelle;protein complex;tRNA (m1A) methyltransferase complex;tRNA methyltransferase complex		0	6	5	NaN	12.2756	12.4121	NaN	12.2442	12.6032	0.0008	0.00485714	0.012	0.915259	—	—	1.09924
DOK5_MOUSE	Q91ZM9	Docking protein 5	Dok5	anatomical structure development;biological regulation;cell surface receptor linked signaling pathway;cellular process;cellular response to stimulus;developmental process;enzyme linked receptor protein signaling pathway;intracellular protein kinase cascade;intracellular signal transduction;MAPKKK cascade;nervous system development;regulation of biological process;regulation of cellular process;re…	molecular transducer activity;receptor signaling protein activity;signal transducer activity			0	5	5	NaN	12.7781	14.0292	NaN	12.8299	14.2477	0.000857143	0.00233333	0.0174035	0.189455	—	—	2.38023
SYNCI_MOUSE	Q9EPM5	Syncoilin	Sync	cellular process;intermediate filament-based process	structural molecule activity	cell part;contractile fiber part;cytoplasm;cytoplasmic part;cytoskeletal part;cytosol;intermediate filament;intracellular organelle part;intracellular part;macromolecular complex;membrane;neuromuscular junction;organelle part;perinuclear region of cytoplasm;plasma membrane;protein complex;sarcolemma;synapse;Z disc		5	6	5	15.0391	16.3422	16.3872	15.0499	16.2757	16.3607	0.000872727	0.00454902	0.0108	0.967041	2.54577	2.46759	1.03168
HAUS8_MOUSE	Q99L00	HAUS augmin-like complex subunit 8	Haus8	cell cycle phase;cell cycle process;cell division;cellular component assembly;cellular component assembly at cellular level;cellular component organization;cellular component organization at cellular level;cellular component organization or biogenesis;cellular component organization or biogenesis at cellular level;cellular process;centrosome organization;cytoskeleton organization;microtubule cyto…		cell part;centrosome;cytoplasm;cytoplasmic part;cytoskeletal part;HAUS complex;intracellular non-membrane-bounded organelle;intracellular organelle;intracellular organelle part;intracellular part;macromolecular complex;microtubule;microtubule associated complex;microtubule organizing center;non-membrane-bounded organelle;organelle;organelle part;protein complex;spindle pole		0	5	5	NaN	11.818	12.8931	NaN	11.8014	13.011	0.000888889	0.00123077	0.0260952	0.149496	—	—	2.10687
TEDC2_MOUSE	Q6GQV0	Tubulin epsilon and delta complex protein 2	Tedc2					0	4	5	NaN	10.3026	11.3978	NaN	10.2349	11.5035	0.000888889	0.00443636	0.0824987	0.0538462	—	—	2.13643
PKHH3_MOUSE	Q8VCE9	Pleckstrin homology domain-containing family H member 3	Plekhh3	biological regulation;cellular process;cellular response to stimulus;regulation of biological process;regulation of cellular process;response to stimulus;signal transduction		cell part;cytoskeleton;extracellular region part;extracellular space;intracellular non-membrane-bounded organelle;intracellular organelle;intracellular part;non-membrane-bounded organelle;organelle		3	6	5	11.1706	12.5313	13.4762	11.0308	12.6391	13.4877	0.000901408	0.00567089	0.0324878	0.0668293	4.94373	2.5681	1.92506
DUS3L_MOUSE	Q91XI1	tRNA-dihydrouridine(47) synthase [NAD(P)(+)]-like	Dus3l		binding;catalytic activity;cation binding;coenzyme binding;cofactor binding;flavin adenine dinucleotide binding;ion binding;metal ion binding;oxidoreductase activity;oxidoreductase activity, acting on the CH-CH group of donors;tRNA dihydrouridine synthase activity			5	6	5	12.1889	12.9449	13.5743	12.228	12.948	13.529	0.00090566	0.00438889	0.0257831	0.12	2.61244	1.6888	1.54692
SIR4_MOUSE	Q8R216	NAD-dependent protein lipoamidase sirtuin-4, mitochondrial	Sirt4	amine metabolic process;biological regulation;carboxylic acid metabolic process;cellular amine metabolic process;cellular amino acid metabolic process;cellular ketone metabolic process;cellular macromolecule metabolic process;cellular metabolic process;cellular nitrogen compound metabolic process;cellular process;cellular protein metabolic process;cellular response to stimulus;cellular response t…	binding;catalytic activity;cation binding;coenzyme binding;cofactor binding;deacetylase activity;hydrolase activity;ion binding;metal ion binding;NAD binding;NAD+ ADP-ribosyltransferase activity;NAD+ binding;NAD-dependent protein deacetylase activity;nucleotide binding;protein deacetylase activity;transferase activity;transferase activity, transferring glycosyl groups;transferase activity, transf…	cell part;cytoplasmic part;intracellular membrane-bounded organelle;intracellular organelle;intracellular organelle lumen;intracellular organelle part;intracellular part;membrane;membrane-bounded organelle;membrane-enclosed lumen;mitochondrial inner membrane;mitochondrial matrix;mitochondrial membrane;mitochondrial part;mitochondrion;organelle;organelle inner membrane;organelle lumen;organelle me…		5	6	5	12.7586	13.3478	14.2363	12.8351	13.3874	14.2094	0.000912281	0.00441237	0.0521835	0.0621935	2.78504	1.50441	1.85125
SHLB1_MOUSE	Q9JK48	Endophilin-B1	Sh3glb1	apoptosis;autophagic cell death;biological regulation;biosynthetic process;carboxylic acid biosynthetic process;carboxylic acid metabolic process;cell death;cellular biosynthetic process;cellular component assembly;cellular component organization;cellular component organization or biogenesis;cellular ketone metabolic process;cellular lipid metabolic process;cellular macromolecule metabolic proces…	binding;carboxylic acid binding;catalytic activity;fatty acid binding;identical protein binding;lipid binding;lysophosphatidic acid acyltransferase activity;lysophospholipid acyltransferase activity;monocarboxylic acid binding;protein binding;protein dimerization activity;protein homodimerization activity;transferase activity;transferase activity, transferring acyl groups;transferase activity, tr…	cell part;cytoplasm;cytoplasmic part;cytosol;endoplasmic reticulum;envelope;extracellular membrane-bounded organelle;extracellular organelle;extracellular region part;extracellular vesicular exosome;Golgi apparatus part;Golgi membrane;intracellular membrane-bounded organelle;intracellular organelle;intracellular organelle part;intracellular part;macromolecular complex;membrane;membrane-bounded or…	Endocytosis	5	6	5	15.1791	15.8053	16.5139	15.1311	15.7834	16.4638	0.000914286	0.0045042	0.0315439	0.118985	2.52241	1.54349	1.63422
LRC58_MOUSE	Q3UGP9	Leucine-rich repeat-containing protein 58	Lrrc58					1	6	5	10.6451	13.0308	13.5763	10.6451	13.4844	13.5383	0.000923077	0.00456522	0.0101818	0.72333	7.62745	5.22597	1.45953
OSBL6_MOUSE	Q8BXR9	Oxysterol-binding protein-related protein 6	Osbpl6	establishment of localization;lipid transport;organic substance transport;transport	binding;lipid binding	cell part;cytoplasmic part;cytosol;endoplasmic reticulum part;intracellular organelle part;intracellular part;membrane;nuclear membrane;nuclear part;organelle membrane;organelle part;perinuclear endoplasmic reticulum;plasma membrane		5	6	1	12.3085	12.2482	11.3919	12.3449	12.1841	11.3919	0.000927536	0.00615385	0.864848	0.068	0.529756	0.959065	0.552367
CCNT2_MOUSE	Q7TQK0	Cyclin-T2	Ccnt2	biological regulation;biosynthetic process;cellular biosynthetic process;cellular macromolecule biosynthetic process;cellular macromolecule metabolic process;cellular metabolic process;cellular nitrogen compound metabolic process;cellular process;macromolecule biosynthetic process;macromolecule metabolic process;metabolic process;nitrogen compound metabolic process;nucleic acid metabolic process;…		cell part;intracellular membrane-bounded organelle;intracellular organelle;intracellular part;membrane-bounded organelle;nucleus;organelle		0	6	5	NaN	11.7071	12.1448	NaN	11.8508	12.1788	0.00093617	0.00459701	0.01152	0.694158	—	—	1.35444
DHDDS_MOUSE	Q99KU1	Dehydrodolichyl diphosphate synthase complex subunit Dhdds	Dhdds	carbohydrate metabolic process;cellular carbohydrate metabolic process;cellular macromolecule metabolic process;cellular metabolic process;cellular process;cellular protein metabolic process;glycosylation;macromolecule glycosylation;macromolecule metabolic process;macromolecule modification;metabolic process;primary metabolic process;protein glycosylation;protein metabolic process;protein modific…	catalytic activity;transferase activity;transferase activity, transferring alkyl or aryl (other than methyl) groups	cell part;cytoplasmic part;endoplasmic reticulum membrane;endoplasmic reticulum part;intracellular organelle part;intracellular part;membrane;membrane part;organelle membrane;organelle part	Terpenoid backbone biosynthesis	0	4	5	NaN	12.4085	14.0205	NaN	12.1612	14.0376	0.0009375	0.00237037	0.0387801	0.0766667	—	—	3.05675
PP2BC_MOUSE	P48455	Serine/threonine-protein phosphatase 2B catalytic subunit gamma isoform	Ppp3cc		binding;catalytic activity;cation binding;hydrolase activity;hydrolase activity, acting on ester bonds;ion binding;metal ion binding;phosphatase activity;phosphoprotein phosphatase activity;phosphoric ester hydrolase activity	extracellular membrane-bounded organelle;extracellular organelle;extracellular region part;extracellular vesicular exosome;membrane-bounded organelle;membrane-bounded vesicle;organelle;vesicle	Alzheimer's disease;Amyotrophic lateral sclerosis (ALS);Apoptosis;Axon guidance;B cell receptor signaling pathway;Calcium signaling pathway;ko05152;Long-term potentiation;MAPK signaling pathway;Natural killer cell mediated cytotoxicity;Oocyte meiosis;Osteoclast differentiation;T cell receptor signaling pathway;VEGF signaling pathway;Wnt signaling pathway	1	6	5	11.8176	12.9592	13.5102	11.8176	13.0824	13.3633	0.000941176	0.00528467	0.0196129	0.489984	3.23239	2.20626	1.4651
ASB11_MOUSE	Q9CQ31	Ankyrin repeat and SOCS box protein 11	Asb11	biological regulation;cellular macromolecule metabolic process;cellular metabolic process;cellular process;cellular protein metabolic process;cellular response to stimulus;intracellular signal transduction;macromolecule metabolic process;macromolecule modification;metabolic process;primary metabolic process;protein metabolic process;protein modification by small protein conjugation;protein modifi…				1	6	5	11.9445	13.1189	13.6484	11.9445	13.1854	13.931	0.000941176	0.00449587	0.020625	0.719287	3.2578	2.25699	1.44343
PP6R1_MOUSE	Q7TSI3	Serine/threonine-protein phosphatase 6 regulatory subunit 1	Ppp6r1	biological regulation;regulation of biological process;regulation of catalytic activity;regulation of cellular metabolic process;regulation of cellular process;regulation of dephosphorylation;regulation of hydrolase activity;regulation of metabolic process;regulation of molecular function;regulation of phosphatase activity;regulation of phosphate metabolic process;regulation of phosphoprotein pho…	binding;enzyme binding;phosphatase binding;protein binding;protein phosphatase binding	cell part;cytoplasm;intracellular part		5	6	5	13.1242	13.5412	14.4434	13.1363	13.5383	14.5582	0.000952381	0.00452632	0.112413	0.0663784	2.49528	1.33515	1.86891
ASB8_MOUSE	Q91ZT9	Ankyrin repeat and SOCS box protein 8	Asb8	biological regulation;cellular macromolecule metabolic process;cellular metabolic process;cellular process;cellular protein metabolic process;cellular response to stimulus;intracellular signal transduction;macromolecule metabolic process;macromolecule modification;metabolic process;primary metabolic process;protein metabolic process;protein modification by small protein conjugation;protein modifi…		cell part;cytoplasm;intracellular part		1	6	5	11.9794	12.6719	13.0964	11.9794	12.6195	13.1002	0.000955224	0.00656	0.0280426	0.378262	2.16895	1.61608	1.34211
ULK1_MOUSE	O70405	Serine/threonine-protein kinase ULK1	Ulk1	anatomical structure morphogenesis;autophagic vacuole assembly;axon extension;axonogenesis;biological regulation;cell communication;cell differentiation;cell differentiation in hindbrain;cell growth;cell migration;cell migration in hindbrain;cell motility;cell part morphogenesis;cell projection morphogenesis;cell projection organization;cellular component assembly;cellular component assembly at c…	adenyl nucleotide binding;adenyl ribonucleotide binding;ATP binding;binding;catalytic activity;enzyme binding;GTPase binding;heat shock protein binding;Hsp90 protein binding;kinase activity;kinase binding;nucleotide binding;phosphotransferase activity, alcohol group as acceptor;protein binding;protein complex binding;protein kinase activity;protein kinase binding;protein serine/threonine kinase a…	Atg1p signaling complex;autophagic vacuole;cell body;cell part;cell projection;cytoplasm;cytoplasmic part;cytoplasmic vesicle membrane;cytoplasmic vesicle part;cytosol;intracellular membrane-bounded organelle;intracellular organelle;intracellular organelle part;intracellular part;macromolecular complex;membrane;membrane-bounded organelle;neuron projection;neuronal cell body;organelle;organelle me…	mTOR signaling pathway;Regulation of autophagy	0	6	5	NaN	10.3483	11.3722	NaN	10.4537	11.4524	0.000956522	0.0044507	0.0262933	0.062	—	—	2.03341
RMD5A_MOUSE	Q80YQ8	E3 ubiquitin-protein ligase RMND5A	Rmnd5a					2	6	5	11.7541	13.2349	14.1902	11.7541	13.25	14.1078	0.00096	0.00532414	0.02932	0.0567273	5.41177	2.79103	1.93898
MK08_MOUSE	Q91Y86	Mitogen-activated protein kinase 8	Mapk8	anatomical structure morphogenesis;biological regulation;cell migration;cell motility;cell part morphogenesis;cell projection morphogenesis;cell projection organization;cellular component morphogenesis;cellular component movement;cellular component organization;cellular component organization at cellular level;cellular component organization or biogenesis;cellular component organization or biogen…	adenyl nucleotide binding;adenyl ribonucleotide binding;ATP binding;binding;catalytic activity;enzyme binding;enzyme regulator activity;histone deacetylase binding;histone deacetylase regulator activity;JUN kinase activity;kinase activity;MAP kinase activity;molecular transducer activity;nucleotide binding;phosphotransferase activity, alcohol group as acceptor;protein binding;protein kinase activ…	cell part;cytoplasm;cytoplasmic part;cytosol;intracellular membrane-bounded organelle;intracellular organelle;intracellular part;membrane-bounded organelle;mitochondrion;nucleus;organelle	Adipocytokine signaling pathway;Chagas disease (American trypanosomiasis);Colorectal cancer;Epithelial cell signaling in Helicobacter pylori infection;ErbB signaling pathway;Fc epsilon RI signaling pathway;Focal adhesion;GnRH signaling pathway;Hepatitis C;Insulin signaling pathway;ko05152;MAPK signaling pathway;Neurotrophin signaling pathway;NOD-like receptor signaling pathway;Osteoclast differen…	4	6	0	13.3953	13.4656	NaN	13.4231	13.5235	NaN	0.000967742	0.00602273	0.435641	0.0422857	—	1.04993	—
OXDD_MOUSE	Q922Z0	D-aspartate oxidase	Ddo	amine catabolic process;amine metabolic process;aspartate catabolic process;aspartate family amino acid catabolic process;aspartate family amino acid metabolic process;aspartate metabolic process;behavior;biological regulation;carboxylic acid catabolic process;carboxylic acid metabolic process;catabolic process;cellular amine metabolic process;cellular amino acid catabolic process;cellular amino …	aspartate oxidase activity;binding;catalytic activity;cofactor binding;D-aspartate oxidase activity;oxidoreductase activity;oxidoreductase activity, acting on the CH-NH2 group of donors;oxidoreductase activity, acting on the CH-NH2 group of donors, oxygen as acceptor;protein binding;receptor binding	cell part;cytoplasmic part;intracellular membrane-bounded organelle;intracellular organelle;intracellular part;membrane-bounded organelle;microbody;organelle;peroxisome	Alanine, aspartate and glutamate metabolism;Peroxisome	1	6	5	12.343	13.2363	14.1718	12.343	13.4822	14.2941	0.000969697	0.0043871	0.0208358	0.312813	3.55241	1.85742	1.91255
SMG7_MOUSE	Q5RJH6	Protein SMG7	Smg7	catabolic process;cellular catabolic process;cellular macromolecule catabolic process;cellular macromolecule metabolic process;cellular metabolic process;cellular nitrogen compound metabolic process;cellular process;macromolecule catabolic process;macromolecule metabolic process;metabolic process;mRNA catabolic process;mRNA metabolic process;nitrogen compound metabolic process;nuclear-transcribed…	binding;enzyme binding;phosphatase binding;protein binding;protein phosphatase 2A binding;protein phosphatase binding	cell part;cytoplasm;cytoskeleton;intermediate filament cytoskeleton;intracellular membrane-bounded organelle;intracellular non-membrane-bounded organelle;intracellular organelle;intracellular part;membrane-bounded organelle;non-membrane-bounded organelle;nucleus;organelle	mRNA surveillance pathway	2	6	5	11.8775	13.8083	14.0686	11.8775	13.9028	13.9605	0.000972973	0.0061676	0.0259221	0.796669	4.56654	3.81267	1.19773
PEX6_MOUSE	Q99LC9	Peroxisome assembly factor 2	Pex6	biological regulation;cellular component organization;cellular component organization at cellular level;cellular component organization or biogenesis;cellular component organization or biogenesis at cellular level;cellular process;establishment of localization;establishment of localization in cell;establishment of protein localization;establishment of protein localization to organelle;establishme…	adenyl nucleotide binding;adenyl ribonucleotide binding;ATP binding;ATPase activity;ATPase activity, coupled;binding;catalytic activity;hydrolase activity;hydrolase activity, acting on acid anhydrides;hydrolase activity, acting on acid anhydrides, in phosphorus-containing anhydrides;nucleoside-triphosphatase activity;nucleotide binding;protein binding;protein complex binding;protein C-terminus bi…	cell part;cytoplasm;cytoplasmic part;cytosol;intracellular membrane-bounded organelle;intracellular organelle;intracellular organelle part;intracellular part;membrane;membrane-bounded organelle;microbody;microbody membrane;microbody part;organelle;organelle membrane;organelle part;peroxisomal membrane;peroxisomal part;peroxisome	Peroxisome	1	6	5	11.8741	13.1284	13.9256	11.8741	13.0676	14.0392	0.000977778	0.00451852	0.019541	0.411453	4.14537	2.38551	1.73773
ASB2_MOUSE	Q8K0L0	Ankyrin repeat and SOCS box protein 2	Asb2	biological regulation;cell differentiation;cellular developmental process;cellular macromolecule metabolic process;cellular metabolic process;cellular process;cellular protein metabolic process;cellular response to stimulus;developmental process;intracellular signal transduction;macromolecule metabolic process;macromolecule modification;metabolic process;muscle cell differentiation;myoblast diffe…		cell part;Cul5-RING ubiquitin ligase complex;cullin-RING ubiquitin ligase complex;intracellular part;macromolecular complex;protein complex;ubiquitin ligase complex		5	6	5	14.0485	15.8	16.256	13.9581	15.9993	16.3195	0.000979592	0.00444898	0.010125	0.610235	4.61874	3.36708	1.37173
OSGEP_MOUSE	Q8BWU5	Probable tRNA N6-adenosine threonylcarbamoyltransferase	Osgep	adenosine metabolic process;cellular macromolecule metabolic process;cellular metabolic process;cellular nitrogen compound metabolic process;cellular process;heterocycle metabolic process;macromolecule metabolic process;macromolecule modification;metabolic process;ncRNA metabolic process;ncRNA processing;nitrogen compound metabolic process;nucleic acid metabolic process;nucleobase-containing comp…	binding;catalytic activity;cation binding;ion binding;metal ion binding;transferase activity;transferase activity, transferring acyl groups	cell part;cytoplasm;EKC/KEOPS complex;intracellular membrane-bounded organelle;intracellular organelle;intracellular part;macromolecular complex;membrane-bounded organelle;nucleus;organelle;protein complex		5	6	5	12.4842	13.7694	14.5355	12.4057	13.7737	14.5977	0.000983607	0.00440404	0.014439	0.211277	4.14479	2.43716	1.70067
5NTD_MOUSE	Q61503	5'-nucleotidase	Nt5e	adenosine biosynthetic process;adenosine metabolic process;AMP catabolic process;AMP metabolic process;biological adhesion;biological regulation;biosynthetic process;catabolic process;cell adhesion;cell-cell adhesion;cellular biosynthetic process;cellular catabolic process;cellular metabolic process;cellular nitrogen compound biosynthetic process;cellular nitrogen compound catabolic process;cellu…	5'-nucleotidase activity;binding;catalytic activity;cation binding;hydrolase activity;hydrolase activity, acting on ester bonds;ion binding;metal ion binding;nucleotidase activity;nucleotide binding;phosphatase activity;phosphoric ester hydrolase activity	anchored to membrane;cell part;cell surface;cytoplasm;extracellular membrane-bounded organelle;extracellular organelle;extracellular region part;extracellular vesicular exosome;intracellular part;intrinsic to membrane;membrane;membrane part;membrane-bounded organelle;membrane-bounded vesicle;organelle;plasma membrane;vesicle	Nicotinate and nicotinamide metabolism;Purine metabolism;Pyrimidine metabolism	0	5	5	NaN	12.6366	12.5754	NaN	12.5299	12.6088	0.000984615	0.00460377	0.00988235	0.822757	—	—	0.958467
TBCD7_MOUSE	Q9D0K0	TBC1 domain family member 7	Tbc1d7	biological regulation;negative regulation of biological process;negative regulation of cell communication;negative regulation of cellular process;negative regulation of response to stimulus;negative regulation of signal transduction;negative regulation of signaling;negative regulation of TOR signaling cascade;positive regulation of biological process;positive regulation of cellular metabolic proc…	binding;enzyme activator activity;enzyme binding;enzyme regulator activity;GTPase activator activity;GTPase binding;GTPase regulator activity;nucleoside-triphosphatase regulator activity;protein binding;Rab GTPase binding;Ras GTPase binding;small GTPase binding	cell part;cytoplasmic membrane-bounded vesicle;cytoplasmic part;cytoplasmic vesicle;intracellular membrane-bounded organelle;intracellular organelle;intracellular part;membrane-bounded organelle;membrane-bounded vesicle;organelle;vesicle		2	6	5	12.2489	13.6115	14.6999	12.2489	13.6602	14.8246	0.000986301	0.00581595	0.0323871	0.0622069	5.46795	2.57148	2.12638
CLIP4_MOUSE	Q8CI96	CAP-Gly domain-containing linker protein 4	Clip4					1	6	5	12.0971	12.4874	13.7443	12.0971	12.499	13.8354	0.001	0.00521854	0.0331385	0.0570526	3.13225	1.31067	2.38982
APC7_MOUSE	Q9WVM3	Anaphase-promoting complex subunit 7	Anapc7	cell cycle phase;cell cycle process;cell division;cellular component organization;cellular component organization at cellular level;cellular component organization or biogenesis;cellular component organization or biogenesis at cellular level;cellular macromolecule metabolic process;cellular metabolic process;cellular process;cellular protein metabolic process;macromolecule metabolic process;macro…	binding;enzyme binding;phosphatase binding;protein binding;protein phosphatase binding	anaphase-promoting complex;cell part;cullin-RING ubiquitin ligase complex;intracellular membrane-bounded organelle;intracellular organelle;intracellular organelle part;intracellular part;macromolecular complex;membrane-bounded organelle;nuclear part;nuclear ubiquitin ligase complex;nucleus;organelle;organelle part;protein complex;ubiquitin ligase complex	Cell cycle;Cell cycle - yeast;Meiosis - yeast;Oocyte meiosis;Progesterone-mediated oocyte maturation;Ubiquitin mediated proteolysis	2	6	5	11.1587	12.9727	13.8011	11.1587	13.0403	13.6398	0.001	0.00517143	0.02635	0.133788	6.24369	3.51616	1.77571
UTP11_MOUSE	Q9CZJ1	Probable U3 small nucleolar RNA-associated protein 11	Utp11	anatomical structure development;biological regulation;cellular component biogenesis;cellular component biogenesis at cellular level;cellular component organization or biogenesis;cellular component organization or biogenesis at cellular level;cellular macromolecule metabolic process;cellular metabolic process;cellular nitrogen compound metabolic process;cellular process;developmental process;macr…		cell part;cytoplasm;extracellular region part;extracellular space;intracellular non-membrane-bounded organelle;intracellular organelle;intracellular organelle part;intracellular part;macromolecular complex;non-membrane-bounded organelle;nuclear part;nucleolus;organelle;organelle part;preribosome;ribonucleoprotein complex;small-subunit processome		0	1	5	NaN	11.5473	12.9466	NaN	11.5473	12.8795	0.001	0.00464	0.160325	0.046	—	—	2.63774
RPAC1_MOUSE	P52432	DNA-directed RNA polymerases I and III subunit RPAC1	Polr1c	biological regulation;biosynthetic process;cellular biosynthetic process;cellular macromolecule biosynthetic process;cellular macromolecule metabolic process;cellular metabolic process;cellular nitrogen compound metabolic process;cellular process;chromatin silencing;chromatin silencing at rDNA;gene silencing;macromolecule biosynthetic process;macromolecule metabolic process;metabolic process;nega…	binding;catalytic activity;DNA binding;DNA-directed RNA polymerase activity;nucleic acid binding;nucleotidyltransferase activity;RNA polymerase activity;transferase activity;transferase activity, transferring phosphorus-containing groups	cell part;DNA-directed RNA polymerase complex;DNA-directed RNA polymerase I complex;DNA-directed RNA polymerase III complex;intracellular organelle part;intracellular part;macromolecular complex;nuclear DNA-directed RNA polymerase complex;nuclear part;nucleolar part;nucleoplasm;nucleoplasm part;organelle part;protein complex;RNA polymerase complex	Cytosolic DNA-sensing pathway;Purine metabolism;Pyrimidine metabolism;RNA polymerase	5	6	5	12.9352	13.6439	14.0725	12.9581	13.5617	14.0371	0.00101695	0.00447706	0.0261176	0.186464	2.19969	1.63433	1.34593
SIN3B_MOUSE	Q62141	Paired amphipathic helix protein Sin3b	Sin3b	anatomical structure development;biological regulation;cardiac muscle tissue development;cellular component organization;cellular component organization at cellular level;cellular component organization or biogenesis;cellular component organization or biogenesis at cellular level;cellular macromolecule metabolic process;cellular metabolic process;cellular process;cellular protein metabolic proces…	binding;chromatin binding;protein binding transcription factor activity;RNA polymerase II transcription cofactor activity;RNA polymerase II transcription corepressor activity;RNA polymerase II transcription factor binding transcription factor activity;RNA polymerase II transcription factor binding transcription factor activity involved in negative regulation of transcription;transcription cofacto…	autosome;cell part;chromatin remodeling complex;chromosomal part;chromosome;cytoplasm;histone deacetylase complex;intracellular membrane-bounded organelle;intracellular non-membrane-bounded organelle;intracellular organelle;intracellular organelle part;intracellular part;macromolecular complex;membrane-bounded organelle;non-membrane-bounded organelle;nuclear chromosome part;nuclear part;nucleopla…		0	1	5	NaN	12.7909	13.5907	NaN	12.7909	13.5772	0.00103448	0.00206452	0.46459	0.0505	—	—	1.74086
WDR73_MOUSE	Q9CWR1	WD repeat-containing protein 73	Wdr73			cell division site part;cell part;cleavage furrow;cytoplasmic part;cytoskeletal part;cytosol;intracellular organelle part;intracellular part;organelle part;spindle pole		1	6	5	10.9523	12.1533	12.1833	10.9523	12.1281	12.1492	0.00105263	0.00768254	0.0275052	0.969144	2.3473	2.29899	1.02101
R3HD4_MOUSE	Q4VBF2	R3H domain-containing protein 4	R3hdm4		binding;nucleic acid binding	cell part;intracellular membrane-bounded organelle;intracellular organelle;intracellular part;membrane-bounded organelle;nucleus;organelle		1	6	5	12.6472	12.8066	14.0173	12.6472	12.5916	14.0065	0.00106667	0.00612717	0.0331783	0.0671515	2.58488	1.11682	2.3145
TBX1_MOUSE	P70323	T-box transcription factor TBX1	Tbx1	ameboidal cell migration;anatomical structure development;anatomical structure formation involved in morphogenesis;anatomical structure morphogenesis;angiogenesis;anterior/posterior pattern specification;aorta morphogenesis;apoptosis;artery morphogenesis;behavior;behavioral interaction between organisms;biological regulation;biomineral tissue development;blood vessel development;blood vessel morp…	binding;DNA binding;identical protein binding;intronic transcription regulatory region DNA binding;intronic transcription regulatory region sequence-specific DNA binding;nucleic acid binding;protein binding;protein dimerization activity;protein homodimerization activity;regulatory region DNA binding;regulatory region nucleic acid binding;RNA polymerase II intronic transcription regulatory region …	cell part;intracellular membrane-bounded organelle;intracellular organelle;intracellular part;membrane-bounded organelle;nucleus;organelle		0	5	5	NaN	12.4421	12.7762	NaN	12.3775	12.9511	0.00111392	0.00234146	0.0164615	0.600137	—	—	1.26059
PCMD2_MOUSE	Q8BHD8	Protein-L-isoaspartate O-methyltransferase domain-containing protein 2	Pcmtd2		carboxyl-O-methyltransferase activity;catalytic activity;methyltransferase activity;O-methyltransferase activity;protein carboxyl O-methyltransferase activity;protein methyltransferase activity;protein-L-isoaspartate (D-aspartate) O-methyltransferase activity;S-adenosylmethionine-dependent methyltransferase activity;transferase activity;transferase activity, transferring one-carbon groups	cell part;cytoplasm;intracellular part		5	6	5	12.1117	12.87	13.4471	12.1899	12.9683	13.4549	0.00112821	0.00462069	0.0262105	0.205675	2.52345	1.6915	1.49185
WDR83_MOUSE	Q9DAJ4	WD repeat domain-containing protein 83	Wdr83	cellular macromolecule metabolic process;cellular metabolic process;cellular nitrogen compound metabolic process;cellular process;macromolecule metabolic process;metabolic process;mRNA metabolic process;mRNA processing;nitrogen compound metabolic process;nuclear mRNA splicing, via spliceosome;nucleic acid metabolic process;nucleobase-containing compound metabolic process;primary metabolic process…		catalytic step 2 spliceosome;cell part;cytoplasm;intracellular organelle part;intracellular part;macromolecular complex;nuclear part;organelle part;ribonucleoprotein complex;spliceosomal complex		0	3	5	NaN	12.2367	13.097	NaN	12.1562	13.0925	0.00114286	0.00145455	0.0410698	0.122356	—	—	1.81542
SYNJ2_MOUSE	Q9D2G5	Synaptojanin-2	Synj2	cellular lipid metabolic process;cellular metabolic process;cellular process;dephosphorylation;glycerolipid metabolic process;glycerophospholipid metabolic process;lipid metabolic process;lipid modification;metabolic process;organophosphate metabolic process;phosphate-containing compound metabolic process;phosphatidylinositol dephosphorylation;phosphatidylinositol metabolic process;phospholipid d…	binding;catalytic activity;hydrolase activity;hydrolase activity, acting on ester bonds;inositol or phosphatidylinositol phosphatase activity;nucleic acid binding;nucleotide binding;phosphatase activity;phosphatidylinositol bisphosphate phosphatase activity;phosphatidylinositol phosphate 5-phosphatase activity;phosphatidylinositol-4,5-bisphosphate 5-phosphatase activity;phosphoric ester hydrolase…	cell part;cytoplasm;intracellular part;membrane	Inositol phosphate metabolism;Phosphatidylinositol signaling system	0	5	5	NaN	11.8972	12.9663	NaN	11.9203	12.9289	0.00125	0.00391667	0.0259459	0.196954	—	—	2.09812
ATL4_MOUSE	Q80T21	ADAMTS-like protein 4	Adamtsl4	apoptosis;biological regulation;cell death;cellular component organization;cellular component organization at cellular level;cellular component organization or biogenesis;cellular component organization or biogenesis at cellular level;cellular process;death;extracellular matrix organization;extracellular structure organization;positive regulation of apoptosis;positive regulation of biological pro…	binding;catalytic activity;endopeptidase activity;enzyme binding;hydrolase activity;metalloendopeptidase activity;metallopeptidase activity;peptidase activity;peptidase activity, acting on L-amino acid peptides;protease binding;protein binding	extracellular matrix;extracellular region part;interstitial matrix;proteinaceous extracellular matrix		2	6	5	10.5634	11.6441	12.0687	10.5634	11.5105	12.0406	0.00136585	0.00659296	0.0289231	0.445058	2.83884	2.11506	1.3422
RAB4B_MOUSE	Q91ZR1	Ras-related protein Rab-4B	Rab4b	biological regulation;carbohydrate transport;cellular process;cellular response to stimulus;establishment of localization;establishment of localization in cell;establishment of protein localization;glucose import;glucose transport;hexose transport;intracellular protein transport;intracellular signal transduction;intracellular transport;metabolic process;monosaccharide transport;organic substance …	binding;catalytic activity;GTP binding;GTPase activity;guanyl nucleotide binding;guanyl ribonucleotide binding;hydrolase activity;hydrolase activity, acting on acid anhydrides;hydrolase activity, acting on acid anhydrides, in phosphorus-containing anhydrides;nucleoside-triphosphatase activity;nucleotide binding;purine nucleotide binding;purine ribonucleoside triphosphate binding;purine ribonucleo…	cell part;cytoplasmic membrane-bounded vesicle;cytoplasmic part;cytoplasmic vesicle;endosome;insulin-responsive compartment;intracellular membrane-bounded organelle;intracellular organelle;intracellular part;membrane;membrane-bounded organelle;membrane-bounded vesicle;mitochondrion;organelle;perinuclear region of cytoplasm;plasma membrane;recycling endosome;stored secretory granule;vesicle		0	1	5	NaN	12.9981	13.3583	NaN	12.9981	13.3365	0.00138272	0.00251429	0.387107	0.05504	—	—	1.2836
KLH21_MOUSE	Q3U410	Kelch-like protein 21	Klhl21	biological regulation;cell cycle phase;cell cycle process;cell division;cellular component organization;cellular component organization at cellular level;cellular component organization or biogenesis;cellular component organization or biogenesis at cellular level;cellular localization;cellular macromolecule localization;cellular macromolecule metabolic process;cellular metabolic process;cellular …	acid-amino acid ligase activity;catalytic activity;ligase activity;ligase activity, forming carbon-nitrogen bonds;small conjugating protein ligase activity;ubiquitin-protein ligase activity	cell part;centrosome;Cul3-RING ubiquitin ligase complex;cullin-RING ubiquitin ligase complex;cytoplasm;cytoplasmic part;cytoskeletal part;intracellular non-membrane-bounded organelle;intracellular organelle;intracellular organelle part;intracellular part;macromolecular complex;microtubule;microtubule organizing center;non-membrane-bounded organelle;organelle;organelle part;polar microtubule;prote…		2	6	5	11.836	12.9564	13.771	11.836	12.9764	13.9131	0.00149398	0.00652525	0.0388611	0.113508	3.82378	2.17407	1.75881
XIRP1_MOUSE	O70373	Xin actin-binding repeat-containing protein 1	Xirp1	actin cytoskeleton organization;actin filament-based process;actomyosin structure organization;anatomical structure development;anatomical structure morphogenesis;biological regulation;cardiac cell development;cardiac muscle cell development;cell development;cellular chemical homeostasis;cellular component organization;cellular component organization at cellular level;cellular component organizat…	binding;cytoskeletal protein binding;filamin binding;protein binding	adherens junction;anchoring junction;cell junction;cell-cell adherens junction;cell-cell contact zone;cell-cell junction;fascia adherens;intercalated disc		5	6	5	16.4474	17.1455	17.4697	16.4074	17.1134	17.452	0.00166667	0.00441905	0.0269778	0.4566	2.03115	1.62237	1.25197
IMP3_MOUSE	Q921Y2	U3 small nucleolar ribonucleoprotein protein IMP3	Imp3	cellular macromolecule metabolic process;cellular metabolic process;cellular nitrogen compound metabolic process;cellular process;macromolecule metabolic process;metabolic process;ncRNA metabolic process;ncRNA processing;nitrogen compound metabolic process;nucleic acid metabolic process;nucleobase-containing compound metabolic process;primary metabolic process;RNA metabolic process;RNA processing…	binding;nucleic acid binding;ribonucleoprotein binding;RNA binding;snoRNA binding;snoRNP binding	cell part;intracellular membrane-bounded organelle;intracellular non-membrane-bounded organelle;intracellular organelle;intracellular organelle part;intracellular part;macromolecular complex;membrane-bounded organelle;Mpp10 complex;non-membrane-bounded organelle;nuclear part;nucleolar part;nucleolus;nucleus;organelle;organelle part;preribosome;protein complex;ribonucleoprotein complex;small-subun…	Ribosome biogenesis in eukaryotes	0	5	5	NaN	11.4241	12.2266	NaN	11.6059	12.3063	0.00183529	0.00438095	0.0307857	0.20684	—	—	1.74412
STK19_MOUSE	Q9JHN8	Serine/threonine-protein kinase 19	Stk19		adenyl nucleotide binding;adenyl ribonucleotide binding;ATP binding;binding;catalytic activity;kinase activity;nucleotide binding;phosphotransferase activity, alcohol group as acceptor;protein kinase activity;protein serine/threonine kinase activity;purine nucleotide binding;purine ribonucleoside triphosphate binding;purine ribonucleotide binding;ribonucleotide binding;transferase activity;transf…	cell part;intracellular membrane-bounded organelle;intracellular organelle;intracellular part;membrane-bounded organelle;nucleus;organelle		0	1	5	NaN	12.3502	12.8419	NaN	12.3502	12.8226	0.00190909	0.00455	0.534071	0.054	—	—	1.4061
LR14B_MOUSE	Q3UJB3	Leucine-rich repeat-containing protein 14B	Lrrc14b					5	6	5	12.9086	13.7275	14.0045	12.8751	13.7723	14.0677	0.00193103	0.00583333	0.0161509	0.682333	2.13746	1.76406	1.21167
BACD2_MOUSE	O70479	BTB/POZ domain-containing adapter for CUL3-mediated RhoA degradation protein 2	Tnfaip1	actin cytoskeleton organization;actin filament bundle assembly;actin filament organization;actin filament-based process;biological regulation;biosynthetic process;catabolic process;cell migration;cell motility;cellular biosynthetic process;cellular catabolic process;cellular component assembly;cellular component assembly at cellular level;cellular component movement;cellular component organizatio…	acid-amino acid ligase activity;binding;catalytic activity;enzyme binding;GTPase binding;GTP-Rho binding;ligase activity;ligase activity, forming carbon-nitrogen bonds;protein binding;Ras GTPase binding;Rho GTPase binding;small conjugating protein ligase activity;small GTPase binding;ubiquitin-protein ligase activity	cell part;Cul3-RING ubiquitin ligase complex;cullin-RING ubiquitin ligase complex;cytoplasm;cytoplasmic part;endosome;intracellular membrane-bounded organelle;intracellular non-membrane-bounded organelle;intracellular organelle;intracellular organelle part;intracellular part;macromolecular complex;membrane-bounded organelle;non-membrane-bounded organelle;nuclear part;nucleolus;organelle;organelle…		2	6	5	12.3286	13.5536	14.489	12.3286	13.5674	14.58	0.00195349	0.00614286	0.0386857	0.138549	4.47039	2.33755	1.91242
NEUL2_MOUSE	Q9D0S4	Neuralized-like protein 2	Neurl2	actin cytoskeleton organization;actin filament-based process;actomyosin structure organization;anatomical structure formation involved in morphogenesis;biological regulation;cellular component assembly;cellular component assembly at cellular level;cellular component assembly involved in morphogenesis;cellular component organization;cellular component organization at cellular level;cellular compon…		adherens junction;anchoring junction;cell junction;cell part;cell-substrate adherens junction;cell-substrate junction;cytoplasmic part;cytoplasmic ubiquitin ligase complex;intracellular part;macromolecular complex;muscle tendon junction;protein complex;ubiquitin ligase complex;VCB complex		5	6	5	12.194	13.5861	14.5266	12.2199	13.685	14.6548	0.00197753	0.00580247	0.01704	0.335287	5.03712	2.6246	1.91919
AP4S1_MOUSE	Q9WVL1	AP-4 complex subunit sigma-1	Ap4s1	cellular process;establishment of localization;establishment of localization in cell;establishment of protein localization;intracellular protein transport;intracellular transport;protein transport;transport;vesicle-mediated transport	protein transporter activity;substrate-specific transporter activity;transporter activity	cell part;coated pit;cytoplasmic part;Golgi apparatus part;intracellular organelle part;intracellular part;membrane part;organelle part;trans-Golgi network	Lysosome	0	5	5	NaN	12.0458	12.7269	NaN	11.9021	12.8036	0.00217778	0.0024	0.0263291	0.403551	—	—	1.60336
STXB1_MOUSE	O08599	Syntaxin-binding protein 1	Stxbp1	axon target recognition;biological adhesion;biological regulation;cell adhesion;cell communication;cell-cell adhesion;cell-cell signaling;cellular component organization;cellular component organization at cellular level;cellular component organization or biogenesis;cellular component organization or biogenesis at cellular level;cellular localization;cellular macromolecule localization;cellular me…	binding;protein binding;SNARE binding;syntaxin binding;syntaxin-1 binding	cell part;cytoplasm;cytoplasmic membrane-bounded vesicle;cytoplasmic part;cytoplasmic vesicle;cytosol;extracellular membrane-bounded organelle;extracellular organelle;extracellular region part;extracellular vesicular exosome;intracellular membrane-bounded organelle;intracellular organelle;intracellular organelle part;intracellular part;macromolecular complex;membrane;membrane-bounded organelle;me…		5	6	5	13.6839	12.7797	12.7415	13.6534	12.683	12.8184	0.0021978	0.0052517	0.0177455	0.967234	0.520367	0.534329	0.973869
HEM1_MOUSE	Q8VC19	5-aminolevulinate synthase, nonspecific, mitochondrial	Alas1	biosynthetic process;cellular aromatic compound metabolic process;cellular biosynthetic process;cellular metabolic process;cellular nitrogen compound biosynthetic process;cellular nitrogen compound metabolic process;cellular process;cofactor biosynthetic process;cofactor metabolic process;heterocycle biosynthetic process;heterocycle metabolic process;metabolic process;nitrogen compound metabolic …	5-aminolevulinate synthase activity;binding;catalytic activity;cofactor binding;N-acyltransferase activity;N-succinyltransferase activity;pyridoxal phosphate binding;succinyltransferase activity;transferase activity;transferase activity, transferring acyl groups;transferase activity, transferring acyl groups other than amino-acyl groups;vitamin B6 binding;vitamin binding	cell part;cytoplasm;cytoplasmic part;intracellular membrane-bounded organelle;intracellular organelle;intracellular organelle lumen;intracellular organelle part;intracellular part;membrane-bounded organelle;membrane-enclosed lumen;mitochondrial matrix;mitochondrial part;mitochondrion;nuclear part;nucleoplasm;organelle;organelle lumen;organelle part	Glycine, serine and threonine metabolism;Porphyrin and chlorophyll metabolism	5	6	5	13.0963	14.1488	14.4101	13.0002	14.0888	14.2834	0.00221739	0.00452713	0.0206154	0.700464	2.48595	2.07412	1.19856
GOPC_MOUSE	Q8BH60	Golgi-associated PDZ and coiled-coil motif-containing protein	Gopc	autophagy;biological regulation;catabolic process;cellular catabolic process;cellular component assembly;cellular component organization;cellular component organization at cellular level;cellular component organization or biogenesis;cellular component organization or biogenesis at cellular level;cellular metabolic process;cellular process;cellular process involved in reproduction;establishment of…	binding;enzyme regulator activity;frizzled binding;G-protein-coupled receptor binding;GTPase regulator activity;identical protein binding;ion channel binding;nucleoside-triphosphatase regulator activity;protein binding;protein C-terminus binding;protein dimerization activity;protein homodimerization activity;receptor binding;SNARE binding;syntaxin binding	cell junction;cell part;cell projection;clathrin-coated vesicle;coated vesicle;cytoplasm;cytoplasmic membrane-bounded vesicle;cytoplasmic part;cytoplasmic vesicle;cytoskeletal part;dendrite;Golgi apparatus;Golgi apparatus part;Golgi membrane;Golgi-associated vesicle;intracellular membrane-bounded organelle;intracellular organelle;intracellular organelle part;intracellular part;macromolecular comp…		5	6	5	11.8473	12.6551	13.0791	11.7726	12.6157	13.1503	0.00227957	0.0043964	0.025814	0.411209	2.3486	1.75054	1.34164
MED27_MOUSE	Q9DB40	Mediator of RNA polymerase II transcription subunit 27	Med27	biological regulation;biosynthetic process;cellular biosynthetic process;cellular macromolecule biosynthetic process;cellular macromolecule metabolic process;cellular metabolic process;cellular nitrogen compound metabolic process;cellular process;developmental process;macromolecule biosynthetic process;macromolecule metabolic process;metabolic process;negative regulation of biological process;neg…	protein binding transcription factor activity;transcription coactivator activity;transcription cofactor activity;transcription factor binding transcription factor activity	cell part;cytoplasm;intracellular membrane-bounded organelle;intracellular non-membrane-bounded organelle;intracellular organelle;intracellular organelle part;intracellular part;macromolecular complex;mediator complex;membrane-bounded organelle;non-membrane-bounded organelle;nuclear part;nucleolus;nucleoplasm;nucleoplasm part;nucleus;organelle;organelle part;protein complex;transcription factor c…		0	0	4	NaN	NaN	13.4417	NaN	NaN	13.3664	0.00234043	0.00758678	0.751479	0.0785217	—	—	—
KHDR1_MOUSE	Q60749	KH domain-containing, RNA-binding, signal transduction-associated protein 1	Khdrbs1	biological regulation;biosynthetic process;cell cycle;cell surface receptor linked signaling pathway;cellular biosynthetic process;cellular macromolecule biosynthetic process;cellular macromolecule metabolic process;cellular metabolic process;cellular nitrogen compound metabolic process;cellular process;cellular response to stimulus;macromolecule biosynthetic process;macromolecule metabolic proce…	binding;binding, bridging;identical protein binding;mRNA binding;nucleic acid binding;poly(A) RNA binding;poly(U) RNA binding;poly-purine tract binding;poly-pyrimidine tract binding;protein binding;protein binding, bridging;RNA binding;SH3/SH2 adaptor activity;signaling adaptor activity;single-stranded RNA binding	cell part;cytoplasm;Grb2-Sos complex;intracellular membrane-bounded organelle;intracellular organelle;intracellular organelle part;intracellular part;macromolecular complex;membrane;membrane part;membrane-bounded organelle;nuclear part;nucleoplasm;nucleus;organelle;organelle part;plasma membrane part;protein complex		5	6	5	14.4015	14.8921	15.4856	14.3431	14.9004	15.4353	0.002375	0.00445902	0.0623656	0.135505	2.12005	1.40503	1.5089
KAT2B_MOUSE	Q9JHD1	Histone acetyltransferase KAT2B	Kat2b	biological regulation;biosynthetic process;cell cycle;cellular biosynthetic process;cellular component organization;cellular component organization at cellular level;cellular component organization or biogenesis;cellular component organization or biogenesis at cellular level;cellular macromolecule biosynthetic process;cellular macromolecule metabolic process;cellular metabolic process;cellular ni…	acetyltransferase activity;binding;catalytic activity;cyclin-dependent protein kinase inhibitor activity;cyclin-dependent protein kinase regulator activity;DNA binding;enzyme binding;enzyme inhibitor activity;enzyme regulator activity;histone acetyltransferase activity;histone deacetylase binding;kinase binding;kinase inhibitor activity;kinase regulator activity;lysine N-acetyltransferase activit…	A band;actomyosin;Ada2/Gcn5/Ada3 transcription activator complex;cell part;chromosomal part;contractile fiber part;cytoplasmic part;cytoskeletal part;histone acetyltransferase complex;I band;intracellular membrane-bounded organelle;intracellular non-membrane-bounded organelle;intracellular organelle;intracellular organelle part;intracellular part;kinetochore;macromolecular complex;membrane-bounde…	Notch signaling pathway	0	1	5	NaN	11.1437	12.0417	NaN	11.1437	11.9727	0.0024	0.00451948	0.888861	0.0489231	—	—	1.86348
NPRL2_MOUSE	Q9WUE4	GATOR complex protein NPRL2	Nprl2	biological regulation;cellular macromolecule metabolic process;cellular metabolic process;cellular process;cellular protein metabolic process;macromolecule metabolic process;macromolecule modification;metabolic process;negative regulation of catalytic activity;negative regulation of kinase activity;negative regulation of molecular function;negative regulation of transferase activity;phosphate-con…	catalytic activity;enzyme activator activity;enzyme regulator activity;GTPase activator activity;GTPase regulator activity;kinase activity;nucleoside-triphosphatase regulator activity;phosphotransferase activity, alcohol group as acceptor;protein kinase activity;transferase activity;transferase activity, transferring phosphorus-containing groups			0	4	5	NaN	12.3612	12.99	NaN	12.3571	13.0851	0.00247423	0.00467797	0.0321653	0.251034	—	—	1.54628
DCAF7_MOUSE	P61963	DDB1- and CUL4-associated factor 7	Dcaf7	cellular macromolecule metabolic process;cellular metabolic process;cellular process;cellular protein metabolic process;developmental process;macromolecule metabolic process;macromolecule modification;metabolic process;multicellular organismal development;multicellular organismal process;primary metabolic process;protein metabolic process;protein modification by small protein conjugation;protein …		cell part;CUL4 RING ubiquitin ligase complex;cullin-RING ubiquitin ligase complex;cytoplasm;intracellular organelle part;intracellular part;macromolecular complex;nuclear matrix;nuclear part;nucleoplasm;organelle part;protein complex;ubiquitin ligase complex		5	6	5	14.0605	14.4075	14.9608	13.9939	14.4177	15.0103	0.00253061	0.00532308	0.135854	0.0888148	1.86645	1.27191	1.46744
CK049_MOUSE	Q8BHR8	UPF0705 protein C11orf49 homolog				cell part;intracellular organelle part;intracellular part;nuclear part;nucleoplasm;organelle part		0	1	5	NaN	11.8624	12.4228	NaN	11.8624	12.5228	0.00256	0.00431818	0.437726	0.0614	—	—	1.47468
PKHA1_MOUSE	Q8BUL6	Pleckstrin homology domain-containing family A member 1	Plekha1	activation of immune response;anatomical structure development;anatomical structure morphogenesis;androgen metabolic process;antigen receptor-mediated signaling pathway;B cell receptor signaling pathway;biological regulation;cell differentiation;cell projection organization;cell surface receptor linked signaling pathway;cellular component organization;cellular component organization at cellular l…	binding;lipid binding;PDZ domain binding;phosphatidylinositol binding;phosphatidylinositol-3,4-bisphosphate binding;phospholipid binding;protein binding;protein domain specific binding	cell part;cell projection membrane;cell projection part;cytoplasm;extracellular membrane-bounded organelle;extracellular organelle;extracellular region part;extracellular vesicular exosome;intracellular organelle part;intracellular part;leading edge membrane;membrane;membrane part;membrane-bounded organelle;membrane-bounded vesicle;nuclear part;nucleoplasm;organelle;organelle part;plasma membrane…		5	6	5	12.2466	12.7541	13.3659	12.2978	12.6949	13.3055	0.00258586	0.0045625	0.0651254	0.139366	2.17242	1.42158	1.52816
SNF8_MOUSE	Q9CZ28	Vacuolar-sorting protein SNF8	Snf8	biological regulation;biosynthetic process;cellular biosynthetic process;cellular component organization;cellular component organization or biogenesis;cellular macromolecule biosynthetic process;cellular macromolecule metabolic process;cellular metabolic process;cellular nitrogen compound metabolic process;cellular process;early endosome to late endosome transport;endocytic recycling;endosome tra…	binding;identical protein binding;protein binding;protein C-terminus binding;protein dimerization activity;protein homodimerization activity;transcription factor binding	cell part;cytoplasm;cytoplasmic part;endosomal part;endosome;endosome membrane;ESCRT II complex;extracellular membrane-bounded organelle;extracellular organelle;extracellular region part;extracellular vesicular exosome;intracellular membrane-bounded organelle;intracellular organelle;intracellular organelle part;intracellular part;late endosome membrane;macromolecular complex;membrane;membrane par…	Endocytosis	5	6	5	14.0761	14.5957	14.8041	14.048	14.6288	14.8197	0.00281188	0.00563522	0.0389793	0.565191	1.65634	1.43356	1.15541
DUS26_MOUSE	Q9D700	Dual specificity protein phosphatase 26	Dusp26	biological regulation;cellular macromolecule metabolic process;cellular metabolic process;cellular process;cellular protein metabolic process;dephosphorylation;macromolecule metabolic process;macromolecule modification;metabolic process;negative regulation of biological process;negative regulation of biosynthetic process;negative regulation of cell communication;negative regulation of cellular bi…	activating transcription factor binding;binding;catalytic activity;hydrolase activity;hydrolase activity, acting on ester bonds;p53 binding;phosphatase activity;phosphoprotein phosphatase activity;phosphoric ester hydrolase activity;phosphoserine phosphatase activity;protein binding;protein tyrosine phosphatase activity;protein tyrosine/serine/threonine phosphatase activity;RNA polymerase II acti…	cell part;cytoplasm;cytoplasmic part;extracellular membrane-bounded organelle;extracellular organelle;extracellular region part;extracellular vesicular exosome;Golgi apparatus;intracellular membrane-bounded organelle;intracellular organelle;intracellular part;membrane-bounded organelle;membrane-bounded vesicle;mitochondrion;nucleus;organelle;vesicle		0	2	5	NaN	11.8063	13.3659	NaN	11.8063	13.5458	0.00285714	0.0044	0.656009	0.0512	—	—	2.94772
P2R3C_MOUSE	Q9JK24	Serine/threonine-protein phosphatase 2A regulatory subunit B'' subunit gamma	Ppp2r3c	activation of protein kinase activity;anatomical structure development;B cell homeostasis;biological regulation;cellular component organization;cellular component organization at cellular level;cellular component organization or biogenesis;cellular component organization or biogenesis at cellular level;cellular process;cortical cytoskeleton organization;cytoskeleton organization;developmental pro…	binding;cation binding;ion binding;metal ion binding	cell part;centrosome;cytoplasm;cytoplasmic part;cytoskeletal part;intracellular membrane-bounded organelle;intracellular non-membrane-bounded organelle;intracellular organelle;intracellular organelle part;intracellular part;membrane-bounded organelle;microtubule organizing center;non-membrane-bounded organelle;nucleus;organelle;organelle part;spindle	mRNA surveillance pathway	0	5	5	NaN	11.7287	12.4729	NaN	11.7005	12.4309	0.00288462	0.00442857	0.0288073	0.260977	—	—	1.67505
MAGD1_MOUSE	Q9QYH6	Melanoma-associated antigen D1	Maged1	biological regulation;circadian regulation of gene expression;circadian rhythm;negative regulation of biological process;negative regulation of biosynthetic process;negative regulation of cell proliferation;negative regulation of cellular biosynthetic process;negative regulation of cellular macromolecule biosynthetic process;negative regulation of cellular metabolic process;negative regulation of…	protein binding transcription factor activity;transcription coactivator activity;transcription cofactor activity;transcription factor binding transcription factor activity	cell part;chromatin;chromosomal part;cytoplasmic part;cytosol;intracellular membrane-bounded organelle;intracellular organelle;intracellular organelle part;intracellular part;macromolecular complex;membrane;membrane-bounded organelle;nucleus;organelle;organelle part;plasma membrane;protein complex	Neurotrophin signaling pathway	4	6	5	11.8047	13.9822	14.5464	12.0443	13.9524	14.5017	0.00291262	0.0076494	0.033374	0.461367	6.68858	4.52369	1.47857
CNOT8_MOUSE	Q9D8X5	CCR4-NOT transcription complex subunit 8	Cnot8	biological regulation;biosynthetic process;catabolic process;cellular biosynthetic process;cellular catabolic process;cellular macromolecule biosynthetic process;cellular macromolecule catabolic process;cellular macromolecule metabolic process;cellular metabolic process;cellular nitrogen compound metabolic process;cellular process;exonucleolytic nuclear-transcribed mRNA catabolic process involved…	3'-5' exonuclease activity;3'-5'-exoribonuclease activity;binding;catalytic activity;cation binding;exonuclease activity;exonuclease activity, active with either ribo- or deoxyribonucleic acids and producing 5'-phosphomonoesters;exoribonuclease activity;exoribonuclease activity, producing 5'-phosphomonoesters;hydrolase activity;hydrolase activity, acting on ester bonds;ion binding;metal ion bindi…	CCR4-NOT complex;cell part;cytoplasm;intracellular;intracellular membrane-bounded organelle;intracellular organelle;intracellular organelle part;intracellular part;macromolecular complex;membrane-bounded organelle;nuclear part;nucleoplasm part;nucleus;organelle;organelle part;protein complex;transcription factor complex	RNA degradation	1	5	5	11.6905	12.6381	13.0389	11.6905	12.6785	12.9744	0.00294118	0.00574545	0.026427	0.496899	2.5463	1.92866	1.32024
EMSY_MOUSE	Q8BMB0	BRCA2-interacting transcriptional repressor EMSY	Emsy	biological regulation;biosynthetic process;cellular biosynthetic process;cellular component organization;cellular component organization at cellular level;cellular component organization or biogenesis;cellular component organization or biogenesis at cellular level;cellular macromolecule biosynthetic process;cellular macromolecule metabolic process;cellular metabolic process;cellular nitrogen comp…	binding;identical protein binding;protein binding;protein dimerization activity;protein homodimerization activity	cell part;intracellular organelle part;intracellular part;nuclear part;nucleoplasm;organelle part		0	5	5	NaN	12.0038	12.5257	NaN	12.1731	12.359	0.00298113	0.0044375	0.026	0.488415	—	—	1.43584
HDA11_MOUSE	Q91WA3	Histone deacetylase 11	Hdac11	anatomical structure development;biological regulation;biosynthetic process;cell development;cellular biosynthetic process;cellular component organization;cellular component organization at cellular level;cellular component organization or biogenesis;cellular component organization or biogenesis at cellular level;cellular developmental process;cellular macromolecule biosynthetic process;cellular …	binding;catalytic activity;deacetylase activity;histone deacetylase activity;histone deacetylase activity (H3-K14 specific);histone deacetylase activity (H3-K9 specific);hydrolase activity;hydrolase activity, acting on carbon-nitrogen (but not peptide) bonds;hydrolase activity, acting on carbon-nitrogen (but not peptide) bonds, in linear amides;NAD-dependent histone deacetylase activity;NAD-depen…	cell part;chromatin remodeling complex;cytoplasm;extracellular membrane-bounded organelle;extracellular organelle;extracellular region part;extracellular vesicular exosome;histone deacetylase complex;intracellular membrane-bounded organelle;intracellular organelle;intracellular organelle part;intracellular part;macromolecular complex;membrane;membrane-bounded organelle;membrane-bounded vesicle;nu…		0	4	5	NaN	16.6273	16.8251	NaN	16.7076	16.9867	0.00310744	0.004	0.033312	0.489308	—	—	1.14695
DNJB5_MOUSE	O89114	DnaJ homolog subfamily B member 5	Dnajb5	biological regulation;cellular macromolecule metabolic process;cellular metabolic process;cellular process;cellular protein metabolic process;macromolecule metabolic process;metabolic process;negative regulation of biological process;negative regulation of biosynthetic process;negative regulation of cellular biosynthetic process;negative regulation of cellular macromolecule biosynthetic process;n…	binding;chaperone binding;protein binding;unfolded protein binding	cell part;cytoplasmic part;cytosol;intracellular membrane-bounded organelle;intracellular organelle;intracellular part;membrane-bounded organelle;nucleus;organelle		5	6	5	14.6007	15.0723	16.0952	14.5721	15.1563	16.3453	0.00311504	0.00669194	0.0943519	0.130517	2.81766	1.38665	2.032
IGEB_MOUSE	P03975	IgE-binding protein	Iap	cellular macromolecule metabolic process;cellular metabolic process;cellular nitrogen compound metabolic process;cellular process;DNA integration;DNA metabolic process;macromolecule metabolic process;metabolic process;nitrogen compound metabolic process;nucleic acid metabolic process;nucleobase-containing compound metabolic process;primary metabolic process;viral reproduction	binding;nucleic acid binding			5	6	5	12.4648	12.794	13.396	12.4578	12.7474	13.4179	0.00311864	0.00627027	0.11493	0.151051	1.90686	1.25632	1.51782
IP3KC_MOUSE	Q7TS72	Inositol-trisphosphate 3-kinase C	Itpkc		adenyl nucleotide binding;adenyl ribonucleotide binding;ATP binding;binding;catalytic activity;inositol or phosphatidylinositol kinase activity;inositol trisphosphate 3-kinase activity;inositol trisphosphate kinase activity;kinase activity;nucleotide binding;phosphotransferase activity, alcohol group as acceptor;purine nucleotide binding;purine ribonucleoside triphosphate binding;purine ribonucle…	cell part;cytoplasm;intracellular membrane-bounded organelle;intracellular organelle;intracellular part;membrane-bounded organelle;nucleus;organelle		1	6	5	11.4481	11.8482	11.7084	11.4481	11.8787	11.6604	0.00312605	0.0161455	0.0374436	0.809581	1.19773	1.3196	0.907645
CK5P1_MOUSE	Q8BTW8	CDK5 regulatory subunit-associated protein 1	Cdk5rap1	biological regulation;cellular macromolecule metabolic process;cellular metabolic process;cellular nitrogen compound metabolic process;cellular process;macromolecule metabolic process;macromolecule modification;metabolic process;ncRNA metabolic process;ncRNA processing;negative regulation of biological process;negative regulation of catalytic activity;negative regulation of cell cycle;negative re…	4 iron, 4 sulfur cluster binding;binding;catalytic activity;cation binding;ion binding;iron-sulfur cluster binding;metal cluster binding;metal ion binding;transferase activity	cell part;cytoplasm;intracellular part		0	5	5	NaN	12.9757	13.4867	NaN	13.2621	13.5393	0.00312727	0.00228571	0.0285306	0.552482	—	—	1.42504
AT5G1_MOUSE	Q9CR84	ATP synthase F(0) complex subunit C1, mitochondrial	Atp5mc1	ATP biosynthetic process;ATP hydrolysis coupled proton transport;ATP metabolic process;ATP synthesis coupled proton transport;biosynthetic process;cation transport;cellular biosynthetic process;cellular metabolic process;cellular nitrogen compound biosynthetic process;cellular nitrogen compound metabolic process;cellular process;energy coupled proton transport, against electrochemical gradient;en…	binding;cation transmembrane transporter activity;hydrogen ion transmembrane transporter activity;inorganic cation transmembrane transporter activity;ion transmembrane transporter activity;lipid binding;monovalent inorganic cation transmembrane transporter activity;substrate-specific transmembrane transporter activity;substrate-specific transporter activity;transmembrane transporter activity;tran…	cell part;cytoplasmic part;integral to membrane;intracellular membrane-bounded organelle;intracellular organelle;intracellular organelle part;intracellular part;intrinsic to membrane;macromolecular complex;membrane;membrane part;membrane-bounded organelle;mitochondrial inner membrane;mitochondrial membrane;mitochondrial membrane part;mitochondrial part;mitochondrial proton-transporting ATP syntha…	Alzheimer's disease;Huntington's disease;Oxidative phosphorylation;Parkinson's disease	0	5	5	NaN	12.7715	13.1493	NaN	13.1447	13.748	0.00312903	0.00456075	0.017913	0.726292	—	—	1.29936
TLE5_MOUSE	P63002	TLE family member 5	Tle5	anatomical structure development;biological regulation;biosynthetic process;cell communication;cell surface receptor linked signaling pathway;cellular biosynthetic process;cellular macromolecule biosynthetic process;cellular macromolecule metabolic process;cellular metabolic process;cellular nitrogen compound metabolic process;cellular process;cellular response to external stimulus;cellular respo…	protein binding transcription factor activity;transcription cofactor activity;transcription corepressor activity;transcription factor binding transcription factor activity	cell part;intracellular membrane-bounded organelle;intracellular organelle;intracellular organelle part;intracellular part;membrane-bounded organelle;nuclear part;nucleoplasm;nucleus;organelle;organelle part		1	6	5	12.0643	12.0047	13.2191	12.0643	11.9713	13.1883	0.00313043	0.00630688	0.0495	0.129493	2.22653	0.95953	2.32044
PSB3_MOUSE	Q9R1P1	Proteasome subunit beta type-3	Psmb3	catabolic process;cellular catabolic process;cellular macromolecule catabolic process;cellular macromolecule metabolic process;cellular metabolic process;cellular process;macromolecule catabolic process;macromolecule metabolic process;metabolic process;modification-dependent macromolecule catabolic process;modification-dependent protein catabolic process;primary metabolic process;proteasomal prot…	catalytic activity;endopeptidase activity;hydrolase activity;peptidase activity;peptidase activity, acting on L-amino acid peptides;threonine-type endopeptidase activity;threonine-type peptidase activity	actin cytoskeleton;cell part;cytoplasm;cytoplasmic part;cytoskeleton;cytosol;extracellular membrane-bounded organelle;extracellular organelle;extracellular region part;extracellular vesicular exosome;Golgi apparatus;intracellular membrane-bounded organelle;intracellular non-membrane-bounded organelle;intracellular organelle;intracellular part;macromolecular complex;membrane-bounded organelle;memb…	Proteasome	5	6	5	15.6975	16.132	16.8015	15.7583	16.1276	16.6645	0.00313333	0.00620833	0.0730402	0.175822	2.1495	1.35144	1.59052
SPRY7_MOUSE	Q3TFQ1	SPRY domain-containing protein 7	Spryd7					2	6	5	11.1382	11.9879	12.3188	11.1382	11.9412	12.268	0.00313514	0.00769231	0.0383235	0.643548	2.26671	1.80213	1.2578
TAF6_MOUSE	Q62311	Transcription initiation factor TFIID subunit 6	Taf6	biological regulation;biosynthetic process;cellular biosynthetic process;cellular macromolecule metabolic process;cellular metabolic process;cellular nitrogen compound metabolic process;cellular process;macromolecule metabolic process;metabolic process;negative regulation of biological process;negative regulation of cell cycle;negative regulation of cell proliferation;negative regulation of cellu…	binding;DNA binding;nucleic acid binding;nucleic acid binding transcription factor activity;sequence-specific DNA binding transcription factor activity	cell part;cytoplasm;histone acetyltransferase complex;histone methyltransferase complex;intracellular membrane-bounded organelle;intracellular organelle;intracellular organelle part;intracellular part;macromolecular complex;membrane-bounded organelle;methyltransferase complex;MLL1 complex;nuclear part;nucleoplasm part;nucleus;organelle;organelle part;protein complex;SAGA-type complex;transcriptio…	Basal transcription factors	0	2	5	NaN	10.8844	11.477	NaN	10.8844	11.5354	0.00314286	0.00445833	0.169428	0.07824	—	—	1.50796
ILEUA_MOUSE	Q9D154	Leukocyte elastase inhibitor A	Serpinb1a	biological regulation;negative regulation of catalytic activity;negative regulation of endopeptidase activity;negative regulation of hydrolase activity;negative regulation of molecular function;negative regulation of peptidase activity;regulation of biological process;regulation of catabolic process;regulation of catalytic activity;regulation of endopeptidase activity;regulation of hydrolase acti…	endopeptidase inhibitor activity;endopeptidase regulator activity;enzyme inhibitor activity;enzyme regulator activity;peptidase inhibitor activity;peptidase regulator activity;serine-type endopeptidase inhibitor activity	cell part;cytoplasm;extracellular membrane-bounded organelle;extracellular organelle;extracellular region part;extracellular space;extracellular vesicular exosome;intracellular part;membrane;membrane-bounded organelle;membrane-bounded vesicle;organelle;vesicle	Amoebiasis	5	6	5	15.2364	15.6992	16.2816	15.2608	15.6584	16.2443	0.0031453	0.00524638	0.0937632	0.165206	2.06365	1.37821	1.49734
PACRG_MOUSE	Q9DAK2	Parkin coregulated gene protein homolog	Pacrg	anatomical structure development;biological regulation;cell development;cellular developmental process;cellular process;cellular process involved in reproduction;cellular response to chemical stimulus;cellular response to organic substance;cellular response to stimulus;cellular response to stress;cellular response to topologically incorrect protein;cellular response to unfolded protein;developmen…	actin binding;alpha-tubulin binding;beta-tubulin binding;binding;chaperone binding;cytoskeletal protein binding;enzyme binding;G-protein-coupled receptor binding;heat shock protein binding;Hsp70 protein binding;Hsp90 protein binding;protein binding;receptor binding;tubulin binding;ubiquitin protein ligase binding	cell body;cell part;cell projection;cilium;cytoplasmic part;cytosol;intracellular membrane-bounded organelle;intracellular organelle;intracellular part;membrane-bounded organelle;mitochondrion;neuron projection;nucleus;organelle;vesicle		0	2	5	NaN	11.6554	12.6065	NaN	11.6554	12.533	0.00315447	0.0047191	0.419727	0.0652381	—	—	1.93335
PCGF5_MOUSE	Q3UK78	Polycomb group RING finger protein 5	Pcgf5	biological regulation;biosynthetic process;cellular biosynthetic process;cellular macromolecule biosynthetic process;cellular macromolecule metabolic process;cellular metabolic process;cellular nitrogen compound metabolic process;cellular process;macromolecule biosynthetic process;macromolecule metabolic process;metabolic process;nitrogen compound metabolic process;nucleic acid metabolic process;…	binding;cation binding;ion binding;metal ion binding;transition metal ion binding;zinc ion binding	cell part;centrosome;cytoplasmic part;cytoskeletal part;intracellular membrane-bounded organelle;intracellular non-membrane-bounded organelle;intracellular organelle;intracellular organelle part;intracellular part;macromolecular complex;membrane-bounded organelle;microtubule organizing center;non-membrane-bounded organelle;nuclear part;nucleolus;nucleus;organelle;organelle part;PcG protein comple…		0	2	5	NaN	12.1789	13.0789	NaN	12.1789	13.0372	0.00315596	0.00231579	0.265888	0.076	—	—	1.86607
FBX31_MOUSE	Q3TQF0	F-box only protein 31	Fbxo31	biological regulation;catabolic process;cell cycle checkpoint;cellular catabolic process;cellular macromolecule catabolic process;cellular macromolecule metabolic process;cellular metabolic process;cellular process;cellular protein metabolic process;cellular response to stimulus;cellular response to stress;cyclin catabolic process;DNA damage checkpoint;DNA integrity checkpoint;G1/S transition che…	binding;cyclin binding;protein binding	cell body;cell part;cullin-RING ubiquitin ligase complex;intracellular part;macromolecular complex;neuronal cell body;protein complex;SCF ubiquitin ligase complex;ubiquitin ligase complex		0	0	4	NaN	NaN	12.3712	NaN	NaN	12.4367	0.00315789	0.0194667	0.0779366	0.0776	—	—	—
SNX8_MOUSE	Q8CFD4	Sorting nexin-8	Snx8	cellular component organization;cellular component organization at cellular level;cellular component organization or biogenesis;cellular component organization or biogenesis at cellular level;cellular membrane organization;cellular process;early endosome to Golgi transport;endocytosis;endosome transport;establishment of localization;establishment of localization in cell;establishment of protein l…	binding;identical protein binding;lipid binding;phosphatidylinositol binding;phospholipid binding;protein binding	cell part;cytoplasmic part;early endosome membrane;endosomal part;endosome;endosome membrane;extrinsic to membrane;intracellular membrane-bounded organelle;intracellular organelle;intracellular organelle part;intracellular part;macromolecular complex;membrane;membrane part;membrane-bounded organelle;organelle;organelle membrane;organelle part;protein complex;retromer complex		0	5	5	NaN	13.5528	13.851	NaN	13.1831	13.8117	0.00317241	0.0044898	0.0257534	0.703109	—	—	1.22961
SMRD3_MOUSE	Q6P9Z1	SWI/SNF-related matrix-associated actin-dependent regulator of chromatin subfamily D member 3	Smarcd3	anatomical structure development;anatomical structure formation involved in morphogenesis;anatomical structure morphogenesis;biological regulation;biosynthetic process;cardiac chamber formation;cardiac right ventricle formation;cardiac ventricle formation;cell differentiation;cellular biosynthetic process;cellular component disassembly;cellular component disassembly at cellular level;cellular com…	binding;hormone receptor binding;ligand-dependent nuclear receptor binding;ligand-dependent nuclear receptor transcription coactivator activity;nuclear hormone receptor binding;protein binding;protein binding transcription factor activity;receptor binding;transcription coactivator activity;transcription cofactor activity;transcription factor binding;transcription factor binding transcription fact…	cell part;chromatin;chromatin remodeling complex;chromosomal part;cytoplasm;intracellular membrane-bounded organelle;intracellular organelle;intracellular organelle part;intracellular part;macromolecular complex;membrane-bounded organelle;nBAF complex;npBAF complex;nuclear chromatin;nuclear chromosome part;nuclear part;nucleoplasm;nucleus;organelle;organelle part;protein complex;SWI/SNF complex;S…		4	6	5	12.3583	13.6025	14.7858	12.2897	13.4933	14.7664	0.00317757	0.00751867	0.0722794	0.0615	5.3796	2.36887	2.27096
GMPPA_MOUSE	Q922H4	Mannose-1-phosphate guanyltransferase alpha	Gmppa	biosynthetic process;metabolic process	catalytic activity;nucleotidyltransferase activity;transferase activity;transferase activity, transferring phosphorus-containing groups	cell part;cytoplasm;extracellular membrane-bounded organelle;extracellular organelle;extracellular region part;extracellular vesicular exosome;intracellular part;membrane-bounded organelle;membrane-bounded vesicle;organelle;vesicle	Amino sugar and nucleotide sugar metabolism;Fructose and mannose metabolism	5	6	5	12.7985	13.6634	14.2116	12.7589	13.6648	14.305	0.00318033	0.00768	0.0108108	0.503783	2.66309	1.82121	1.46226
PLAT1_MOUSE	Q9QZU4	Phospholipase A and acyltransferase 1	Plaat1	biological regulation;catabolic process;cellular component organization;cellular component organization at cellular level;cellular component organization or biogenesis;cellular component organization or biogenesis at cellular level;cellular lipid metabolic process;cellular metabolic process;cellular process;cellular response to stimulus;ether lipid metabolic process;glycerol ether metabolic proce…	catalytic activity;hydrolase activity;hydrolase activity, acting on ester bonds;lipase activity;phospholipase activity;transferase activity	cell part;cytoplasm;cytoplasmic part;integral to membrane;intracellular membrane-bounded organelle;intracellular organelle;intracellular organelle part;intracellular part;intrinsic to membrane;membrane part;membrane-bounded organelle;membrane-enclosed lumen;microbody;nuclear envelope lumen;nuclear part;organelle;organelle envelope lumen;organelle part;peroxisome		0	3	5	NaN	13.4637	14.0266	NaN	13.2553	14.2144	0.00318519	0.00114286	0.0532991	0.198133	—	—	1.47724
P4HA2_MOUSE	Q60716	Prolyl 4-hydroxylase subunit alpha-2	P4ha2	4-hydroxyproline metabolic process;amine metabolic process;carboxylic acid metabolic process;cellular amine metabolic process;cellular amino acid metabolic process;cellular ketone metabolic process;cellular macromolecule metabolic process;cellular metabolic process;cellular modified amino acid metabolic process;cellular nitrogen compound metabolic process;cellular process;cellular protein metabol…	binding;carboxylic acid binding;catalytic activity;cation binding;dioxygenase activity;ion binding;iron ion binding;L-ascorbic acid binding;metal ion binding;oxidoreductase activity;oxidoreductase activity, acting on paired donors, with incorporation or reduction of molecular oxygen;oxidoreductase activity, acting on paired donors, with incorporation or reduction of molecular oxygen, 2-oxoglutara…	cell part;cytoplasm;cytoplasmic part;endoplasmic reticulum;endoplasmic reticulum lumen;endoplasmic reticulum part;intracellular membrane-bounded organelle;intracellular organelle;intracellular organelle lumen;intracellular organelle part;intracellular part;macromolecular complex;membrane-bounded organelle;membrane-enclosed lumen;nucleus;organelle;organelle lumen;organelle part;procollagen-proline…	Arginine and proline metabolism	5	6	5	11.7239	12.8243	13.251	11.6243	12.8469	13.2636	0.0032	0.00516418	0.0292277	0.528474	2.88206	2.14414	1.34416
CNOT2_MOUSE	Q8C5L3	CCR4-NOT transcription complex subunit 2	Cnot2	biological regulation;biosynthetic process;cell differentiation;cellular biosynthetic process;cellular developmental process;cellular macromolecule biosynthetic process;cellular macromolecule metabolic process;cellular metabolic process;cellular nitrogen compound metabolic process;cellular process;developmental process;gene silencing;gene silencing by RNA;macromolecule biosynthetic process;macrom…	3'-5' exonuclease activity;3'-5'-exoribonuclease activity;catalytic activity;exonuclease activity;exonuclease activity, active with either ribo- or deoxyribonucleic acids and producing 5'-phosphomonoesters;exoribonuclease activity;exoribonuclease activity, producing 5'-phosphomonoesters;hydrolase activity;hydrolase activity, acting on ester bonds;nuclease activity;poly(A)-specific ribonuclease ac…	CCR4-NOT complex;cell part;cytoplasm;intracellular membrane-bounded organelle;intracellular organelle;intracellular organelle part;intracellular part;macromolecular complex;membrane;membrane-bounded organelle;nuclear part;nucleoplasm part;nucleus;organelle;organelle part;protein complex;transcription factor complex	RNA degradation	5	6	5	11.734	12.4145	12.8762	11.7644	12.4145	12.7628	0.00339683	0.00536111	0.0538701	0.24878	2.20717	1.6027	1.37716
NAR1_MOUSE	Q60935	GPI-linked NAD(P)(+)--arginine ADP-ribosyltransferase 1	Art1	cellular macromolecule metabolic process;cellular metabolic process;cellular process;cellular protein metabolic process;macromolecule metabolic process;macromolecule modification;metabolic process;primary metabolic process;protein ADP-ribosylation;protein metabolic process;protein modification process	catalytic activity;NAD(P)+-protein-arginine ADP-ribosyltransferase activity;NAD+ ADP-ribosyltransferase activity;transferase activity;transferase activity, transferring glycosyl groups;transferase activity, transferring pentosyl groups	anchored to membrane;cell part;cell surface;cytoplasmic part;endoplasmic reticulum membrane;endoplasmic reticulum part;intracellular organelle part;intracellular part;intrinsic to membrane;membrane;membrane part;organelle membrane;organelle part;sarcoplasmic reticulum membrane		5	6	5	12.8745	13.6316	13.8869	12.8578	13.6214	13.9422	0.00346457	0.00680184	0.0395828	0.562513	2.01726	1.69009	1.19358
TAD2A_MOUSE	Q8CHV6	Transcriptional adapter 2-alpha	Tada2a	biological regulation;biosynthetic process;cell cycle phase;cell cycle process;cellular biosynthetic process;cellular component organization;cellular component organization at cellular level;cellular component organization or biogenesis;cellular component organization or biogenesis at cellular level;cellular macromolecule biosynthetic process;cellular macromolecule metabolic process;cellular meta…	binding;chromatin binding;DNA binding;nucleic acid binding	Ada2/Gcn5/Ada3 transcription activator complex;cell part;chromosome;cytoskeletal part;histone acetyltransferase complex;intracellular membrane-bounded organelle;intracellular non-membrane-bounded organelle;intracellular organelle;intracellular organelle part;intracellular part;macromolecular complex;membrane-bounded organelle;mitotic spindle;non-membrane-bounded organelle;nuclear part;nucleoplasm…		0	2	5	NaN	11.8908	12.606	NaN	11.8908	12.583	0.0035	0.00288372	0.199787	0.0895686	—	—	1.64171
PP1A_MOUSE	P62137	Serine/threonine-protein phosphatase PP1-alpha catalytic subunit	Ppp1ca	anatomical structure development;anatomical structure morphogenesis;biological regulation;branching morphogenesis of a tube;carbohydrate metabolic process;cell cycle phase;cell cycle process;cell division;cellular carbohydrate metabolic process;cellular glucan metabolic process;cellular macromolecule metabolic process;cellular metabolic process;cellular polysaccharide metabolic process;cellular p…	binding;catalytic activity;cation binding;hydrolase activity;hydrolase activity, acting on ester bonds;ion binding;metal ion binding;phosphatase activity;phosphoprotein phosphatase activity;phosphoric ester hydrolase activity;protein serine/threonine phosphatase activity;ribonucleoprotein binding	cell part;cell projection;cell projection part;cytoplasm;cytoplasmic part;dendritic spine;extracellular membrane-bounded organelle;extracellular organelle;extracellular region part;extracellular vesicular exosome;glycogen granule;histone methyltransferase complex;intracellular membrane-bounded organelle;intracellular non-membrane-bounded organelle;intracellular organelle;intracellular organelle p…	Focal adhesion;Insulin signaling pathway;Long-term potentiation;Meiosis - yeast;Oocyte meiosis;Regulation of actin cytoskeleton;Vascular smooth muscle contraction	5	6	5	15.9194	16.459	17.0733	15.9147	16.4187	17.1638	0.00350769	0.00591813	0.0806489	0.208074	2.22515	1.45357	1.53082
RNF6_MOUSE	Q9DBU5	E3 ubiquitin-protein ligase RNF6	Rnf6	biological regulation;catabolic process;cellular catabolic process;cellular macromolecule catabolic process;cellular macromolecule metabolic process;cellular metabolic process;cellular process;cellular protein metabolic process;macromolecule catabolic process;macromolecule metabolic process;macromolecule modification;metabolic process;modification-dependent macromolecule catabolic process;modific…	acid-amino acid ligase activity;androgen receptor binding;binding;catalytic activity;cation binding;DNA binding;hormone receptor binding;ion binding;ligase activity;ligase activity, forming carbon-nitrogen bonds;metal ion binding;nuclear hormone receptor binding;nucleic acid binding;protein binding;receptor binding;small conjugating protein ligase activity;steroid hormone receptor binding;transit…	axon;cell part;cell projection;cytoplasm;intracellular membrane-bounded organelle;intracellular organelle;intracellular organelle part;intracellular part;membrane;membrane-bounded organelle;neuron projection;nuclear body;nuclear membrane;nuclear part;nucleoplasm part;nucleus;organelle;organelle membrane;organelle part;PML body		0	3	5	NaN	11.4606	12.3834	NaN	11.458	12.3725	0.00353488	0.00438554	0.116806	0.114286	—	—	1.89579
MGAT1_MOUSE	P27808	Alpha-1,3-mannosyl-glycoprotein 2-beta-N-acetylglucosaminyltransferase	Mgat1	alcohol catabolic process;alcohol metabolic process;amino sugar catabolic process;amino sugar metabolic process;carbohydrate catabolic process;carbohydrate metabolic process;catabolic process;cellular carbohydrate catabolic process;cellular carbohydrate metabolic process;cellular macromolecule metabolic process;cellular metabolic process;cellular nitrogen compound metabolic process;cellular proce…	acetylglucosaminyltransferase activity;alpha-1,3-mannosylglycoprotein 2-beta-N-acetylglucosaminyltransferase activity;binding;catalytic activity;cation binding;ion binding;metal ion binding;transferase activity;transferase activity, transferring glycosyl groups;transferase activity, transferring hexosyl groups;UDP-glycosyltransferase activity	cell part;cytoplasmic part;extracellular membrane-bounded organelle;extracellular organelle;extracellular region part;extracellular vesicular exosome;Golgi apparatus part;Golgi membrane;integral to membrane;intracellular organelle part;intracellular part;intrinsic to membrane;membrane;membrane part;membrane-bounded organelle;membrane-bounded vesicle;organelle;organelle membrane;organelle part;ves…	N-Glycan biosynthesis;Various types of N-glycan biosynthesis	0	3	5	NaN	11.3071	11.762	NaN	11.3224	11.8527	0.00360305	0.00432877	0.062518	0.206767	—	—	1.37069
ALKB3_MOUSE	Q8K1E6	Alpha-ketoglutarate-dependent dioxygenase alkB homolog 3	Alkbh3	biological regulation;cell proliferation;cellular macromolecule metabolic process;cellular metabolic process;cellular nitrogen compound metabolic process;cellular process;cellular response to stimulus;cellular response to stress;demethylation;DNA dealkylation;DNA dealkylation involved in DNA repair;DNA demethylation;DNA metabolic process;DNA modification;DNA repair;macromolecule metabolic process…	binding;catalytic activity;cation binding;cytosine C-5 DNA demethylase activity;demethylase activity;DNA demethylase activity;DNA-N1-methyladenine dioxygenase activity;ferrous iron binding;hydrolase activity;ion binding;iron ion binding;metal ion binding;oxidoreductase activity;oxidoreductase activity, acting on paired donors, with incorporation or reduction of molecular oxygen;oxidoreductase act…	cell part;cytoplasm;cytoplasmic part;intracellular membrane-bounded organelle;intracellular organelle;intracellular organelle part;intracellular part;membrane-bounded organelle;mitochondrion;nuclear part;nucleoplasm;nucleus;organelle;organelle part		5	6	5	14.2984	14.8667	15.2987	14.2707	14.8882	15.3432	0.00360606	0.00667943	0.0300727	0.421189	2.00042	1.48278	1.3491
TP4A3_MOUSE	Q9D658	Protein tyrosine phosphatase type IVA 3	Ptp4a3	biological regulation;cell migration;cell motility;cellular component movement;cellular process;circulatory system process;endothelial cell migration;locomotion;multicellular organismal process;positive regulation of vascular permeability;regulation of biological quality;regulation of vascular permeability;system process;vascular process in circulatory system	catalytic activity;hydrolase activity;hydrolase activity, acting on ester bonds;phosphatase activity;phosphoprotein phosphatase activity;phosphoric ester hydrolase activity;protein tyrosine phosphatase activity	cell part;cytoplasmic part;early endosome;endosome;intracellular membrane-bounded organelle;intracellular organelle;intracellular part;membrane;membrane-bounded organelle;organelle;plasma membrane		1	5	5	10.8306	11.5438	12.5005	10.8306	11.6111	12.4458	0.00367164	0.00428235	0.0629399	0.167875	3.18193	1.63944	1.94087
TBD_MOUSE	Q9R1K7	Tubulin delta chain	Tubd1	cell differentiation;cellular component assembly;cellular component assembly at cellular level;cellular component organization;cellular component organization at cellular level;cellular component organization or biogenesis;cellular component organization or biogenesis at cellular level;cellular developmental process;cellular macromolecular complex assembly;cellular macromolecular complex subunit …	binding;catalytic activity;GTP binding;GTPase activity;guanyl nucleotide binding;guanyl ribonucleotide binding;hydrolase activity;hydrolase activity, acting on acid anhydrides;hydrolase activity, acting on acid anhydrides, in phosphorus-containing anhydrides;nucleoside-triphosphatase activity;nucleotide binding;purine nucleotide binding;purine ribonucleoside triphosphate binding;purine ribonucleo…	cell part;centriole;cytoplasm;cytoplasmic part;cytoskeletal part;intracellular membrane-bounded organelle;intracellular non-membrane-bounded organelle;intracellular organelle;intracellular organelle part;intracellular part;macromolecular complex;membrane-bounded organelle;microtubule;microtubule organizing center part;non-membrane-bounded organelle;nuclear part;nucleoplasm;nucleus;organelle;organ…		0	5	5	NaN	11.1301	11.9373	NaN	10.9478	11.8787	0.00367407	0.00446667	0.0383942	0.252221	—	—	1.74981
TRM5_MOUSE	Q9D0C4	tRNA (guanine(37)-N1)-methyltransferase	Trmt5			cell part;cytoplasmic part;intracellular membrane-bounded organelle;intracellular organelle;intracellular organelle lumen;intracellular organelle part;intracellular part;membrane-bounded organelle;membrane-enclosed lumen;mitochondrial matrix;mitochondrial part;nucleus;organelle;organelle lumen;organelle part		1	6	5	12.2219	12.3312	12.3227	12.2219	12.4246	12.1925	0.00369925	0.0132549	0.0387123	0.995305	1.07237	1.0787	0.994126
CDK7_MOUSE	Q03147	Cyclin-dependent kinase 7	Cdk7	biological regulation;biosynthetic process;cell cycle;cell division;cellular biosynthetic process;cellular macromolecule biosynthetic process;cellular macromolecule metabolic process;cellular metabolic process;cellular nitrogen compound metabolic process;cellular process;cellular response to stimulus;cellular response to stress;DNA metabolic process;DNA repair;macromolecule biosynthetic process;m…	adenyl nucleotide binding;adenyl ribonucleotide binding;ATP binding;ATPase activity;ATPase activity, coupled;binding;catalytic activity;cyclin-dependent protein kinase activity;DNA-dependent ATPase activity;hydrolase activity;hydrolase activity, acting on acid anhydrides;hydrolase activity, acting on acid anhydrides, in phosphorus-containing anhydrides;kinase activity;nucleoside-triphosphatase ac…	cell part;cytoplasm;cytoplasmic part;holo TFIIH complex;intracellular membrane-bounded organelle;intracellular organelle;intracellular organelle part;intracellular part;macromolecular complex;membrane-bounded organelle;mitochondrion;nuclear part;nucleoplasm;nucleoplasm part;nucleus;organelle;organelle part;perinuclear region of cytoplasm;protein complex;transcription factor complex	Basal transcription factors;Cell cycle;Nucleotide excision repair	0	4	5	NaN	11.2699	12.0105	NaN	11.165	12.1932	0.00385294	0.0045812	0.0596364	0.172333	—	—	1.67087
KLH38_MOUSE	Q8BSF5	Kelch-like protein 38	Klhl38					0	5	5	NaN	13.2858	13.4413	NaN	13.2577	13.7302	0.004	0.00449383	0.0257471	0.727179	—	—	1.11381
IF5A1_MOUSE	P63242	Eukaryotic translation initiation factor 5A-1	Eif5a	aging;apoptosis;biological regulation;cell death;cellular process;death;developmental process;establishment of localization;establishment of localization in cell;establishment of protein localization;establishment of RNA localization;intracellular protein transport;intracellular transport;mRNA export from nucleus;mRNA transport;negative regulation of apoptosis;negative regulation of biological pr…	binding;nucleic acid binding;protein binding;protein N-terminus binding;ribonucleoprotein binding;ribosome binding;RNA binding;snRNA binding;translation elongation factor activity;translation factor activity, nucleic acid binding;U6 snRNA binding	annulate lamellae;cell body;cell part;cell projection;cytoplasm;cytoplasmic part;dendrite;endoplasmic reticulum membrane;endoplasmic reticulum part;extracellular membrane-bounded organelle;extracellular organelle;extracellular region part;extracellular vesicular exosome;intracellular membrane-bounded organelle;intracellular organelle;intracellular organelle part;intracellular part;macromolecular …		0	0	4	NaN	NaN	17.6019	NaN	NaN	17.99	0.00402899	0.0183318	0.169848	0.116789	—	—	—
COX7B_MOUSE	P56393	Cytochrome c oxidase subunit 7B, mitochondrial	Cox7b	anatomical structure development;central nervous system development;developmental process;system development	catalytic activity;cation transmembrane transporter activity;cytochrome-c oxidase activity;heme-copper terminal oxidase activity;hydrogen ion transmembrane transporter activity;inorganic cation transmembrane transporter activity;ion transmembrane transporter activity;monovalent inorganic cation transmembrane transporter activity;oxidoreductase activity;oxidoreductase activity, acting on a heme gr…	cell part;cytoplasmic part;integral to membrane;intracellular membrane-bounded organelle;intracellular organelle;intracellular organelle part;intracellular part;intrinsic to membrane;membrane part;membrane-bounded organelle;mitochondrial membrane part;mitochondrial part;mitochondrial respiratory chain;mitochondrion;organelle;organelle part;respiratory chain	Alzheimer's disease;Cardiac muscle contraction;Huntington's disease;Oxidative phosphorylation;Parkinson's disease	0	6	3	NaN	13.3997	13.3465	NaN	13.5158	13.3934	0.0040292	0.0355942	0.006	0.55501	—	—	0.963796
RPB7_MOUSE	P62488	DNA-directed RNA polymerase II subunit RPB7	Polr2g	apoptosis;biological regulation;biosynthetic process;catabolic process;cell death;cellular biosynthetic process;cellular catabolic process;cellular macromolecule biosynthetic process;cellular macromolecule catabolic process;cellular macromolecule metabolic process;cellular metabolic process;cellular nitrogen compound metabolic process;cellular process;death;macromolecule biosynthetic process;macr…	binding;catalytic activity;DNA binding;DNA-directed RNA polymerase activity;nucleic acid binding;nucleotidyltransferase activity;protein binding;RNA binding;RNA polymerase activity;single-stranded DNA binding;single-stranded RNA binding;structure-specific DNA binding;transferase activity;transferase activity, transferring phosphorus-containing groups;translation initiation factor binding	cell part;cytoplasmic mRNA processing body;cytoplasmic part;DNA-directed RNA polymerase complex;DNA-directed RNA polymerase II, core complex;intracellular membrane-bounded organelle;intracellular non-membrane-bounded organelle;intracellular organelle;intracellular organelle part;intracellular part;macromolecular complex;membrane-bounded organelle;non-membrane-bounded organelle;nuclear DNA-directe…	Huntington's disease;Purine metabolism;Pyrimidine metabolism;RNA polymerase	1	6	5	12.2255	12.4054	12.827	12.2255	12.5271	12.5762	0.00425714	0.00743348	0.0381037	0.733341	1.51729	1.13281	1.33941
TM177_MOUSE	Q8BPE4	Transmembrane protein 177	Tmem177			cell part;integral to membrane;intrinsic to membrane;membrane part		5	6	1	12.7421	12.5915	12.5349	12.712	12.5469	12.5349	0.00428369	0.0134714	0.67854	0.130321	0.866217	0.900876	0.961527
FBXW8_MOUSE	Q8BIA4	F-box/WD repeat-containing protein 8	Fbxw8	anatomical structure development;biological regulation;blood vessel development;catabolic process;cell proliferation;cellular catabolic process;cellular component organization;cellular component organization at cellular level;cellular component organization or biogenesis;cellular component organization or biogenesis at cellular level;cellular macromolecule catabolic process;cellular macromolecule…	acid-amino acid ligase activity;catalytic activity;ligase activity;ligase activity, forming carbon-nitrogen bonds;small conjugating protein ligase activity;ubiquitin-protein ligase activity	cell part;Cul7-RING ubiquitin ligase complex;cullin-RING ubiquitin ligase complex;cytoplasm;cytoplasmic part;Golgi apparatus;intracellular membrane-bounded organelle;intracellular organelle;intracellular part;macromolecular complex;membrane-bounded organelle;organelle;perinuclear region of cytoplasm;protein complex;SCF ubiquitin ligase complex;ubiquitin ligase complex	Ubiquitin mediated proteolysis	0	4	5	NaN	12.3065	12.6933	NaN	12.3207	12.6524	0.00433566	0.002	0.04534	0.38981	—	—	1.30749
DAPK2_MOUSE	Q8VDF3	Death-associated protein kinase 2	Dapk2	anoikis;apoptosis;biological regulation;cell death;cellular macromolecule metabolic process;cellular metabolic process;cellular process;cellular protein metabolic process;cellular response to stimulus;death;intracellular signal transduction;macromolecule metabolic process;macromolecule modification;metabolic process;phosphate-containing compound metabolic process;phosphorus metabolic process;phos…	adenyl nucleotide binding;adenyl ribonucleotide binding;ATP binding;binding;calmodulin binding;calmodulin-dependent protein kinase activity;catalytic activity;identical protein binding;kinase activity;nucleotide binding;phosphotransferase activity, alcohol group as acceptor;protein binding;protein kinase activity;protein serine/threonine kinase activity;purine nucleotide binding;purine ribonucleo…	autophagic vacuole lumen;cell part;cytoplasm;cytoplasmic part;cytoplasmic vesicle;intracellular organelle;intracellular organelle lumen;intracellular organelle part;intracellular part;membrane-enclosed lumen;organelle;organelle lumen;organelle part;vacuolar lumen;vacuolar part;vesicle	Bladder cancer;Pathways in cancer	3	6	5	12.616	14.0378	14.8021	12.5914	14.0655	14.7739	0.00433803	0.0114956	0.0585882	0.115167	4.55074	2.6792	1.69855
TAF12_MOUSE	Q8VE65	Transcription initiation factor TFIID subunit 12	Taf12	biological regulation;biosynthetic process;cellular biosynthetic process;cellular component organization;cellular component organization at cellular level;cellular component organization or biogenesis;cellular component organization or biogenesis at cellular level;cellular macromolecule metabolic process;cellular metabolic process;cellular nitrogen compound metabolic process;cellular process;cell…	acetyltransferase activity;binding;catalytic activity;DNA binding;histone acetyltransferase activity;lysine N-acetyltransferase activity;N-acetyltransferase activity;N-acyltransferase activity;nucleic acid binding;nucleic acid binding transcription factor activity;protein binding;protein binding transcription factor activity;sequence-specific DNA binding transcription factor activity;transcriptio…	cell part;histone acetyltransferase complex;intracellular membrane-bounded organelle;intracellular organelle;intracellular organelle part;intracellular part;macromolecular complex;membrane-bounded organelle;nuclear part;nucleoplasm part;nucleus;organelle;organelle part;PCAF complex;protein complex;SAGA-type complex;STAGA complex;transcription factor complex;transcription factor TFIID complex;tran…	Basal transcription factors	0	2	5	NaN	13.1239	13.3562	NaN	13.1239	13.3874	0.00436111	0.00244444	0.18276	0.133674	—	—	1.17471
PDE7A_MOUSE	P70453	High affinity cAMP-specific 3',5'-cyclic phosphodiesterase 7A	Pde7a	biological regulation;cAMP catabolic process;cAMP metabolic process;catabolic process;cellular catabolic process;cellular metabolic process;cellular nitrogen compound catabolic process;cellular nitrogen compound metabolic process;cellular process;cellular response to stimulus;cyclic nucleotide catabolic process;cyclic nucleotide metabolic process;heterocycle catabolic process;heterocycle metaboli…	3',5'-cyclic-AMP phosphodiesterase activity;3',5'-cyclic-nucleotide phosphodiesterase activity;binding;catalytic activity;cation binding;cyclic-nucleotide phosphodiesterase activity;hydrolase activity;hydrolase activity, acting on ester bonds;ion binding;metal ion binding;phosphoric diester hydrolase activity;phosphoric ester hydrolase activity		Purine metabolism	0	2	5	NaN	12.2301	12.5969	NaN	12.2301	12.5942	0.00457534	0.00230303	0.184337	0.127789	—	—	1.28949
VGLL2_MOUSE	Q8BGW8	Transcription cofactor vestigial-like protein 2	Vgll2	anatomical structure development;biological regulation;biosynthetic process;cellular biosynthetic process;cellular macromolecule biosynthetic process;cellular macromolecule metabolic process;cellular metabolic process;cellular nitrogen compound metabolic process;cellular process;developmental process;macromolecule biosynthetic process;macromolecule metabolic process;metabolic process;muscle tissu…	binding;protein binding;protein binding transcription factor activity;protein C-terminus binding;transcription coactivator activity;transcription cofactor activity;transcription factor binding transcription factor activity	cell part;cytoplasm;intracellular membrane-bounded organelle;intracellular organelle;intracellular part;membrane-bounded organelle;nucleus;organelle		1	5	5	12.5801	13.3517	14.0516	12.5801	13.4486	14.0681	0.00459864	0.00698667	0.0406154	0.345141	2.7731	1.70716	1.62439
SNP47_MOUSE	Q8R570	Synaptosomal-associated protein 47	Snap47	biological regulation;cellular component assembly;cellular component assembly at cellular level;cellular component organization;cellular component organization at cellular level;cellular component organization or biogenesis;cellular component organization or biogenesis at cellular level;cellular macromolecular complex assembly;cellular macromolecular complex subunit organization;cellular membrane…	binding;protein binding;SNAP receptor activity;SNARE binding;syntaxin binding	BLOC complex;BLOC-1 complex;cell body;cell part;cell projection;cytoplasmic part;cytosolic part;dendrite;endomembrane system;intracellular part;macromolecular complex;membrane;membrane part;neuron projection;neuronal cell body;perinuclear region of cytoplasm;plasma membrane;protein complex;SNARE complex	SNARE interactions in vesicular transport	5	6	5	12.062	13.0738	13.3549	12.0283	13.1148	13.4741	0.0046069	0.00518421	0.0281852	0.717902	2.4502	2.01643	1.21512
LRC30_MOUSE	Q3UV48	Leucine-rich repeat-containing protein 30	Lrrc30					5	6	5	12.6553	13.1711	14.0764	12.6791	13.2893	14.1097	0.00464865	0.00527407	0.141724	0.133952	2.6779	1.42979	1.87293
MARC2_MOUSE	Q922Q1	Mitochondrial amidoxime reducing component 2	Marc2	metabolic process;nitrate metabolic process;nitrogen compound metabolic process;oxidation-reduction process	binding;catalytic activity;cation binding;coenzyme binding;cofactor binding;ion binding;metal ion binding;molybdenum ion binding;molybdopterin cofactor binding;nitrate reductase activity;oxidoreductase activity;oxidoreductase activity, acting on other nitrogenous compounds as donors;pyridoxal phosphate binding;transition metal ion binding;vitamin B6 binding;vitamin binding	cell part;cytoplasmic part;extracellular membrane-bounded organelle;extracellular organelle;extracellular region part;extracellular vesicular exosome;intracellular membrane-bounded organelle;intracellular organelle;intracellular organelle part;intracellular part;membrane;membrane-bounded organelle;membrane-bounded vesicle;microbody;mitochondrial inner membrane;mitochondrial membrane;mitochondrial…		5	6	5	15.301	13.9695	13.8592	15.3174	13.9802	13.853	0.00488591	0.00459843	0.023831	0.937368	0.368108	0.397355	0.926395
ITPR3_MOUSE	P70227	Inositol 1,4,5-trisphosphate receptor type 3	Itpr3	behavior;biological regulation;calcium ion homeostasis;calcium ion transport;calcium ion transport into cytosol;cation homeostasis;cation transport;cellular calcium ion homeostasis;cellular cation homeostasis;cellular chemical homeostasis;cellular divalent inorganic cation homeostasis;cellular homeostasis;cellular ion homeostasis;cellular metal ion homeostasis;cellular process;cellular response t…	alcohol binding;binding;calcium channel activity;calcium-release channel activity;cation channel activity;cation transmembrane transporter activity;channel activity;gated channel activity;inositol 1,4,5 trisphosphate binding;inositol 1,4,5-trisphosphate-sensitive calcium-release channel activity;intracellular ligand-gated calcium channel activity;intracellular ligand-gated ion channel activity;io…	cell part;cytoplasm;cytoplasmic part;endoplasmic reticulum membrane;endoplasmic reticulum part;integral to membrane;integral to plasma membrane;intracellular membrane-bounded organelle;intracellular non-membrane-bounded organelle;intracellular organelle;intracellular organelle part;intracellular part;intrinsic to membrane;intrinsic to plasma membrane;macromolecular complex;membrane;membrane part;…	Alzheimer's disease;Calcium signaling pathway;Gap junction;Gastric acid secretion;GnRH signaling pathway;Long-term depression;Long-term potentiation;Oocyte meiosis;Pancreatic secretion;Phosphatidylinositol signaling system;Salivary secretion;Taste transduction;Vascular smooth muscle contraction	5	4	0	16.9114	16.5603	NaN	16.9323	16.4909	NaN	0.00491503	0.00155556	0.163767	0.137942	—	0.783986	—
SMAG1_MOUSE	Q8CBY1	Protein Smaug homolog 1	Samd4a	biological regulation;positive regulation of biological process;positive regulation of biosynthetic process;positive regulation of cellular biosynthetic process;positive regulation of cellular metabolic process;positive regulation of cellular process;positive regulation of cellular protein metabolic process;positive regulation of macromolecule biosynthetic process;positive regulation of macromole…	translation regulator activity;translation repressor activity	cell junction;cell part;cell projection;cytoplasm;dendrite;intracellular part;neuron projection;synapse		5	6	5	13.4437	13.8173	14.5359	13.408	13.813	14.506	0.00492105	0.00732759	0.145006	0.164535	2.13199	1.29558	1.64558
SHLB2_MOUSE	Q8R3V5	Endophilin-B2	Sh3glb2			cell part;cytoplasm;intracellular membrane-bounded organelle;intracellular organelle;intracellular organelle part;intracellular part;membrane-bounded organelle;nuclear part;nucleoplasm;nucleus;organelle;organelle part	Endocytosis	5	6	5	12.9584	14.0788	14.4457	12.8381	14.0852	14.2389	0.00495364	0.00624084	0.0160741	0.726698	2.80364	2.17407	1.28958
NCOR2_MOUSE	Q9WU42	Nuclear receptor corepressor 2	Ncor2	anatomical structure development;anatomical structure morphogenesis;biological regulation;biosynthetic process;carbohydrate homeostasis;cell differentiation;cell proliferation;cell proliferation in forebrain;cellular biosynthetic process;cellular developmental process;cellular macromolecule biosynthetic process;cellular macromolecule metabolic process;cellular metabolic process;cellular nitrogen …	binding;chromatin binding;DNA binding;enzyme binding;histone deacetylase binding;Notch binding;nucleic acid binding;protein binding;protein binding transcription factor activity;protein N-terminus binding;receptor binding;sequence-specific DNA binding;transcription cofactor activity;transcription corepressor activity;transcription factor binding transcription factor activity	cell part;chromatin remodeling complex;histone deacetylase complex;intracellular membrane-bounded organelle;intracellular organelle;intracellular organelle part;intracellular part;macromolecular complex;membrane;membrane-bounded organelle;nuclear body;nuclear matrix;nuclear part;nucleoplasm;nucleoplasm part;nucleus;organelle;organelle part;protein complex;transcriptional repressor complex	Notch signaling pathway	3	6	5	10.9601	12.0721	12.669	11.1081	12.169	12.6839	0.00498667	0.00910394	0.0451429	0.454019	3.26911	2.16145	1.51246
RFC3_MOUSE	Q8R323	Replication factor C subunit 3	Rfc3	biosynthetic process;cellular biosynthetic process;cellular macromolecule biosynthetic process;cellular macromolecule metabolic process;cellular metabolic process;cellular nitrogen compound metabolic process;cellular process;DNA metabolic process;DNA replication;DNA-dependent DNA replication;macromolecule biosynthetic process;macromolecule metabolic process;metabolic process;nitrogen compound met…	ATPase activity;binding;catalytic activity;DNA binding;hydrolase activity;hydrolase activity, acting on acid anhydrides;hydrolase activity, acting on acid anhydrides, in phosphorus-containing anhydrides;nucleic acid binding;nucleoside-triphosphatase activity;pyrophosphatase activity	cell part;chromosomal part;DNA replication factor C complex;intracellular membrane-bounded organelle;intracellular organelle;intracellular organelle part;intracellular part;macromolecular complex;membrane-bounded organelle;nucleus;organelle;organelle part;protein complex	DNA replication;Mismatch repair;Nucleotide excision repair	2	3	5	10.363	11.6617	12.7401	10.363	11.7918	12.7736	0.00498701	0.00529577	0.223949	0.0886792	5.19491	2.46007	2.11169
KCC2B_MOUSE	P28652	Calcium/calmodulin-dependent protein kinase type II subunit beta	Camk2b	activation of meiosis involved in egg activation;biological regulation;calcium ion transport;cation transport;cell cycle process;cellular macromolecule metabolic process;cellular metabolic process;cellular process;cellular protein metabolic process;divalent inorganic cation transport;divalent metal ion transport;establishment of localization;G1/S transition of mitotic cell cycle;inhibitory G-prot…	adenyl nucleotide binding;adenyl ribonucleotide binding;ATP binding;binding;calmodulin-dependent protein kinase activity;catalytic activity;identical protein binding;kinase activity;nucleotide binding;phosphotransferase activity, alcohol group as acceptor;protein binding;protein dimerization activity;protein homodimerization activity;protein kinase activity;protein serine/threonine kinase activit…	cell part;cytoplasmic part;cytoskeletal part;cytosol;endoplasmic reticulum membrane;endoplasmic reticulum part;intracellular organelle part;intracellular part;membrane;membrane part;microtubule organizing center;organelle membrane;organelle part;sarcoplasmic reticulum membrane;spindle midzone	Calcium signaling pathway;ErbB signaling pathway;Gastric acid secretion;Glioma;GnRH signaling pathway;ko05152;Long-term potentiation;Melanogenesis;Neurotrophin signaling pathway;Olfactory transduction;Oocyte meiosis;Phototransduction - fly;Wnt signaling pathway	5	6	5	15.7476	14.0358	14.1774	15.9666	14.1164	14.2219	0.00531613	0.00973684	0.0277474	0.917506	0.336762	0.305279	1.10313
PPM1J_MOUSE	Q149T7	Protein phosphatase 1J	Ppm1j	cellular macromolecule metabolic process;cellular metabolic process;cellular process;cellular protein metabolic process;dephosphorylation;macromolecule metabolic process;macromolecule modification;metabolic process;phosphate-containing compound metabolic process;phosphorus metabolic process;primary metabolic process;protein dephosphorylation;protein metabolic process;protein modification process	catalytic activity;hydrolase activity;hydrolase activity, acting on ester bonds;phosphatase activity;phosphoprotein phosphatase activity;phosphoric ester hydrolase activity;protein serine/threonine phosphatase activity			0	5	5	NaN	11.8487	13.1785	NaN	11.9362	13.3268	0.0054359	0.00382979	0.0785111	0.25577	—	—	2.51368
M1IP1_MOUSE	Q9CQ20	Mid1-interacting protein 1	Mid1ip1	biological regulation;cellular component assembly;cellular component assembly at cellular level;cellular component organization;cellular component organization at cellular level;cellular component organization or biogenesis;cellular component organization or biogenesis at cellular level;cellular macromolecular complex assembly;cellular macromolecular complex subunit organization;cellular process;…	binding;protein binding;protein C-terminus binding	cell part;cytoplasm;cytoplasmic part;cytoskeletal part;cytoskeleton;cytosol;intracellular membrane-bounded organelle;intracellular non-membrane-bounded organelle;intracellular organelle;intracellular organelle part;intracellular part;macromolecular complex;membrane-bounded organelle;microtubule;microtubule cytoskeleton;non-membrane-bounded organelle;nucleus;organelle;organelle part;protein complex		0	0	4	NaN	NaN	11.8245	NaN	NaN	11.7826	0.00563057	0.008	0.11721	0.1545	—	—	—
MACF1_MOUSE	Q9QXZ0	Microtubule-actin cross-linking factor 1	Macf1	anatomical structure formation involved in morphogenesis;biological regulation;cell cycle arrest;cell cycle process;cell surface receptor linked signaling pathway;cellular process;cellular response to stimulus;developmental process;establishment of localization;establishment of localization in cell;establishment of protein localization;establishment of protein localization in endoplasmic reticulu…	actin binding;ATPase activity;binding;calcium ion binding;catalytic activity;cation binding;cytoskeletal protein binding;hydrolase activity;hydrolase activity, acting on acid anhydrides;hydrolase activity, acting on acid anhydrides, in phosphorus-containing anhydrides;ion binding;metal ion binding;microtubule binding;nucleoside-triphosphatase activity;protein binding;pyrophosphatase activity;tubu…	actin cytoskeleton;cell cortex;cell part;cell projection membrane;cell projection part;cytoplasm;cytoplasmic part;cytoskeletal part;cytoskeleton;Golgi apparatus;intracellular membrane-bounded organelle;intracellular non-membrane-bounded organelle;intracellular organelle;intracellular organelle part;intracellular part;leading edge membrane;macromolecular complex;membrane;membrane part;membrane-bou…		5	6	5	14.7321	13.399	13.2188	14.8057	13.3928	13.1111	0.00573585	0.00609195	0.0174237	0.90525	0.350309	0.396914	0.882581
NT5M_MOUSE	Q8VCE6	5'(3')-deoxyribonucleotidase, mitochondrial	Nt5m	2'-deoxyribonucleotide metabolic process;catabolic process;cellular catabolic process;cellular metabolic process;cellular nitrogen compound catabolic process;cellular nitrogen compound metabolic process;cellular process;deoxyribonucleoside monophosphate catabolic process;deoxyribonucleoside monophosphate metabolic process;deoxyribonucleotide catabolic process;deoxyribonucleotide metabolic process…	5'-nucleotidase activity;binding;catalytic activity;cation binding;hydrolase activity;hydrolase activity, acting on ester bonds;ion binding;metal ion binding;nucleotidase activity;nucleotide binding;phosphatase activity;phosphoric ester hydrolase activity	cell part;cytoplasmic part;intracellular membrane-bounded organelle;intracellular organelle;intracellular part;membrane-bounded organelle;mitochondrion;organelle	Nicotinate and nicotinamide metabolism;Purine metabolism;Pyrimidine metabolism	0	4	5	NaN	12.6555	13.4044	NaN	12.7718	13.1497	0.00577215	0.00246154	0.0799465	0.285762	—	—	1.68051
CMC1_MOUSE	Q8BH59	Calcium-binding mitochondrial carrier protein Aralar1	Slc25a12	acidic amino acid transport;amine transport;amino acid transport;anion transport;aspartate transport;carboxylic acid transport;establishment of localization;establishment of localization in cell;intracellular transport;ion transport;L-glutamate transport;malate-aspartate shuttle;mitochondrial transport;nitrogen compound transport;organic acid transport;organic anion transport;organic substance tr…	acidic amino acid transmembrane transporter activity;active transmembrane transporter activity;amine transmembrane transporter activity;amino acid transmembrane transporter activity;binding;calcium ion binding;carboxylic acid transmembrane transporter activity;cation binding;ion binding;L-amino acid transmembrane transporter activity;L-aspartate transmembrane transporter activity;L-glutamate tran…	cell part;cytoplasmic part;integral to membrane;intracellular membrane-bounded organelle;intracellular organelle;intracellular organelle part;intracellular part;intrinsic to membrane;membrane;membrane part;membrane-bounded organelle;mitochondrial inner membrane;mitochondrial membrane;mitochondrial part;mitochondrion;myelin sheath;organelle;organelle inner membrane;organelle membrane;organelle part		5	6	5	19.4519	18.6038	17.9625	19.6158	18.6092	18.0121	0.00598758	0.00524242	0.0643737	0.310947	0.356161	0.555516	0.641135
PDPR_MOUSE	Q7TSQ8	Pyruvate dehydrogenase phosphatase regulatory subunit, mitochondrial	Pdpr		catalytic activity;oxidoreductase activity	cell part;cytoplasm;cytoplasmic part;intracellular membrane-bounded organelle;intracellular organelle;intracellular organelle lumen;intracellular organelle part;intracellular part;membrane-bounded organelle;membrane-enclosed lumen;mitochondrial matrix;mitochondrial part;mitochondrion;organelle;organelle lumen;organelle part		5	6	5	16.1062	15.8377	15.3514	16.1136	15.8828	15.3922	0.006	0.00662136	0.190845	0.193096	0.592629	0.830182	0.713854
EEA1_MOUSE	Q8BL66	Early endosome antigen 1	Eea1	cellular component organization;cellular component organization at cellular level;cellular component organization or biogenesis;cellular component organization or biogenesis at cellular level;cellular membrane fusion;cellular membrane organization;cellular process;endocytosis;establishment of localization;membrane fusion;membrane invagination;membrane organization;organelle fusion;organelle organ…	1-phosphatidylinositol binding;binding;cation binding;GTP-dependent protein binding;identical protein binding;ion binding;lipid binding;metal ion binding;phosphatidylinositol binding;phospholipid binding;protein binding;protein dimerization activity;protein homodimerization activity	axon part;axonal spine;cell part;cell projection;cell projection part;cytoplasmic part;cytoplasmic vesicle;cytosol;early endosome;early endosome membrane;endosomal part;endosome;endosome membrane;extracellular membrane-bounded organelle;extracellular organelle;extracellular region part;extracellular vesicular exosome;extrinsic to membrane;extrinsic to plasma membrane;intracellular membrane-bounde…	Endocytosis;ko05152;Phagosome	5	6	5	15.4938	14.2987	14.2459	15.5064	14.2494	14.167	0.006025	0.00515033	0.0209412	0.968453	0.421061	0.436756	0.964063
PSB4_MOUSE	P99026	Proteasome subunit beta type-4	Psmb4	biological regulation;catabolic process;cellular catabolic process;cellular macromolecule catabolic process;cellular macromolecule metabolic process;cellular metabolic process;cellular process;macromolecule catabolic process;macromolecule metabolic process;metabolic process;modification-dependent macromolecule catabolic process;modification-dependent protein catabolic process;negative regulation …	binding;catalytic activity;endopeptidase activity;hydrolase activity;lipopolysaccharide binding;peptidase activity;peptidase activity, acting on L-amino acid peptides;threonine-type endopeptidase activity;threonine-type peptidase activity	cell part;cytoplasm;cytoplasmic part;cytosol;extracellular membrane-bounded organelle;extracellular organelle;extracellular region part;extracellular vesicular exosome;intracellular membrane-bounded organelle;intracellular organelle;intracellular part;macromolecular complex;membrane-bounded organelle;membrane-bounded vesicle;nucleus;organelle;proteasome complex;proteasome core complex;protein com…	Proteasome	5	6	5	16.3252	16.562	17.2209	16.5193	16.5862	17.2228	0.00603681	0.0096609	0.43095	0.0675294	1.86051	1.17838	1.57888
KEAP1_MOUSE	Q9Z2X8	Kelch-like ECH-associated protein 1	Keap1	apoptotic mitochondrial changes;biological regulation;biosynthetic process;cellular biosynthetic process;cellular component organization;cellular component organization at cellular level;cellular component organization or biogenesis;cellular component organization or biogenesis at cellular level;cellular macromolecule biosynthetic process;cellular macromolecule metabolic process;cellular metaboli…	binding;protein binding;transcription factor binding	actin filament;cell part;Cul3-RING ubiquitin ligase complex;cullin-RING ubiquitin ligase complex;cytoplasm;cytoplasmic part;cytoskeletal part;endoplasmic reticulum;intracellular membrane-bounded organelle;intracellular organelle;intracellular organelle part;intracellular part;macromolecular complex;membrane-bounded organelle;microtubule organizing center;midbody;mitochondrion;nuclear part;nucleop…	Ubiquitin mediated proteolysis	0	5	5	NaN	11.7733	12.118	NaN	11.8108	12.2311	0.00607317	0.00422222	0.0420682	0.57762	—	—	1.26989
SNX32_MOUSE	Q80ZJ7	Sorting nexin-32	Snx32	cellular component organization;cellular component organization at cellular level;cellular component organization or biogenesis;cellular component organization or biogenesis at cellular level;cellular membrane organization;cellular process;endocytosis;establishment of localization;establishment of protein localization;membrane invagination;membrane organization;organelle organization;protein tran…	binding;lipid binding;phosphatidylinositol binding;phospholipid binding	cell part;cytoplasmic part;endosome;extrinsic to membrane;intracellular membrane-bounded organelle;intracellular organelle;intracellular part;membrane part;membrane-bounded organelle;organelle		0	2	5	NaN	13.2894	13.3185	NaN	13.2894	13.4244	0.00609639	0.00438938	0.122305	0.177564	—	—	1.02038
VPS28_MOUSE	Q9D1C8	Vacuolar protein sorting-associated protein 28 homolog	Vps28	biological regulation;catabolic process;cellular catabolic process;cellular macromolecule catabolic process;cellular macromolecule metabolic process;cellular metabolic process;cellular process;establishment of localization;establishment of protein localization;macromolecule catabolic process;macromolecule metabolic process;metabolic process;modification-dependent macromolecule catabolic process;m…		cell part;cytoplasm;cytoplasmic part;endosomal part;endosome membrane;ESCRT I complex;intracellular organelle part;intracellular part;late endosome membrane;macromolecular complex;membrane;membrane part;organelle membrane;organelle part;plasma membrane;protein complex	Endocytosis	5	6	5	15.4989	16.4394	16.6487	15.4838	16.4966	16.7541	0.00610909	0.00525874	0.0286792	0.807492	2.21883	1.91919	1.15613
KLH30_MOUSE	Q8C3F7	Kelch-like protein 30	Klhl30					4	6	5	11.4206	12.3844	12.8986	11.5892	12.3886	12.9598	0.00622754	0.0115266	0.0738193	0.286083	2.78562	1.95044	1.4282
HAUS1_MOUSE	Q8BHX1	HAUS augmin-like complex subunit 1	Haus1	cell cycle phase;cell cycle process;cell division;cellular component assembly;cellular component assembly at cellular level;cellular component organization;cellular component organization at cellular level;cellular component organization or biogenesis;cellular component organization or biogenesis at cellular level;cellular process;centrosome organization;cytoskeleton organization;microtubule cyto…		cell part;centrosome;cytoplasm;cytoplasmic part;cytoskeletal part;HAUS complex;intracellular non-membrane-bounded organelle;intracellular organelle;intracellular organelle part;intracellular part;macromolecular complex;microtubule;microtubule associated complex;microtubule organizing center;non-membrane-bounded organelle;organelle;organelle part;protein complex;spindle pole		0	2	5	NaN	11.9537	12.5142	NaN	11.9537	12.5341	0.0062619	0.00275556	0.625717	0.0987797	—	—	1.47478
ASB15_MOUSE	Q8VHS6	Ankyrin repeat and SOCS box protein 15	Asb15	biological regulation;cellular macromolecule metabolic process;cellular metabolic process;cellular process;cellular protein metabolic process;cellular response to stimulus;intracellular signal transduction;macromolecule metabolic process;macromolecule modification;metabolic process;primary metabolic process;protein metabolic process;protein modification by small protein conjugation;protein modifi…				4	6	5	11.3874	12.7853	13.4314	11.3643	12.9133	13.5474	0.00626901	0.0097973	0.0589482	0.393341	4.12387	2.63518	1.56493
UFC1_MOUSE	Q9CR09	Ubiquitin-fold modifier-conjugating enzyme 1	Ufc1	cellular macromolecule metabolic process;cellular metabolic process;cellular process;cellular protein metabolic process;cellular response to stimulus;cellular response to stress;macromolecule metabolic process;macromolecule modification;metabolic process;primary metabolic process;protein metabolic process;protein modification by small protein conjugation;protein modification by small protein conj…	acid-amino acid ligase activity;catalytic activity;ligase activity;ligase activity, forming carbon-nitrogen bonds;small conjugating protein ligase activity;UFM1 conjugating enzyme activity	extracellular membrane-bounded organelle;extracellular organelle;extracellular region part;extracellular vesicular exosome;membrane-bounded organelle;membrane-bounded vesicle;organelle;vesicle		5	6	5	13.3601	14.3679	14.4127	13.2135	14.3727	14.5029	0.00630588	0.00627368	0.0254545	0.967801	2.07426	2.01084	1.03154
P4K2A_MOUSE	Q2TBE6	Phosphatidylinositol 4-kinase type 2-alpha	Pi4k2a	basophil activation;basophil activation involved in immune response;basophil degranulation;biosynthetic process;cell activation;cell activation involved in immune response;cellular biosynthetic process;cellular lipid metabolic process;cellular metabolic process;cellular process;establishment of localization;establishment of localization in cell;exocytosis;glycerolipid biosynthetic process;glycero…	1-phosphatidylinositol 4-kinase activity;adenyl nucleotide binding;adenyl ribonucleotide binding;AP-3 adaptor complex binding;ATP binding;binding;catalytic activity;inositol or phosphatidylinositol kinase activity;kinase activity;lipid kinase activity;nucleotide binding;phosphatidylinositol kinase activity;phosphotransferase activity, alcohol group as acceptor;protein binding;protein complex bind…	cell body;cell junction;cell part;cell pole;cell projection;cell tip;clathrin coated vesicle membrane;coated vesicle membrane;cytoplasmic membrane-bounded vesicle;cytoplasmic part;cytoplasmic vesicle;cytoplasmic vesicle membrane;cytoplasmic vesicle part;dendrite;early endosome membrane;endosomal part;endosome;endosome membrane;exocytic vesicle;extracellular region part;Golgi apparatus;growing cel…	Inositol phosphate metabolism;Phosphatidylinositol signaling system	5	6	5	13.6338	13.9833	14.6998	13.6808	14.0015	14.7095	0.00631214	0.00677064	0.246721	0.166432	2.09362	1.27412	1.64319
P66A_MOUSE	Q8CHY6	Transcriptional repressor p66 alpha	Gatad2a	anatomical structure development;anatomical structure morphogenesis;anterior neuropore closure;biological regulation;biosynthetic process;blood vessel development;body morphogenesis;cell death;cellular biosynthetic process;cellular macromolecule biosynthetic process;cellular macromolecule metabolic process;cellular metabolic process;cellular nitrogen compound metabolic process;cellular process;ch…	binding;binding, bridging;cation binding;ion binding;metal ion binding;protein binding;protein binding, bridging	cell part;chromatin remodeling complex;histone deacetylase complex;intracellular membrane-bounded organelle;intracellular organelle;intracellular organelle part;intracellular part;macromolecular complex;membrane-bounded organelle;nuclear body;nuclear part;nuclear speck;nucleoplasm;nucleoplasm part;nucleus;NuRD complex;organelle;organelle part;protein complex;transcriptional repressor complex		2	6	5	11.187	11.4335	12.28	11.187	11.3895	12.1614	0.0063432	0.00906182	0.0869709	0.149759	2.13317	1.18633	1.79813
SPE39_MOUSE	Q8BGQ1	Spermatogenesis-defective protein 39 homolog	Vipas39	biological regulation;biosynthetic process;cell differentiation;cellular biosynthetic process;cellular developmental process;cellular macromolecule biosynthetic process;cellular macromolecule metabolic process;cellular metabolic process;cellular nitrogen compound metabolic process;cellular process;developmental process;endosome to lysosome transport;endosome transport;establishment of localizatio…		cell part;cytoplasm;cytoplasmic membrane-bounded vesicle;cytoplasmic part;cytoplasmic vesicle;early endosome;endosome;HOPS complex;intracellular membrane-bounded organelle;intracellular organelle;intracellular organelle part;intracellular part;late endosome;macromolecular complex;membrane part;membrane-bounded organelle;membrane-bounded vesicle;organelle;organelle part;protein complex;recycling e…		5	6	5	12.4294	13.0472	13.4344	12.5136	13.0487	13.3919	0.00634884	0.00678182	0.0788459	0.48213	2.00694	1.53453	1.30785
EXOS2_MOUSE	Q8VBV3	Exosome complex component RRP4	Exosc2	biological regulation;catabolic process;cellular catabolic process;cellular localization;cellular macromolecule catabolic process;cellular macromolecule localization;cellular macromolecule metabolic process;cellular metabolic process;cellular nitrogen compound metabolic process;cellular process;cleavage involved in rRNA processing;CUT catabolic process;CUT metabolic process;exonucleolytic nuclear…	binding;nucleic acid binding;RNA binding	cell part;cytoplasm;cytoplasmic exosome (RNase complex);cytoplasmic part;exosome (RNase complex);intracellular membrane-bounded organelle;intracellular non-membrane-bounded organelle;intracellular organelle;intracellular organelle part;intracellular part;macromolecular complex;membrane-bounded organelle;non-membrane-bounded organelle;nuclear exosome (RNase complex);nuclear part;nucleolus;nucleus;…	RNA degradation	5	6	5	11.7145	12.3232	13.0435	11.7625	12.3755	13.1249	0.00652874	0.00696429	0.0646897	0.31157	2.51228	1.52488	1.64752
CBPN_MOUSE	Q9JJN5	Carboxypeptidase N catalytic chain	Cpn1	bradykinin catabolic process;catabolic process;cellular catabolic process;cellular metabolic process;cellular process;metabolic process;peptide catabolic process;peptide metabolic process;response to chemical stimulus;response to corticosteroid stimulus;response to endogenous stimulus;response to glucocorticoid stimulus;response to hormone stimulus;response to organic substance;response to steroi…	binding;carboxypeptidase activity;catalytic activity;cation binding;exopeptidase activity;hydrolase activity;ion binding;metal ion binding;metallocarboxypeptidase activity;metalloexopeptidase activity;metallopeptidase activity;peptidase activity;peptidase activity, acting on L-amino acid peptides;transition metal ion binding;zinc ion binding	extracellular region part;extracellular space		0	2	5	NaN	14.4816	14.2725	NaN	14.4816	14.3284	0.00663636	0.00445161	0.155772	0.176448	—	—	0.865077
CDC23_MOUSE	Q8BGZ4	Cell division cycle protein 23 homolog	Cdc23	biological regulation;cell cycle phase;cell cycle process;cell division;cellular component organization;cellular component organization at cellular level;cellular component organization or biogenesis;cellular component organization or biogenesis at cellular level;cellular macromolecule metabolic process;cellular metabolic process;cellular process;cellular protein metabolic process;establishment o…		anaphase-promoting complex;cell part;cullin-RING ubiquitin ligase complex;intracellular;intracellular organelle part;intracellular part;macromolecular complex;nuclear part;nuclear ubiquitin ligase complex;organelle part;protein complex;ubiquitin ligase complex	Cell cycle;Cell cycle - yeast;Meiosis - yeast;Oocyte meiosis;Progesterone-mediated oocyte maturation;Ubiquitin mediated proteolysis	5	6	5	12.853	13.8163	14.4888	12.7059	14.0691	14.5922	0.00663687	0.00518121	0.0415632	0.434039	3.1076	1.94976	1.59383
NDUA3_MOUSE	Q9CQ91	NADH dehydrogenase [ubiquinone] 1 alpha subcomplex subunit 3	Ndufa3	metabolic process;oxidation-reduction process		cell part;cytoplasmic part;integral to membrane;intracellular membrane-bounded organelle;intracellular organelle;intracellular organelle part;intracellular part;intrinsic to membrane;macromolecular complex;membrane;membrane part;membrane-bounded organelle;mitochondrial inner membrane;mitochondrial membrane;mitochondrial membrane part;mitochondrial part;mitochondrial respiratory chain complex I;mi…	Alzheimer's disease;Huntington's disease;Oxidative phosphorylation;Parkinson's disease	5	6	5	15.9196	14.9587	14.5719	15.7666	15.0364	14.58	0.00664407	0.00533333	0.0393208	0.609485	0.392918	0.513736	0.764824
ANGP1_MOUSE	O08538	Angiopoietin-1	Angpt1	activation of protein kinase activity;activation of transmembrane receptor protein tyrosine kinase activity;amine metabolic process;aminoglycan biosynthetic process;aminoglycan metabolic process;anatomical structure development;anatomical structure formation involved in morphogenesis;anatomical structure morphogenesis;angiogenesis;biological adhesion;biological regulation;biosynthetic process;blo…	binding;cytokine receptor binding;growth factor receptor binding;protein binding;receptor binding;receptor tyrosine kinase binding;vascular endothelial growth factor receptor binding	cell part;cell projection;extracellular membrane-bounded organelle;extracellular organelle;extracellular region part;extracellular space;extracellular vesicular exosome;membrane;membrane part;membrane raft;membrane-bounded organelle;membrane-bounded vesicle;microvillus;organelle;plasma membrane;vesicle	Rheumatoid arthritis	0	4	5	NaN	13.668	13.9661	NaN	13.6377	13.8314	0.00665143	0.001	0.0649622	0.443141	—	—	1.22952
PDS5A_MOUSE	Q6A026	Sister chromatid cohesion protein PDS5 homolog A	Pds5a	biological regulation;cell cycle phase;cell cycle process;cell division;cellular component organization;cellular component organization at cellular level;cellular component organization or biogenesis;cellular component organization or biogenesis at cellular level;cellular process;mitosis;negative regulation of biological process;negative regulation of biosynthetic process;negative regulation of c…		cell part;intracellular membrane-bounded organelle;intracellular organelle;intracellular part;membrane-bounded organelle;nucleus;organelle		5	6	5	12.1479	12.2776	12.816	12.1468	12.265	12.7872	0.00665169	0.0109662	0.514456	0.144793	1.58898	1.09407	1.45236
CHM2B_MOUSE	Q8BJF9	Charged multivesicular body protein 2b	Chmp2b	anatomical structure homeostasis;biological regulation;cell cycle process;cellular component organization;cellular component organization at cellular level;cellular component organization or biogenesis;cellular component organization or biogenesis at cellular level;cellular homeostasis;cellular process;cognition;cytokinetic cell separation;cytokinetic process;endosome organization;establishment o…	binding;protein binding;protein domain specific binding	cell part;cytoplasm;cytoplasmic part;cytosol;endosomal part;endosome membrane;ESCRT III complex;extracellular membrane-bounded organelle;extracellular organelle;extracellular region part;extracellular vesicular exosome;intracellular;intracellular membrane-bounded organelle;intracellular organelle;intracellular organelle part;intracellular part;late endosome membrane;macromolecular complex;membran…	Endocytosis	5	6	5	14.0674	12.9872	12.7752	14.2136	12.9372	12.7921	0.00691111	0.0115233	0.0529204	0.75677	0.408328	0.472963	0.86334
KT222_MOUSE	Q8CCX5	Keratin-like protein KRT222	Krt222		structural molecule activity	cell part;cytoskeletal part;intermediate filament;intracellular organelle part;intracellular part;macromolecular complex;organelle part;protein complex		0	3	5	NaN	16.2015	15.6828	NaN	16.2865	15.4766	0.00695385	0.002	0.07275	0.430154	—	—	0.698001
TRI27_MOUSE	Q62158	Zinc finger protein RFP	Trim27	actin cytoskeleton organization;actin filament organization;actin filament-based process;actin nucleation;Arp2/3 complex-mediated actin nucleation;biological regulation;biosynthetic process;cellular biosynthetic process;cellular component assembly;cellular component organization;cellular component organization at cellular level;cellular component organization or biogenesis;cellular component orga…	acid-amino acid ligase activity;binding;catalytic activity;cation binding;DNA binding;ion binding;ligase activity;ligase activity, forming carbon-nitrogen bonds;metal ion binding;nucleic acid binding;small conjugating protein ligase activity;transition metal ion binding;ubiquitin-protein ligase activity;zinc ion binding	cell part;cytoplasm;cytoplasmic part;endosome;intracellular membrane-bounded organelle;intracellular organelle;intracellular organelle part;intracellular part;macromolecular complex;membrane;membrane part;membrane-bounded organelle;nuclear body;nuclear membrane;nuclear part;nucleoplasm;nucleoplasm part;nucleus;organelle;organelle membrane;organelle part;PML body;protein complex;retromer complex		0	5	5	NaN	12.4117	12.7543	NaN	12.3324	12.8684	0.00696774	0.00430189	0.0449485	0.610069	—	—	1.26804
S27A1_MOUSE	Q60714	Long-chain fatty acid transport protein 1	Slc27a1	adiponectin-mediated signaling pathway;alcohol metabolic process;amine biosynthetic process;amine metabolic process;biological regulation;biosynthetic process;carboxylic acid biosynthetic process;carboxylic acid metabolic process;carboxylic acid transport;cardiolipin biosynthetic process;cardiolipin metabolic process;cell surface receptor linked signaling pathway;cellular amine metabolic process;…	binding;catalytic activity;fatty acid ligase activity;fatty acid transporter activity;identical protein binding;ligase activity;ligase activity, forming carbon-sulfur bonds;lipid transporter activity;long-chain fatty acid-CoA ligase activity;nucleotide binding;protein binding;protein dimerization activity;protein homodimerization activity;substrate-specific transporter activity;transporter activi…	cell part;cytoplasmic part;cytoplasmic vesicle;endoplasmic reticulum;integral to membrane;intracellular membrane-bounded organelle;intracellular organelle;intracellular part;intrinsic to membrane;membrane;membrane part;membrane-bounded organelle;organelle;plasma membrane;vesicle	PPAR signaling pathway	5	6	5	17.0194	15.7174	15.1298	16.78	15.6357	15.1431	0.00698343	0.00609302	0.0260247	0.651382	0.269882	0.405564	0.665449
MLXPL_MOUSE	Q99MZ3	Carbohydrate-responsive element-binding protein	Mlxipl	biological regulation;carbohydrate homeostasis;carbohydrate mediated signaling;cellular chemical homeostasis;cellular glucose homeostasis;cellular homeostasis;cellular process;cellular response to carbohydrate stimulus;cellular response to chemical stimulus;cellular response to glucose stimulus;cellular response to hexose stimulus;cellular response to monosaccharide stimulus;cellular response to …	binding;carbohydrate response element binding;core promoter proximal region DNA binding;core promoter proximal region sequence-specific DNA binding;DNA binding;nucleic acid binding;nucleic acid binding transcription factor activity;protein binding;protein dimerization activity;protein heterodimerization activity;regulatory region DNA binding;regulatory region nucleic acid binding;RNA polymerase I…	cell part;cytoplasm;cytoplasmic part;cytosol;intracellular membrane-bounded organelle;intracellular organelle;intracellular organelle part;intracellular part;macromolecular complex;membrane-bounded organelle;nuclear part;nucleoplasm;nucleoplasm part;nucleus;organelle;organelle part;protein complex;transcription factor complex		1	5	5	12.023	12.322	12.9824	12.023	12.3477	13.0915	0.00698378	0.00690583	0.0543122	0.365968	1.9445	1.23029	1.58052
UCHL1_MOUSE	Q9R0P9	Ubiquitin carboxyl-terminal hydrolase isozyme L1	Uchl1	adult behavior;adult locomotory behavior;adult walking behavior;anatomical structure development;anatomical structure morphogenesis;axon cargo transport;axon target recognition;axon transport of mitochondrion;axonogenesis;behavior;biological regulation;catabolic process;cell communication;cell development;cell part morphogenesis;cell projection morphogenesis;cell projection organization;cell prol…	adrenergic receptor binding;alpha-2A adrenergic receptor binding;binding;catalytic activity;cysteine-type endopeptidase activity;cysteine-type peptidase activity;endopeptidase activity;exopeptidase activity;G-protein-coupled receptor binding;hydrolase activity;ligase activity;omega peptidase activity;peptidase activity;peptidase activity, acting on L-amino acid peptides;protein binding;receptor b…	axon;cell body;cell part;cell projection;cytoplasm;cytoplasmic part;cytosol;endoplasmic reticulum membrane;endoplasmic reticulum part;extracellular membrane-bounded organelle;extracellular organelle;extracellular region part;extracellular vesicular exosome;intracellular organelle part;intracellular part;membrane;membrane part;membrane-bounded organelle;membrane-bounded vesicle;myelin sheath;neuro…	Parkinson's disease	5	6	5	14.0019	15.3123	15.5597	14.0232	15.2482	15.6489	0.00698413	0.00528244	0.0277083	0.855033	2.94405	2.4801	1.18707
ABCF2_MOUSE	Q99LE6	ATP-binding cassette sub-family F member 2	Abcf2		adenyl nucleotide binding;adenyl ribonucleotide binding;ATP binding;ATPase activity;binding;catalytic activity;hydrolase activity;hydrolase activity, acting on acid anhydrides;hydrolase activity, acting on acid anhydrides, in phosphorus-containing anhydrides;nucleoside-triphosphatase activity;nucleotide binding;purine nucleotide binding;purine ribonucleoside triphosphate binding;purine ribonucleo…	cell part;cytoplasmic part;intracellular membrane-bounded organelle;intracellular organelle;intracellular part;membrane;membrane-bounded organelle;mitochondrion;organelle		5	6	5	15.5557	15.1093	14.9617	15.5531	15.0955	14.9749	0.00698446	0.00807547	0.0650102	0.792721	0.662504	0.733872	0.902751
TRIM7_MOUSE	Q923T7	E3 ubiquitin-protein ligase TRIM7	Trim7		binding;cation binding;ion binding;metal ion binding;transition metal ion binding;zinc ion binding	cell part;cytoplasm;intracellular membrane-bounded organelle;intracellular organelle;intracellular part;membrane-bounded organelle;nucleus;organelle		5	6	5	13.112	14.1926	14.7263	13.2735	14.2583	14.7404	0.00698969	0.00785992	0.0735337	0.418874	3.06163	2.11492	1.44764
VP33A_MOUSE	Q9D2N9	Vacuolar protein sorting-associated protein 33A	Vps33a	anatomical structure formation involved in morphogenesis;biological regulation;cell differentiation;cellular developmental process;cellular localization;cellular process;developmental process;establishment of localization;establishment of protein localization;localization;lysosome localization;melanosome localization;membrane docking;myeloid cell differentiation;organelle localization;pigment gra…		cell part;cytoplasmic part;early endosome;endosomal part;endosome;endosome membrane;intracellular membrane-bounded organelle;intracellular organelle;intracellular organelle part;intracellular part;late endosome;late endosome membrane;lysosomal membrane;membrane;membrane-bounded organelle;organelle;organelle membrane;organelle part;perinuclear region of cytoplasm;vacuolar membrane;vacuolar part		5	6	5	13.2072	13.4127	14.0956	13.2435	13.5246	14.1403	0.00699465	0.00617436	0.429379	0.129692	1.85112	1.15309	1.60536
ANKR2_MOUSE	Q9WV06	Ankyrin repeat domain-containing protein 2	Ankrd2	biological regulation;cell differentiation;cellular developmental process;cellular process;cellular response to chemical stimulus;cellular response to oxidative stress;cellular response to stimulus;cellular response to stress;developmental process;muscle cell differentiation;negative regulation of biological process;negative regulation of biosynthetic process;negative regulation of cell different…	binding;chromatin binding;cytoskeletal protein binding;enzyme binding;kinase binding;protein binding;protein kinase B binding;protein kinase binding;titin binding	cell part;chromatin;chromosomal part;contractile fiber;contractile fiber part;cytoplasm;cytoplasmic part;cytosol;euchromatin;I band;intracellular membrane-bounded organelle;intracellular non-membrane-bounded organelle;intracellular organelle;intracellular organelle part;intracellular part;membrane-bounded organelle;myofibril;non-membrane-bounded organelle;nuclear body;nuclear part;nucleoplasm par…		5	6	5	19.5053	20.1121	20.392	19.3949	20.1444	20.4032	0.007	0.00657561	0.0396627	0.664746	1.84894	1.52288	1.21411
PDLI5_MOUSE	Q8CI51	PDZ and LIM domain protein 5	Pdlim5	biological regulation;regulation of anatomical structure morphogenesis;regulation of biological process;regulation of cell development;regulation of cell differentiation;regulation of cell morphogenesis;regulation of cell morphogenesis involved in differentiation;regulation of cell projection organization;regulation of cellular component biogenesis;regulation of cellular component organization;re…	binding;cation binding;ion binding;metal ion binding;transition metal ion binding;zinc ion binding	actin cytoskeleton;cell junction;cell part;cell projection;contractile fiber part;cytoplasmic part;cytoskeletal part;cytoskeleton;cytosol;intracellular non-membrane-bounded organelle;intracellular organelle;intracellular organelle part;intracellular part;membrane;neuron projection;non-membrane-bounded organelle;organelle;organelle part;postsynaptic density;postsynaptic membrane;synapse part;synap…		5	6	5	21.0876	20.7115	20.0916	21.139	20.8477	20.1879	0.00701053	0.00633503	0.156136	0.208756	0.501388	0.770518	0.650716
ATG4D_MOUSE	Q8BGV9	Cysteine protease ATG4D	Atg4d	apoptosis;autophagic vacuole assembly;autophagy;catabolic process;cell communication;cell death;cellular catabolic process;cellular component assembly;cellular component assembly at cellular level;cellular component organization;cellular component organization at cellular level;cellular component organization or biogenesis;cellular component organization or biogenesis at cellular level;cellular m…	catalytic activity;cysteine-type endopeptidase activity;cysteine-type peptidase activity;endopeptidase activity;hydrolase activity;peptidase activity;peptidase activity, acting on L-amino acid peptides	cell part;cytoplasm;cytoplasmic part;cytosol;intracellular organelle lumen;intracellular organelle part;intracellular part;membrane-enclosed lumen;mitochondrial matrix;mitochondrial part;organelle lumen;organelle part	Regulation of autophagy	0	3	5	NaN	12.6158	12.5103	NaN	12.7067	12.5363	0.00701099	0.00452459	0.0541176	0.445151	—	—	0.929483
CDK9_MOUSE	Q99J95	Cyclin-dependent kinase 9	Cdk9	biological regulation;biosynthetic process;cellular biosynthetic process;cellular macromolecule biosynthetic process;cellular macromolecule metabolic process;cellular metabolic process;cellular nitrogen compound metabolic process;cellular process;cellular protein metabolic process;cellular response to chemical stimulus;cellular response to cytokine stimulus;cellular response to organic substance;…	adenyl nucleotide binding;adenyl ribonucleotide binding;ATP binding;binding;catalytic activity;chromatin binding;cyclin-dependent protein kinase activity;DNA binding;kinase activity;nucleic acid binding;nucleotide binding;phosphotransferase activity, alcohol group as acceptor;protein kinase activity;protein serine/threonine kinase activity;purine nucleotide binding;purine ribonucleoside triphosph…	carboxy-terminal domain protein kinase complex;cell part;cytoplasm;intracellular membrane-bounded organelle;intracellular organelle;intracellular organelle part;intracellular part;macromolecular complex;membrane;membrane-bounded organelle;nuclear body;nuclear part;nucleoplasm;nucleoplasm part;nucleus;organelle;organelle part;PML body;positive transcription elongation factor complex b;protein comp…		5	6	5	11.5588	12.1458	13.0064	11.5719	12.1369	13.0098	0.00702083	0.00711304	0.194857	0.0905714	2.72754	1.50212	1.81579
MA2B1_MOUSE	O09159	Lysosomal alpha-mannosidase	Man2b1	alcohol metabolic process;behavior;carbohydrate metabolic process;cellular carbohydrate metabolic process;cellular macromolecule metabolic process;cellular metabolic process;cellular process;cellular protein metabolic process;cognition;hexose metabolic process;learning or memory;macromolecule metabolic process;macromolecule modification;mannose metabolic process;metabolic process;monosaccharide m…	alpha-mannosidase activity;binding;carbohydrate binding;catalytic activity;cation binding;hydrolase activity;hydrolase activity, acting on glycosyl bonds;hydrolase activity, hydrolyzing O-glycosyl compounds;ion binding;mannose binding;mannosidase activity;metal ion binding;monosaccharide binding;sugar binding;transition metal ion binding;zinc ion binding	cell part;cytoplasmic part;extracellular membrane-bounded organelle;extracellular organelle;extracellular region part;extracellular vesicular exosome;intracellular membrane-bounded organelle;intracellular organelle;intracellular part;lysosome;lytic vacuole;membrane-bounded organelle;membrane-bounded vesicle;organelle;vacuole;vesicle	Lysosome;Other glycan degradation	5	6	5	14.1287	14.0197	13.0611	14.2323	14.0232	12.9134	0.00702174	0.00755918	0.736343	0.0947368	0.477112	0.927231	0.514556
TEP1_MOUSE	P97499	Telomerase protein component 1	Tep1	anatomical structure homeostasis;biological regulation;biosynthetic process;cellular biosynthetic process;cellular component organization;cellular component organization at cellular level;cellular component organization or biogenesis;cellular component organization or biogenesis at cellular level;cellular macromolecule biosynthetic process;cellular macromolecule metabolic process;cellular metabol…	adenyl nucleotide binding;adenyl ribonucleotide binding;ATP binding;binding;catalytic activity;DNA polymerase activity;nucleic acid binding;nucleotide binding;nucleotidyltransferase activity;purine nucleotide binding;purine ribonucleoside triphosphate binding;purine ribonucleotide binding;ribonucleotide binding;RNA binding;RNA-directed DNA polymerase activity;telomerase activity;transferase activ…	cell part;chromosomal part;chromosome, telomeric region;cytoplasm;intracellular organelle part;intracellular part;macromolecular complex;nuclear matrix;nuclear part;organelle part;ribonucleoprotein complex;telomerase holoenzyme complex		4	0	0	12.518	NaN	NaN	12.4273	NaN	NaN	0.00703665	0.0162594	0.0454973	1	—	—	—
ADT1_MOUSE	P48962	ADP/ATP translocase 1	Slc25a4	apoptotic mitochondrial changes;biological regulation;cellular component organization;cellular component organization at cellular level;cellular component organization or biogenesis;cellular component organization or biogenesis at cellular level;cellular process;establishment of localization;mitochondrion organization;negative regulation of biological process;negative regulation of cell death;neg…	transporter activity	cell part;cytoplasmic part;integral to membrane;intracellular membrane-bounded organelle;intracellular organelle;intracellular organelle part;intracellular part;intrinsic to membrane;membrane;membrane part;membrane-bounded organelle;mitochondrial inner membrane;mitochondrial membrane;mitochondrial outer membrane;mitochondrial part;mitochondrion;myelin sheath;nucleus;organelle;organelle inner memb…	Calcium signaling pathway;Huntington's disease;Parkinson's disease	5	6	5	20.4187	19.1054	18.6355	20.726	19.0452	18.3481	0.00704082	0.00594083	0.0398194	0.6522	0.290538	0.402399	0.722015
NAA20_MOUSE	P61600	N-alpha-acetyltransferase 20	Naa20	cellular macromolecule metabolic process;cellular metabolic process;cellular process;cellular protein metabolic process;macromolecule metabolic process;macromolecule modification;metabolic process;N-terminal peptidyl-methionine acetylation;N-terminal protein amino acid acetylation;N-terminal protein amino acid modification;peptidyl-amino acid modification;peptidyl-methionine modification;primary …	acetyltransferase activity;catalytic activity;N-acetyltransferase activity;N-acyltransferase activity;peptide alpha-N-acetyltransferase activity;peptide N-acetyltransferase activity;transferase activity;transferase activity, transferring acyl groups;transferase activity, transferring acyl groups other than amino-acyl groups	cell part;cytoplasm;cytoplasmic part;intracellular;intracellular membrane-bounded organelle;intracellular organelle;intracellular part;macromolecular complex;membrane-bounded organelle;NatB complex;N-terminal protein acetyltransferase complex;nucleus;organelle;protein acetyltransferase complex;protein complex		5	6	5	13.5909	14.3944	14.6933	13.697	14.3338	14.6902	0.00706011	0.00618785	0.0317966	0.705844	2.14712	1.74533	1.23021
SUMF1_MOUSE	Q8R0F3	Formylglycine-generating enzyme	Sumf1		binding;catalytic activity;cation binding;identical protein binding;ion binding;metal ion binding;oxidoreductase activity;protein binding;protein dimerization activity;protein homodimerization activity	cell part;cytoplasmic part;endoplasmic reticulum;endoplasmic reticulum lumen;endoplasmic reticulum part;intracellular membrane-bounded organelle;intracellular organelle;intracellular organelle lumen;intracellular organelle part;intracellular part;membrane-bounded organelle;membrane-enclosed lumen;organelle;organelle lumen;organelle part	Lysosome	0	4	5	NaN	12.0828	12.1825	NaN	12.2542	12.0971	0.00713568	0.00427586	0.05475	0.547753	—	—	1.07155
BAG3_MOUSE	Q9JLV1	BAG family molecular chaperone regulator 3	Bag3	anatomical structure development;biological regulation;brain development;cellular process;cellular response to abiotic stimulus;cellular response to external stimulus;cellular response to mechanical stimulus;cellular response to stimulus;developmental process;induction of apoptosis;induction of apoptosis by extracellular signals;induction of apoptosis via death domain receptors;induction of progr…	binding;protein binding;protein complex binding	cell part;cell projection;contractile fiber part;cytoplasm;cytoplasmic part;cytosol;intracellular part;membrane;neuron projection;organelle part;plasma membrane;Z disc		5	6	5	16.5842	17.9121	17.9625	16.5703	18.1012	18.0004	0.00715152	0.00979125	0.0308108	0.969869	2.59962	2.51037	1.03555
RM33_MOUSE	Q9CQP0	39S ribosomal protein L33, mitochondrial	Mrpl33	biosynthetic process;cellular biosynthetic process;cellular macromolecule biosynthetic process;cellular macromolecule metabolic process;cellular metabolic process;cellular process;cellular protein metabolic process;macromolecule biosynthetic process;macromolecule metabolic process;metabolic process;primary metabolic process;protein metabolic process;translation	structural constituent of ribosome;structural molecule activity	cell part;cytoplasmic part;intracellular membrane-bounded organelle;intracellular organelle;intracellular organelle part;intracellular part;large ribosomal subunit;macromolecular complex;membrane-bounded organelle;mitochondrial large ribosomal subunit;mitochondrial part;mitochondrion;organellar large ribosomal subunit;organelle;organelle part;ribonucleoprotein complex		4	0	0	14.0564	NaN	NaN	13.9698	NaN	NaN	0.00716751	0.0266292	0.0452737	1	—	—	—
TOM1_MOUSE	O88746	Target of Myb protein 1	Tom1	establishment of localization;establishment of localization in cell;establishment of protein localization;intracellular protein transport;intracellular transport;protein transport;transport	binding;clathrin binding;protein binding	cell part;cytoplasm;cytoplasmic part;cytosol;early endosome;endosome;extracellular membrane-bounded organelle;extracellular organelle;extracellular region part;extracellular vesicular exosome;intracellular membrane-bounded organelle;intracellular organelle;intracellular part;membrane;membrane-bounded organelle;membrane-bounded vesicle;organelle;vesicle		5	6	5	15.7786	16.4523	16.475	15.7115	16.3773	16.4771	0.00726	0.00786047	0.0292941	0.979385	1.62046	1.59516	1.01586
KC1A_MOUSE	Q8BK63	Casein kinase I isoform alpha	Csnk1a1	anatomical structure morphogenesis;biological regulation;cell cycle phase;cell cycle process;cell division;cell morphogenesis;cell surface receptor linked signaling pathway;cellular component morphogenesis;cellular component organization;cellular component organization at cellular level;cellular component organization or biogenesis;cellular component organization or biogenesis at cellular level;c…	adenyl nucleotide binding;adenyl ribonucleotide binding;ATP binding;binding;catalytic activity;kinase activity;nucleotide binding;phosphotransferase activity, alcohol group as acceptor;protein kinase activity;protein serine/threonine kinase activity;purine nucleotide binding;purine ribonucleoside triphosphate binding;purine ribonucleotide binding;ribonucleotide binding;transferase activity;transf…	cell part;cell projection;centrosome;chromosomal part;cilium;condensed chromosome kinetochore;cytoplasm;cytoplasmic part;cytoskeletal part;intracellular membrane-bounded organelle;intracellular non-membrane-bounded organelle;intracellular organelle;intracellular organelle part;intracellular part;kinetochore;macromolecular complex;membrane;membrane-bounded organelle;microtubule organizing center;n…	Hedgehog signaling pathway;Wnt signaling pathway	5	6	5	14.2917	14.5024	15.4019	14.3115	14.4983	15.6717	0.00736318	0.0161347	0.373048	0.196703	2.15876	1.15725	1.86542
DCTN3_MOUSE	Q9Z0Y1	Dynactin subunit 3	Dctn3	cell cycle phase;cell cycle process;cellular component organization;cellular component organization at cellular level;cellular component organization or biogenesis;cellular component organization or biogenesis at cellular level;cellular process;cytokinesis;microtubule-based process;mitosis;nuclear division;organelle fission;organelle organization		cell division site part;cell part;centrosome;chromosomal part;cleavage furrow;condensed chromosome kinetochore;cytoplasmic part;cytoskeletal part;dynactin complex;intracellular non-membrane-bounded organelle;intracellular organelle;intracellular organelle part;intracellular part;kinetochore;macromolecular complex;microtubule associated complex;microtubule organizing center;midbody;non-membrane-bo…		5	6	5	13.7007	14.3806	14.6319	13.7333	14.3545	14.668	0.00742308	0.00633155	0.0469505	0.703089	1.90686	1.60203	1.19028
SPS2L_MOUSE	Q91WJ7	SPATS2-like protein	Spats2l			cell part;cytoplasm;intracellular membrane-bounded organelle;intracellular non-membrane-bounded organelle;intracellular organelle;intracellular organelle part;intracellular part;macromolecular complex;membrane-bounded organelle;non-membrane-bounded organelle;nuclear part;nucleolus;nucleus;organelle;organelle part;protein complex		0	1	4	NaN	11.1928	12.7482	NaN	11.1928	12.8061	0.00744554	0.00783012	0.25326	0.135116	—	—	2.93915
SKT_MOUSE	A2AQ25	Sickle tail protein	Skt	anatomical structure development;developmental process;embryonic skeletal system development;skeletal system development;system development		cell part;cytoplasm;intracellular part		5	6	5	14.237	14.728	15.0244	14.2063	14.7758	15.0175	0.00745894	0.0181655	0.119927	0.344267	1.72596	1.40542	1.22808
GAN_MOUSE	Q8CA72	Gigaxonin	Gan	cellular component organization;cellular component organization at cellular level;cellular component organization or biogenesis;cellular component organization or biogenesis at cellular level;cellular macromolecule metabolic process;cellular metabolic process;cellular process;cellular protein metabolic process;cytoskeleton organization;macromolecule metabolic process;macromolecule modification;me…		cell part;Cul3-RING ubiquitin ligase complex;cullin-RING ubiquitin ligase complex;cytoplasm;cytoskeleton;intracellular non-membrane-bounded organelle;intracellular organelle;intracellular part;macromolecular complex;non-membrane-bounded organelle;organelle;protein complex;ubiquitin ligase complex		0	4	5	NaN	12.1542	12.0797	NaN	12.0969	12.2774	0.00749515	0.00452941	0.0421257	0.666011	—	—	0.949671
WFS1_MOUSE	P56695	Wolframin	Wfs1	anatomical structure development;behavior;biological regulation;calcium ion homeostasis;carbohydrate homeostasis;catabolic process;cation homeostasis;cellular calcium ion homeostasis;cellular catabolic process;cellular cation homeostasis;cellular chemical homeostasis;cellular divalent inorganic cation homeostasis;cellular homeostasis;cellular ion homeostasis;cellular macromolecule catabolic proce…	activating transcription factor binding;ATPase binding;binding;enzyme binding;protein binding;transcription factor binding;transporter activity;ubiquitin protein ligase binding	cell part;cell projection;cytoplasmic part;dendrite;endoplasmic reticulum;endoplasmic reticulum part;integral to endoplasmic reticulum membrane;integral to membrane;integral to organelle membrane;intracellular membrane-bounded organelle;intracellular organelle;intracellular organelle part;intracellular part;intrinsic to endoplasmic reticulum membrane;intrinsic to membrane;intrinsic to organelle m…	Protein processing in endoplasmic reticulum	5	6	5	16.1904	15.5424	14.8807	16.1417	15.7614	14.8629	0.00750739	0.00455319	0.119896	0.329209	0.403405	0.638164	0.632133
KPYM_MOUSE	P52480	Pyruvate kinase PKM	Pkm	alcohol catabolic process;alcohol metabolic process;carbohydrate catabolic process;carbohydrate metabolic process;catabolic process;cell death;cellular carbohydrate catabolic process;cellular carbohydrate metabolic process;cellular metabolic process;cellular process;death;generation of precursor metabolites and energy;glucose catabolic process;glucose metabolic process;glycolysis;hexose catabolic…	adenyl nucleotide binding;adenyl ribonucleotide binding;alkali metal ion binding;antigen binding;ATP binding;binding;catalytic activity;cation binding;ion binding;kinase activity;magnesium ion binding;metal ion binding;MHC class II protein complex binding;MHC protein complex binding;nucleotide binding;phosphotransferase activity, alcohol group as acceptor;potassium ion binding;purine nucleotide b…	cell part;cell projection;cilium;cytoplasm;cytoplasmic part;extracellular matrix;extracellular membrane-bounded organelle;extracellular organelle;extracellular region part;extracellular vesicular exosome;intracellular membrane-bounded organelle;intracellular organelle;intracellular part;membrane;membrane-bounded organelle;membrane-bounded vesicle;mitochondrion;myelin sheath;nucleus;organelle;plas…	Carbon fixation in photosynthetic organisms;Glycolysis / Gluconeogenesis;Purine metabolism;Pyruvate metabolism;Type II diabetes mellitus	5	6	5	20.6674	20.2084	19.9444	20.6934	20.1437	19.9206	0.00752153	0.00595294	0.0653243	0.603427	0.605836	0.72749	0.832776
DUS18_MOUSE	Q8VE01	Dual specificity protein phosphatase 18	Dusp18	cellular localization;cellular macromolecule localization;cellular macromolecule metabolic process;cellular metabolic process;cellular process;cellular protein localization;cellular protein metabolic process;dephosphorylation;establishment of localization;establishment of localization in cell;establishment of protein localization;establishment of protein localization in mitochondrion;establishmen…	catalytic activity;hydrolase activity;hydrolase activity, acting on ester bonds;MAP kinase phosphatase activity;MAP kinase tyrosine/serine/threonine phosphatase activity;phosphatase activity;phosphoprotein phosphatase activity;phosphoric ester hydrolase activity;protein tyrosine phosphatase activity;protein tyrosine/serine/threonine phosphatase activity	cell part;cytoplasm;cytoplasmic part;extrinsic to membrane;extrinsic to mitochondrial inner membrane;extrinsic to organelle membrane;intracellular membrane-bounded organelle;intracellular organelle;intracellular organelle part;intracellular part;intrinsic to membrane;intrinsic to mitochondrial inner membrane;intrinsic to organelle membrane;membrane;membrane part;membrane-bounded organelle;membran…		0	4	5	NaN	14.3993	14.0583	NaN	14.3876	13.6812	0.00752941	0.00258824	0.0455249	0.6934	—	—	0.789494
RL30_MOUSE	P62889	60S ribosomal protein L30	Rpl30	biosynthetic process;cellular biosynthetic process;cellular macromolecule biosynthetic process;cellular macromolecule metabolic process;cellular metabolic process;cellular process;cellular protein metabolic process;macromolecule biosynthetic process;macromolecule metabolic process;metabolic process;primary metabolic process;protein metabolic process;translation	structural constituent of ribosome;structural molecule activity	adherens junction;anchoring junction;cell junction;cell part;cell-substrate adherens junction;cell-substrate junction;cytoplasm;cytosolic large ribosomal subunit;extracellular membrane-bounded organelle;extracellular organelle;extracellular region part;extracellular vesicular exosome;focal adhesion;intracellular membrane-bounded organelle;intracellular organelle;intracellular organelle part;intra…	Ribosome	5	6	5	15.8053	14.704	13.6268	15.8661	14.9291	13.4104	0.00753171	0.00655769	0.0446742	0.354047	0.220905	0.466096	0.473948
CPSF5_MOUSE	Q9CQF3	Cleavage and polyadenylation specificity factor subunit 5	Nudt21	cellular component assembly;cellular component organization;cellular component organization or biogenesis;cellular macromolecule metabolic process;cellular metabolic process;cellular nitrogen compound metabolic process;cellular process;macromolecular complex assembly;macromolecular complex subunit organization;macromolecule metabolic process;metabolic process;mRNA 3'-end processing;mRNA cleavage;…	AU-rich element binding;binding;catalytic activity;enzyme binding;histone deacetylase binding;hydrolase activity;identical protein binding;mRNA binding;nucleic acid binding;protein binding;protein dimerization activity;protein homodimerization activity;RNA binding	cell part;centrosome;cytoplasmic part;cytoskeletal part;intracellular membrane-bounded organelle;intracellular non-membrane-bounded organelle;intracellular organelle;intracellular organelle part;intracellular part;macromolecular complex;membrane-bounded organelle;microtubule organizing center;mRNA cleavage factor complex;non-membrane-bounded organelle;nuclear body;nuclear part;nucleoplasm part;nu…	mRNA surveillance pathway	5	6	5	13.6699	13.971	14.4621	13.6646	14.0332	14.4081	0.00761905	0.00525333	0.230206	0.208218	1.73171	1.23208	1.40552
HIF1N_MOUSE	Q8BLR9	Hypoxia-inducible factor 1-alpha inhibitor	Hif1an	biological regulation;biosynthetic process;cellular biosynthetic process;cellular macromolecule biosynthetic process;cellular macromolecule metabolic process;cellular metabolic process;cellular nitrogen compound metabolic process;cellular process;cellular protein metabolic process;macromolecule biosynthetic process;macromolecule metabolic process;macromolecule modification;metabolic process;negat…	ankyrin repeat binding;binding;carboxylic acid binding;catalytic activity;cation binding;cofactor binding;identical protein binding;ion binding;iron ion binding;metal ion binding;NF-kappaB binding;Notch binding;oxidoreductase activity;oxidoreductase activity, acting on paired donors, with incorporation or reduction of molecular oxygen;oxidoreductase activity, acting on paired donors, with incorpo…	cell part;cytoplasm;cytoplasmic part;intracellular organelle part;intracellular part;nuclear part;nucleoplasm;organelle part;perinuclear region of cytoplasm		5	6	5	13.6495	14.0141	14.3087	13.5945	14.0483	14.3588	0.00767773	0.00709735	0.101914	0.444067	1.57921	1.28752	1.22654
EDC3_MOUSE	Q8K2D3	Enhancer of mRNA-decapping protein 3	Edc3		binding;identical protein binding;nucleic acid binding;protein binding;RNA binding	cell part;cytoplasmic mRNA processing body;cytoplasmic part;intracellular non-membrane-bounded organelle;intracellular organelle;intracellular part;macromolecular complex;membrane;non-membrane-bounded organelle;organelle;ribonucleoprotein complex;RNA granule	RNA degradation	0	2	5	NaN	11.1508	11.3707	NaN	11.1508	11.2306	0.00771698	0.00520863	0.210165	0.131699	—	—	1.16465
TPC6A_MOUSE	Q78XR0	Trafficking protein particle complex subunit 6A	Trappc6a	cellular process;establishment of localization;transport;vesicle-mediated transport		cell part;cytoplasmic part;endoplasmic reticulum;Golgi apparatus;intracellular membrane-bounded organelle;intracellular organelle;intracellular part;membrane-bounded organelle;organelle		0	0	4	NaN	NaN	12.5991	NaN	NaN	12.5153	0.00777465	0.016093	0.300138	0.186073	—	—	—
DNLI3_MOUSE	P97386	DNA ligase 3	Lig3	base-excision repair, DNA ligation;biological regulation;biosynthetic process;cell cycle;cell division;cellular biosynthetic process;cellular component organization;cellular component organization at cellular level;cellular component organization or biogenesis;cellular component organization or biogenesis at cellular level;cellular macromolecule biosynthetic process;cellular macromolecule metabol…	adenyl nucleotide binding;adenyl ribonucleotide binding;ATP binding;binding;catalytic activity;cation binding;DNA binding;DNA ligase (ATP) activity;DNA ligase activity;ion binding;ligase activity;ligase activity, forming phosphoric ester bonds;metal ion binding;nucleic acid binding;nucleotide binding;purine nucleotide binding;purine ribonucleoside triphosphate binding;purine ribonucleotide bindin…	cell part;chromosomal part;chromosome;condensed chromosome;condensed nuclear chromosome;cytoplasmic part;DNA ligase III-XRCC1 complex;intracellular membrane-bounded organelle;intracellular non-membrane-bounded organelle;intracellular organelle;intracellular organelle part;intracellular part;macromolecular complex;membrane-bounded organelle;mitochondrion;non-membrane-bounded organelle;nuclear chro…		5	6	5	12.679	12.5807	13.3132	12.7693	12.5285	13.3387	0.00781308	0.0217833	0.689227	0.112467	1.55208	0.934133	1.66152
AP3S2_MOUSE	Q8BSZ2	AP-3 complex subunit sigma-2	Ap3s2	anterograde axon cargo transport;anterograde synaptic vesicle transport;axon cargo transport;cellular component movement;cellular process;cytoskeleton-dependent intracellular transport;establishment of localization;establishment of localization in cell;establishment of protein localization;intracellular protein transport;intracellular transport;microtubule-based movement;microtubule-based process…	protein transporter activity;substrate-specific transporter activity;transporter activity	AP-3 adaptor complex;AP-type membrane coat adaptor complex;cell part;cytoplasmic part;cytoplasmic vesicle membrane;cytoplasmic vesicle part;Golgi apparatus part;intracellular organelle part;intracellular part;macromolecular complex;membrane;membrane part;organelle membrane;organelle part;protein complex;trans-Golgi network;vesicle membrane	Lysosome	5	6	5	12.9107	13.6316	14.2088	12.9829	13.5858	14.3737	0.00790698	0.0059887	0.0615911	0.433689	2.45905	1.64821	1.49195
TCAIM_MOUSE	Q66JZ4	T-cell activation inhibitor, mitochondrial	TCAIM			cell part;cytoplasmic part;intracellular membrane-bounded organelle;intracellular organelle;intracellular part;membrane-bounded organelle;mitochondrion;organelle		5	6	5	13.2784	13.769	14.2973	13.3615	13.7778	14.2392	0.008	0.00617978	0.127111	0.255109	2.02637	1.40503	1.44223
PEX14_MOUSE	Q9R0A0	Peroxisomal membrane protein PEX14	Pex14	biological regulation;cellular component assembly;cellular component assembly at cellular level;cellular component organization;cellular component organization at cellular level;cellular component organization or biogenesis;cellular component organization or biogenesis at cellular level;cellular macromolecular complex assembly;cellular macromolecular complex subunit organization;cellular process;…	beta-tubulin binding;binding;cytoskeletal protein binding;microtubule binding;protein binding;protein binding transcription factor activity;protein N-terminus binding;receptor binding;transcription cofactor activity;transcription corepressor activity;transcription factor binding transcription factor activity;tubulin binding	cell part;cytoplasmic part;integral to membrane;intracellular;intracellular membrane-bounded organelle;intracellular non-membrane-bounded organelle;intracellular organelle;intracellular organelle part;intracellular part;intrinsic to membrane;macromolecular complex;membrane;membrane part;membrane-bounded organelle;microbody;microbody membrane;microbody part;non-membrane-bounded organelle;nuclear p…	Peroxisome	5	6	5	14.0027	15.0492	15.1971	13.9084	15.1354	15.2368	0.008	0.0133956	0.0171429	0.914025	2.2885	2.06551	1.10796
KBTBC_MOUSE	Q9D618	Kelch repeat and BTB domain-containing protein 12	Kbtbd12					0	2	5	NaN	12.157	12.4015	NaN	12.157	12.4274	0.00803556	0.00451613	0.452377	0.131544	—	—	1.18468
MATR3_MOUSE	Q8K310	Matrin-3	Matr3	biological regulation;posttranscriptional regulation of gene expression;regulation of biological process;regulation of gene expression;regulation of macromolecule metabolic process;regulation of metabolic process	binding;cation binding;ion binding;metal ion binding;nucleotide binding;transition metal ion binding;zinc ion binding	cell part;intracellular organelle part;intracellular part;membrane;nuclear matrix;nuclear part;nucleoplasm;organelle part		5	6	5	15.0144	15.3983	15.7847	14.8717	15.3674	15.7289	0.00807143	0.009701	0.158575	0.251264	1.70562	1.30486	1.30713
DRG1_MOUSE	P32233	Developmentally-regulated GTP-binding protein 1	Drg1		binding;GTP binding;guanyl nucleotide binding;guanyl ribonucleotide binding;identical protein binding;nucleotide binding;protein binding;purine nucleotide binding;purine ribonucleoside triphosphate binding;purine ribonucleotide binding;ribonucleotide binding	cell part;cytoplasm;intracellular part;macromolecular complex;membrane;polysome;ribonucleoprotein complex		5	6	5	14.4371	14.7008	15.0523	14.4832	14.7221	15.0602	0.00810762	0.00973379	0.186829	0.345441	1.53177	1.20055	1.27589
MTUS1_MOUSE	Q5HZI1	Microtubule-associated tumor suppressor 1 homolog	Mtus1	biological regulation;cell cycle;cellular process;cellular response to chemical stimulus;cellular response to endogenous stimulus;cellular response to hormone stimulus;cellular response to organic substance;cellular response to peptide hormone stimulus;cellular response to stimulus;regulation of behavior;regulation of biological process;regulation of cell migration;regulation of cell motility;reg…		cell part;cytoplasm;cytoplasmic part;extracellular region part;extracellular space;Golgi apparatus;intracellular membrane-bounded organelle;intracellular organelle;intracellular part;membrane;membrane-bounded organelle;mitochondrion;nucleus;organelle;plasma membrane		1	6	5	12.0261	11.7077	11.9462	12.0261	11.6666	11.8949	0.00812903	0.0230988	0.0724669	0.680847	0.946123	0.801959	1.17977
UCP3_MOUSE	P56501	Mitochondrial uncoupling protein 3	Ucp3	aging;carboxylic acid metabolic process;cation transport;cellular ketone metabolic process;cellular lipid metabolic process;cellular metabolic process;cellular process;cellular response to chemical stimulus;cellular response to endogenous stimulus;cellular response to hormone stimulus;cellular response to organic substance;cellular response to stimulus;developmental process;establishment of local…	oxidative phosphorylation uncoupler activity;transmembrane transporter activity;transporter activity	cell part;cytoplasmic part;integral to membrane;intracellular membrane-bounded organelle;intracellular organelle;intracellular organelle part;intracellular part;intrinsic to membrane;membrane;membrane part;membrane-bounded organelle;mitochondrial inner membrane;mitochondrial membrane;mitochondrial part;mitochondrion;organelle;organelle inner membrane;organelle membrane;organelle part		5	6	5	14.2816	13.5088	12.5154	14.2721	13.7582	12.3626	0.00813974	0.00674178	0.0988537	0.286117	0.293982	0.58528	0.502293
ECHD1_MOUSE	Q9D9V3	Ethylmalonyl-CoA decarboxylase	Echdc1	metabolic process	carbon-carbon lyase activity;carboxy-lyase activity;catalytic activity;lyase activity;methylmalonyl-CoA decarboxylase activity	cell part;cytoplasmic part;cytosol;extracellular membrane-bounded organelle;extracellular organelle;extracellular region part;extracellular vesicular exosome;intracellular part;membrane-bounded organelle;membrane-bounded vesicle;organelle;vesicle		5	6	5	14.3394	14.8798	14.9583	14.3484	14.8122	14.9619	0.00814035	0.0078419	0.0385507	0.912164	1.5357	1.45438	1.05592
NDUB5_MOUSE	Q9CQH3	NADH dehydrogenase [ubiquinone] 1 beta subcomplex subunit 5, mitochondrial	Ndufb5	metabolic process;oxidation-reduction process		cell part;cytoplasmic part;integral to membrane;intracellular membrane-bounded organelle;intracellular organelle;intracellular organelle part;intracellular part;intrinsic to membrane;macromolecular complex;membrane;membrane part;membrane-bounded organelle;mitochondrial inner membrane;mitochondrial membrane;mitochondrial membrane part;mitochondrial part;mitochondrial respiratory chain complex I;mi…	Alzheimer's disease;Huntington's disease;Oxidative phosphorylation;Parkinson's disease	5	6	5	18.7522	17.9538	17.3391	18.9089	18.0136	17.4228	0.00814414	0.004608	0.0852611	0.410563	0.375504	0.574987	0.653066
TNNI1_MOUSE	Q9WUZ5	Troponin I, slow skeletal muscle	Tnni1	anatomical structure morphogenesis;biological regulation;cardiac muscle tissue morphogenesis;developmental process;muscle tissue morphogenesis;regulation of biological process;regulation of multicellular organismal process;regulation of muscle adaptation;regulation of muscle system process;regulation of skeletal muscle adaptation;regulation of system process;tissue morphogenesis;transition betwee…	binding;cation binding;ion binding;metal ion binding	cell part;contractile fiber part;cytoplasmic part;cytoskeletal part;intracellular organelle part;intracellular part;macromolecular complex;organelle part;protein complex;troponin complex		5	6	5	22.2629	21.6741	20.7721	22.3247	21.966	20.7412	0.0081448	0.00578049	0.168797	0.21565	0.355815	0.664896	0.535144
AMOL2_MOUSE	Q8K371	Angiomotin-like protein 2	Amotl2	biological regulation;cell surface receptor linked signaling pathway;cellular process;cellular response to stimulus;hippo signaling cascade;intracellular signal transduction;regulation of biological process;regulation of cellular process;response to stimulus;signal transduction;Wnt receptor signaling pathway	binding;identical protein binding;protein binding	apical plasma membrane;cell junction;cell part;cell-cell junction;cytoplasmic part;cytoplasmic vesicle;endosome;intracellular membrane-bounded organelle;intracellular organelle;intracellular part;membrane part;membrane-bounded organelle;occluding junction;organelle;plasma membrane part;recycling endosome;tight junction;vesicle		0	1	5	NaN	10.5582	10.7448	NaN	10.5582	10.903	0.00814679	0.00632258	0.362894	0.0902545	—	—	1.13808
PCNT_MOUSE	P48725	Pericentrin	Pcnt	anatomical structure development;anatomical structure formation involved in morphogenesis;anatomical structure morphogenesis;appendage morphogenesis;biological regulation;brain morphogenesis;cell migration;cell motility;cell projection assembly;cell projection organization;cell proliferation;cellular component assembly;cellular component assembly at cellular level;cellular component assembly invo…		cell part;cell projection;centriolar satellite;centriole;centrosome;cilium;cytoplasmic part;cytoskeletal part;extracellular region part;intercellular bridge;intracellular non-membrane-bounded organelle;intracellular organelle;intracellular organelle part;intracellular part;macromolecular complex;microtubule;microtubule organizing center;microtubule organizing center part;motile cilium;non-membran…		5	6	5	13.9203	14.318	14.4826	13.888	14.3164	14.4234	0.00816364	0.00922857	0.0713333	0.716845	1.47662	1.31741	1.12086
ATP6_MOUSE	P00848	ATP synthase subunit a	Mtatp6	ATP biosynthetic process;ATP metabolic process;ATP synthesis coupled proton transport;biosynthetic process;cation transport;cellular biosynthetic process;cellular metabolic process;cellular nitrogen compound biosynthetic process;cellular nitrogen compound metabolic process;cellular process;energy coupled proton transport, down electrochemical gradient;establishment of localization;heterocycle bio…	ATPase activity;catalytic activity;cation transmembrane transporter activity;hydrogen ion transmembrane transporter activity;hydrolase activity;hydrolase activity, acting on acid anhydrides;hydrolase activity, acting on acid anhydrides, in phosphorus-containing anhydrides;inorganic cation transmembrane transporter activity;ion transmembrane transporter activity;monovalent inorganic cation transme…	cell part;cytoplasmic part;extracellular membrane-bounded organelle;extracellular organelle;extracellular region part;extracellular vesicular exosome;integral to membrane;intracellular membrane-bounded organelle;intracellular organelle;intracellular organelle part;intracellular part;intrinsic to membrane;macromolecular complex;membrane part;membrane-bounded organelle;membrane-bounded vesicle;mito…	Alzheimer's disease;Huntington's disease;Oxidative phosphorylation;Parkinson's disease	5	6	5	13.0264	14.2103	13.9147	13.0042	14.2764	13.7264	0.00817621	0.0235692	0.0177143	0.760348	1.85099	2.2719	0.814733
CASQ1_MOUSE	O09165	Calsequestrin-1	Casq1	actin cytoskeleton organization;actin filament-based process;actomyosin structure organization;anatomical structure development;biological regulation;calcium-mediated signaling;cellular component assembly;cellular component assembly at cellular level;cellular component organization;cellular component organization at cellular level;cellular component organization or biogenesis;cellular component o…	binding;calcium ion binding;cation binding;ion binding;metal ion binding	cell part;contractile fiber part;cytoplasmic part;endoplasmic reticulum;endoplasmic reticulum lumen;endoplasmic reticulum membrane;endoplasmic reticulum part;Golgi apparatus;I band;intracellular membrane-bounded organelle;intracellular organelle;intracellular organelle lumen;intracellular organelle part;intracellular part;membrane;membrane part;membrane-bounded organelle;membrane-enclosed lumen;m…		5	6	5	18.8635	20.4092	20.5576	18.6253	20.3571	20.6561	0.00818265	0.00683333	0.0266957	0.925958	3.23575	2.91946	1.10834
LBR_MOUSE	Q3U9G9	Delta(14)-sterol reductase LBR	Lbr		binding;catalytic activity;chromo shadow domain binding;DNA binding;nucleic acid binding;oxidoreductase activity;oxidoreductase activity, acting on the CH-CH group of donors;oxidoreductase activity, acting on the CH-CH group of donors, NAD or NADP as acceptor;protein binding;protein domain specific binding	cell part;envelope;integral to membrane;intracellular organelle part;intracellular part;intrinsic to membrane;membrane;membrane part;nuclear envelope;nuclear inner membrane;nuclear lamina;nuclear membrane;nuclear part;organelle envelope;organelle inner membrane;organelle membrane;organelle part		5	6	5	14.1125	13.2248	13.1474	14.1973	13.2244	13.3107	0.00826087	0.0150532	0.020127	0.951143	0.512243	0.540475	0.947764
ERLN2_MOUSE	Q8BFZ9	Erlin-2	Erlin2	catabolic process;cellular catabolic process;cellular macromolecule catabolic process;cellular macromolecule metabolic process;cellular metabolic process;cellular process;ER-associated protein catabolic process;macromolecule catabolic process;macromolecule metabolic process;metabolic process;modification-dependent macromolecule catabolic process;modification-dependent protein catabolic process;pr…		cell part;cytoplasm;cytoplasmic part;endoplasmic reticulum;endoplasmic reticulum membrane;endoplasmic reticulum part;extracellular membrane-bounded organelle;extracellular organelle;extracellular region part;extracellular vesicular exosome;integral to membrane;intracellular membrane-bounded organelle;intracellular organelle;intracellular organelle part;intracellular part;intrinsic to membrane;mac…		5	6	5	13.7988	12.9117	12.444	13.925	12.9748	12.3758	0.00827468	0.00563057	0.0531171	0.559622	0.390989	0.5407	0.723116
TMED1_MOUSE	Q3V009	Transmembrane emp24 domain-containing protein 1	Tmed1	establishment of localization;establishment of protein localization;protein transport;transport		cell part;cytoplasmic part;endoplasmic reticulum;endoplasmic reticulum membrane;endoplasmic reticulum part;endoplasmic reticulum-Golgi intermediate compartment;endoplasmic reticulum-Golgi intermediate compartment membrane;Golgi apparatus;integral to membrane;intracellular membrane-bounded organelle;intracellular organelle;intracellular organelle part;intracellular part;intrinsic to membrane;membr…		5	6	5	13.8363	14.2711	14.4957	13.8289	14.2864	14.3964	0.00827586	0.00985621	0.0629718	0.684647	1.57943	1.35172	1.16845
VATH_MOUSE	Q8BVE3	V-type proton ATPase subunit H	Atp6v1h	ATP hydrolysis coupled proton transport;cation transport;cellular component organization;cellular component organization or biogenesis;cellular membrane organization;cellular process;endocytosis;energy coupled proton transport, against electrochemical gradient;establishment of localization;hydrogen transport;ion transmembrane transport;ion transport;membrane invagination;membrane organization;mon…	active transmembrane transporter activity;ATPase activity;ATPase activity, coupled;ATPase activity, coupled to movement of substances;ATPase activity, coupled to transmembrane movement of ions;ATPase activity, coupled to transmembrane movement of substances;catalytic activity;cation transmembrane transporter activity;cation-transporting ATPase activity;hydrogen ion transmembrane transporter activ…	cell part;cytoplasmic part;extracellular membrane-bounded organelle;extracellular organelle;extracellular region part;extracellular vesicular exosome;intracellular organelle part;intracellular part;lysosomal membrane;macromolecular complex;membrane;membrane part;membrane-bounded organelle;membrane-bounded vesicle;organelle;organelle membrane;organelle part;protein complex;proton-transporting two-…	Epithelial cell signaling in Helicobacter pylori infection;ko05152;Lysosome;Oxidative phosphorylation;Phagosome;Rheumatoid arthritis;Vibrio cholerae infection	5	6	5	13.3199	13.8147	14.5895	13.2208	13.7483	14.8485	0.00831169	0.0143763	0.0739099	0.343154	2.41095	1.40913	1.71095
EOGT_MOUSE	Q8BYW9	EGF domain-specific O-linked N-acetylglucosamine transferase	Eogt	carbohydrate metabolic process;cellular carbohydrate metabolic process;cellular macromolecule metabolic process;cellular metabolic process;cellular process;cellular protein metabolic process;glycosylation;macromolecule glycosylation;macromolecule metabolic process;macromolecule modification;metabolic process;primary metabolic process;protein glycosylation;protein metabolic process;protein modific…	acetylglucosaminyltransferase activity;catalytic activity;protein N-acetylglucosaminyltransferase activity;transferase activity;transferase activity, transferring glycosyl groups;transferase activity, transferring hexosyl groups;UDP-glycosyltransferase activity	cell part;cytoplasmic part;endoplasmic reticulum lumen;endoplasmic reticulum part;intracellular organelle lumen;intracellular organelle part;intracellular part;membrane-enclosed lumen;organelle lumen;organelle part		0	5	5	NaN	11.9718	11.6937	NaN	12.0403	11.6311	0.0083234	0.00432558	0.0398061	0.90596	—	—	0.824676
N4BP1_MOUSE	Q6A037	NEDD4-binding protein 1	N4bp1	biological regulation;cellular process;cellular response to abiotic stimulus;cellular response to light stimulus;cellular response to radiation;cellular response to stimulus;cellular response to UV;negative regulation of biological process;negative regulation of catabolic process;negative regulation of cellular catabolic process;negative regulation of cellular metabolic process;negative regulatio…	binding;nucleic acid binding;RNA binding	cell part;intracellular membrane-bounded organelle;intracellular non-membrane-bounded organelle;intracellular organelle;intracellular organelle part;intracellular part;membrane-bounded organelle;non-membrane-bounded organelle;nuclear body;nuclear part;nucleolus;nucleoplasm part;nucleus;organelle;organelle part;PML body		0	2	5	NaN	13.3473	13.0773	NaN	13.3473	13.2677	0.00835897	0.00281818	0.205292	0.202421	—	—	0.82932
PLGT2_MOUSE	Q9JHP7	Protein O-glucosyltransferase 2	Poglut2			cell part;cytoplasmic part;endoplasmic reticulum lumen;endoplasmic reticulum part;intracellular organelle lumen;intracellular organelle part;intracellular part;membrane-enclosed lumen;organelle lumen;organelle part		0	0	3	NaN	NaN	12.0588	NaN	NaN	11.8834	0.00838983	0.0180048	0.810773	0.13741	—	—	—
MMAC_MOUSE	Q9CZD0	Methylmalonic aciduria and homocystinuria type C protein homolog	Mmachc	biosynthetic process;cellular biosynthetic process;cellular metabolic process;cellular nitrogen compound biosynthetic process;cellular nitrogen compound metabolic process;cellular process;cobalamin biosynthetic process;cobalamin metabolic process;cofactor biosynthetic process;cofactor metabolic process;heterocycle biosynthetic process;heterocycle metabolic process;metabolic process;nitrogen compo…	binding;cobalamin binding;tetrapyrrole binding;vitamin binding	cell part;cytoplasmic part;intracellular membrane-bounded organelle;intracellular organelle;intracellular part;membrane-bounded organelle;mitochondrion;organelle	Vitamin digestion and absorption	0	3	5	NaN	11.3645	12.1329	NaN	11.3352	12.1105	0.00840506	0.00443902	0.382249	0.144727	—	—	1.70338
TTC25_MOUSE	Q9D4B2	Tetratricopeptide repeat protein 25	Ttc25			cell part;cytoplasm;intracellular part		0	3	5	NaN	11.7108	11.8457	NaN	11.8825	12.1184	0.00842017	0.00520301	0.0596105	0.468715	—	—	1.09802
KLDC2_MOUSE	Q4G5Y1	Kelch domain-containing protein 2	Klhdc2			cell part;intracellular membrane-bounded organelle;intracellular organelle;intracellular part;membrane-bounded organelle;nucleus;organelle		0	4	5	NaN	11.5714	11.906	NaN	11.6328	11.9956	0.0085523	0.00356522	0.101942	0.391699	—	—	1.26103
PIR_MOUSE	Q9D711	Pirin	Pir	biological regulation;biosynthetic process;cell differentiation;cellular biosynthetic process;cellular developmental process;cellular macromolecule biosynthetic process;cellular macromolecule metabolic process;cellular metabolic process;cellular nitrogen compound metabolic process;cellular process;developmental process;leukocyte differentiation;macromolecule biosynthetic process;macromolecule met…	binding;catalytic activity;cation binding;dioxygenase activity;ion binding;metal ion binding;oxidoreductase activity;oxidoreductase activity, acting on single donors with incorporation of molecular oxygen;oxidoreductase activity, acting on single donors with incorporation of molecular oxygen, incorporation of two atoms of oxygen;protein binding transcription factor activity;quercetin 2,3-dioxygen…	cell part;cytoplasm;intracellular membrane-bounded organelle;intracellular organelle;intracellular part;membrane-bounded organelle;nucleus;organelle		5	6	5	13.1253	13.7309	14.042	13.1057	13.6813	14.0702	0.0091	0.00658937	0.0569677	0.667621	1.88779	1.52161	1.24065
HAGHL_MOUSE	Q9DB32	Hydroxyacylglutathione hydrolase-like protein	Haghl	amine biosynthetic process;amine metabolic process;biosynthetic process;carboxylic acid biosynthetic process;carboxylic acid metabolic process;cellular amine metabolic process;cellular amino acid biosynthetic process;cellular amino acid metabolic process;cellular biosynthetic process;cellular ketone metabolic process;cellular metabolic process;cellular modified amino acid biosynthetic process;cel…	binding;catalytic activity;cation binding;hydrolase activity;hydrolase activity, acting on ester bonds;hydroxyacylglutathione hydrolase activity;ion binding;metal ion binding;thiolester hydrolase activity;transition metal ion binding;zinc ion binding		Pyruvate metabolism	0	0	3	NaN	NaN	13.4457	NaN	NaN	13.5487	0.00919502	0.0193036	0.582535	0.189617	—	—	—
NMNA1_MOUSE	Q9EPA7	Nicotinamide/nicotinic acid mononucleotide adenylyltransferase 1	Nmnat1	biosynthetic process;cellular biosynthetic process;cellular metabolic process;cellular nitrogen compound biosynthetic process;cellular nitrogen compound metabolic process;cellular process;coenzyme biosynthetic process;coenzyme metabolic process;cofactor biosynthetic process;cofactor metabolic process;heterocycle biosynthetic process;heterocycle metabolic process;metabolic process;NAD biosynthetic…	adenyl nucleotide binding;adenyl ribonucleotide binding;adenylyltransferase activity;ATP binding;binding;catalytic activity;nicotinamide-nucleotide adenylyltransferase activity;nicotinate-nucleotide adenylyltransferase activity;nucleotide binding;nucleotidyltransferase activity;purine nucleotide binding;purine ribonucleoside triphosphate binding;purine ribonucleotide binding;ribonucleotide bindin…	cell part;intracellular membrane-bounded organelle;intracellular organelle;intracellular part;membrane-bounded organelle;nucleus;organelle	Nicotinate and nicotinamide metabolism	3	6	5	12.5128	13.2981	14.2229	12.4339	13.3187	14.2931	0.00923967	0.0207709	0.102708	0.0690526	3.27184	1.72345	1.89842
OPLA_MOUSE	Q8K010	5-oxoprolinase	Oplah	amine metabolic process;carboxylic acid metabolic process;cellular amine metabolic process;cellular amino acid metabolic process;cellular ketone metabolic process;cellular metabolic process;cellular modified amino acid metabolic process;cellular nitrogen compound metabolic process;cellular process;glutathione metabolic process;metabolic process;nitrogen compound metabolic process;organic acid met…	5-oxoprolinase (ATP-hydrolyzing) activity;adenyl nucleotide binding;adenyl ribonucleotide binding;ATP binding;binding;catalytic activity;hydrolase activity;hydrolase activity, acting on carbon-nitrogen (but not peptide) bonds;hydrolase activity, acting on carbon-nitrogen (but not peptide) bonds, in cyclic amides;nucleotide binding;purine nucleotide binding;purine ribonucleoside triphosphate bindi…		Glutathione metabolism	5	6	5	15.5573	15.3867	14.9191	15.5453	15.3786	14.9457	0.0092898	0.0174545	0.508795	0.129351	0.642514	0.888473	0.723167
ANKR9_MOUSE	Q8BH83	Ankyrin repeat domain-containing protein 9	Ankrd9	biological regulation;negative regulation of apoptosis;negative regulation of biological process;negative regulation of cell death;negative regulation of cellular process;negative regulation of programmed cell death;regulation of apoptosis;regulation of biological process;regulation of cell death;regulation of cellular process;regulation of programmed cell death	catalytic activity;hydrolase activity			0	0	4	NaN	NaN	12.4402	NaN	NaN	12.6582	0.00932787	0.0169561	0.158818	0.21653	—	—	—
NMI_MOUSE	O35309	N-myc-interactor	Nmi	biological regulation;negative regulation of biological process;negative regulation of biosynthetic process;negative regulation of cellular biosynthetic process;negative regulation of cellular metabolic process;negative regulation of cellular process;negative regulation of cytokine biosynthetic process;negative regulation of cytokine production;negative regulation of defense response;negative reg…		cell part;cytoplasm;intracellular organelle part;intracellular part;nuclear part;nucleoplasm;organelle part		5	6	5	13.3269	12.397	12.4453	13.3248	12.4728	12.2981	0.00933333	0.01628	0.0315398	0.970266	0.542765	0.524895	1.03405
GOSR2_MOUSE	O35166	Golgi SNAP receptor complex member 2	Gosr2	cellular component organization;cellular component organization at cellular level;cellular component organization or biogenesis;cellular component organization or biogenesis at cellular level;cellular membrane fusion;cellular membrane organization;cellular process;endosome transport;ER to Golgi vesicle-mediated transport;establishment of localization;establishment of localization in cell;establis…	binding;protein binding;SNAP receptor activity;SNARE binding	cell part;coated vesicle membrane;cytoplasmic part;cytoplasmic vesicle membrane;cytoplasmic vesicle part;endoplasmic reticulum membrane;endoplasmic reticulum part;endosomal part;endosome membrane;ER to Golgi transport vesicle membrane;Golgi apparatus;Golgi apparatus part;Golgi membrane;integral to membrane;intracellular membrane-bounded organelle;intracellular organelle;intracellular organelle pa…	SNARE interactions in vesicular transport	0	2	5	NaN	13.1047	13.3858	NaN	13.1047	13.436	0.00944715	0.00466667	0.486679	0.137	—	—	1.21512
TM160_MOUSE	Q9D938	Transmembrane protein 160	Tmem160			cell part;cytoplasmic part;integral to membrane;intracellular membrane-bounded organelle;intracellular organelle;intracellular part;intrinsic to membrane;membrane part;membrane-bounded organelle;mitochondrion;organelle		4	4	0	13.0228	12.5107	NaN	13.079	12.5138	NaN	0.00987854	0.00652736	0.395356	0.115438	—	0.701201	—
NU1M_MOUSE	P03888	NADH-ubiquinone oxidoreductase chain 1	Mtnd1		catalytic activity;NADH dehydrogenase (quinone) activity;NADH dehydrogenase (ubiquinone) activity;NADH dehydrogenase activity;oxidoreductase activity;oxidoreductase activity, acting on NADH or NADPH;oxidoreductase activity, acting on NADH or NADPH, quinone or similar compound as acceptor	cell part;cytoplasmic part;integral to membrane;intracellular membrane-bounded organelle;intracellular organelle;intracellular organelle part;intracellular part;intrinsic to membrane;macromolecular complex;membrane part;membrane-bounded organelle;mitochondrial membrane part;mitochondrial part;mitochondrial respiratory chain complex I;mitochondrion;NADH dehydrogenase complex;organelle;organelle pa…	Oxidative phosphorylation;Parkinson's disease	5	6	5	16.7316	15.864	15.137	16.65	15.7292	15.2609	0.00995161	0.00803053	0.059	0.479274	0.331114	0.548058	0.604159
UAP1L_MOUSE	Q3TW96	UDP-N-acetylhexosamine pyrophosphorylase-like protein 1	Uap1l1		catalytic activity;nucleotidyltransferase activity;transferase activity;transferase activity, transferring phosphorus-containing groups;uridylyltransferase activity		Amino sugar and nucleotide sugar metabolism	5	6	5	14.4879	15.2793	15.3111	14.2721	15.2935	15.2842	0.00999197	0.0222661	0.0522557	0.970254	1.76933	1.73075	1.02229
DNSL1_MOUSE	Q9D7J6	Deoxyribonuclease-1-like 1	Dnase1l1	catabolic process;cellular catabolic process;cellular macromolecule catabolic process;cellular macromolecule metabolic process;cellular metabolic process;cellular nitrogen compound metabolic process;cellular process;DNA catabolic process;DNA catabolic process, endonucleolytic;DNA metabolic process;macromolecule catabolic process;macromolecule metabolic process;metabolic process;nitrogen compound …	catalytic activity;deoxyribonuclease activity;endodeoxyribonuclease activity;endodeoxyribonuclease activity, producing 5'-phosphomonoesters;endonuclease activity;endonuclease activity, active with either ribo- or deoxyribonucleic acids and producing 5'-phosphomonoesters;hydrolase activity;hydrolase activity, acting on ester bonds;nuclease activity	cell part;cytoplasmic part;endoplasmic reticulum;extracellular membrane-bounded organelle;extracellular organelle;extracellular region part;extracellular vesicular exosome;intracellular membrane-bounded organelle;intracellular organelle;intracellular part;membrane-bounded organelle;membrane-bounded vesicle;nucleus;organelle;vesicle		5	6	5	12.4525	13.4096	13.9127	12.1782	13.4633	13.8989	0.01032	0.0167237	0.104273	0.347466	2.75147	1.9414	1.41726
WDR59_MOUSE	Q8C0M0	GATOR complex protein WDR59	Wdr59					0	3	5	NaN	11.9074	11.9659	NaN	11.9671	12.1007	0.0107251	0.00443243	0.123354	0.36551	—	—	1.04138
GMFB_MOUSE	Q9CQI3	Glia maturation factor beta	Gmfb	behavior;biological regulation;cognition;learning;learning or memory;locomotory behavior;multicellular organismal process;negative regulation of actin nucleation;negative regulation of Arp2/3 complex-mediated actin nucleation;negative regulation of biological process;negative regulation of cellular component organization;negative regulation of cellular process;negative regulation of cytoskeleton …		cell part;intracellular		5	6	5	14.0969	14.8508	14.6377	14.0618	14.7703	14.5273	0.010751	0.025442	0.0270968	0.760587	1.45478	1.68635	0.862682
CDC5L_MOUSE	Q6A068	Cell division cycle 5-like protein	Cdc5l	biological regulation;biosynthetic process;cellular biosynthetic process;cellular macromolecule biosynthetic process;cellular macromolecule metabolic process;cellular metabolic process;cellular nitrogen compound metabolic process;cellular process;cellular response to stimulus;cellular response to stress;DNA metabolic process;DNA repair;intracellular signal transduction;macromolecule biosynthetic …	binding;chromatin binding;DNA binding;nucleic acid binding;protein binding;protein domain specific binding;WD40-repeat domain binding	catalytic step 2 spliceosome;cell part;chromosomal part;cytoplasm;DNA replication factor A complex;intracellular membrane-bounded organelle;intracellular non-membrane-bounded organelle;intracellular organelle;intracellular organelle part;intracellular part;macromolecular complex;membrane;membrane-bounded organelle;non-membrane-bounded organelle;nuclear body;nuclear chromosome part;nuclear part;nu…	Spliceosome	5	6	5	12.5502	13.3636	13.9697	12.4233	13.4644	14.152	0.0107619	0.005825	0.0909474	0.41326	2.67493	1.75735	1.52214
CDC73_MOUSE	Q8JZM7	Parafibromin	Cdc73	biological regulation;biosynthetic process;cell cycle;cell fate commitment;cell fate commitment involved in formation of primary germ layers;cell surface receptor linked signaling pathway;cellular biosynthetic process;cellular component organization;cellular component organization at cellular level;cellular component organization or biogenesis;cellular component organization or biogenesis at cell…	basal RNA polymerase II transcription machinery binding;basal transcription machinery binding;binding;enzyme binding;protein binding;RNA polymerase binding;RNA polymerase core enzyme binding;RNA polymerase II core binding	Cdc73/Paf1 complex;cell part;intracellular membrane-bounded organelle;intracellular organelle;intracellular organelle part;intracellular part;macromolecular complex;membrane-bounded organelle;nuclear part;nucleoplasm part;nucleus;organelle;organelle part;protein complex;transcription elongation factor complex		5	6	5	11.6937	11.7142	12.3739	11.5931	11.6709	12.385	0.0113488	0.00985016	0.951838	0.100483	1.60236	1.01431	1.57975
DCXR_MOUSE	Q91X52	L-xylulose reductase	Dcxr	alcohol metabolic process;carbohydrate metabolic process;cellular carbohydrate metabolic process;cellular component assembly;cellular component organization;cellular component organization or biogenesis;cellular metabolic process;cellular nitrogen compound metabolic process;cellular process;coenzyme metabolic process;cofactor metabolic process;D-xylose metabolic process;glucose metabolic process;…	catalytic activity;L-xylulose reductase (NADP+) activity;oxidoreductase activity;oxidoreductase activity, acting on CH-OH group of donors;oxidoreductase activity, acting on NADH or NADPH;oxidoreductase activity, acting on NADH or NADPH, quinone or similar compound as acceptor;oxidoreductase activity, acting on the CH-OH group of donors, NAD or NADP as acceptor	apical plasma membrane;brush border;cell part;cell projection;cytoplasmic microtubule;cytoplasmic part;cytoskeletal part;extracellular membrane-bounded organelle;extracellular organelle;extracellular region part;extracellular vesicular exosome;intracellular membrane-bounded organelle;intracellular organelle;intracellular organelle part;intracellular part;macromolecular complex;membrane part;membr…	Pentose and glucuronate interconversions	5	6	5	12.8797	14.0696	14.2801	13.1759	14.0476	14.404	0.0113906	0.0193675	0.073737	0.807586	2.63975	2.28137	1.15709
PLIN2_MOUSE	P43883	Perilipin-2	Plin2	carboxylic acid transport;establishment of localization;fatty acid transport;lipid localization;lipid storage;lipid transport;localization;long-chain fatty acid transport;macromolecule localization;monocarboxylic acid transport;organic acid transport;organic substance transport;response to chemical stimulus;response to drug;response to organic cyclic compound;response to organic substance;respons…		cell part;cytoplasm;cytoplasmic part;cytosol;intracellular membrane-bounded organelle;intracellular organelle;intracellular part;lipid particle;membrane;membrane-bounded organelle;nucleus;organelle;plasma membrane		5	6	2	12.3581	12.4528	11.9756	12.31	12.4155	11.9756	0.011393	0.0358961	0.731368	0.207089	0.767107	1.06784	0.71837
CETN2_MOUSE	Q9R1K9	Centrin-2	Cetn2	biological regulation;cell cycle phase;cell cycle process;cell division;cellular component organization;cellular component organization at cellular level;cellular component organization or biogenesis;cellular component organization or biogenesis at cellular level;cellular macromolecule metabolic process;cellular metabolic process;cellular nitrogen compound metabolic process;cellular process;cellu…	binding;calcium ion binding;cation binding;cytoskeletal protein binding;G-protein beta/gamma-subunit complex binding;heterotrimeric G-protein binding;ion binding;metal ion binding;microtubule binding;protein binding;protein complex binding;tubulin binding	cell part;cell projection;centriole;centrosome;cilium;cytoplasmic part;cytoskeletal part;intracellular;intracellular non-membrane-bounded organelle;intracellular organelle;intracellular organelle part;intracellular part;macromolecular complex;microtubule organizing center;microtubule organizing center part;non-membrane-bounded organelle;nonmotile primary cilium;nuclear part;nucleotide-excision re…	Nucleotide excision repair	1	6	1	13.2623	13.2259	13.1125	13.2623	13.2967	13.1125	0.0114196	0.622594	0.0392318	0.117333	0.901375	0.975085	0.924407
ORC4_MOUSE	O88708	Origin recognition complex subunit 4	Orc4	biosynthetic process;cellular biosynthetic process;cellular macromolecule biosynthetic process;cellular macromolecule metabolic process;cellular metabolic process;cellular nitrogen compound metabolic process;cellular process;DNA metabolic process;DNA replication;DNA-dependent DNA replication initiation;macromolecule biosynthetic process;macromolecule metabolic process;metabolic process;nitrogen c…	adenyl nucleotide binding;adenyl ribonucleotide binding;ATP binding;binding;DNA binding;DNA replication origin binding;nucleic acid binding;nucleotide binding;purine nucleotide binding;purine ribonucleoside triphosphate binding;purine ribonucleotide binding;ribonucleotide binding;sequence-specific DNA binding	actin cytoskeleton;cell part;chromosomal part;cytoplasm;cytoskeleton;intracellular membrane-bounded organelle;intracellular non-membrane-bounded organelle;intracellular organelle;intracellular organelle part;intracellular part;macromolecular complex;membrane-bounded organelle;non-membrane-bounded organelle;nuclear chromosome part;nuclear origin of replication recognition complex;nuclear part;nucl…	Cell cycle;Cell cycle - yeast;Meiosis - yeast	1	6	5	13.7839	12.5412	13.5794	13.7839	12.2422	13.6195	0.011444	0.0182005	0.116917	0.168985	0.867839	0.422581	2.05366
EXOS6_MOUSE	Q8BTW3	Exosome complex component MTR3	Exosc6	B cell activation;B cell activation involved in immune response;biological regulation;cell activation;cell activation involved in immune response;cellular macromolecule metabolic process;cellular metabolic process;cellular nitrogen compound metabolic process;cellular process;DNA deamination;DNA metabolic process;DNA modification;DNA recombination;immune effector process;immune system process;isot…		cell part;cytoplasm;exosome (RNase complex);intracellular non-membrane-bounded organelle;intracellular organelle;intracellular organelle part;intracellular part;macromolecular complex;non-membrane-bounded organelle;nuclear part;nucleolus;organelle;organelle part;protein complex	RNA degradation	0	1	4	NaN	11.8727	12.4024	NaN	11.8727	12.3582	0.0114488	0.00754622	0.474384	0.131783	—	—	1.44363
LAMP2_MOUSE	P17047	Lysosome-associated membrane glycoprotein 2	Lamp2	biological regulation;posttranscriptional regulation of gene expression;protein stabilization;regulation of biological process;regulation of biological quality;regulation of gene expression;regulation of macromolecule metabolic process;regulation of metabolic process;regulation of protein stability	binding;enzyme binding;protein binding;protein domain specific binding	cell part;cytoplasmic part;cytoplasmic vesicle membrane;cytoplasmic vesicle part;endocytic vesicle membrane;endosomal part;endosome;endosome membrane;extracellular membrane-bounded organelle;extracellular organelle;extracellular region part;extracellular vesicular exosome;integral to membrane;intracellular membrane-bounded organelle;intracellular organelle;intracellular organelle part;intracellul…	ko05152;Lysosome;Phagosome	5	6	5	16.0618	16.71	16.7969	16.0882	16.6537	16.8203	0.0115538	0.00675472	0.0460652	0.919876	1.66451	1.56721	1.06209
MYDGF_MOUSE	Q9CPT4	Myeloid-derived growth factor	Mydgf	anatomical structure formation involved in morphogenesis;angiogenesis;apoptosis;biological regulation;cell death;cellular process;cellular response to antibiotic;cellular response to brefeldin A;cellular response to chemical stimulus;cellular response to stimulus;death;developmental process;negative regulation of apoptosis;negative regulation of biological process;negative regulation of cell deat…		cell part;cytoplasmic part;endoplasmic reticulum-Golgi intermediate compartment;extracellular membrane-bounded organelle;extracellular organelle;extracellular region;extracellular region part;extracellular space;extracellular vesicular exosome;intracellular membrane-bounded organelle;intracellular organelle;intracellular part;membrane-bounded organelle;membrane-bounded vesicle;organelle;vesicle		4	0	1	13.5086	NaN	13.191	13.5196	NaN	13.191	0.0116489	0.0298941	0.0284112	0.813442	0.802404	—	—
CWC22_MOUSE	Q8C5N3	Pre-mRNA-splicing factor CWC22 homolog	Cwc22	cellular macromolecule metabolic process;cellular metabolic process;cellular nitrogen compound metabolic process;cellular process;macromolecule metabolic process;metabolic process;mRNA metabolic process;mRNA processing;nitrogen compound metabolic process;nucleic acid metabolic process;nucleobase-containing compound metabolic process;primary metabolic process;RNA metabolic process;RNA processing;R…	binding;nucleic acid binding;RNA binding	catalytic step 2 spliceosome;cell part;cytoplasm;cytoplasmic part;Golgi apparatus;intracellular membrane-bounded organelle;intracellular organelle;intracellular organelle part;intracellular part;macromolecular complex;membrane-bounded organelle;nuclear body;nuclear part;nuclear speck;nucleoplasm;nucleoplasm part;organelle;organelle part;ribonucleoprotein complex;spliceosomal complex		0	0	3	NaN	NaN	11.6152	NaN	NaN	11.7446	0.0116935	0.069444	0.0946298	0.13475	—	—	—
OSBP1_MOUSE	Q3B7Z2	Oxysterol-binding protein 1	Osbp	establishment of localization;lipid transport;organic substance transport;transport	binding;lipid binding;protein binding;protein domain specific binding	cell junction;cell part;cytoplasm;cytoplasmic part;Golgi apparatus;Golgi apparatus part;Golgi membrane;intracellular membrane-bounded organelle;intracellular non-membrane-bounded organelle;intracellular organelle;intracellular organelle part;intracellular part;membrane;membrane-bounded organelle;non-membrane-bounded organelle;nuclear part;nucleolus;nucleoplasm;nucleus;organelle;organelle membrane…		5	6	5	14.8519	14.7398	14.3568	14.87	14.7408	14.3869	0.0117871	0.0242034	0.501487	0.31098	0.709512	0.92524	0.766841
AEDO_MOUSE	Q6PDY2	2-aminoethanethiol dioxygenase	Ado		binding;catalytic activity;cation binding;cysteamine dioxygenase activity;dioxygenase activity;ion binding;metal ion binding;oxidoreductase activity;oxidoreductase activity, acting on single donors with incorporation of molecular oxygen;oxidoreductase activity, acting on single donors with incorporation of molecular oxygen, incorporation of two atoms of oxygen	cell part;cytoplasmic part;intracellular membrane-bounded organelle;intracellular organelle;intracellular part;membrane-bounded organelle;mitochondrion;organelle	Taurine and hypotaurine metabolism	5	6	5	13.2877	13.8295	14.0243	13.29	13.8018	13.9755	0.0119091	0.00682243	0.0718217	0.765491	1.66624	1.45579	1.14457
CRYM_MOUSE	O54983	Ketimine reductase mu-crystallin	Crym	alcohol metabolic process;amine metabolic process;amine transport;amino acid transport;benzene-containing compound metabolic process;biological regulation;carboxylic acid metabolic process;carboxylic acid transport;cellular amine metabolic process;cellular amino acid metabolic process;cellular aromatic compound metabolic process;cellular ketone metabolic process;cellular metabolic process;cellula…	binding;catalytic activity;coenzyme binding;cofactor binding;hormone binding;identical protein binding;NADP binding;nucleotide binding;oxidoreductase activity;oxidoreductase activity, acting on the CH-NH group of donors;oxidoreductase activity, acting on the CH-NH group of donors, NAD or NADP as acceptor;protein binding;protein binding transcription factor activity;protein dimerization activity;p…	cell part;cytoplasm;cytoplasmic part;extracellular membrane-bounded organelle;extracellular organelle;extracellular region part;extracellular vesicular exosome;intracellular membrane-bounded organelle;intracellular organelle;intracellular part;membrane-bounded organelle;membrane-bounded vesicle;mitochondrion;nucleus;organelle;vesicle		5	6	5	12.6732	13.3634	13.4112	12.5944	13.4062	13.3929	0.0120752	0.00976712	0.0350606	0.967256	1.66786	1.61351	1.03369
ELN_MOUSE	P54320	Elastin	Eln	actin cytoskeleton organization;actin filament bundle assembly;actin filament organization;actin filament-based process;anatomical structure development;biological regulation;blood vessel remodeling;cellular component assembly;cellular component assembly at cellular level;cellular component organization;cellular component organization at cellular level;cellular component organization or biogenesi…	binding;extracellular matrix binding;extracellular matrix constituent conferring elasticity;extracellular matrix structural constituent;structural molecule activity	cell part;cytoplasmic part;elastic fiber;extracellular matrix;extracellular matrix part;extracellular region part;intracellular membrane-bounded organelle;intracellular organelle;intracellular part;membrane-bounded organelle;mitochondrion;organelle;proteinaceous extracellular matrix	Protein digestion and absorption	5	2	5	14.0601	13.1909	13.2908	14.0794	13.1909	13.5714	0.0120906	0.275758	0.0287238	0.151761	0.586702	0.54745	1.0717
PSB1_MOUSE	O09061	Proteasome subunit beta type-1	Psmb1	catabolic process;cellular catabolic process;cellular macromolecule catabolic process;cellular macromolecule metabolic process;cellular metabolic process;cellular process;macromolecule catabolic process;macromolecule metabolic process;metabolic process;modification-dependent macromolecule catabolic process;modification-dependent protein catabolic process;primary metabolic process;proteasomal prot…	catalytic activity;endopeptidase activity;hydrolase activity;peptidase activity;peptidase activity, acting on L-amino acid peptides;threonine-type endopeptidase activity;threonine-type peptidase activity	cell part;cytoplasm;cytoplasmic part;cytosol;extracellular membrane-bounded organelle;extracellular organelle;extracellular region part;extracellular vesicular exosome;intracellular membrane-bounded organelle;intracellular organelle;intracellular part;macromolecular complex;membrane-bounded organelle;membrane-bounded vesicle;nucleus;organelle;proteasome complex;proteasome core complex;protein com…	Proteasome	5	6	5	16.147	16.4883	16.9006	16.1944	16.482	16.8267	0.0122547	0.0070393	0.167929	0.368698	1.68599	1.2669	1.33081
FEZ2_MOUSE	Q6TYB5	Fasciculation and elongation protein zeta-2	Fez2					5	6	5	12.8231	13.4068	13.5982	12.8247	13.3944	13.4558	0.0125373	0.0235258	0.0332381	0.824171	1.71131	1.49869	1.14187
NCAM1_MOUSE	P13595	Neural cell adhesion molecule 1	Ncam1	biological adhesion;biological regulation;cell adhesion;cell projection organization;cell surface receptor linked signaling pathway;cell-cell adhesion;cellular component organization;cellular component organization at cellular level;cellular component organization or biogenesis;cellular component organization or biogenesis at cellular level;cellular process;cellular response to stimulus;homotypic…	binding;carbohydrate binding;glycosaminoglycan binding;heparin binding;identical protein binding;pattern binding;polysaccharide binding;protein binding	anchored to membrane;axon;cell body;cell junction;cell part;cell projection;cell projection part;cell surface;cell-cell junction;external side of plasma membrane;extracellular membrane-bounded organelle;extracellular organelle;extracellular region part;extracellular vesicular exosome;growth cone;integral to membrane;intrinsic to membrane;membrane;membrane part;membrane-bounded organelle;membrane-…	Cell adhesion molecules (CAMs);Prion diseases	5	6	5	13.4865	14.3409	14.6399	13.6329	14.3695	14.6442	0.0125799	0.0102508	0.0698194	0.703405	2.22437	1.80801	1.23029
CQ10B_MOUSE	Q3THF9	Coenzyme Q-binding protein COQ10 homolog B, mitochondrial	Coq10b			cell part;cytoplasmic part;intracellular membrane-bounded organelle;intracellular organelle;intracellular organelle part;intracellular part;membrane;membrane-bounded organelle;mitochondrial inner membrane;mitochondrial membrane;mitochondrial part;mitochondrion;organelle;organelle inner membrane;organelle membrane;organelle part		1	5	5	14.4478	15.0916	14.9661	14.4478	14.9445	14.8885	0.0127737	0.00988852	0.0474537	0.803269	1.43227	1.56244	0.916686
PON3_MOUSE	Q62087	Serum paraoxonase/lactonase 3	Pon3	aromatic compound catabolic process;biological regulation;carboxylic acid catabolic process;carboxylic acid metabolic process;catabolic process;cellular aromatic compound metabolic process;cellular catabolic process;cellular ketone metabolic process;cellular metabolic process;cellular process;coumarin catabolic process;coumarin metabolic process;heterocycle catabolic process;heterocycle metabolic…	3,4-dihydrocoumarin hydrolase activity;aryldialkylphosphatase activity;arylesterase activity;binding;carboxylic ester hydrolase activity;catalytic activity;cation binding;dihydrocoumarin hydrolase activity;hydrolase activity;hydrolase activity, acting on ester bonds;identical protein binding;ion binding;metal ion binding;phosphatase activity;phosphoric ester hydrolase activity;protein binding;pro…	cell part;extracellular membrane-bounded organelle;extracellular organelle;extracellular region part;extracellular space;extracellular vesicular exosome;intracellular membrane-bounded organelle;intracellular organelle;intracellular part;membrane-bounded organelle;membrane-bounded vesicle;organelle;vesicle	Aminobenzoate degradation;Bisphenol degradation	5	6	5	15.185	14.827	14.0553	15.3445	14.8449	14.1666	0.0128	0.010293	0.381933	0.118457	0.457011	0.780245	0.585727
CK5P3_MOUSE	Q99LM2	CDK5 regulatory subunit-associated protein 3	Cdk5rap3	biological regulation;cell cycle checkpoint;cell cycle process;cell proliferation;cellular macromolecule metabolic process;cellular metabolic process;cellular process;cellular protein metabolic process;cellular response to stimulus;cellular response to stress;DNA damage checkpoint;DNA integrity checkpoint;G2/M transition checkpoint;G2/M transition DNA damage checkpoint;G2/M transition of mitotic …	binding;cyclin binding;enzyme binding;kinase binding;NF-kappaB binding;protein binding;protein kinase binding;transcription factor binding	cell part;centrosome;cytoplasm;cytoplasmic part;cytoskeletal part;endomembrane system;intracellular membrane-bounded organelle;intracellular non-membrane-bounded organelle;intracellular organelle;intracellular organelle part;intracellular part;macromolecular complex;membrane;membrane-bounded organelle;microtubule organizing center;non-membrane-bounded organelle;nucleus;organelle;organelle part;pr…		5	6	5	13.6736	13.9348	14.1873	13.6932	13.9578	14.1596	0.0128118	0.0115294	0.152539	0.513833	1.42771	1.19848	1.19127
NDUF2_MOUSE	Q59J78	NADH dehydrogenase [ubiquinone] 1 alpha subcomplex assembly factor 2	Ndufaf2	biological regulation;cellular metabolic process;cellular process;cellular respiration;electron transport chain;energy derivation by oxidation of organic compounds;generation of precursor metabolites and energy;metabolic process;negative regulation of biological process;negative regulation of cellular process;negative regulation of hormone secretion;negative regulation of insulin secretion;negati…	catalytic activity;NADH dehydrogenase (quinone) activity;NADH dehydrogenase (ubiquinone) activity;NADH dehydrogenase activity;oxidoreductase activity;oxidoreductase activity, acting on NADH or NADPH;oxidoreductase activity, acting on NADH or NADPH, quinone or similar compound as acceptor	cell part;cytoplasmic part;intracellular membrane-bounded organelle;intracellular organelle;intracellular part;membrane-bounded organelle;mitochondrion;organelle		5	6	5	15.2522	14.6539	14.1713	15.3286	14.5788	14.0057	0.0128205	0.0069009	0.0867941	0.485749	0.472734	0.660532	0.715687
MAGT1_MOUSE	Q9CQY5	Magnesium transporter protein 1	Magt1	biological regulation;cation transport;cell redox homeostasis;cellular homeostasis;cellular process;cognition;divalent inorganic cation transport;divalent metal ion transport;establishment of localization;homeostatic process;ion transport;magnesium ion transport;metal ion transport;multicellular organismal process;neurological system process;regulation of biological process;regulation of biologic…	cation transmembrane transporter activity;divalent inorganic cation transmembrane transporter activity;inorganic cation transmembrane transporter activity;ion transmembrane transporter activity;magnesium ion transmembrane transporter activity;metal ion transmembrane transporter activity;substrate-specific transmembrane transporter activity;substrate-specific transporter activity;transmembrane tra…	cell part;cytoplasmic part;endoplasmic reticulum part;integral to membrane;intracellular organelle part;intracellular part;intrinsic to membrane;macromolecular complex;membrane;membrane part;oligosaccharyltransferase complex;organelle part;plasma membrane;protein complex		4	1	0	12.6801	12.0338	NaN	12.6843	12.0338	NaN	0.0128444	0.0102783	0.0407059	0.911972	—	0.638917	—
FBXL3_MOUSE	Q8C4V4	F-box/LRR-repeat protein 3	Fbxl3	biological regulation;catabolic process;cellular catabolic process;cellular macromolecule catabolic process;cellular macromolecule metabolic process;cellular metabolic process;cellular process;cellular protein metabolic process;circadian rhythm;entrainment of circadian clock;entrainment of circadian clock by photoperiod;macromolecule catabolic process;macromolecule metabolic process;macromolecule…		cell part;cullin-RING ubiquitin ligase complex;cytoplasm;cytoplasmic part;cytosol;intracellular membrane-bounded organelle;intracellular organelle;intracellular organelle part;intracellular part;macromolecular complex;membrane-bounded organelle;nuclear part;nucleoplasm;nucleus;organelle;organelle part;protein complex;SCF ubiquitin ligase complex;ubiquitin ligase complex	Circadian rhythm - mammal	0	4	5	NaN	12.1345	12.4315	NaN	12.1495	12.5662	0.0128529	0.00461538	0.113633	0.436272	—	—	1.22859
ANC2_MOUSE	Q8BZQ7	Anaphase-promoting complex subunit 2	Anapc2	biological regulation;cell cycle phase;cell cycle process;cell division;cellular component organization;cellular component organization at cellular level;cellular component organization or biogenesis;cellular component organization or biogenesis at cellular level;cellular macromolecule metabolic process;cellular metabolic process;cellular process;cellular protein metabolic process;macromolecule m…		anaphase-promoting complex;cell part;cullin-RING ubiquitin ligase complex;intracellular organelle part;intracellular part;macromolecular complex;nuclear part;nuclear ubiquitin ligase complex;organelle part;protein complex;ubiquitin ligase complex	Cell cycle;Cell cycle - yeast;Meiosis - yeast;Oocyte meiosis;Progesterone-mediated oocyte maturation;Ubiquitin mediated proteolysis	2	6	5	11.6925	11.8054	12.3296	11.6925	11.9282	12.3254	0.013036	0.0255699	0.101444	0.285737	1.5552	1.0814	1.43814
LEG9_MOUSE	O08573	Galectin-9	Lgals9	biological adhesion;cell adhesion;cell-cell adhesion;cellular process;heterophilic cell-cell adhesion	binding;carbohydrate binding;galactoside binding;monosaccharide binding;sugar binding	cell part;cytoplasm;extracellular region;intracellular part		5	1	2	12.7315	12.1028	12.1132	12.7853	12.1028	12.1132	0.0130397	0.0289175	0.0170233	0.888319	0.651438	0.646759	1.00723
CTCF_MOUSE	Q61164	Transcriptional repressor CTCF	Ctcf	biological regulation;cellular component assembly;cellular component assembly at cellular level;cellular component organization;cellular component organization at cellular level;cellular component organization or biogenesis;cellular component organization or biogenesis at cellular level;cellular macromolecular complex subunit organization;cellular macromolecule metabolic process;cellular metaboli…	binding;cation binding;chromatin binding;chromatin DNA binding;chromatin insulator sequence binding;core promoter proximal region DNA binding;core promoter proximal region sequence-specific DNA binding;DNA binding;ion binding;metal ion binding;nucleic acid binding;nucleic acid binding transcription factor activity;regulatory region DNA binding;regulatory region nucleic acid binding;RNA polymerase…	cell part;chromosomal part;chromosome;chromosome, centromeric region;condensed chromosome;intracellular membrane-bounded organelle;intracellular non-membrane-bounded organelle;intracellular organelle;intracellular organelle part;intracellular part;membrane-bounded organelle;non-membrane-bounded organelle;nuclear part;nucleolus;nucleoplasm;nucleus;organelle;organelle part		1	5	5	12.8591	12.767	13.1365	12.8591	12.7197	13.145	0.013058	0.0110732	0.074209	0.565907	1.21201	0.938156	1.29191
KRT85_MOUSE	Q9Z2T6	Keratin, type II cuticular Hb5	Krt85		structural molecule activity	cell part;cytoskeletal part;intermediate filament;intracellular organelle part;intracellular part;keratin filament;macromolecular complex;organelle part;protein complex		5	3	0	13.9481	13.7803	NaN	14.5082	13.9621	NaN	0.0131183	0.00460759	0.0999446	0.454052	—	0.890199	—
DEOC_MOUSE	Q91YP3	Deoxyribose-phosphate aldolase	Dera	carbohydrate catabolic process;carbohydrate metabolic process;catabolic process;cellular catabolic process;cellular metabolic process;cellular nitrogen compound catabolic process;cellular nitrogen compound metabolic process;cellular process;deoxyribonucleoside catabolic process;deoxyribonucleoside metabolic process;deoxyribonucleotide catabolic process;deoxyribonucleotide metabolic process;deoxyr…	aldehyde-lyase activity;carbon-carbon lyase activity;catalytic activity;deoxyribose-phosphate aldolase activity;lyase activity	cell part;cytoplasm;extracellular membrane-bounded organelle;extracellular organelle;extracellular region part;extracellular vesicular exosome;intracellular membrane-bounded organelle;intracellular organelle;intracellular part;membrane-bounded organelle;membrane-bounded vesicle;nucleus;organelle;vesicle	Pentose phosphate pathway	5	6	5	12.2095	12.8431	13.2428	12.2252	12.9008	13.1714	0.0132143	0.00536774	0.0909908	0.562423	2.0467	1.55143	1.31923
G3UW82_MOUSE	G3UW82	Myosin-2	Myh2	actin filament-based process;actin-mediated cell contraction;cellular component organization;cellular component organization or biogenesis;cellular membrane organization;cellular process;membrane organization;multicellular organismal process;muscle contraction;muscle system process;plasma membrane organization;plasma membrane repair;response to activity;response to stimulus;system process	adenyl nucleotide binding;adenyl ribonucleotide binding;ATP binding;binding;catalytic activity;hydrolase activity;hydrolase activity, acting on acid anhydrides;hydrolase activity, acting on acid anhydrides, in phosphorus-containing anhydrides;motor activity;nucleoside-triphosphatase activity;nucleotide binding;purine nucleotide binding;purine ribonucleoside triphosphate binding;purine ribonucleot…	A band;actomyosin contractile ring;cell cortex part;cell division site part;cell junction;cell part;cell-cell junction;contractile fiber;contractile fiber part;contractile ring;cytoplasmic part;cytoskeletal part;Golgi apparatus;intracellular membrane-bounded organelle;intracellular non-membrane-bounded organelle;intracellular organelle;intracellular organelle part;intracellular part;macromolecula…	Tight junction;Viral myocarditis	5	6	5	21.7942	21.2545	20.9462	21.843	21.2205	20.8798	0.0134377	0.00756485	0.0797363	0.643712	0.555554	0.687914	0.807593
SQSTM_MOUSE	Q64337	Sequestosome-1	Sqstm1	apoptosis;autophagy;biological regulation;catabolic process;cell communication;cell death;cell differentiation;cellular catabolic process;cellular component assembly;cellular component organization;cellular component organization or biogenesis;cellular developmental process;cellular macromolecule catabolic process;cellular macromolecule metabolic process;cellular metabolic process;cellular proces…	binding;cation binding;enzyme binding;identical protein binding;ion binding;K63-linked polyubiquitin binding;kinase binding;metal ion binding;polyubiquitin binding;protein binding;protein binding transcription factor activity;protein domain specific binding;protein kinase binding;protein kinase C binding;SH2 domain binding;small conjugating protein binding;transcription cofactor activity;transcri…	aggresome;autophagic vacuole;cell part;cytoplasm;cytoplasmic mRNA processing body;cytoplasmic part;cytoplasmic vesicle;endoplasmic reticulum;endosome;extracellular membrane-bounded organelle;extracellular organelle;extracellular region part;extracellular vesicular exosome;inclusion body;intracellular membrane-bounded organelle;intracellular non-membrane-bounded organelle;intracellular organelle;i…	Osteoclast differentiation	5	6	5	14.5106	14.7824	15.3174	14.6022	14.8035	15.3839	0.0135461	0.00755	0.357754	0.206037	1.74933	1.20731	1.44894
MEMO1_MOUSE	Q91VH6	Protein MEMO1	Memo1	biological regulation;regulation of biological process;regulation of cellular process;regulation of microtubule-based process	binding;peptide binding	cell part;cytoplasmic part;cytosol;intracellular membrane-bounded organelle;intracellular organelle;intracellular part;membrane-bounded organelle;nucleus;organelle		5	6	5	15.1095	15.8667	15.9655	15.1858	15.7941	16.0513	0.0139929	0.00735931	0.044841	0.918759	1.81001	1.69021	1.07088
PSMF1_MOUSE	Q8BHL8	Proteasome inhibitor PI31 subunit	Psmf1	catabolic process;cellular catabolic process;cellular macromolecule catabolic process;cellular macromolecule metabolic process;cellular metabolic process;cellular process;macromolecule catabolic process;macromolecule metabolic process;metabolic process;modification-dependent macromolecule catabolic process;modification-dependent protein catabolic process;primary metabolic process;protein metaboli…	binding;proteasome binding;protein binding;protein complex binding	cell part;cytoplasm;cytoplasmic part;cytosol;endoplasmic reticulum;intracellular membrane-bounded organelle;intracellular organelle;intracellular part;macromolecular complex;membrane;membrane-bounded organelle;organelle;proteasome complex;protein complex	Proteasome	5	6	5	12.635	13.2116	13.4826	12.46	13.34	13.4819	0.0140282	0.0132135	0.0947395	0.6418	1.7995	1.49133	1.20664
SH24A_MOUSE	Q9D7V1	SH2 domain-containing protein 4A	Sh2d4a	biological regulation;negative regulation of catalytic activity;negative regulation of hydrolase activity;negative regulation of molecular function;negative regulation of phosphatase activity;regulation of biological process;regulation of catalytic activity;regulation of cellular metabolic process;regulation of cellular process;regulation of dephosphorylation;regulation of hydrolase activity;regu…	binding;enzyme binding;phosphatase binding;protein binding	cell part;cytoplasm;intracellular part		5	6	5	12.3232	12.4746	13.1468	12.3134	12.5106	13.1789	0.0141754	0.00976589	0.659092	0.135532	1.76982	1.11065	1.5935
ORC5_MOUSE	Q9WUV0	Origin recognition complex subunit 5	Orc5	biosynthetic process;cellular biosynthetic process;cellular macromolecule biosynthetic process;cellular macromolecule metabolic process;cellular metabolic process;cellular nitrogen compound metabolic process;cellular process;DNA metabolic process;DNA replication;macromolecule biosynthetic process;macromolecule metabolic process;metabolic process;nitrogen compound metabolic process;nucleic acid me…	adenyl nucleotide binding;adenyl ribonucleotide binding;ATP binding;binding;nucleotide binding;purine nucleotide binding;purine ribonucleoside triphosphate binding;purine ribonucleotide binding;ribonucleotide binding	cell part;chromosomal part;cytoplasm;intracellular membrane-bounded organelle;intracellular organelle;intracellular organelle part;intracellular part;macromolecular complex;membrane-bounded organelle;nuclear chromosome part;nuclear origin of replication recognition complex;nuclear part;nucleoplasm;nucleus;organelle;organelle part;origin recognition complex;protein complex	Cell cycle;Cell cycle - yeast;Meiosis - yeast	0	0	4	NaN	NaN	11.8149	NaN	NaN	11.7834	0.0141958	0.0209915	0.829675	0.171481	—	—	—
MFR1L_MOUSE	Q9CWE0	Mitochondrial fission regulator 1-like	Mtfr1l	aerobic respiration;cellular component organization;cellular component organization at cellular level;cellular component organization or biogenesis;cellular component organization or biogenesis at cellular level;cellular metabolic process;cellular process;cellular respiration;energy derivation by oxidation of organic compounds;generation of precursor metabolites and energy;metabolic process;mitoc…		cell part;cytoplasmic part;intracellular membrane-bounded organelle;intracellular organelle;intracellular part;membrane-bounded organelle;mitochondrion;organelle		5	6	5	12.5495	13.2693	13.4162	12.5346	13.2342	13.4103	0.0143415	0.00801493	0.0449592	0.873724	1.82349	1.64695	1.10719
SYNE2_MOUSE	Q6ZWQ0	Nesprin-2	Syne2	actin filament-based movement;actin filament-based process;ameboidal cell migration;biological regulation;cell migration;cell motility;cellular component movement;cellular component organization;cellular component organization at cellular level;cellular component organization or biogenesis;cellular component organization or biogenesis at cellular level;cellular localization;cellular macromolecule…	actin binding;binding;cytoskeletal protein binding;protein binding	adherens junction;aggresome;anchoring junction;cell junction;cell part;cell projection membrane;cell projection part;cell-substrate adherens junction;cell-substrate junction;contractile fiber part;cytoplasm;cytoplasmic part;cytoskeleton;endoplasmic reticulum;endoplasmic reticulum membrane;endoplasmic reticulum part;envelope;extracellular membrane-bounded organelle;extracellular organelle;extracel…		5	6	5	15.2301	13.5696	13.4767	15.6428	13.2654	13.5134	0.0143529	0.0159899	0.0469754	0.959349	0.296602	0.316329	0.937636
CRNL1_MOUSE	P63154	Crooked neck-like protein 1	Crnkl1	cellular component assembly;cellular component assembly at cellular level;cellular component organization;cellular component organization at cellular level;cellular component organization or biogenesis;cellular component organization or biogenesis at cellular level;cellular macromolecular complex assembly;cellular macromolecular complex subunit organization;cellular macromolecule metabolic proces…	binding;nucleic acid binding;RNA binding	catalytic step 2 spliceosome;cell part;intracellular organelle part;intracellular part;macromolecular complex;nuclear body;nuclear part;nuclear speck;nucleoplasm part;organelle part;ribonucleoprotein complex;spliceosomal complex	Spliceosome	5	6	5	11.9779	13.3178	14.0121	11.7803	13.417	14.0845	0.014375	0.00973196	0.0881253	0.510261	4.09596	2.53134	1.6181
MOES_MOUSE	P26041	Moesin	Msn	anatomical structure development;biological adhesion;biological regulation;cell adhesion;cell development;cell migration;cell motility;cell-cell adhesion;cellular component movement;cellular developmental process;cellular process;developmental process;endothelial cell development;epithelial cell development;establishment of endothelial barrier;immune system process;leukocyte cell-cell adhesion;le…	binding;cell adhesion molecule binding;double-stranded RNA binding;enzyme binding;kinase binding;nucleic acid binding;protein binding;protein kinase binding;receptor binding;RNA binding	adherens junction;anchoring junction;apical part of cell;apical plasma membrane;basolateral plasma membrane;blood microparticle;cell junction;cell part;cell periphery;cell projection;cell projection membrane;cell projection part;cell-substrate adherens junction;cell-substrate junction;cytoplasm;cytoskeleton;extracellular membrane-bounded organelle;extracellular organelle;extracellular region part…	Leukocyte transendothelial migration;Measles;Regulation of actin cytoskeleton	5	6	5	17.171	16.7397	16.5583	17.2775	16.7534	16.5945	0.0144828	0.0156211	0.095368	0.717235	0.653972	0.741593	0.881847
IFFO1_MOUSE	Q8BXL9	Intermediate filament family orphan 1	Iffo1					0	4	5	NaN	11.4149	11.614	NaN	11.5733	11.6003	0.0146936	0.00494545	0.117983	0.498841	—	—	1.14798
K1C19_MOUSE	P19001	Keratin, type I cytoskeletal 19	Krt19	actin cytoskeleton organization;actin filament-based process;actomyosin structure organization;cell differentiation;cell differentiation involved in embryonic placenta development;cellular component organization;cellular component organization at cellular level;cellular component organization or biogenesis;cellular component organization or biogenesis at cellular level;cellular developmental proc…	structural constituent of muscle;structural molecule activity	cell part;cell periphery;contractile fiber part;costamere;cytoplasmic part;cytoskeletal part;dystrophin-associated glycoprotein complex;extracellular membrane-bounded organelle;extracellular organelle;extracellular region part;extracellular vesicular exosome;intermediate filament;intracellular organelle part;intracellular part;macromolecular complex;membrane;membrane part;membrane-bounded organel…		5	4	2	14.704	13.2102	12.8742	14.91	13.2224	12.8742	0.0146939	0.0093986	0.0397632	0.665732	0.281304	0.355076	0.792235
EFGM_MOUSE	Q8K0D5	Elongation factor G, mitochondrial	Gfm1	biosynthetic process;cellular biosynthetic process;cellular macromolecule biosynthetic process;cellular macromolecule metabolic process;cellular metabolic process;cellular process;macromolecule biosynthetic process;macromolecule metabolic process;metabolic process;mitochondrial translational elongation;translational elongation	binding;catalytic activity;GTP binding;GTPase activity;guanyl nucleotide binding;guanyl ribonucleotide binding;hydrolase activity;hydrolase activity, acting on acid anhydrides;hydrolase activity, acting on acid anhydrides, in phosphorus-containing anhydrides;nucleic acid binding;nucleoside-triphosphatase activity;nucleotide binding;purine nucleotide binding;purine ribonucleoside triphosphate bind…	cell part;cytoplasmic part;intracellular membrane-bounded organelle;intracellular organelle;intracellular part;membrane-bounded organelle;mitochondrion;organelle		5	6	5	15.7623	15.1361	14.7229	15.9091	15.1541	14.7601	0.0147031	0.0112242	0.115559	0.489309	0.48653	0.647881	0.750956
CEP85_MOUSE	Q8BMK0	Centrosomal protein of 85 kDa	Cep85			cell part;centrosome;cytoplasm;cytoplasmic part;cytoskeletal part;Golgi apparatus;intracellular membrane-bounded organelle;intracellular non-membrane-bounded organelle;intracellular organelle;intracellular organelle part;intracellular part;membrane-bounded organelle;microtubule organizing center;non-membrane-bounded organelle;nuclear part;nucleolus;organelle;organelle part;spindle pole		5	6	5	11.8622	12.5673	12.8908	11.9467	12.5015	12.8799	0.0147079	0.00941667	0.0795507	0.664703	2.04004	1.63026	1.25136
ZN638_MOUSE	Q61464	Zinc finger protein 638	Znf638	biological regulation;biosynthetic process;cellular biosynthetic process;cellular macromolecule biosynthetic process;cellular macromolecule metabolic process;cellular metabolic process;cellular nitrogen compound metabolic process;cellular process;macromolecule biosynthetic process;macromolecule metabolic process;metabolic process;nitrogen compound metabolic process;nucleic acid metabolic process;…	binding;cation binding;DNA binding;ion binding;metal ion binding;nucleic acid binding;nucleotide binding;transition metal ion binding;zinc ion binding	cell part;intracellular membrane-bounded organelle;intracellular organelle;intracellular organelle part;intracellular part;membrane-bounded organelle;nuclear body;nuclear part;nuclear speck;nucleoplasm;nucleoplasm part;organelle;organelle part		5	6	5	10.7943	11.2239	11.7655	10.8707	11.2694	11.6781	0.0147432	0.0121486	0.230379	0.225376	1.96047	1.34686	1.45559
GUF1_MOUSE	Q8C3X4	Translation factor Guf1, mitochondrial	Guf1	biological regulation;biosynthetic process;cellular biosynthetic process;cellular macromolecule biosynthetic process;cellular macromolecule metabolic process;cellular metabolic process;cellular process;cellular protein metabolic process;macromolecule biosynthetic process;macromolecule metabolic process;metabolic process;positive regulation of biological process;positive regulation of biosynthetic…	binding;catalytic activity;GTP binding;GTPase activity;guanyl nucleotide binding;guanyl ribonucleotide binding;hydrolase activity;hydrolase activity, acting on acid anhydrides;hydrolase activity, acting on acid anhydrides, in phosphorus-containing anhydrides;nucleoside-triphosphatase activity;nucleotide binding;purine nucleotide binding;purine ribonucleoside triphosphate binding;purine ribonucleo…	cell part;cytoplasmic part;intracellular membrane-bounded organelle;intracellular organelle;intracellular organelle lumen;intracellular organelle part;intracellular part;membrane;membrane-bounded organelle;membrane-enclosed lumen;mitochondrial inner membrane;mitochondrial matrix;mitochondrial membrane;mitochondrial part;mitochondrion;organelle;organelle inner membrane;organelle lumen;organelle me…		5	6	5	13.2638	13.1047	12.5776	13.2507	13.1909	12.4955	0.0147525	0.00752459	0.5449	0.189472	0.621489	0.895584	0.693948
VDAC1_MOUSE	Q60932	Voltage-dependent anion-selective channel protein 1	Vdac1	apoptosis;behavior;behavioral defense response;behavioral fear response;cell communication;cell death;cell differentiation;cell-cell signaling;cellular developmental process;cellular process;cognition;death;defense response;developmental process;epithelial cell differentiation;fear response;learning;learning or memory;multicellular organismal process;multicellular organismal response to stress;ne…	anion channel activity;anion transmembrane transporter activity;binding;channel activity;enzyme binding;gated channel activity;ion channel activity;ion transmembrane transporter activity;kinase binding;nucleotide binding;passive transmembrane transporter activity;porin activity;protein binding;protein kinase binding;substrate-specific channel activity;substrate-specific transmembrane transporter …	cell part;cytoplasmic part;extracellular membrane-bounded organelle;extracellular organelle;extracellular region part;extracellular vesicular exosome;intracellular membrane-bounded organelle;intracellular non-membrane-bounded organelle;intracellular organelle;intracellular organelle part;intracellular part;macromolecular complex;membrane;membrane part;membrane-bounded organelle;membrane-bounded v…	Calcium signaling pathway;Huntington's disease;Parkinson's disease	5	6	5	20.0532	19.5276	19.37	20.0305	19.562	19.4049	0.0147534	0.00612022	0.080971	0.820793	0.622782	0.69467	0.896515
APMAP_MOUSE	Q9D7N9	Adipocyte plasma membrane-associated protein	Apmap	biosynthetic process;metabolic process	amine-lyase activity;arylesterase activity;carbon-nitrogen lyase activity;carboxylic ester hydrolase activity;catalytic activity;hydrolase activity;hydrolase activity, acting on ester bonds;lyase activity;strictosidine synthase activity	cell part;cell surface;extracellular membrane-bounded organelle;extracellular organelle;extracellular region part;extracellular vesicular exosome;integral to membrane;intrinsic to membrane;membrane;membrane part;membrane-bounded organelle;membrane-bounded vesicle;organelle;vesicle		5	6	5	14.5036	14.5211	13.8582	14.486	14.5334	14.048	0.0147651	0.0387819	0.94255	0.217848	0.639316	1.0122	0.631607
CPPED_MOUSE	Q8BFS6	Serine/threonine-protein phosphatase CPPED1	Cpped1		binding;catalytic activity;cation binding;hydrolase activity;hydrolase activity, acting on ester bonds;ion binding;metal ion binding;phosphatase activity;phosphoprotein phosphatase activity;phosphoric ester hydrolase activity	cell part;cytoplasm;extracellular membrane-bounded organelle;extracellular organelle;extracellular region part;extracellular vesicular exosome;intracellular part;membrane-bounded organelle;membrane-bounded vesicle;organelle;vesicle		5	6	5	14.6379	15.5207	15.5668	14.7627	15.5804	15.5023	0.0148495	0.00870073	0.0388777	0.969992	1.90382	1.84395	1.03247
ACDSB_MOUSE	Q9DBL1	Short/branched chain specific acyl-CoA dehydrogenase, mitochondrial	Acadsb	acyl-CoA metabolic process;carboxylic acid metabolic process;cellular ketone metabolic process;cellular lipid metabolic process;cellular metabolic process;cellular process;coenzyme metabolic process;cofactor metabolic process;fatty acid metabolic process;lipid metabolic process;metabolic process;monocarboxylic acid metabolic process;organic acid metabolic process;oxoacid metabolic process;primary…	acyl-CoA dehydrogenase activity;binding;catalytic activity;coenzyme binding;cofactor binding;flavin adenine dinucleotide binding;oxidoreductase activity;oxidoreductase activity, acting on the CH-CH group of donors;short-branched-chain-acyl-CoA dehydrogenase activity	cell part;cytoplasmic part;extracellular membrane-bounded organelle;extracellular organelle;extracellular region part;extracellular vesicular exosome;intracellular membrane-bounded organelle;intracellular organelle;intracellular organelle lumen;intracellular organelle part;intracellular part;membrane-bounded organelle;membrane-bounded vesicle;membrane-enclosed lumen;mitochondrial matrix;mitochond…	Fatty acid metabolism;Valine, leucine and isoleucine degradation	5	6	5	16.126	15.2756	15.2197	16.054	15.321	15.4	0.0149467	0.0181358	0.039102	0.965579	0.533552	0.554631	0.961994
CRBN_MOUSE	Q8C7D2	Protein cereblon	Crbn	biological regulation;catabolic process;cellular catabolic process;cellular macromolecule catabolic process;cellular macromolecule metabolic process;cellular metabolic process;cellular process;cellular protein metabolic process;macromolecule catabolic process;macromolecule metabolic process;macromolecule modification;metabolic process;modification-dependent macromolecule catabolic process;modific…	ATPase activity;ATPase activity, coupled;ATP-dependent peptidase activity;binding;catalytic activity;cation binding;hydrolase activity;hydrolase activity, acting on acid anhydrides;hydrolase activity, acting on acid anhydrides, in phosphorus-containing anhydrides;ion binding;metal ion binding;nucleoside-triphosphatase activity;peptidase activity;peptidase activity, acting on L-amino acid peptides…	cell part;CUL4 RING ubiquitin ligase complex;Cul4A-RING ubiquitin ligase complex;cullin-RING ubiquitin ligase complex;cytoplasm;intracellular membrane-bounded organelle;intracellular non-membrane-bounded organelle;intracellular organelle;intracellular organelle part;intracellular part;macromolecular complex;membrane;membrane-bounded organelle;non-membrane-bounded organelle;nuclear part;nucleolus;…		5	6	5	12.7469	13.4108	13.7573	12.7394	13.48	13.898	0.0149767	0.0133918	0.0552863	0.705784	2.01447	1.58436	1.27147
VRK3_MOUSE	Q8K3G5	Inactive serine/threonine-protein kinase VRK3	Vrk3	biological regulation;cell surface receptor linked signaling pathway;cellular component organization;cellular component organization or biogenesis;cellular macromolecule metabolic process;cellular membrane organization;cellular metabolic process;cellular process;cellular protein metabolic process;cellular response to stimulus;endocytosis;establishment of localization;macromolecule metabolic proce…	adenyl nucleotide binding;adenyl ribonucleotide binding;ATP binding;binding;catalytic activity;enzyme binding;kinase activity;nucleotide binding;phosphatase binding;phosphotransferase activity, alcohol group as acceptor;protein binding;protein kinase activity;protein phosphatase binding;protein serine/threonine kinase activity;purine nucleotide binding;purine ribonucleoside triphosphate binding;p…	cell part;cytoplasm;intracellular membrane-bounded organelle;intracellular organelle;intracellular part;membrane-bounded organelle;nucleus;organelle		1	5	5	11.8365	11.9984	12.5705	11.8365	12.089	12.573	0.0150099	0.00686512	0.103197	0.441889	1.66324	1.11876	1.48669
PTPM1_MOUSE	Q66GT5	Phosphatidylglycerophosphatase and protein-tyrosine phosphatase 1	Ptpmt1	biosynthetic process;carbohydrate metabolic process;cardiolipin biosynthetic process;cardiolipin metabolic process;catabolic process;cellular biosynthetic process;cellular carbohydrate metabolic process;cellular lipid metabolic process;cellular macromolecule metabolic process;cellular metabolic process;cellular process;cellular protein metabolic process;dephosphorylation;glycerolipid biosynthetic…	catalytic activity;hydrolase activity;hydrolase activity, acting on ester bonds;inositol or phosphatidylinositol phosphatase activity;phosphatase activity;phosphatidylglycerophosphatase activity;phosphatidylinositol bisphosphate phosphatase activity;phosphatidylinositol phosphate 5-phosphatase activity;phosphatidylinositol-4,5-bisphosphate 5-phosphatase activity;phosphoprotein phosphatase activit…	cell part;cytoplasmic part;intracellular membrane-bounded organelle;intracellular organelle;intracellular organelle part;intracellular part;membrane;membrane-bounded organelle;mitochondrial inner membrane;mitochondrial membrane;mitochondrial part;mitochondrion;nucleus;organelle;organelle inner membrane;organelle membrane;organelle part		5	6	5	13.6177	12.6645	12.5627	13.8308	12.693	12.6379	0.0150331	0.018844	0.055951	0.926635	0.481297	0.516486	0.93187
KC1E_MOUSE	Q9JMK2	Casein kinase I isoform epsilon	Csnk1e	biological regulation;cell surface receptor linked signaling pathway;cellular component organization;cellular component organization or biogenesis;cellular localization;cellular macromolecule localization;cellular macromolecule metabolic process;cellular membrane organization;cellular metabolic process;cellular process;cellular protein localization;cellular protein metabolic process;cellular resp…	adenyl nucleotide binding;adenyl ribonucleotide binding;ATP binding;binding;catalytic activity;kinase activity;nucleotide binding;phosphotransferase activity, alcohol group as acceptor;protein kinase activity;protein serine/threonine kinase activity;purine nucleotide binding;purine ribonucleoside triphosphate binding;purine ribonucleotide binding;ribonucleotide binding;transferase activity;transf…	cell part;cytoplasm;cytoplasmic part;cytosol;intracellular membrane-bounded organelle;intracellular organelle;intracellular organelle part;intracellular part;macromolecular complex;membrane-bounded organelle;nuclear part;nucleoplasm;nucleus;organelle;organelle part;ribonucleoprotein complex	Circadian rhythm - fly;Circadian rhythm - mammal;Hedgehog signaling pathway;Wnt signaling pathway	5	6	5	13.3833	13.555	14.0064	13.4207	13.5761	14.0904	0.0155395	0.00804511	0.485801	0.212578	1.54018	1.12638	1.36737
SRBS1_MOUSE	Q62417	Sorbin and SH3 domain-containing protein 1	Sorbs1	actin cytoskeleton organization;actin filament bundle assembly;actin filament organization;actin filament-based process;biological regulation;carbohydrate transport;cell junction assembly;cell junction organization;cell surface receptor linked signaling pathway;cell-substrate junction assembly;cellular component assembly;cellular component assembly at cellular level;cellular component organizatio…	binding;binding, bridging;enzyme binding;insulin receptor binding;kinase binding;protein binding;protein binding, bridging;protein complex binding;protein kinase binding;receptor binding;SH3/SH2 adaptor activity;signaling adaptor activity;transcription factor binding	actin filament bundle;actomyosin;adherens junction;anchoring junction;cell junction;cell part;cell-cell adherens junction;cell-cell junction;cell-substrate adherens junction;cell-substrate junction;centrosome;cytoplasm;cytoplasmic part;cytoskeletal part;cytoskeleton;cytosol;focal adhesion;intracellular membrane-bounded organelle;intracellular non-membrane-bounded organelle;intracellular organelle…	Adherens junction;Insulin signaling pathway;PPAR signaling pathway	5	6	5	16.9636	17.1216	17.583	17.0207	17.1435	17.5269	0.0156197	0.00929078	0.514016	0.211909	1.53624	1.11574	1.37688
GHC1_MOUSE	Q9D6M3	Mitochondrial glutamate carrier 1	Slc25a22	acidic amino acid transport;amine transport;amino acid transport;anion transport;carboxylic acid transport;establishment of localization;ion transport;L-glutamate transport;nitrogen compound transport;organic acid transport;organic anion transport;organic substance transport;transport	acidic amino acid transmembrane transporter activity;active transmembrane transporter activity;amine transmembrane transporter activity;amino acid transmembrane transporter activity;carboxylic acid transmembrane transporter activity;L-amino acid transmembrane transporter activity;L-glutamate transmembrane transporter activity;organic acid transmembrane transporter activity;secondary active transm…	cell part;cytoplasmic part;integral to membrane;intracellular membrane-bounded organelle;intracellular organelle;intracellular organelle part;intracellular part;intrinsic to membrane;membrane;membrane part;membrane-bounded organelle;mitochondrial inner membrane;mitochondrial membrane;mitochondrial part;mitochondrion;nuclear part;nucleoplasm;organelle;organelle inner membrane;organelle membrane;or…		5	6	5	15.2765	14.8233	14.0805	15.3698	14.7916	14.0595	0.0156471	0.0174423	0.13912	0.368012	0.436484	0.730421	0.597578
ARI1A_MOUSE	A2BH40	AT-rich interactive domain-containing protein 1A	Arid1a	anatomical structure development;anatomical structure formation involved in morphogenesis;androgen receptor signaling pathway;ATP-dependent chromatin remodeling;biological regulation;biosynthetic process;blood vessel development;cardiac cell differentiation;cardiac chamber development;cardiac muscle cell differentiation;cell differentiation;cellular biosynthetic process;cellular component disasse…	binding;DNA binding;ligand-dependent nuclear receptor binding;nucleic acid binding;protein binding;receptor binding	cell part;chromatin;chromatin remodeling complex;chromosomal part;intracellular organelle part;intracellular part;macromolecular complex;nBAF complex;npBAF complex;nuclear chromatin;nuclear chromosome part;nuclear part;nucleoplasm;organelle part;protein complex;SWI/SNF complex;SWI/SNF-type complex		2	6	5	11.1755	11.3404	11.8246	11.1755	11.3065	11.8477	0.0157394	0.0294444	0.127703	0.136537	1.56819	1.12109	1.39881
KPB1_MOUSE	P18826	Phosphorylase b kinase regulatory subunit alpha, skeletal muscle isoform	Phka1	carbohydrate metabolic process;cellular carbohydrate metabolic process;cellular glucan metabolic process;cellular macromolecule metabolic process;cellular metabolic process;cellular polysaccharide metabolic process;cellular process;cellular protein metabolic process;energy derivation by oxidation of organic compounds;energy reserve metabolic process;generation of precursor metabolites and energy;…	catalytic activity;hydrolase activity;hydrolase activity, acting on glycosyl bonds;hydrolase activity, hydrolyzing O-glycosyl compounds	cell part;cytoplasmic part;intracellular part;macromolecular complex;membrane;phosphorylase kinase complex;plasma membrane;protein complex	Calcium signaling pathway;Insulin signaling pathway	5	6	5	15.1462	14.9555	14.1946	15.174	14.8728	14.2258	0.0157935	0.0166305	0.522118	0.211508	0.517059	0.87618	0.590128
ORN_MOUSE	Q9D8S4	Oligoribonuclease, mitochondrial	Rexo2	cellular metabolic process;cellular nitrogen compound metabolic process;cellular process;metabolic process;nitrogen compound metabolic process;nucleic acid metabolic process;nucleic acid phosphodiester bond hydrolysis;nucleobase-containing compound metabolic process;primary metabolic process	3'-5' exonuclease activity;3'-5'-exoribonuclease activity;binding;catalytic activity;exonuclease activity;exonuclease activity, active with either ribo- or deoxyribonucleic acids and producing 5'-phosphomonoesters;exoribonuclease activity;exoribonuclease activity, producing 5'-phosphomonoesters;hydrolase activity;hydrolase activity, acting on ester bonds;nuclease activity;nucleic acid binding;rib…	adherens junction;anchoring junction;cell junction;cell part;cell-substrate adherens junction;cell-substrate junction;cytoplasmic part;focal adhesion;intracellular membrane-bounded organelle;intracellular non-membrane-bounded organelle;intracellular organelle;intracellular organelle lumen;intracellular organelle part;intracellular part;membrane-bounded organelle;membrane-enclosed lumen;mitochondr…	Ribosome biogenesis in eukaryotes	5	6	5	13.8018	14.5779	14.6715	13.9673	14.6206	14.6803	0.0158447	0.0107864	0.0397619	0.927464	1.82728	1.7125	1.06703
C99L2_MOUSE	Q8BIF0	CD99 antigen-like protein 2	Cd99l2	biological adhesion;cell adhesion;cellular process		adherens junction;anchoring junction;cell junction;cell part;cell-substrate adherens junction;cell-substrate junction;focal adhesion;integral to membrane;intrinsic to membrane;membrane;membrane part;plasma membrane		0	3	5	NaN	11.8135	11.1788	NaN	11.8675	10.9275	0.0158462	0.00433333	0.0685351	0.772963	—	—	0.644075
GPC1_MOUSE	Q9QZF2	Glypican-1	Gpc1	anatomical structure formation involved in morphogenesis;biological regulation;catabolic process;cell differentiation;cellular catabolic process;cellular component assembly;cellular component assembly at cellular level;cellular component assembly involved in morphogenesis;cellular component organization;cellular component organization at cellular level;cellular component organization or biogenesi…	binding;cation binding;copper ion binding;extracellular matrix binding;fibroblast growth factor binding;growth factor binding;ion binding;laminin binding;metal ion binding;protein binding;transition metal ion binding	anchored to membrane;cell part;cytoplasmic part;endosome;extracellular matrix;extracellular membrane-bounded organelle;extracellular organelle;extracellular region part;extracellular space;extracellular vesicular exosome;Golgi apparatus part;Golgi lumen;intracellular membrane-bounded organelle;intracellular organelle;intracellular organelle lumen;intracellular organelle part;intracellular part;in…		5	6	5	14.5369	14.9909	15.2942	14.6022	14.991	15.2461	0.0158571	0.00802974	0.108007	0.584384	1.69032	1.36983	1.23396
MCCA_MOUSE	Q99MR8	Methylcrotonoyl-CoA carboxylase subunit alpha, mitochondrial	Mccc1	amine catabolic process;amine metabolic process;branched chain family amino acid catabolic process;branched chain family amino acid metabolic process;carboxylic acid catabolic process;carboxylic acid metabolic process;catabolic process;cellular amine metabolic process;cellular amino acid catabolic process;cellular amino acid metabolic process;cellular catabolic process;cellular ketone metabolic p…	adenyl nucleotide binding;adenyl ribonucleotide binding;ATP binding;binding;biotin carboxylase activity;catalytic activity;cation binding;CoA carboxylase activity;ion binding;ligase activity;ligase activity, forming carbon-carbon bonds;ligase activity, forming carbon-nitrogen bonds;metal ion binding;methylcrotonoyl-CoA carboxylase activity;nucleotide binding;purine nucleotide binding;purine ribon…	3-methylcrotonyl-CoA carboxylase complex, mitochondrial;cell part;cytoplasmic part;intracellular membrane-bounded organelle;intracellular organelle;intracellular organelle lumen;intracellular organelle part;intracellular part;macromolecular complex;membrane;membrane-bounded organelle;membrane-enclosed lumen;mitochondrial inner membrane;mitochondrial matrix;mitochondrial membrane;mitochondrial par…	Valine, leucine and isoleucine degradation	5	6	5	16.6745	16.4553	15.9395	16.7089	16.4991	15.9064	0.0158971	0.0256014	0.253093	0.36844	0.600818	0.859042	0.699405
GLYM_MOUSE	Q9CZN7	Serine hydroxymethyltransferase, mitochondrial	Shmt2	amine biosynthetic process;amine metabolic process;biological regulation;biosynthetic process;carboxylic acid biosynthetic process;carboxylic acid metabolic process;cellular amine metabolic process;cellular amino acid biosynthetic process;cellular amino acid metabolic process;cellular aromatic compound metabolic process;cellular biosynthetic process;cellular component assembly;cellular component …	aldehyde-lyase activity;amine binding;amino acid binding;binding;carbon-carbon lyase activity;carboxylic acid binding;catalytic activity;chromatin binding;cofactor binding;glycine hydroxymethyltransferase activity;hydroxymethyl-, formyl- and related transferase activity;L-allo-threonine aldolase activity;lyase activity;pyridoxal phosphate binding;threonine aldolase activity;transferase activity;t…	cell part;cytoplasmic part;cytoskeleton;extracellular membrane-bounded organelle;extracellular organelle;extracellular region part;extracellular vesicular exosome;intracellular membrane-bounded organelle;intracellular non-membrane-bounded organelle;intracellular organelle;intracellular organelle lumen;intracellular organelle part;intracellular part;membrane;membrane-bounded organelle;membrane-bou…	Cyanoamino acid metabolism;Glycine, serine and threonine metabolism;Methane metabolism;One carbon pool by folate	5	6	5	14.9432	15.2907	15.5105	14.8669	15.3198	15.4328	0.0164089	0.0228946	0.0885823	0.705815	1.48175	1.27235	1.16457
RT24_MOUSE	Q9CQV5	28S ribosomal protein S24, mitochondrial	Mrps24	biosynthetic process;cellular biosynthetic process;cellular macromolecule biosynthetic process;cellular macromolecule metabolic process;cellular metabolic process;cellular process;cellular protein metabolic process;macromolecule biosynthetic process;macromolecule metabolic process;metabolic process;primary metabolic process;protein metabolic process;translation	structural constituent of ribosome;structural molecule activity	cell part;cytoplasmic part;intracellular membrane-bounded organelle;intracellular organelle;intracellular organelle part;intracellular part;large ribosomal subunit;macromolecular complex;membrane-bounded organelle;mitochondrial large ribosomal subunit;mitochondrial part;mitochondrial small ribosomal subunit;mitochondrion;organellar large ribosomal subunit;organellar small ribosomal subunit;organe…		5	6	5	14.601	14.2516	13.6408	14.5483	14.3811	13.4846	0.0168127	0.00902899	0.253631	0.311419	0.513986	0.78491	0.654833
DCA11_MOUSE	Q91VU6	DDB1- and CUL4-associated factor 11	Dcaf11	cellular macromolecule metabolic process;cellular metabolic process;cellular process;cellular protein metabolic process;macromolecule metabolic process;macromolecule modification;metabolic process;primary metabolic process;protein metabolic process;protein modification by small protein conjugation;protein modification by small protein conjugation or removal;protein modification process;protein ub…		cell part;CUL4 RING ubiquitin ligase complex;cullin-RING ubiquitin ligase complex;intracellular organelle part;intracellular part;macromolecular complex;nuclear part;nucleoplasm;organelle part;protein complex;ubiquitin ligase complex		5	6	5	14.1768	14.6797	14.8971	14.1097	14.6974	14.8668	0.016828	0.0181667	0.104548	0.718528	1.64752	1.41706	1.16264
ALKB6_MOUSE	Q8K2U2	Alpha-ketoglutarate-dependent dioxygenase alkB homolog 6	Alkbh6		binding;catalytic activity;cation binding;dioxygenase activity;ion binding;metal ion binding;oxidoreductase activity	cell part;cytoplasm;intracellular membrane-bounded organelle;intracellular organelle;intracellular part;membrane-bounded organelle;nucleus;organelle		2	5	5	12.021	12.9745	13.6216	12.021	13.0399	13.7494	0.016962	0.00740171	0.104159	0.432584	3.03269	1.93657	1.56602
RIPL1_MOUSE	Q9JJC6	RILP-like protein 1	Rilpl1	anatomical structure morphogenesis;cell morphogenesis;cell morphogenesis involved in differentiation;cellular component morphogenesis;cellular component organization;cellular component organization or biogenesis;cellular developmental process;cellular process;developmental process;epithelial cell morphogenesis;establishment of localization;establishment of localization in cell;establishment of pr…		cell part;cell projection;centriole;centrosome;cilium;cytoplasm;cytoplasmic part;cytoskeletal part;cytosol;intracellular non-membrane-bounded organelle;intracellular organelle;intracellular organelle part;intracellular part;membrane;microtubule organizing center;microtubule organizing center part;non-membrane-bounded organelle;nuclear part;nucleoplasm;organelle;organelle part;plasma membrane;prim…		5	6	5	13.2094	13.6276	13.8271	13.197	13.6166	13.8768	0.0171861	0.0115119	0.0859263	0.733146	1.53443	1.33626	1.1483
CDK4_MOUSE	P30285	Cyclin-dependent kinase 4	Cdk4	anatomical structure development;anatomical structure morphogenesis;biological regulation;cell cycle process;cell division;cellular component organization;cellular component organization or biogenesis;cellular macromolecule metabolic process;cellular metabolic process;cellular process;cellular protein metabolic process;cellular response to stimulus;circadian rhythm;developmental process;G1/S tran…	adenyl nucleotide binding;adenyl ribonucleotide binding;ATP binding;binding;catalytic activity;cyclin binding;cyclin-dependent protein kinase activity;kinase activity;nucleotide binding;phosphotransferase activity, alcohol group as acceptor;protein binding;protein kinase activity;protein serine/threonine kinase activity;purine nucleotide binding;purine ribonucleoside triphosphate binding;purine r…	cell part;chromatin;chromosomal part;cyclin-dependent protein kinase holoenzyme complex;cytoplasmic part;cytosol;intracellular membrane-bounded organelle;intracellular non-membrane-bounded organelle;intracellular organelle;intracellular organelle part;intracellular part;macromolecular complex;membrane;membrane-bounded organelle;non-membrane-bounded organelle;nuclear membrane;nuclear part;nucleolu…	Bladder cancer;Cell cycle;Chronic myeloid leukemia;Glioma;Measles;Melanoma;Non-small cell lung cancer;p53 signaling pathway;Pancreatic cancer;Pathways in cancer;Small cell lung cancer;T cell receptor signaling pathway;Tight junction	0	5	4	NaN	12.7881	12.7655	NaN	12.9264	12.6687	0.0174295	0.0198609	0.0237222	0.961658	—	—	0.984457
DYRK2_MOUSE	Q5U4C9	Dual specificity tyrosine-phosphorylation-regulated kinase 2	Dyrk2	biological regulation;cell surface receptor linked signaling pathway;cellular macromolecule metabolic process;cellular metabolic process;cellular process;cellular protein metabolic process;cellular response to stimulus;cellular response to stress;DNA damage response, signal transduction by p53 class mediator;DNA damage response, signal transduction by p53 class mediator resulting in induction of …	adenyl nucleotide binding;adenyl ribonucleotide binding;ATP binding;binding;catalytic activity;cation binding;ion binding;kinase activity;magnesium ion binding;manganese ion binding;metal ion binding;nucleotide binding;phosphotransferase activity, alcohol group as acceptor;protein binding;protein kinase activity;protein serine/threonine kinase activity;protein serine/threonine/tyrosine kinase act…	cell part;cytoplasm;intracellular membrane-bounded organelle;intracellular organelle;intracellular organelle part;intracellular part;macromolecular complex;membrane-bounded organelle;nuclear part;nucleoplasm;nucleus;organelle;organelle part;protein complex;ribonucleoprotein complex;ubiquitin ligase complex		0	1	5	NaN	11.7466	11.2715	NaN	11.7466	11.6642	0.0174591	0.00983051	0.135708	0.355205	—	—	0.719417
S61A1_MOUSE	P61620	Protein transport protein Sec61 subunit alpha isoform 1	Sec61a1	cell growth;cellular component organization;cellular component organization at cellular level;cellular component organization or biogenesis;cellular component organization or biogenesis at cellular level;cellular process;cotranslational protein targeting to membrane;endoplasmic reticulum organization;establishment of localization;establishment of localization in cell;establishment of protein loca…	binding;ribonucleoprotein binding;ribosome binding	cell part;cytoplasmic part;cytoplasmic vesicle membrane;cytoplasmic vesicle part;endocytic vesicle membrane;endoplasmic reticulum;endoplasmic reticulum membrane;endoplasmic reticulum part;integral to membrane;intracellular membrane-bounded organelle;intracellular organelle;intracellular organelle part;intracellular part;intrinsic to membrane;membrane;membrane part;membrane-bounded organelle;organ…	Phagosome;Protein export;Protein processing in endoplasmic reticulum;Vibrio cholerae infection	4	1	0	12.4207	11.4777	NaN	12.4843	11.4777	NaN	0.0174875	0.0279729	0.0395443	0.809363	—	0.52015	—
HSP7E_MOUSE	Q99M31	Heat shock 70 kDa protein 14	Hspa14		adenyl nucleotide binding;adenyl ribonucleotide binding;ATP binding;binding;nucleotide binding;purine nucleotide binding;purine ribonucleoside triphosphate binding;purine ribonucleotide binding;ribonucleotide binding	cell part;cytoplasmic part;cytosol;intracellular non-membrane-bounded organelle;intracellular organelle;intracellular part;macromolecular complex;membrane;non-membrane-bounded organelle;organelle;ribonucleoprotein complex;ribosome		5	6	5	14.5321	14.1892	13.7359	14.4462	14.2143	13.6965	0.0178137	0.0114985	0.206568	0.367975	0.575864	0.788455	0.73037
PFKAM_MOUSE	P47857	ATP-dependent 6-phosphofructokinase, muscle type	Pfkm	alcohol catabolic process;alcohol metabolic process;anatomical structure homeostasis;biological regulation;carbohydrate catabolic process;carbohydrate homeostasis;carbohydrate metabolic process;carbohydrate phosphorylation;catabolic process;cellular carbohydrate catabolic process;cellular carbohydrate metabolic process;cellular component assembly;cellular component organization;cellular component…	6-phosphofructokinase activity;adenyl nucleotide binding;adenyl ribonucleotide binding;ATP binding;binding;carbohydrate binding;carbohydrate kinase activity;catalytic activity;cation binding;enzyme binding;fructose binding;identical protein binding;ion binding;kinase activity;kinase binding;metal ion binding;monosaccharide binding;nucleotide binding;phosphofructokinase activity;phosphotransferase…	6-phosphofructokinase complex;apical plasma membrane;cell part;cytoplasmic part;cytosol;cytosolic part;extracellular membrane-bounded organelle;extracellular organelle;extracellular region part;extracellular vesicular exosome;intracellular part;macromolecular complex;membrane part;membrane-bounded organelle;membrane-bounded vesicle;organelle;plasma membrane part;protein complex;vesicle	Fructose and mannose metabolism;Galactose metabolism;Glycolysis / Gluconeogenesis;Methane metabolism;Pentose phosphate pathway	5	6	5	19.3908	19.2418	18.6161	19.341	19.2684	18.7068	0.0178442	0.0210825	0.561627	0.24521	0.58451	0.901875	0.648105
POF1B_MOUSE	Q8K4L4	Protein POF1B	Pof1b			cell junction;cell-cell junction;occluding junction;tight junction		5	1	3	14.5835	14.5161	14.4326	14.7502	14.5161	14.1512	0.0180062	0.146535	0.0196667	0.376635	0.900688	0.954356	0.943765
S10A9_MOUSE	P31725	Protein S100-A9	S100a9	actin cytoskeleton organization;actin cytoskeleton reorganization;actin filament-based process;activation of caspase activity;autophagy;biological adhesion;biological regulation;catabolic process;cell adhesion;cell chemotaxis;cell migration;cell motility;cell-cell adhesion;cellular catabolic process;cellular component movement;cellular component organization;cellular component organization at cel…	antioxidant activity;arachidonic acid binding;binding;calcium ion binding;carboxylic acid binding;cation binding;fatty acid binding;icosanoid binding;icosatetraenoic acid binding;ion binding;lipid binding;metal ion binding;monocarboxylic acid binding;transition metal ion binding;zinc ion binding	cell part;cytoplasm;cytoskeleton;extracellular membrane-bounded organelle;extracellular organelle;extracellular region part;extracellular space;extracellular vesicular exosome;intracellular membrane-bounded organelle;intracellular non-membrane-bounded organelle;intracellular organelle;intracellular part;membrane;membrane-bounded organelle;membrane-bounded vesicle;non-membrane-bounded organelle;nu…		5	6	5	14.4601	14.2857	12.978	14.1797	14.4626	13.2162	0.0180123	0.0103619	0.752564	0.128519	0.357967	0.886136	0.403964
TWF1_MOUSE	Q91YR1	Twinfilin-1	Twf1	actin filament capping;barbed-end actin filament capping;biological regulation;cellular component organization;cellular component organization or biogenesis;cellular macromolecule metabolic process;cellular metabolic process;cellular process;cellular protein metabolic process;macromolecule metabolic process;macromolecule modification;maintenance of location;maintenance of protein location;metabol…	actin binding;actin monomer binding;adenyl nucleotide binding;adenyl ribonucleotide binding;ATP binding;binding;catalytic activity;cytoskeletal protein binding;kinase activity;lipid binding;nucleotide binding;phosphatidylinositol binding;phosphatidylinositol-4,5-bisphosphate binding;phospholipid binding;phosphotransferase activity, alcohol group as acceptor;protein binding;protein complex binding…	actin cytoskeleton;adherens junction;anchoring junction;cell junction;cell part;cell projection;cell-cell junction;cell-substrate adherens junction;cell-substrate junction;contractile fiber;cytoplasm;cytoplasmic part;cytoskeleton;filopodium;focal adhesion;intracellular non-membrane-bounded organelle;intracellular organelle;intracellular part;myofibril;non-membrane-bounded organelle;organelle;peri…		5	6	5	14.3083	13.966	13.3718	14.3456	14.0068	13.1957	0.0180308	0.00653465	0.285889	0.308469	0.522499	0.788783	0.662412
PPM1B_MOUSE	P36993	Protein phosphatase 1B	Ppm1b	biological regulation;cellular macromolecule metabolic process;cellular metabolic process;cellular process;cellular protein metabolic process;dephosphorylation;macromolecule metabolic process;macromolecule modification;metabolic process;negative regulation of biological process;negative regulation of cell communication;negative regulation of cellular process;negative regulation of cytokine produc…	binding;catalytic activity;cation binding;hydrolase activity;hydrolase activity, acting on ester bonds;ion binding;magnesium ion binding;manganese ion binding;metal ion binding;phosphatase activity;phosphoprotein phosphatase activity;phosphoric ester hydrolase activity;protein serine/threonine phosphatase activity;transition metal ion binding	cell part;cytoplasmic part;cytosol;intracellular part;membrane	MAPK signaling pathway	5	6	5	17.2554	17.7921	17.814	17.2506	17.7133	17.7453	0.0180491	0.0195877	0.0506916	0.979521	1.47284	1.45065	1.0153
CCD47_MOUSE	Q9D024	Coiled-coil domain-containing protein 47	Ccdc47	biological regulation;calcium ion homeostasis;catabolic process;cation homeostasis;cell differentiation;cellular catabolic process;cellular component organization;cellular component organization at cellular level;cellular component organization or biogenesis;cellular component organization or biogenesis at cellular level;cellular developmental process;cellular macromolecule catabolic process;cell…	binding;calcium ion binding;cation binding;ion binding;metal ion binding	cell part;cytoplasmic part;endoplasmic reticulum;integral to membrane;intracellular membrane-bounded organelle;intracellular organelle;intracellular part;intrinsic to membrane;membrane;membrane part;membrane-bounded organelle;organelle;rough endoplasmic reticulum		5	6	5	17.3318	15.7993	15.5215	17.2613	15.7862	16.1251	0.0182683	0.0211477	0.0233143	0.907018	0.285132	0.345678	0.824848
NUCL_MOUSE	P09405	Nucleolin	Ncl	anatomical structure formation involved in morphogenesis;angiogenesis;biological regulation;developmental process;positive regulation of biological process;positive regulation of biosynthetic process;positive regulation of cellular biosynthetic process;positive regulation of cellular metabolic process;positive regulation of cellular process;positive regulation of gene expression;positive regulati…	binding;DNA binding;identical protein binding;nucleic acid binding;nucleotide binding;protein binding;protein C-terminus binding;RNA binding;sequence-specific DNA binding;telomeric DNA binding	cell cortex;cell part;cytoplasmic part;extracellular membrane-bounded organelle;extracellular organelle;extracellular region part;extracellular vesicular exosome;intracellular membrane-bounded organelle;intracellular non-membrane-bounded organelle;intracellular organelle;intracellular organelle part;intracellular part;macromolecular complex;membrane;membrane-bounded organelle;membrane-bounded ves…	Pathogenic Escherichia coli infection	5	6	5	16.9598	17.2904	17.6902	16.9729	17.3628	17.6914	0.0183119	0.00766129	0.207987	0.440243	1.6591	1.25754	1.31933
ALKB5_MOUSE	Q3TSG4	RNA demethylase ALKBH5	Alkbh5	cell differentiation;cellular developmental process;cellular macromolecule metabolic process;cellular metabolic process;cellular nitrogen compound metabolic process;cellular process;demethylation;developmental process;establishment of localization;establishment of localization in cell;establishment of RNA localization;gamete generation;intracellular transport;macromolecule metabolic process;macro…	binding;catalytic activity;cation binding;demethylase activity;ion binding;metal ion binding;oxidative RNA demethylase activity;oxidoreductase activity;oxidoreductase activity, acting on paired donors, with incorporation or reduction of molecular oxygen;oxidoreductase activity, acting on paired donors, with incorporation or reduction of molecular oxygen, 2-oxoglutarate as one donor, and incorpora…	cell part;intracellular membrane-bounded organelle;intracellular organelle;intracellular organelle part;intracellular part;membrane-bounded organelle;nuclear body;nuclear part;nuclear speck;nucleoplasm part;nucleus;organelle;organelle part		5	5	5	11.0734	11.4161	12.2261	11.0576	11.5327	12.2043	0.0184073	0.00523529	0.885553	0.141009	2.2233	1.26813	1.75321
ACTY_MOUSE	Q8R5C5	Beta-centractin	Actr1b		adenyl nucleotide binding;adenyl ribonucleotide binding;ATP binding;binding;nucleotide binding;purine nucleotide binding;purine ribonucleoside triphosphate binding;purine ribonucleotide binding;ribonucleotide binding	cell part;centrosome;cytoplasm;cytoplasmic part;cytoskeletal part;dynactin complex;extracellular membrane-bounded organelle;extracellular organelle;extracellular region part;extracellular vesicular exosome;intracellular non-membrane-bounded organelle;intracellular organelle;intracellular organelle part;intracellular part;macromolecular complex;membrane;membrane-bounded organelle;membrane-bounded …		5	6	5	14.8536	15.3634	15.5391	14.7252	15.3341	15.4078	0.0186061	0.0164467	0.0824742	0.794711	1.60826	1.42385	1.12951
CSN7B_MOUSE	Q8BV13	COP9 signalosome complex subunit 7b	Cops7b	cellular macromolecule metabolic process;cellular metabolic process;cellular process;cellular protein metabolic process;cullin deneddylation;macromolecule metabolic process;macromolecule modification;metabolic process;primary metabolic process;protein deneddylation;protein metabolic process;protein modification by small protein conjugation or removal;protein modification by small protein removal;…		cell part;cytoplasm;intracellular organelle part;intracellular part;macromolecular complex;nuclear part;nucleoplasm;organelle part;protein complex;signalosome		5	6	5	12.9731	13.4263	13.6818	13.0337	13.3571	13.6013	0.0187432	0.0174484	0.0746	0.708244	1.63433	1.36907	1.19375
METL5_MOUSE	Q8K1A0	Methyltransferase-like protein 5	Mettl5		binding;catalytic activity;methyltransferase activity;nucleic acid binding;transferase activity;transferase activity, transferring one-carbon groups			0	4	3	NaN	12.4208	12.4899	NaN	12.374	12.5064	0.0188554	0.00755556	0.0315862	0.969151	—	—	1.04906
PTN21_MOUSE	Q62136	Tyrosine-protein phosphatase non-receptor type 21	Ptpn21		catalytic activity;hydrolase activity;hydrolase activity, acting on ester bonds;phosphatase activity;phosphoprotein phosphatase activity;phosphoric ester hydrolase activity;protein tyrosine phosphatase activity	cell part;cytoplasm;cytoskeleton;intracellular non-membrane-bounded organelle;intracellular organelle;intracellular part;non-membrane-bounded organelle;organelle		1	4	5	12.5851	13.8286	14.0713	12.5851	13.9438	14.1455	0.0188776	0.00586826	0.118169	0.475249	2.8015	2.36772	1.1832
MIC13_MOUSE	Q8R404	MICOS complex subunit MIC13	Micos13			cell part;cytoplasmic part;intracellular membrane-bounded organelle;intracellular organelle;intracellular part;membrane-bounded organelle;mitochondrion;organelle		3	0	1	12.6057	NaN	11.3537	12.5252	NaN	11.3537	0.0188829	0.0552939	0.0413099	0.678851	0.419866	—	—
KBTBD_MOUSE	Q8C828	Kelch repeat and BTB domain-containing protein 13	Kbtbd13	cellular macromolecule metabolic process;cellular metabolic process;cellular process;cellular protein metabolic process;macromolecule metabolic process;macromolecule modification;metabolic process;primary metabolic process;protein metabolic process;protein modification by small protein conjugation;protein modification by small protein conjugation or removal;protein modification process;protein ub…		cell part;cytoplasm;intracellular part		3	6	5	12.1246	12.6231	13.1095	12.0455	12.5616	13.0705	0.0189048	0.0326444	0.125794	0.210214	1.97918	1.41274	1.40094
CFAI_MOUSE	Q61129	Complement factor I	Cfi	activation of immune response;biological regulation;complement activation;complement activation, classical pathway;defense response;humoral immune response;immune effector process;immune response;immune system process;innate immune response;macromolecule metabolic process;metabolic process;positive regulation of biological process;positive regulation of immune response;positive regulation of immu…	binding;cargo receptor activity;catalytic activity;cation binding;endopeptidase activity;hydrolase activity;ion binding;metal ion binding;peptidase activity;peptidase activity, acting on L-amino acid peptides;receptor activity;scavenger receptor activity;serine hydrolase activity;serine-type endopeptidase activity;serine-type peptidase activity	cell part;extracellular membrane-bounded organelle;extracellular organelle;extracellular region part;extracellular space;extracellular vesicular exosome;intracellular membrane-bounded organelle;intracellular organelle;intracellular part;membrane;membrane-bounded organelle;membrane-bounded vesicle;nucleus;organelle;vesicle	Complement and coagulation cascades;Staphylococcus aureus infection	5	6	5	12.3566	13.0834	13.2187	12.3676	13.1167	13.2677	0.0189222	0.0102452	0.0529507	0.904398	1.81768	1.65496	1.09832
SELW_MOUSE	P63300	Selenoprotein W	Selenow	biological regulation;cell redox homeostasis;cellular homeostasis;cellular process;homeostatic process;metabolic process;oxidation-reduction process;regulation of biological process;regulation of biological quality;regulation of cellular process	antioxidant activity;binding;catalytic activity;oxidoreductase activity;selenium binding	cell part;cytoplasm;intracellular part;membrane;plasma membrane		5	6	5	14.4865	13.7081	13.556	14.5411	13.6679	13.6464	0.0189231	0.00785882	0.049933	0.896064	0.524676	0.583013	0.89994
NQO2_MOUSE	Q9JI75	Ribosyldihydronicotinamide dehydrogenase [quinone]	Nqo2	behavior;cognition;learning or memory;memory;multicellular organismal process;neurological system process;response to stimulus;system process	binding;catalytic activity;cation binding;dihydronicotinamide riboside quinone reductase activity;ion binding;metal ion binding;oxidoreductase activity	cell part;cytoplasm;extracellular membrane-bounded organelle;extracellular organelle;extracellular region part;extracellular vesicular exosome;intracellular organelle part;intracellular part;membrane-bounded organelle;membrane-bounded vesicle;nuclear part;nucleoplasm;organelle;organelle part;vesicle		5	6	5	15.005	13.8755	13.6091	15.1599	13.6977	13.6034	0.0189674	0.0182212	0.0772254	0.804352	0.380008	0.457074	0.831392
MT21C_MOUSE	Q8BLU2	Protein-lysine methyltransferase METTL21C	Mettl21c	cellular macromolecule metabolic process;cellular metabolic process;cellular process;cellular protein metabolic process;macromolecule metabolic process;macromolecule methylation;macromolecule modification;metabolic process;methylation;one-carbon metabolic process;peptidyl-amino acid modification;peptidyl-lysine methylation;peptidyl-lysine modification;primary metabolic process;protein alkylation;…	catalytic activity;lysine N-methyltransferase activity;methyltransferase activity;N-methyltransferase activity;protein methyltransferase activity;protein-lysine N-methyltransferase activity;S-adenosylmethionine-dependent methyltransferase activity;transferase activity;transferase activity, transferring one-carbon groups	cell part;intracellular membrane-bounded organelle;intracellular organelle;intracellular part;membrane-bounded organelle;nucleus;organelle		5	6	5	13.7764	14.6952	15.24	13.6846	14.4654	15.0639	0.0190678	0.00583851	0.0947009	0.607644	2.75796	1.89054	1.45882
DCUP_MOUSE	P70697	Uroporphyrinogen decarboxylase	Urod	biosynthetic process;cellular aromatic compound metabolic process;cellular biosynthetic process;cellular metabolic process;cellular nitrogen compound biosynthetic process;cellular nitrogen compound metabolic process;cellular process;cofactor biosynthetic process;cofactor metabolic process;heme biosynthetic process;heme metabolic process;heterocycle biosynthetic process;heterocycle metabolic proce…	carbon-carbon lyase activity;carboxy-lyase activity;catalytic activity;lyase activity;uroporphyrinogen decarboxylase activity	cell part;cytoplasm;cytoplasmic part;cytosol;intracellular organelle part;intracellular part;nuclear part;nucleoplasm;organelle part	Porphyrin and chlorophyll metabolism	5	6	5	13.4661	13.8365	14.0911	13.4543	13.8211	14.0228	0.0190824	0.0352373	0.0388649	0.716903	1.54221	1.29271	1.193
DEFI8_MOUSE	Q99J78	Differentially expressed in FDCP 8	Def8	biological regulation;cellular process;cellular response to stimulus;intracellular signal transduction;regulation of biological process;regulation of cellular process;response to stimulus;signal transduction	binding;cation binding;ion binding;metal ion binding;transition metal ion binding;zinc ion binding			3	6	5	11.4283	11.8575	12.3291	11.4591	11.7786	12.4768	0.0192962	0.0294927	0.128355	0.367511	1.8671	1.34649	1.38665
DHRS4_MOUSE	Q99LB2	Dehydrogenase/reductase SDR family member 4	Dhrs4	alcohol metabolic process;apocarotenoid metabolic process;cellular aldehyde metabolic process;cellular component assembly;cellular component organization;cellular component organization or biogenesis;cellular ketone metabolic process;cellular lipid metabolic process;cellular metabolic process;cellular process;diterpenoid metabolic process;fat-soluble vitamin metabolic process;isoprenoid metabolic…	3-keto sterol reductase activity;alcohol dehydrogenase [NAD(P)+] activity;binding;carbonyl reductase (NADPH) activity;catalytic activity;oxidoreductase activity;oxidoreductase activity, acting on CH-OH group of donors;oxidoreductase activity, acting on NADH or NADPH;oxidoreductase activity, acting on NADH or NADPH, quinone or similar compound as acceptor;oxidoreductase activity, acting on the ald…	cell part;cytoplasmic part;extracellular membrane-bounded organelle;extracellular organelle;extracellular region part;extracellular vesicular exosome;intracellular membrane-bounded organelle;intracellular organelle;intracellular organelle part;intracellular part;membrane;membrane-bounded organelle;membrane-bounded vesicle;microbody;microbody membrane;microbody part;mitochondrion;nuclear membrane;…	Peroxisome;Retinol metabolism	5	6	5	16.828	16.7289	16.2513	16.7781	16.7898	16.324	0.0194269	0.0190206	0.706396	0.161073	0.670496	0.933615	0.718171
GALT_MOUSE	Q03249	Galactose-1-phosphate uridylyltransferase	Galt	alcohol metabolic process;carbohydrate catabolic process;carbohydrate metabolic process;catabolic process;cellular carbohydrate catabolic process;cellular carbohydrate metabolic process;cellular metabolic process;cellular nitrogen compound metabolic process;cellular process;galactose metabolic process;glucose metabolic process;hexose metabolic process;metabolic process;monosaccharide metabolic pr…	binding;catalytic activity;cation binding;ion binding;metal ion binding;nucleotidyltransferase activity;transferase activity;transferase activity, transferring phosphorus-containing groups;transition metal ion binding;UDP-glucose:hexose-1-phosphate uridylyltransferase activity;uridylyltransferase activity;zinc ion binding	cell part;cytoplasmic part;Golgi apparatus;intracellular membrane-bounded organelle;intracellular organelle;intracellular part;membrane-bounded organelle;organelle	Amino sugar and nucleotide sugar metabolism;Galactose metabolism	5	6	5	14.306	15.0683	15.2476	14.2296	15.2199	15.351	0.0197797	0.0218689	0.0318609	0.882339	1.92066	1.69619	1.13233
COX2_MOUSE	P00405	Cytochrome c oxidase subunit 2	Mtco2	cellular metabolic process;cellular process;electron transport chain;generation of precursor metabolites and energy;metabolic process;oxidation-reduction process	binding;catalytic activity;cation binding;cation transmembrane transporter activity;copper ion binding;cytochrome-c oxidase activity;heme-copper terminal oxidase activity;hydrogen ion transmembrane transporter activity;inorganic cation transmembrane transporter activity;ion binding;ion transmembrane transporter activity;metal ion binding;monovalent inorganic cation transmembrane transporter activ…	cell part;cytoplasmic part;extracellular membrane-bounded organelle;extracellular organelle;extracellular region part;extracellular vesicular exosome;integral to membrane;intracellular membrane-bounded organelle;intracellular organelle;intracellular organelle part;intracellular part;intrinsic to membrane;macromolecular complex;membrane;membrane part;membrane-bounded organelle;membrane-bounded ves…	Alzheimer's disease;Cardiac muscle contraction;Huntington's disease;Oxidative phosphorylation;Parkinson's disease	5	6	5	22.2063	21.8341	21.4907	22.2581	21.9242	21.5417	0.0197907	0.0124672	0.137787	0.545303	0.608952	0.772603	0.788182
RL35_MOUSE	Q6ZWV7	60S ribosomal protein L35	Rpl35	biosynthetic process;cellular biosynthetic process;cellular macromolecule biosynthetic process;cellular macromolecule metabolic process;cellular metabolic process;cellular process;cellular protein metabolic process;macromolecule biosynthetic process;macromolecule metabolic process;metabolic process;primary metabolic process;protein metabolic process;translation	structural constituent of ribosome;structural molecule activity	cell part;cytoplasmic part;intracellular non-membrane-bounded organelle;intracellular organelle;intracellular part;macromolecular complex;non-membrane-bounded organelle;organelle;ribonucleoprotein complex;ribosome	Ribosome	5	6	5	16.3388	15.3211	15.1442	16.5148	15.3596	15.0939	0.0198134	0.0159898	0.0323333	0.906954	0.436908	0.493903	0.884602
ITPA_MOUSE	Q9D892	Inosine triphosphate pyrophosphatase	Itpa	catabolic process;cellular catabolic process;cellular component organization;cellular component organization at cellular level;cellular component organization or biogenesis;cellular component organization or biogenesis at cellular level;cellular metabolic process;cellular nitrogen compound catabolic process;cellular nitrogen compound metabolic process;cellular process;chromosome organization;deox…	binding;catalytic activity;cation binding;dITP diphosphatase activity;hydrolase activity;hydrolase activity, acting on acid anhydrides;hydrolase activity, acting on acid anhydrides, in phosphorus-containing anhydrides;ion binding;metal ion binding;nucleoside-triphosphate diphosphatase activity;nucleotide binding;pyrophosphatase activity	cell part;cytoplasm;intracellular part	Drug metabolism - other enzymes;Purine metabolism;Pyrimidine metabolism	5	6	5	15.8355	16.8988	17.1968	15.7724	17.0115	17.199	0.0200231	0.00733898	0.0625018	0.809085	2.56917	2.08971	1.22944
WWP1_MOUSE	Q8BZZ3	NEDD4-like E3 ubiquitin-protein ligase WWP1	Wwp1	anatomical structure development;biological regulation;catabolic process;cell activation;cell differentiation;cellular catabolic process;cellular developmental process;cellular macromolecule catabolic process;cellular macromolecule metabolic process;cellular metabolic process;cellular process;cellular protein metabolic process;developmental process;immune system process;leukocyte activation;leuko…	acid-amino acid ligase activity;catalytic activity;ligase activity;ligase activity, forming carbon-nitrogen bonds;small conjugating protein ligase activity;ubiquitin-protein ligase activity	cell part;cytoplasm;extracellular membrane-bounded organelle;extracellular organelle;extracellular region part;extracellular vesicular exosome;intracellular membrane-bounded organelle;intracellular organelle;intracellular part;membrane;membrane-bounded organelle;membrane-bounded vesicle;nucleus;organelle;plasma membrane;vesicle	Endocytosis;Ubiquitin mediated proteolysis	5	2	2	12.646	12.3116	11.3628	12.7187	12.3116	11.3628	0.0200922	0.008	0.0398049	0.969466	0.410883	0.793114	0.518063
MPCP_MOUSE	Q8VEM8	Phosphate carrier protein, mitochondrial	Slc25a3		active transmembrane transporter activity;binding;protein binding;protein complex binding;secondary active transmembrane transporter activity;symporter activity;transmembrane transporter activity;transporter activity	cell part;cytoplasmic part;extracellular membrane-bounded organelle;extracellular organelle;extracellular region part;extracellular vesicular exosome;integral to membrane;intracellular membrane-bounded organelle;intracellular organelle;intracellular organelle part;intracellular part;intrinsic to membrane;membrane;membrane part;membrane-bounded organelle;membrane-bounded vesicle;mitochondrial inne…		5	6	5	21.5255	20.8539	20.1205	21.5103	20.9036	20.0688	0.0202644	0.019738	0.0835779	0.518234	0.377618	0.62781	0.601485
RF1ML_MOUSE	Q8BJU9	Peptide chain release factor 1-like, mitochondrial	Mtrf1l		binding;nucleic acid binding;RNA binding;translation factor activity, nucleic acid binding;translation release factor activity;translation release factor activity, codon specific;translation termination factor activity	cell part;cytoplasmic part;intracellular membrane-bounded organelle;intracellular organelle;intracellular part;membrane-bounded organelle;mitochondrion;organelle		3	6	5	12.2682	12.6776	13.2931	12.3793	12.7307	13.2629	0.0203782	0.0316909	0.140308	0.13496	2.03482	1.32813	1.53209
TM143_MOUSE	Q8VD26	Transmembrane protein 143	Tmem143	cell differentiation;cellular developmental process;cellular process;developmental process;hemopoietic progenitor cell differentiation		cell part;cytoplasmic part;integral to membrane;intracellular membrane-bounded organelle;intracellular organelle;intracellular part;intrinsic to membrane;membrane part;membrane-bounded organelle;mitochondrion;organelle		5	6	5	13.7898	13.5323	12.946	13.791	13.6173	12.9683	0.0208205	0.0114985	0.397101	0.307508	0.557174	0.836536	0.666049
MGST3_MOUSE	Q9CPU4	Microsomal glutathione S-transferase 3	Mgst3	metabolic process;oxidation-reduction process	antioxidant activity;catalytic activity;glutathione peroxidase activity;glutathione transferase activity;oxidoreductase activity;oxidoreductase activity, acting on peroxide as acceptor;peroxidase activity;transferase activity;transferase activity, transferring alkyl or aryl (other than methyl) groups	cell part;cytoplasmic part;endoplasmic reticulum;endoplasmic reticulum membrane;endoplasmic reticulum part;envelope;extracellular membrane-bounded organelle;extracellular organelle;extracellular region part;extracellular vesicular exosome;integral to membrane;intracellular membrane-bounded organelle;intracellular organelle;intracellular organelle part;intracellular part;intrinsic to membrane;memb…	Drug metabolism - cytochrome P450;Glutathione metabolism;Metabolism of xenobiotics by cytochrome P450	5	6	5	16.9595	16.3576	15.9276	17.0825	16.3288	16.075	0.0208229	0.00788976	0.102047	0.610433	0.489066	0.658886	0.742262
COPA_MOUSE	Q8CIE6	Coatomer subunit alpha	Copa	biological regulation;body fluid secretion;cellular process;digestive system process;establishment of localization;establishment of localization in cell;establishment of protein localization;intracellular protein transport;intracellular transport;multicellular organismal process;pancreatic juice secretion;protein transport;regulation of biological quality;regulation of body fluid levels;secretion…	structural molecule activity	cell part;COPI vesicle coat;cytoplasm;cytoplasmic part;cytoplasmic vesicle part;extracellular membrane-bounded organelle;extracellular organelle;extracellular region part;extracellular space;extracellular vesicular exosome;Golgi apparatus part;intracellular organelle part;intracellular part;macromolecular complex;membrane;membrane coat;membrane part;membrane-bounded organelle;membrane-bounded ves…	Neuroactive ligand-receptor interaction	5	6	5	15.1572	14.4708	14.4487	15.2032	14.4037	14.456	0.0211364	0.036023	0.0789802	0.980361	0.611956	0.621403	0.984798
TPD52_MOUSE	Q62393	Tumor protein D52	Tpd52	B cell activation;B cell differentiation;biological regulation;cell activation;cell differentiation;cellular developmental process;cellular process;developmental process;immune system process;leukocyte activation;leukocyte differentiation;lymphocyte activation;lymphocyte differentiation;positive regulation of biological process;positive regulation of cell proliferation;positive regulation of cell…	binding;calcium ion binding;cation binding;identical protein binding;ion binding;metal ion binding;protein binding;protein dimerization activity;protein heterodimerization activity;protein homodimerization activity	cell part;cytoplasm;cytoplasmic part;endoplasmic reticulum;intracellular membrane-bounded organelle;intracellular organelle;intracellular part;membrane-bounded organelle;organelle;perinuclear region of cytoplasm		5	6	5	13.465	14.1899	14.1774	13.5641	14.2516	14.2533	0.0212578	0.0106625	0.0451042	0.99457	1.63853	1.65279	0.991373
TNG2_MOUSE	P54797	Transport and Golgi organization 2 homolog	Tango2			cell part;cytoplasmic part;intracellular membrane-bounded organelle;intracellular organelle;intracellular part;membrane-bounded organelle;mitochondrion;organelle		5	6	5	13.6446	14.4841	14.5305	13.5692	14.4651	14.4871	0.0213672	0.00514286	0.0559837	0.972095	1.84792	1.78943	1.03268
K0825_MOUSE	Q3UPC7	Uncharacterized protein KIAA0825 homolog						5	5	1	14.3863	14.5603	14.4032	14.4595	14.5952	14.4032	0.0216556	0.0139729	0.559072	0.193905	1.01178	1.12818	0.896826
ABHD5_MOUSE	Q9DBL9	1-acylglycerol-3-phosphate O-acyltransferase ABHD5	Abhd5	biological regulation;biosynthetic process;carboxylic acid biosynthetic process;carboxylic acid metabolic process;cell differentiation;cellular biosynthetic process;cellular developmental process;cellular ketone metabolic process;cellular lipid metabolic process;cellular metabolic process;cellular process;developmental process;fatty acid metabolic process;glycerolipid biosynthetic process;glycero…	1-acylglycerol-3-phosphate O-acyltransferase activity;acylglycerol O-acyltransferase activity;catalytic activity;lysophosphatidic acid acyltransferase activity;lysophospholipid acyltransferase activity;O-acyltransferase activity;transferase activity;transferase activity, transferring acyl groups;transferase activity, transferring acyl groups other than amino-acyl groups	cell part;cytoplasm;cytoplasmic part;cytosol;intracellular membrane-bounded organelle;intracellular organelle;intracellular part;lipid particle;membrane-bounded organelle;nucleus;organelle		2	6	5	13.424	13.6288	13.5158	13.424	13.6858	13.4636	0.0216936	0.0533333	0.0909931	0.906205	1.0657	1.15253	0.924663
RL23A_MOUSE	P62751	60S ribosomal protein L23a	Rpl23a	biosynthetic process;cellular biosynthetic process;cellular macromolecule biosynthetic process;cellular macromolecule metabolic process;cellular metabolic process;cellular process;cellular protein metabolic process;macromolecule biosynthetic process;macromolecule metabolic process;metabolic process;primary metabolic process;protein metabolic process;translation	binding;nucleic acid binding;nucleotide binding;RNA binding;rRNA binding;structural constituent of ribosome;structural molecule activity	cell part;cytoplasmic part;intracellular membrane-bounded organelle;intracellular non-membrane-bounded organelle;intracellular organelle;intracellular part;macromolecular complex;membrane-bounded organelle;non-membrane-bounded organelle;nucleus;organelle;ribonucleoprotein complex;ribosome	Ribosome	5	6	5	17.9024	16.8069	16.2914	17.8333	16.5539	16.0696	0.0217031	0.0106293	0.0521106	0.727665	0.327371	0.467974	0.69955
PLIN5_MOUSE	Q8BVZ1	Perilipin-5	Plin5	biological regulation;cellular component organization;cellular component organization at cellular level;cellular component organization or biogenesis;cellular component organization or biogenesis at cellular level;cellular localization;cellular process;lipid localization;lipid metabolic process;lipid particle organization;lipid storage;localization;macromolecule localization;metabolic process;mit…	binding;enzyme binding;identical protein binding;lipase binding;protein binding	cell part;cytoplasm;cytoplasmic part;cytosol;intracellular membrane-bounded organelle;intracellular organelle;intracellular part;lipid particle;membrane-bounded organelle;mitochondrion;organelle		5	6	5	11.1652	12.1127	11.9135	11.1952	12.0458	11.9188	0.021743	0.0536847	0.0503585	0.82156	1.67981	1.92853	0.871033
PEX13_MOUSE	Q9D0K1	Peroxisomal membrane protein PEX13	Pex13	behavior;behavioral interaction between organisms;carboxylic acid catabolic process;carboxylic acid metabolic process;catabolic process;cell migration;cell motility;cellular catabolic process;cellular component assembly;cellular component assembly at cellular level;cellular component movement;cellular component organization;cellular component organization at cellular level;cellular component orga…	binding;peptide binding;peroxisome targeting sequence binding;signal sequence binding	cell part;cytoplasmic part;integral to membrane;integral to organelle membrane;integral to peroxisomal membrane;intracellular membrane-bounded organelle;intracellular organelle;intracellular organelle part;intracellular part;intrinsic to membrane;intrinsic to organelle membrane;intrinsic to peroxisomal membrane;membrane;membrane part;membrane-bounded organelle;microbody;microbody membrane;microbo…	Peroxisome	0	5	3	NaN	12.0492	12.3798	NaN	12.0935	12.494	0.021764	0.0278842	0.0167843	0.937611	—	—	1.25754
NDUF6_MOUSE	A2AIL4	NADH dehydrogenase (ubiquinone) complex I, assembly factor 6	Ndufaf6	biosynthetic process;cellular component assembly;cellular component assembly at cellular level;cellular component biogenesis;cellular component organization;cellular component organization at cellular level;cellular component organization or biogenesis;cellular component organization or biogenesis at cellular level;cellular macromolecular complex assembly;cellular macromolecular complex subunit o…	catalytic activity;transferase activity	cell part;cytoplasm;cytoplasmic part;intracellular membrane-bounded organelle;intracellular organelle;intracellular organelle part;intracellular part;membrane;membrane-bounded organelle;mitochondrial inner membrane;mitochondrial membrane;mitochondrial part;mitochondrion;nucleus;organelle;organelle inner membrane;organelle membrane;organelle part		5	6	5	13.3886	13.648	14.1827	13.5251	13.6364	14.1195	0.021769	0.0134333	0.398558	0.236319	1.734	1.19698	1.44864
HNRPF_MOUSE	Q9Z2X1	Heterogeneous nuclear ribonucleoprotein F	Hnrnpf	biological regulation;cellular macromolecule metabolic process;cellular metabolic process;cellular nitrogen compound metabolic process;cellular process;macromolecule metabolic process;metabolic process;mRNA metabolic process;mRNA processing;nitrogen compound metabolic process;nucleic acid metabolic process;nucleobase-containing compound metabolic process;primary metabolic process;regulation of bi…	binding;nucleic acid binding;nucleotide binding;RNA binding;single-stranded RNA binding	catalytic step 2 spliceosome;cell part;intracellular organelle part;intracellular part;macromolecular complex;membrane;nuclear part;nucleoplasm;organelle part;ribonucleoprotein complex;spliceosomal complex		5	6	5	15.1337	15.401	15.7681	15.0377	15.3526	15.8035	0.0218785	0.0093614	0.282276	0.389761	1.55229	1.20355	1.28976
RL4_MOUSE	Q9D8E6	60S ribosomal protein L4	Rpl4	biosynthetic process;cellular biosynthetic process;cellular macromolecule biosynthetic process;cellular macromolecule metabolic process;cellular metabolic process;cellular process;cellular protein metabolic process;macromolecule biosynthetic process;macromolecule metabolic process;metabolic process;primary metabolic process;protein metabolic process;translation	structural constituent of ribosome;structural molecule activity	adherens junction;anchoring junction;cell junction;cell part;cell-substrate adherens junction;cell-substrate junction;cytoplasm;cytosolic large ribosomal subunit;extracellular membrane-bounded organelle;extracellular organelle;extracellular region part;extracellular vesicular exosome;focal adhesion;intracellular membrane-bounded organelle;intracellular non-membrane-bounded organelle;intracellular…	Ribosome	5	6	5	17.2992	16.6948	16.203	17.2259	16.7033	16.1761	0.0219058	0.00973333	0.142024	0.479086	0.467747	0.657745	0.711137
HNRPL_MOUSE	Q8R081	Heterogeneous nuclear ribonucleoprotein L	Hnrnpl	cellular macromolecule metabolic process;cellular metabolic process;cellular nitrogen compound metabolic process;cellular process;macromolecule metabolic process;metabolic process;mRNA metabolic process;mRNA processing;nitrogen compound metabolic process;nucleic acid metabolic process;nucleobase-containing compound metabolic process;primary metabolic process;RNA metabolic process;RNA processing	binding;DNA binding;nucleic acid binding;nucleotide binding;regulatory region DNA binding;regulatory region nucleic acid binding;transcription regulatory region DNA binding	cell part;cytoplasm;extracellular membrane-bounded organelle;extracellular organelle;extracellular region part;extracellular vesicular exosome;intracellular membrane-bounded organelle;intracellular organelle;intracellular organelle part;intracellular part;macromolecular complex;membrane;membrane-bounded organelle;membrane-bounded vesicle;nuclear part;nucleoplasm;nucleus;organelle;organelle part;p…		5	6	5	15.6581	15.9908	16.554	15.607	16.027	16.5961	0.0220826	0.00664039	0.311798	0.321298	1.86077	1.25937	1.47754
SEH1_MOUSE	Q8R2U0	Nucleoporin SEH1	Seh1l	attachment of spindle microtubules to chromosome;attachment of spindle microtubules to kinetochore;attachment of spindle microtubules to kinetochore involved in mitotic sister chromatid segregation;biological regulation;cell cycle process;cell division;cellular component organization;cellular component organization at cellular level;cellular component organization or biogenesis;cellular component…		cell part;chromosomal part;condensed chromosome kinetochore;intracellular non-membrane-bounded organelle;intracellular organelle;intracellular organelle part;intracellular part;kinetochore;macromolecular complex;membrane part;non-membrane-bounded organelle;nuclear part;Nup107-160 complex;organelle;organelle part;protein complex	RNA transport	0	4	3	NaN	12.1012	12.3305	NaN	12.0694	12.358	0.0221648	0.019532	0.0284444	0.995703	—	—	1.17227
HYES_MOUSE	P34914	Bifunctional epoxide hydrolase 2	Ephx2	acetate catabolic process;acetate derivative catabolic process;acetate derivative metabolic process;acetate metabolic process;aromatic compound catabolic process;biological regulation;carboxylic acid catabolic process;carboxylic acid metabolic process;catabolic process;cellular aromatic compound metabolic process;cellular catabolic process;cellular ketone metabolic process;cellular lipid metaboli…	binding;catalytic activity;cation binding;epoxide hydrolase activity;ether hydrolase activity;hydrolase activity;hydrolase activity, acting on ester bonds;hydrolase activity, acting on ether bonds;identical protein binding;ion binding;lipid phosphatase activity;lipid-phosphate phosphatase activity;magnesium ion binding;metal ion binding;phosphatase activity;phosphoric ester hydrolase activity;pro…	cell part;cytoplasm;cytoplasmic part;cytosol;extracellular membrane-bounded organelle;extracellular organelle;extracellular region part;extracellular vesicular exosome;intracellular membrane-bounded organelle;intracellular organelle;intracellular part;membrane-bounded organelle;membrane-bounded vesicle;microbody;organelle;peroxisome;vesicle	Arachidonic acid metabolism;Chloroalkane and chloroalkene degradation;Peroxisome	5	6	5	16.9921	16.4686	15.9913	16.8642	16.4277	16.1215	0.0222514	0.0166716	0.160338	0.485664	0.499723	0.695682	0.718321
GRB2_MOUSE	Q60631	Growth factor receptor-bound protein 2	Grb2	aging;anatomical structure formation involved in morphogenesis;anatomical structure morphogenesis;biological regulation;branching involved in embryonic placenta morphogenesis;cell differentiation;cell surface receptor linked signaling pathway;cellular component assembly;cellular component organization;cellular component organization or biogenesis;cellular developmental process;cellular macromolec…	binding;binding, bridging;cytokine receptor binding;enzyme binding;ephrin receptor binding;epidermal growth factor receptor binding;growth factor receptor binding;identical protein binding;insulin receptor substrate binding;kinase binding;neurotrophin receptor binding;neurotrophin TRK receptor binding;neurotrophin TRKA receptor binding;phosphatase binding;protein binding;protein binding, bridging…	cell junction;cell part;cell-cell junction;cytoplasm;cytoplasmic part;cytosol;endosome;extracellular membrane-bounded organelle;extracellular organelle;extracellular region part;extracellular vesicular exosome;Golgi apparatus;Grb2-EGFR complex;intracellular membrane-bounded organelle;intracellular non-membrane-bounded organelle;intracellular organelle;intracellular organelle part;intracellular pa…	Acute myeloid leukemia;B cell receptor signaling pathway;Chemokine signaling pathway;Chronic myeloid leukemia;Dorso-ventral axis formation;Endometrial cancer;ErbB signaling pathway;Fc epsilon RI signaling pathway;Focal adhesion;Gap junction;Glioma;GnRH signaling pathway;Hepatitis C;Insulin signaling pathway;Jak-STAT signaling pathway;MAPK signaling pathway;MAPK signaling pathway - fly;Natural kil…	5	6	5	14.8425	15.4003	15.5615	14.8171	15.3192	15.5495	0.0222904	0.00913669	0.0793297	0.827626	1.64604	1.47202	1.11822
RM42_MOUSE	Q9CPV3	39S ribosomal protein L42, mitochondrial	Mrpl42			cell part;cytoplasmic part;intracellular membrane-bounded organelle;intracellular organelle;intracellular organelle part;intracellular part;macromolecular complex;membrane;membrane-bounded organelle;mitochondrial part;mitochondrial small ribosomal subunit;mitochondrion;organellar small ribosomal subunit;organelle;organelle part;plasma membrane;ribonucleoprotein complex;small ribosomal subunit		2	6	5	12.2702	12.4829	12.4939	12.2702	12.3567	12.6702	0.0223433	0.047909	0.0942271	0.995248	1.16772	1.15885	1.00765
COG2_MOUSE	Q921L5	Conserved oligomeric Golgi complex subunit 2	Cog2	cellular component organization;cellular component organization at cellular level;cellular component organization or biogenesis;cellular component organization or biogenesis at cellular level;cellular process;establishment of localization;establishment of localization in cell;Golgi organization;Golgi vesicle transport;intracellular transport;intra-Golgi vesicle-mediated transport;organelle organi…	protein transporter activity;substrate-specific transporter activity;transporter activity	cell part;cytoplasmic part;cytosol;Golgi apparatus part;Golgi membrane;Golgi stack;Golgi transport complex;intracellular organelle part;intracellular part;macromolecular complex;membrane;organelle membrane;organelle part;protein complex		5	6	5	11.7474	12.4298	12.5216	11.8499	12.552	12.4682	0.0224674	0.0222213	0.0713055	0.918947	1.71024	1.60481	1.0657
LYRIC_MOUSE	Q80WJ7	Protein LYRIC	Mtdh	biological regulation;cell junction assembly;cell junction organization;cell surface receptor linked signaling pathway;cell-cell junction assembly;cell-cell junction organization;cellular component assembly;cellular component assembly at cellular level;cellular component organization;cellular component organization at cellular level;cellular component organization or biogenesis;cellular component…	binding;double-stranded RNA binding;NF-kappaB binding;nucleic acid binding;protein binding;protein binding transcription factor activity;RNA binding;RNA polymerase II transcription factor binding;transcription coactivator activity;transcription cofactor activity;transcription factor binding;transcription factor binding transcription factor activity	apical plasma membrane;cell junction;cell part;cell-cell junction;cytoplasm;cytoplasmic part;endoplasmic reticulum;endoplasmic reticulum membrane;endoplasmic reticulum part;integral to membrane;intercellular canaliculus;intracellular membrane-bounded organelle;intracellular non-membrane-bounded organelle;intracellular organelle;intracellular organelle part;intracellular part;intrinsic to membrane…		5	6	5	14.7719	15.2696	15.4309	14.6697	15.2569	15.3824	0.0224824	0.0228207	0.097899	0.807914	1.57899	1.41196	1.11829
MICA3_MOUSE	Q8CJ19	[F-actin]-monooxygenase MICAL3	Mical3	actin cytoskeleton organization;actin filament depolymerization;actin filament organization;actin filament-based process;actin polymerization or depolymerization;cellular component disassembly;cellular component disassembly at cellular level;cellular component organization;cellular component organization at cellular level;cellular component organization or biogenesis;cellular component organizati…	actin binding;binding;catalytic activity;cation binding;coenzyme binding;cofactor binding;cytoskeletal protein binding;FAD binding;flavin adenine dinucleotide binding;ion binding;metal ion binding;monooxygenase activity;oxidoreductase activity;oxidoreductase activity, acting on paired donors, with incorporation or reduction of molecular oxygen;oxidoreductase activity, acting on paired donors, wit…	cell part;cytoplasm;cytoskeleton;intracellular membrane-bounded organelle;intracellular non-membrane-bounded organelle;intracellular organelle;intracellular organelle part;intracellular part;membrane;membrane-bounded organelle;non-membrane-bounded organelle;nuclear part;nucleoplasm;nucleus;organelle;organelle part;plasma membrane		5	6	5	12.8743	14.1832	15.5294	12.8421	14.0941	15.4251	0.0226595	0.00477193	0.17695	0.461041	6.2989	2.47753	2.54242
MET15_MOUSE	Q9DCL4	Probable methyltransferase-like protein 15	Mettl15	cellular macromolecule metabolic process;cellular metabolic process;cellular nitrogen compound metabolic process;cellular process;macromolecule metabolic process;macromolecule methylation;macromolecule modification;metabolic process;methylation;ncRNA metabolic process;ncRNA processing;nitrogen compound metabolic process;nucleic acid metabolic process;nucleobase-containing compound metabolic proce…	catalytic activity;methyltransferase activity;N-methyltransferase activity;RNA methyltransferase activity;rRNA (cytosine) methyltransferase activity;rRNA (cytosine-N4-)-methyltransferase activity;rRNA methyltransferase activity;S-adenosylmethionine-dependent methyltransferase activity;transferase activity;transferase activity, transferring one-carbon groups			5	6	5	12.7534	13.2103	13.3826	12.6951	13.2933	13.3726	0.0229072	0.0154815	0.0834115	0.798492	1.54671	1.37259	1.12685
K0100_MOUSE	Q5SYL3	Protein KIAA0100	Kiaa0100			extracellular region		0	1	4	NaN	14.17	13.6333	NaN	14.17	13.7262	0.0229305	0.00707018	0.512532	0.188592	—	—	0.689346
GALT2_MOUSE	Q6PB93	Polypeptide N-acetylgalactosaminyltransferase 2	Galnt2	biosynthetic process;carbohydrate metabolic process;cellular carbohydrate metabolic process;cellular macromolecule metabolic process;cellular metabolic process;cellular process;cellular protein metabolic process;glycosylation;immunoglobulin biosynthetic process;macromolecule biosynthetic process;macromolecule glycosylation;macromolecule metabolic process;macromolecule modification;metabolic proce…	acetylgalactosaminyltransferase activity;binding;carbohydrate binding;catalytic activity;cation binding;ion binding;manganese ion binding;metal ion binding;polypeptide N-acetylgalactosaminyltransferase activity;transferase activity;transferase activity, transferring glycosyl groups;transferase activity, transferring hexosyl groups;transition metal ion binding;UDP-glycosyltransferase activity	cell part;cytoplasmic part;extracellular membrane-bounded organelle;extracellular organelle;extracellular region part;extracellular vesicular exosome;Golgi apparatus;Golgi apparatus part;Golgi cisterna membrane;Golgi lumen;Golgi membrane;Golgi stack;integral to membrane;intracellular membrane-bounded organelle;intracellular organelle;intracellular organelle lumen;intracellular organelle part;intr…	Mucin type O-Glycan biosynthesis	5	6	5	12.8546	13.3436	13.568	12.9273	13.3672	13.6061	0.0229355	0.0255596	0.1373	0.665162	1.63966	1.40347	1.16829
BSDC1_MOUSE	Q80Y55	BSD domain-containing protein 1	Bsdc1					5	6	5	13.0038	13.7276	13.6915	12.9487	13.7452	13.7214	0.0229362	0.0168738	0.0437966	0.974397	1.61071	1.65153	0.975288
HHATL_MOUSE	Q9D1G3	Protein-cysteine N-palmitoyltransferase HHAT-like protein	Hhatl	biological regulation;negative regulation of biological process;negative regulation of biosynthetic process;negative regulation of cellular metabolic process;negative regulation of cellular process;negative regulation of cellular protein metabolic process;negative regulation of lipoprotein metabolic process;negative regulation of macromolecule biosynthetic process;negative regulation of macromole…		cell part;cytoplasmic part;endoplasmic reticulum;endoplasmic reticulum membrane;endoplasmic reticulum part;integral to membrane;intracellular membrane-bounded organelle;intracellular organelle;intracellular organelle part;intracellular part;intrinsic to membrane;membrane;membrane part;membrane-bounded organelle;organelle;organelle membrane;organelle part;perinuclear region of cytoplasm		5	6	5	17.4947	16.8156	16.5319	17.5086	16.8999	16.6348	0.0229434	0.0214561	0.0458579	0.794219	0.51306	0.624555	0.821482
ETHE1_MOUSE	Q9DCM0	Persulfide dioxygenase ETHE1, mitochondrial	Ethe1	amine metabolic process;carboxylic acid metabolic process;cellular amine metabolic process;cellular amino acid metabolic process;cellular ketone metabolic process;cellular metabolic process;cellular modified amino acid metabolic process;cellular nitrogen compound metabolic process;cellular process;glutathione metabolic process;hydrogen sulfide metabolic process;metabolic process;nitrogen compound…	binding;catalytic activity;cation binding;dioxygenase activity;ion binding;iron ion binding;metal ion binding;oxidoreductase activity;oxidoreductase activity, acting on single donors with incorporation of molecular oxygen;oxidoreductase activity, acting on single donors with incorporation of molecular oxygen, incorporation of two atoms of oxygen;sulfur dioxygenase activity;transition metal ion bi…	cell part;cytoplasm;cytoplasmic part;intracellular membrane-bounded organelle;intracellular organelle;intracellular organelle lumen;intracellular organelle part;intracellular part;membrane-bounded organelle;membrane-enclosed lumen;mitochondrial matrix;mitochondrial part;mitochondrion;nuclear part;nucleoplasm;organelle;organelle lumen;organelle part		5	6	5	15.1043	15.9567	15.7497	14.9485	15.9481	15.689	0.0229705	0.0636272	0.0587668	0.759032	1.56417	1.8055	0.866337
STRAA_MOUSE	Q3UUJ4	STE20-related kinase adapter protein alpha	Strada	actin cytoskeleton organization;actin filament-based process;activation of protein kinase activity;biological regulation;cell cycle;cell migration;cell motility;cellular component movement;cellular component organization;cellular component organization at cellular level;cellular component organization or biogenesis;cellular component organization or biogenesis at cellular level;cellular process;c…	adenyl nucleotide binding;adenyl ribonucleotide binding;ATP binding;binding;catalytic activity;enzyme activator activity;enzyme binding;enzyme regulator activity;kinase activator activity;kinase activity;kinase binding;kinase regulator activity;nucleotide binding;phosphotransferase activity, alcohol group as acceptor;protein binding;protein kinase activator activity;protein kinase activity;protei…	cell part;cytoplasm;intracellular membrane-bounded organelle;intracellular organelle;intracellular organelle part;intracellular part;membrane-bounded organelle;nuclear part;nucleoplasm;nucleus;organelle;organelle part	mTOR signaling pathway	1	4	5	10.7844	11.0769	11.4749	10.7844	11.0706	11.6158	0.0229973	0.00620619	0.178443	0.357608	1.61384	1.22476	1.31768
RT07_MOUSE	Q80X85	28S ribosomal protein S7, mitochondrial	Mrps7	biosynthetic process;cellular biosynthetic process;cellular macromolecule biosynthetic process;cellular macromolecule metabolic process;cellular metabolic process;cellular process;cellular protein metabolic process;macromolecule biosynthetic process;macromolecule metabolic process;metabolic process;primary metabolic process;protein metabolic process;translation	binding;nucleic acid binding;RNA binding;structural constituent of ribosome;structural molecule activity	cell part;cytoplasmic part;cytosolic small ribosomal subunit;intracellular membrane-bounded organelle;intracellular organelle;intracellular organelle part;intracellular part;macromolecular complex;membrane-bounded organelle;mitochondrial part;mitochondrial small ribosomal subunit;mitochondrion;organellar small ribosomal subunit;organelle;organelle part;ribonucleoprotein complex;small ribosomal su…		5	6	5	14.7191	14.2384	13.9205	14.7678	14.3151	13.9054	0.0230079	0.00681279	0.13786	0.646277	0.574907	0.71663	0.802237
ADPRH_MOUSE	P54923	[Protein ADP-ribosylarginine] hydrolase	Adprh	cellular macromolecule metabolic process;cellular metabolic process;cellular process;cellular protein metabolic process;macromolecule metabolic process;macromolecule modification;metabolic process;primary metabolic process;protein de-ADP-ribosylation;protein metabolic process;protein modification process	ADP-ribosylarginine hydrolase activity;binding;catalytic activity;cation binding;hydrolase activity;hydrolase activity, acting on glycosyl bonds;hydrolase activity, hydrolyzing N-glycosyl compounds;ion binding;magnesium ion binding;metal ion binding			5	6	5	14.4718	14.9914	15.1889	14.4046	14.9967	15.222	0.0230476	0.00634043	0.0941897	0.800854	1.64387	1.43356	1.14671
OS9_MOUSE	Q8K2C7	Protein OS-9	Os9	biological regulation;catabolic process;cellular catabolic process;cellular macromolecule catabolic process;cellular macromolecule metabolic process;cellular metabolic process;cellular process;cellular protein metabolic process;cellular response to stimulus;cellular response to stress;ER-associated protein catabolic process;establishment of localization;establishment of localization in cell;estab…	binding;carbohydrate binding;glycoprotein binding;protein binding	cell part;cytoplasmic part;endoplasmic reticulum lumen;endoplasmic reticulum part;intracellular organelle lumen;intracellular organelle part;intracellular part;membrane-enclosed lumen;organelle lumen;organelle part	Protein processing in endoplasmic reticulum	0	5	3	NaN	11.2682	11.3641	NaN	11.3085	11.4125	0.0231579	0.0337758	0.0214493	0.891895	—	—	1.06873
CHSP1_MOUSE	Q9CR86	Calcium-regulated heat stable protein 1	Carhsp1	biological regulation;cellular macromolecule metabolic process;cellular metabolic process;cellular nitrogen compound metabolic process;cellular process;macromolecule metabolic process;metabolic process;mRNA metabolic process;nitrogen compound metabolic process;nucleic acid metabolic process;nucleobase-containing compound metabolic process;posttranscriptional regulation of gene expression;primary …	binding;DNA binding;mRNA 3'-UTR binding;mRNA binding;nucleic acid binding;RNA binding	cell part;cytoplasmic mRNA processing body;cytoplasmic part;cytosol;extracellular membrane-bounded organelle;extracellular organelle;extracellular region part;extracellular vesicular exosome;intracellular non-membrane-bounded organelle;intracellular organelle;intracellular part;macromolecular complex;membrane-bounded organelle;membrane-bounded vesicle;non-membrane-bounded organelle;organelle;P gr…		5	6	5	12.9125	13.738	14.0955	12.8266	13.6016	14.0342	0.0231645	0.00792308	0.0945971	0.721654	2.27048	1.77215	1.2812
COQ5_MOUSE	Q9CXI0	2-methoxy-6-polyprenyl-1,4-benzoquinol methylase, mitochondrial	Coq5	biosynthetic process;cellular biosynthetic process;cellular ketone metabolic process;cellular metabolic process;cellular process;coenzyme biosynthetic process;coenzyme metabolic process;cofactor biosynthetic process;cofactor metabolic process;metabolic process;methylation;one-carbon metabolic process;oxidoreduction coenzyme metabolic process;quinone cofactor biosynthetic process;quinone cofactor …	catalytic activity;methyltransferase activity;S-adenosylmethionine-dependent methyltransferase activity;transferase activity;transferase activity, transferring one-carbon groups	cell part;cytoplasmic part;intracellular membrane-bounded organelle;intracellular organelle;intracellular organelle part;intracellular part;membrane;membrane-bounded organelle;mitochondrial inner membrane;mitochondrial membrane;mitochondrial part;mitochondrion;organelle;organelle inner membrane;organelle membrane;organelle part	Ubiquinone and other terpenoid-quinone biosynthesis	5	6	5	16.8873	17.3171	17.4412	16.9206	17.2832	17.4672	0.0231706	0.0143914	0.0795484	0.854398	1.46805	1.34705	1.08983
INP4B_MOUSE	Q6P1Y8	Type II inositol 3,4-bisphosphate 4-phosphatase	Inpp4b	biological regulation;calcium ion homeostasis;carbohydrate metabolic process;catabolic process;cation homeostasis;cellular calcium ion homeostasis;cellular carbohydrate metabolic process;cellular cation homeostasis;cellular chemical homeostasis;cellular divalent inorganic cation homeostasis;cellular homeostasis;cellular ion homeostasis;cellular lipid metabolic process;cellular metabolic process;c…	binding;catalytic activity;hydrolase activity;hydrolase activity, acting on ester bonds;inositol or phosphatidylinositol phosphatase activity;lipid binding;lipid phosphatase activity;phosphatase activity;phosphatidylinositol bisphosphate phosphatase activity;phosphatidylinositol phosphate 4-phosphatase activity;phosphatidylinositol trisphosphate phosphatase activity;phosphatidylinositol-3,4-bisph…		Inositol phosphate metabolism;Phosphatidylinositol signaling system	5	6	5	13.7465	14.2497	14.5572	13.6397	14.2463	14.5172	0.0231832	0.016505	0.103	0.678675	1.75406	1.41735	1.23756
COQ8A_MOUSE	Q60936	Atypical kinase COQ8A, mitochondrial	Coq8a	biosynthetic process;cellular biosynthetic process;cellular ketone metabolic process;cellular metabolic process;cellular process;coenzyme biosynthetic process;coenzyme metabolic process;cofactor biosynthetic process;cofactor metabolic process;metabolic process;oxidoreduction coenzyme metabolic process;phosphate-containing compound metabolic process;phosphorus metabolic process;phosphorylation;qui…	adenyl nucleotide binding;adenyl ribonucleotide binding;ADP binding;ATP binding;binding;catalytic activity;kinase activity;nucleotide binding;purine nucleotide binding;purine ribonucleoside triphosphate binding;purine ribonucleotide binding;ribonucleotide binding;transferase activity;transferase activity, transferring phosphorus-containing groups	cell part;cytoplasmic part;integral to membrane;intracellular membrane-bounded organelle;intracellular organelle;intracellular part;intrinsic to membrane;membrane part;membrane-bounded organelle;mitochondrion;organelle		5	6	5	19.4215	18.6756	18.4888	19.6676	18.654	18.5604	0.0236468	0.0310375	0.117097	0.788828	0.523877	0.596296	0.878552
FOPNL_MOUSE	Q9CZS3	LisH domain-containing protein FOPNL	Fopnl	anatomical structure formation involved in morphogenesis;biological regulation;cell projection assembly;cell projection organization;cellular component assembly;cellular component assembly at cellular level;cellular component assembly involved in morphogenesis;cellular component organization;cellular component organization at cellular level;cellular component organization or biogenesis;cellular c…		cell part;cell projection;centriolar satellite;centrosome;cilium;cytoplasmic part;cytoskeletal part;intracellular membrane-bounded organelle;intracellular non-membrane-bounded organelle;intracellular organelle;intracellular organelle part;intracellular part;membrane-bounded organelle;microtubule organizing center;microtubule organizing center part;motile cilium;non-membrane-bounded organelle;nucl…		0	2	4	NaN	10.953	11.9002	NaN	10.953	11.6715	0.0236771	0.0105786	0.804804	0.15479	—	—	1.92813
APC5_MOUSE	Q8BTZ4	Anaphase-promoting complex subunit 5	Anapc5	cell cycle phase;cell cycle process;cell division;cellular component organization;cellular component organization at cellular level;cellular component organization or biogenesis;cellular component organization or biogenesis at cellular level;cellular macromolecule metabolic process;cellular metabolic process;cellular process;cellular protein metabolic process;macromolecule metabolic process;macro…	binding;enzyme binding;phosphatase binding;protein binding;protein phosphatase binding	anaphase-promoting complex;cell part;cullin-RING ubiquitin ligase complex;intracellular membrane-bounded organelle;intracellular organelle;intracellular organelle part;intracellular part;macromolecular complex;membrane-bounded organelle;nuclear part;nuclear ubiquitin ligase complex;nucleus;organelle;organelle part;protein complex;ubiquitin ligase complex	Cell cycle;Cell cycle - yeast;Meiosis - yeast;Oocyte meiosis;Progesterone-mediated oocyte maturation;Ubiquitin mediated proteolysis	2	3	5	10.8805	11.1906	11.9063	10.8805	11.1607	11.9991	0.0240928	0.0132402	0.519004	0.131727	2.03609	1.23979	1.64228
CAD13_MOUSE	Q9WTR5	Cadherin-13	Cdh13	anatomical structure formation involved in morphogenesis;angiogenesis;biological adhesion;biological regulation;calcium-dependent cell-cell adhesion;cell adhesion;cell migration;cell motility;cell projection assembly;cell projection organization;cell proliferation;cell-cell adhesion;cellular component assembly;cellular component assembly at cellular level;cellular component movement;cellular comp…	adiponectin binding;binding;cadherin binding;calcium ion binding;cation binding;cell adhesion molecule binding;hormone binding;identical protein binding;ion binding;lipoprotein particle binding;low-density lipoprotein particle binding;metal ion binding;protein binding;protein dimerization activity;protein homodimerization activity;protein-lipid complex binding	adherens junction;anchored to membrane;anchoring junction;caveola;cell junction;cell part;cell projection;cell-substrate adherens junction;cell-substrate junction;cytoplasm;external side of plasma membrane;extracellular membrane-bounded organelle;extracellular organelle;extracellular region part;extracellular space;extracellular vesicular exosome;focal adhesion;intracellular part;intrinsic to mem…		5	6	5	17.1457	17.6306	17.9195	17.2158	17.6646	17.8747	0.024124	0.0125099	0.0952547	0.699274	1.70977	1.39949	1.22171
SMCA5_MOUSE	Q91ZW3	SWI/SNF-related matrix-associated actin-dependent regulator of chromatin subfamily A member 5	Smarca5	ATP-dependent chromatin remodeling;biological regulation;biosynthetic process;cellular biosynthetic process;cellular component assembly;cellular component assembly at cellular level;cellular component organization;cellular component organization at cellular level;cellular component organization or biogenesis;cellular component organization or biogenesis at cellular level;cellular macromolecular c…	adenyl nucleotide binding;adenyl ribonucleotide binding;ATP binding;ATPase activity;binding;catalytic activity;chromatin binding;DNA binding;helicase activity;hydrolase activity;hydrolase activity, acting on acid anhydrides;hydrolase activity, acting on acid anhydrides, in phosphorus-containing anhydrides;nucleic acid binding;nucleoside-triphosphatase activity;nucleotide binding;purine nucleotide…	cell part;chromatin remodeling complex;chromatin silencing complex;chromosomal part;chromosome;condensed chromosome;intracellular membrane-bounded organelle;intracellular non-membrane-bounded organelle;intracellular organelle;intracellular organelle part;intracellular part;ISWI complex;macromolecular complex;membrane-bounded organelle;non-membrane-bounded organelle;nuclear chromosome part;nuclear…		5	6	5	13.2064	12.1622	12.6182	13.4812	12.0703	12.5916	0.0241865	0.127379	0.0412023	0.529188	0.665172	0.484914	1.37173
GAB1_MOUSE	Q9QYY0	GRB2-associated-binding protein 1	Gab1	activation of JUN kinase activity;activation of MAPK activity;anatomical structure development;biological regulation;cell surface receptor linked signaling pathway;cellular macromolecule metabolic process;cellular metabolic process;cellular process;cellular protein metabolic process;cellular response to chemical stimulus;cellular response to cytokine stimulus;cellular response to interleukin-6;ce…	molecular transducer activity;signal transducer activity	cell part;cytoplasm;intracellular part	Bacterial invasion of epithelial cells;ErbB signaling pathway;Neurotrophin signaling pathway;Renal cell carcinoma	2	6	5	11.7702	11.7906	11.9589	11.7702	11.7456	11.9873	0.0242057	0.0470706	0.112618	0.793683	1.13974	1.01424	1.12373
PGM5_MOUSE	Q8BZF8	Phosphoglucomutase-like protein 5	Pgm5	biological adhesion;carbohydrate metabolic process;cell adhesion;cellular process;metabolic process;primary metabolic process	binding;cation binding;ion binding;magnesium ion binding;metal ion binding	actin filament bundle;actomyosin;adherens junction;anchoring junction;cell junction;cell part;cell-cell adherens junction;cell-cell contact zone;cell-cell junction;cell-substrate adherens junction;cell-substrate junction;contractile fiber part;costamere;cytoplasmic part;cytoskeletal part;dystrophin-associated glycoprotein complex;focal adhesion;intercalated disc;internal side of plasma membrane;i…		5	6	5	18.5094	17.715	16.7405	18.6	17.8143	16.2837	0.0242449	0.0179382	0.103249	0.480886	0.293432	0.576583	0.508916
OBSCN_MOUSE	A2AAJ9	Obscurin	Obscn	cell differentiation;cellular developmental process;cellular process;developmental process;multicellular organismal development;multicellular organismal process	adenyl nucleotide binding;adenyl ribonucleotide binding;ankyrin binding;ATP binding;binding;catalytic activity;cytoskeletal protein binding;enzyme regulator activity;GTPase regulator activity;guanyl-nucleotide exchange factor activity;kinase activity;nucleoside-triphosphatase regulator activity;nucleotide binding;phosphotransferase activity, alcohol group as acceptor;protein binding;protein kinas…	cell part;contractile fiber part;cytoplasmic part;cytoskeletal part;intracellular organelle part;intracellular part;M band;macromolecular complex;muscle myosin complex;myosin complex;myosin filament;myosin II complex;organelle part;protein complex;striated muscle myosin thick filament;Z disc		5	6	5	18.7952	17.5251	17.5025	18.7485	17.6375	17.7588	0.0242455	0.0108199	0.0390769	0.994777	0.408186	0.414631	0.984457
SETD7_MOUSE	Q8VHL1	Histone-lysine N-methyltransferase SETD7	Setd7	biological regulation;biosynthetic process;cellular biosynthetic process;cellular component organization;cellular component organization at cellular level;cellular component organization or biogenesis;cellular component organization or biogenesis at cellular level;cellular macromolecule biosynthetic process;cellular macromolecule metabolic process;cellular metabolic process;cellular nitrogen comp…	binding;catalytic activity;histone methyltransferase activity;histone-lysine N-methyltransferase activity;lysine N-methyltransferase activity;methyltransferase activity;N-methyltransferase activity;p53 binding;protein binding;protein methyltransferase activity;protein-lysine N-methyltransferase activity;S-adenosylmethionine-dependent methyltransferase activity;transferase activity;transferase act…	cell part;chromosome;intracellular non-membrane-bounded organelle;intracellular organelle;intracellular organelle part;intracellular part;non-membrane-bounded organelle;nuclear part;nucleolus;organelle;organelle part	Lysine degradation	5	6	5	14.4106	14.9865	15.0101	14.3452	14.9255	14.9489	0.0243077	0.0234903	0.0505024	0.980135	1.51519	1.49061	1.01649
LSM4_MOUSE	Q9QXA5	U6 snRNA-associated Sm-like protein LSm4	Lsm4	cellular macromolecule metabolic process;cellular metabolic process;cellular nitrogen compound metabolic process;cellular process;macromolecule metabolic process;metabolic process;mRNA metabolic process;mRNA processing;nitrogen compound metabolic process;nucleic acid metabolic process;nucleobase-containing compound metabolic process;primary metabolic process;RNA metabolic process;RNA processing;R…		cell part;cytoplasm;intracellular organelle part;intracellular part;macromolecular complex;nuclear part;nucleoplasm;organelle part;ribonucleoprotein complex;spliceosomal complex	RNA degradation;Spliceosome	5	6	5	15.6837	16.112	16.3633	15.6152	16.1082	16.3666	0.02457	0.0198877	0.148541	0.66366	1.6017	1.34565	1.19028
M3K20_MOUSE	Q9ESL4	Mitogen-activated protein kinase kinase kinase 20	Map3k20	activation of JUN kinase activity;activation of MAPK activity;activation of MAPKK activity;activation of protein kinase activity;biological regulation;cell cycle arrest;cell cycle checkpoint;cell cycle process;cellular component organization;cellular component organization at cellular level;cellular component organization or biogenesis;cellular component organization or biogenesis at cellular lev…	adenyl nucleotide binding;adenyl ribonucleotide binding;ATP binding;binding;catalytic activity;cation binding;ion binding;kinase activity;magnesium ion binding;MAP kinase kinase kinase activity;metal ion binding;molecular transducer activity;nucleotide binding;phosphotransferase activity, alcohol group as acceptor;protein kinase activity;protein serine/threonine kinase activity;purine nucleotide …	cell part;cytoplasm;intracellular membrane-bounded organelle;intracellular organelle;intracellular part;membrane-bounded organelle;nucleus;organelle	MAPK signaling pathway;Tight junction	5	6	5	16.5805	17.0072	17.1713	16.5875	16.983	17.1319	0.0247614	0.0189522	0.0822454	0.808546	1.50608	1.34416	1.12047
PYGB_MOUSE	Q8CI94	Glycogen phosphorylase, brain form	Pygb	carbohydrate catabolic process;carbohydrate metabolic process;catabolic process;cellular carbohydrate catabolic process;cellular carbohydrate metabolic process;cellular glucan metabolic process;cellular macromolecule metabolic process;cellular metabolic process;cellular polysaccharide catabolic process;cellular polysaccharide metabolic process;cellular process;energy derivation by oxidation of or…	binding;catalytic activity;cofactor binding;glycogen phosphorylase activity;phosphorylase activity;pyridoxal phosphate binding;transferase activity;transferase activity, transferring glycosyl groups;transferase activity, transferring hexosyl groups;vitamin B6 binding;vitamin binding	axon;cell part;cell projection;cytoplasm;extracellular membrane-bounded organelle;extracellular organelle;extracellular region part;extracellular vesicular exosome;intracellular part;membrane;membrane-bounded organelle;membrane-bounded vesicle;neuron projection;organelle;vesicle	Insulin signaling pathway;Starch and sucrose metabolism	5	6	5	18.368	15.4287	17.0518	18.9842	15.7273	16.9769	0.0247797	0.231202	0.0290874	0.41967	0.401591	0.130371	3.08036
CDK5_MOUSE	P49615	Cyclin-dependent-like kinase 5	Cdk5	actin cytoskeleton organization;actin filament-based process;adult behavior;anatomical structure development;anatomical structure formation involved in morphogenesis;anatomical structure morphogenesis;apoptosis;associative learning;axon guidance;axonogenesis;behavior;behavioral response to cocaine;biological adhesion;biological regulation;calcium ion import;calcium ion transmembrane transport;cal…	acetylcholine receptor activator activity;acetylcholine receptor regulator activity;adenyl nucleotide binding;adenyl ribonucleotide binding;ATP binding;binding;catalytic activity;cyclin-dependent protein kinase activity;ErbB-2 class receptor binding;ErbB-3 class receptor binding;kinase activity;nucleotide binding;p53 binding;phosphotransferase activity, alcohol group as acceptor;protein binding;p…	axon;cell body;cell junction;cell part;cell projection;cell projection part;cyclin-dependent protein kinase 5 holoenzyme complex;cyclin-dependent protein kinase holoenzyme complex;cytoplasm;cytoplasmic part;cytoskeletal part;cytoskeleton;cytosol;dendrite;filopodium;growth cone;intracellular membrane-bounded organelle;intracellular non-membrane-bounded organelle;intracellular organelle;intracellul…	Alzheimer's disease;Axon guidance	5	6	5	14.6883	15.1246	15.2462	14.6282	15.1436	15.2423	0.0253535	0.0288742	0.117203	0.839597	1.47212	1.35313	1.08794
TRI54_MOUSE	Q9ERP3	Tripartite motif-containing protein 54	Trim54	biological regulation;cell differentiation;cellular developmental process;cellular process;developmental process;multicellular organismal development;multicellular organismal process;negative regulation of biological process;negative regulation of cellular component organization;negative regulation of cellular process;negative regulation of cytoskeleton organization;negative regulation of microtu…	binding;cation binding;cytoskeletal protein binding;ion binding;metal ion binding;microtubule binding;protein binding;transition metal ion binding;tubulin binding;zinc ion binding	cell part;contractile fiber part;cytoplasmic part;cytoskeletal part;intracellular organelle part;intracellular part;macromolecular complex;microtubule;microtubule associated complex;organelle part;protein complex;Z disc		5	6	5	16.4285	16.8665	16.9677	16.3753	16.8858	16.988	0.025397	0.0227816	0.0833181	0.884497	1.45317	1.35472	1.07267
COMD3_MOUSE	Q63829	COMM domain-containing protein 3	Commd3	biological regulation;biosynthetic process;cation transport;cellular biosynthetic process;cellular macromolecule biosynthetic process;cellular macromolecule metabolic process;cellular metabolic process;cellular nitrogen compound metabolic process;cellular process;establishment of localization;ion transport;macromolecule biosynthetic process;macromolecule metabolic process;metabolic process;metal …		cell part;cytoplasm;intracellular membrane-bounded organelle;intracellular organelle;intracellular part;membrane-bounded organelle;nucleus;organelle		2	6	5	12.0487	12.2277	12.2661	12.0487	12.029	12.4366	0.0254408	0.0460766	0.0924523	0.981047	1.16264	1.1321	1.02697
RTCB_MOUSE	Q99LF4	tRNA-splicing ligase RtcB homolog	Rtcb	anatomical structure development;cellular macromolecule metabolic process;cellular metabolic process;cellular nitrogen compound metabolic process;cellular process;chordate embryonic development;developmental process;embryo development;embryo development ending in birth or egg hatching;in utero embryonic development;macromolecule metabolic process;metabolic process;ncRNA metabolic process;ncRNA pr…	adenyl nucleotide binding;adenyl ribonucleotide binding;ATP binding;binding;catalytic activity;cation binding;cytoskeletal protein binding;ion binding;ligase activity;ligase activity, forming phosphoric ester bonds;metal ion binding;nucleotide binding;protein binding;purine nucleotide binding;purine ribonucleoside triphosphate binding;purine ribonucleotide binding;ribonucleotide binding;RNA ligas…	cell part;cytoplasm;cytoplasmic part;endoplasmic reticulum membrane;endoplasmic reticulum part;envelope;intracellular membrane-bounded organelle;intracellular organelle;intracellular organelle part;intracellular part;macromolecular complex;membrane;membrane part;membrane-bounded organelle;nuclear envelope;nuclear part;nucleus;organelle;organelle envelope;organelle membrane;organelle part;protein …		5	6	5	15.5451	15.6148	15.9462	15.494	15.6581	15.9386	0.0254737	0.0266434	0.717341	0.300618	1.32051	1.0495	1.25823
ABHGA_MOUSE	Q9Z1Q2	Phosphatidylserine lipase ABHD16A	Abhd16a		catalytic activity;hydrolase activity	cell part;integral to membrane;intrinsic to membrane;membrane part		5	6	5	14.4089	13.8919	13.1895	14.4401	13.9667	13.5981	0.0257157	0.0200603	0.14179	0.474524	0.429461	0.698823	0.614549
RL27A_MOUSE	P14115	60S ribosomal protein L27a	Rpl27a	biosynthetic process;cellular biosynthetic process;cellular macromolecule biosynthetic process;cellular macromolecule metabolic process;cellular metabolic process;cellular process;cellular protein metabolic process;macromolecule biosynthetic process;macromolecule metabolic process;metabolic process;primary metabolic process;protein metabolic process;translation	structural constituent of ribosome;structural molecule activity	cell part;cytosolic large ribosomal subunit;intracellular organelle part;intracellular part;large ribosomal subunit;macromolecular complex;membrane;organelle part;ribonucleoprotein complex	Ribosome	5	6	5	17.68	16.626	16.2263	17.6235	16.6212	16.2891	0.02578	0.00660784	0.0744516	0.776201	0.365084	0.481631	0.758016
UBFD1_MOUSE	Q78JW9	Ubiquitin domain-containing protein UBFD1	Ubfd1					5	6	5	14.2473	14.7516	14.6359	14.2243	14.7103	14.6132	0.02599	0.0365193	0.050216	0.859163	1.30912	1.41843	0.922934
NEST_MOUSE	Q6P5H2	Nestin	Nes	anatomical structure development;anatomical structure morphogenesis;biological regulation;brain development;camera-type eye development;cell cycle process;cell part morphogenesis;cell projection morphogenesis;cell projection organization;cell proliferation;cellular component morphogenesis;cellular component organization;cellular component organization at cellular level;cellular component organiza…	binding;intermediate filament binding;protein binding;protein complex binding;structural molecule activity	cell part;cytoplasm;cytoskeletal part;intermediate filament;intracellular;intracellular organelle part;intracellular part;macromolecular complex;organelle part;protein complex		5	6	5	16.4765	15.2022	14.8105	16.2623	15.3545	15.07	0.0260149	0.00804494	0.0630463	0.807339	0.315126	0.413426	0.762231
ADAL_MOUSE	Q80SY6	Adenosine deaminase-like protein	Adal	adenosine catabolic process;adenosine metabolic process;biosynthetic process;catabolic process;cellular biosynthetic process;cellular catabolic process;cellular metabolic process;cellular nitrogen compound biosynthetic process;cellular nitrogen compound catabolic process;cellular nitrogen compound metabolic process;cellular process;heterocycle biosynthetic process;heterocycle catabolic process;he…	adenosine deaminase activity;binding;catalytic activity;cation binding;deaminase activity;hydrolase activity;hydrolase activity, acting on carbon-nitrogen (but not peptide) bonds;hydrolase activity, acting on carbon-nitrogen (but not peptide) bonds, in cyclic amidines;ion binding;metal ion binding			5	6	5	13.1634	13.5965	14.0118	13.2054	13.5206	14.1128	0.0265842	0.00966887	0.169302	0.553622	1.8005	1.35013	1.33358
TPD53_MOUSE	O54818	Tumor protein D53	Tpd52l1	biological regulation;cell cycle process;cellular process;G2/M transition of mitotic cell cycle;positive regulation of biological process;positive regulation of catalytic activity;positive regulation of cell communication;positive regulation of cellular process;positive regulation of intracellular protein kinase cascade;positive regulation of JNK cascade;positive regulation of kinase activity;pos…	binding;identical protein binding;protein binding;protein dimerization activity;protein heterodimerization activity;protein homodimerization activity	cell part;cytoplasm;cytoplasmic part;early endosome;endosome;intracellular membrane-bounded organelle;intracellular organelle;intracellular part;membrane-bounded organelle;organelle;perinuclear region of cytoplasm		5	6	5	13.4903	14.0245	14.0311	13.4684	14.0318	14.0234	0.0266864	0.0309781	0.073716	0.995452	1.45478	1.44814	1.00459
N6MT1_MOUSE	Q6SKR2	Methyltransferase N6AMT1	N6amt1	biological regulation;cellular macromolecule metabolic process;cellular metabolic process;cellular process;cellular protein metabolic process;macromolecule metabolic process;macromolecule methylation;macromolecule modification;metabolic process;methylation;one-carbon metabolic process;positive regulation of biological process;positive regulation of cell growth;positive regulation of cellular proc…	binding;catalytic activity;methyltransferase activity;nucleic acid binding;protein methyltransferase activity;transferase activity;transferase activity, transferring one-carbon groups	macromolecular complex;protein complex		4	6	5	11.26	12.2152	12.5013	11.2394	12.1093	12.4277	0.0267488	0.0245028	0.0896643	0.823114	2.36411	1.93885	1.21934
RMD5B_MOUSE	Q91YQ7	E3 ubiquitin-protein transferase RMND5B	Rmnd5b					0	4	4	NaN	12.0483	12.8115	NaN	12.025	12.9098	0.0269189	0.0106959	0.0650822	0.704731	—	—	1.69725
TFB2M_MOUSE	Q3TL26	Dimethyladenosine transferase 2, mitochondrial	Tfb2m	biological regulation;biosynthetic process;cellular biosynthetic process;cellular component organization;cellular component organization at cellular level;cellular component organization or biogenesis;cellular component organization or biogenesis at cellular level;cellular macromolecule biosynthetic process;cellular macromolecule metabolic process;cellular metabolic process;cellular nitrogen comp…	catalytic activity;methyltransferase activity;N-methyltransferase activity;protein binding transcription factor activity;RNA methyltransferase activity;rRNA (adenine) methyltransferase activity;rRNA (adenine-N6,N6-)-dimethyltransferase activity;rRNA methyltransferase activity;S-adenosylmethionine-dependent methyltransferase activity;transcription cofactor activity;transcription factor binding tra…	cell part;cytoplasmic part;intracellular membrane-bounded organelle;intracellular non-membrane-bounded organelle;intracellular organelle;intracellular organelle lumen;intracellular organelle part;intracellular part;membrane-bounded organelle;membrane-enclosed lumen;mitochondrial matrix;mitochondrial nucleoid;mitochondrial part;mitochondrion;non-membrane-bounded organelle;nucleoid;organelle;organe…		1	5	5	10.6775	11.5021	11.3911	10.6775	11.5625	11.3925	0.027451	0.00623834	0.0529244	0.897716	1.63989	1.77104	0.925946
WDR33_MOUSE	Q8K4P0	pre-mRNA 3' end processing protein WDR33	Wdr33	cellular macromolecule metabolic process;cellular metabolic process;cellular nitrogen compound metabolic process;cellular process;macromolecule metabolic process;metabolic process;mRNA 3'-end processing;mRNA cleavage;mRNA metabolic process;mRNA polyadenylation;mRNA processing;nitrogen compound metabolic process;nucleic acid metabolic process;nucleic acid phosphodiester bond hydrolysis;nucleobase-…		cell part;collagen;extracellular matrix part;extracellular region part;intracellular membrane-bounded organelle;intracellular non-membrane-bounded organelle;intracellular organelle;intracellular organelle part;intracellular part;macromolecular complex;membrane-bounded organelle;mRNA cleavage and polyadenylation specificity factor complex;mRNA cleavage factor complex;non-membrane-bounded organelle…		0	2	4	NaN	11.4424	11.5975	NaN	11.4424	11.6248	0.0274817	0.00923843	0.118487	0.538061	—	—	1.1135
CP20A_MOUSE	Q8BKE6	Cytochrome P450 20A1	Cyp20a1		binding;catalytic activity;cation binding;heme binding;ion binding;iron ion binding;metal ion binding;monooxygenase activity;oxidoreductase activity;oxidoreductase activity, acting on paired donors, with incorporation or reduction of molecular oxygen;tetrapyrrole binding;transition metal ion binding	cell part;integral to membrane;intrinsic to membrane;membrane;membrane part		4	1	0	12.5723	12.6338	NaN	12.5204	12.6338	NaN	0.0277567	0.0198961	0.0454889	0.903481	—	1.04355	—
M2OM_MOUSE	Q9CR62	Mitochondrial 2-oxoglutarate/malate carrier protein	Slc25a11	establishment of localization;transport		cell part;cytoplasmic part;integral to membrane;intracellular membrane-bounded organelle;intracellular organelle;intracellular organelle part;intracellular part;intrinsic to membrane;membrane;membrane part;membrane-bounded organelle;mitochondrial inner membrane;mitochondrial membrane;mitochondrial part;mitochondrion;nucleus;organelle;organelle inner membrane;organelle membrane;organelle part		5	6	5	18.7899	18.4195	17.6711	18.8228	18.4228	17.6989	0.0277756	0.00693213	0.374126	0.304732	0.460477	0.773568	0.595263
ARRD2_MOUSE	Q9D668	Arrestin domain-containing protein 2	Arrdc2	biological regulation;cellular process;cellular response to stimulus;regulation of biological process;regulation of cellular process;response to stimulus;signal transduction		cell part;cytoplasmic part;cytoplasmic vesicle;intracellular organelle;intracellular part;membrane;organelle;plasma membrane;vesicle		0	4	4	NaN	11.761	13.1762	NaN	11.8136	13.1467	0.0277778	0.0191818	0.0589961	0.629294	—	—	2.66697
NOL3_MOUSE	Q9D1X0	Nucleolar protein 3	Nol3	apoptosis;biological regulation;blood vessel remodeling;calcium ion homeostasis;calcium ion transport;calcium ion transport into cytosol;cardiac muscle cell apoptosis;cation homeostasis;cation transport;cell death;cellular calcium ion homeostasis;cellular cation homeostasis;cellular chemical homeostasis;cellular component assembly;cellular component assembly at cellular level;cellular component o…	binding;calcium ion binding;caspase inhibitor activity;caspase regulator activity;cation binding;cysteine-type endopeptidase inhibitor activity;cytokine receptor binding;death effector domain binding;death receptor binding;endopeptidase inhibitor activity;endopeptidase regulator activity;enzyme inhibitor activity;enzyme regulator activity;identical protein binding;ion binding;metal ion binding;pe…	cell part;cytoplasm;cytoplasmic part;endoplasmic reticulum;intracellular membrane-bounded organelle;intracellular non-membrane-bounded organelle;intracellular organelle;intracellular organelle part;intracellular part;membrane-bounded organelle;mitochondrion;non-membrane-bounded organelle;nuclear part;nucleolus;organelle;organelle part;sarcoplasm;sarcoplasmic reticulum		5	6	5	15.9374	17.1509	16.9942	15.9451	17.2684	17.1085	0.027788	0.0252647	0.0504381	0.910573	2.08031	2.319	0.897075
DNLI4_MOUSE	Q8BTF7	DNA ligase 4	Lig4	anatomical structure development;apoptosis;B cell activation;B cell activation involved in immune response;biological regulation;biosynthetic process;cell activation;cell activation involved in immune response;cell cycle;cell death;cell differentiation;cell division;cell proliferation;cellular biosynthetic process;cellular component organization;cellular component organization at cellular level;c…	adenyl nucleotide binding;adenyl ribonucleotide binding;ATP binding;binding;catalytic activity;cation binding;DNA binding;DNA ligase (ATP) activity;DNA ligase activity;ion binding;ligase activity;ligase activity, forming phosphoric ester bonds;metal ion binding;nucleic acid binding;nucleotide binding;protein binding;protein C-terminus binding;purine nucleotide binding;purine ribonucleoside tripho…	adherens junction;anchoring junction;cell junction;cell part;cell-substrate adherens junction;cell-substrate junction;chromosome;condensed chromosome;cytoplasm;DNA ligase IV complex;DNA-dependent protein kinase-DNA ligase 4 complex;focal adhesion;intracellular membrane-bounded organelle;intracellular non-membrane-bounded organelle;intracellular organelle;intracellular organelle part;intracellular…	Non-homologous end-joining	0	0	3	NaN	NaN	11.5444	NaN	NaN	11.6372	0.027816	0.0285217	0.837275	0.147333	—	—	—
QCR9_MOUSE	Q8R1I1	Cytochrome b-c1 complex subunit 9	Uqcr10	cellular metabolic process;cellular process;electron transport chain;generation of precursor metabolites and energy;metabolic process;mitochondrial electron transport, ubiquinol to cytochrome c;oxidation-reduction process;respiratory electron transport chain		cell part;cytoplasmic part;extracellular membrane-bounded organelle;extracellular organelle;extracellular region part;extracellular vesicular exosome;intracellular membrane-bounded organelle;intracellular organelle;intracellular organelle part;intracellular part;macromolecular complex;membrane;membrane part;membrane-bounded organelle;membrane-bounded vesicle;mitochondrial inner membrane;mitochond…	Alzheimer's disease;Cardiac muscle contraction;Huntington's disease;Oxidative phosphorylation;Parkinson's disease	5	6	5	19.4339	19.2202	18.7656	19.4009	19.1701	18.6092	0.027835	0.0254186	0.35302	0.410289	0.629248	0.862323	0.729712
PACN3_MOUSE	Q99JB8	Protein kinase C and casein kinase II substrate protein 3	Pacsin3	biological regulation;cellular component organization;cellular component organization at cellular level;cellular component organization or biogenesis;cellular component organization or biogenesis at cellular level;cellular membrane organization;cellular process;cytoskeleton organization;endocytosis;establishment of localization;membrane invagination;membrane organization;negative regulation of bi…	binding;calcium channel inhibitor activity;calcium channel regulator activity;channel inhibitor activity;channel regulator activity;cytoskeletal protein binding;ion channel inhibitor activity;lipid binding;phospholipid binding;protein binding	cell part;cytoplasm;cytoplasmic part;endosome;extracellular membrane-bounded organelle;extracellular organelle;extracellular region part;extracellular vesicular exosome;intracellular membrane-bounded organelle;intracellular organelle;intracellular organelle part;intracellular part;membrane;membrane-bounded organelle;membrane-bounded vesicle;nuclear part;nucleoplasm;organelle;organelle part;plasma…		5	6	5	16.7405	17.2036	17.4128	16.7693	17.1481	17.4415	0.0278365	0.0101948	0.107257	0.788596	1.59361	1.3785	1.15605
SYNEM_MOUSE	Q70IV5	Synemin	Synm	cellular component organization;cellular component organization at cellular level;cellular component organization or biogenesis;cellular component organization or biogenesis at cellular level;cellular process;cytoskeleton organization;intermediate filament cytoskeleton organization;intermediate filament-based process;organelle organization	binding;binding, bridging;cytoskeletal protein binding;intermediate filament binding;protein binding;protein binding, bridging;protein complex binding;structural constituent of cytoskeleton;structural constituent of muscle;structural molecule activity;vinculin binding	adherens junction;anchoring junction;cell junction;cell part;contractile fiber part;costamere;cytoplasmic part;cytoskeletal part;cytoskeleton;intermediate filament;intermediate filament cytoskeleton;intracellular non-membrane-bounded organelle;intracellular organelle;intracellular organelle part;intracellular part;macromolecular complex;membrane;neurofilament cytoskeleton;non-membrane-bounded org…		5	6	5	16.2629	16.5975	16.7397	16.3309	16.6176	16.7246	0.0279041	0.0282166	0.14414	0.781718	1.39165	1.26103	1.10359
[truncated: 4,100 more rows]

## Sheet: subset 209 HET vs WT
uniprot accession	uniprot identifer	protein names	gene names	GOBP name	GOMF name	GOCC name	KEGG name	valid val WT	valid val HET	valid val HOM	mean int WT	mean int HET	mean int HOM	median int WT	median int HET	median int HOM	ANOVA q-value	Welch's t-test q-value HOM vs WT	Welch's t-test q-value HET vs WT	Welch's t-test q-value HOM vs HET	fold change HOM vs. WT	fold change HET vs. WT	fold change HOM vs. HET
[truncated: 209 more rows]

[truncated: 5 more sheets: subset 865 HOM vs WT, subset 638 heatmap, Volc HETvsWT ANOVA q<0.05 fc>2, Volc HOMvsWT ANOVA q<0.05 fc>2, 119 shared het-hom-dysregulated]
