# Supplementary material for: R405W Desmin Knock‐In Mice Highlight Alterations of Mitochondria, Protein Quality Control and Myofibrils in Myofibrillar Myopathy
Source: J Cachexia Sarcopenia Muscle. 2025 Oct 30;16(6):e70094. doi: 10.1002/jcsm.70094 (PMC12572951; doi:10.1002/jcsm.70094)
Supplement: Supplementary file 6 — Table S6: Proteomics Flame analysis. Functional enrichment analysis of the 638 significantly regulated proteins (Figure 7b, Table S5) using the Flame software (https://pavlopoulos‐lab‐services.org/shiny/app/flame). Enrichment results from multiple runs are presented in the ‘Combination’ tab or in separated tabs for each tool. [file JCSM-16-e70094-s008.xlsx]

## Sheet: Suppl Tab 6  -  Combination
Flame
Term-tool combinations
Source	Term ID	Function	Term_ID_noLinks	Tools	X2	Comb. P-value	Rank
GO:CC	GO:0000151	ubiquitin ligase complex	GO:0000151	aGOtool, gProfiler, WebGestalt	9.585e+01	1.839e-18	3
GO:CC	GO:0005759	mitochondrial matrix	GO:0005759	aGOtool, gProfiler, WebGestalt	1.195e+02	2.031e-23	3
GO:BP	GO:0006091	generation of precursor metabolites and energy	GO:0006091	aGOtool, gProfiler, WebGestalt	1.139e+02	3.115e-22	3
GO:BP	GO:0010498	proteasomal protein catabolic process	GO:0010498	aGOtool, gProfiler, WebGestalt	8.708e+01	1.22e-16	3
GO:BP	GO:0010608	post-transcriptional regulation of gene expression	GO:0010608	aGOtool, gProfiler, WebGestalt	3.347e+01	8.522e-06	3
GO:CC	GO:0016528	sarcoplasm	GO:0016528	aGOtool, gProfiler, WebGestalt	6.974e+01	4.63e-13	3
GO:BP	GO:0019439	aromatic compound catabolic process	GO:0019439	aGOtool, gProfiler, WebGestalt	6.872e+01	7.485e-13	3
GO:BP	GO:0019693	ribose phosphate metabolic process	GO:0019693	aGOtool, gProfiler, WebGestalt	6.488e+01	4.561e-12	3
GO:CC	GO:0019866	organelle inner membrane	GO:0019866	aGOtool, gProfiler, WebGestalt	1.438e+02	1.605e-28	3
GO:BP	GO:0031647	regulation of protein stability	GO:0031647	aGOtool, gProfiler, WebGestalt	5.009e+01	4.509e-09	3
GO:BP	GO:0034248	regulation of amide metabolic process	GO:0034248	aGOtool, gProfiler, WebGestalt	4.813e+01	1.115e-08	3
GO:BP	GO:0044270	cellular nitrogen compound catabolic process	GO:0044270	aGOtool, gProfiler, WebGestalt	6.295e+01	1.133e-11	3
GO:BP	GO:0046700	heterocycle catabolic process	GO:0046700	aGOtool, gProfiler, WebGestalt	6.844e+01	8.539e-13	3
GO:CC	GO:0061695	transferase complex, transferring phosphorus-containing groups	GO:0061695	aGOtool, gProfiler, WebGestalt	5.347e+01	9.442e-10	3
GO:BP	GO:0072521	purine-containing compound metabolic process	GO:0072521	aGOtool, gProfiler, WebGestalt	7.643e+01	1.946e-14	3
GO:BP	GO:0090407	organophosphate biosynthetic process	GO:0090407	aGOtool, gProfiler, WebGestalt	8.325e+01	7.598e-16	3
KEGG	map04714	Thermogenesis	map04714	aGOtool, gProfiler, WebGestalt	5.837e+01	9.66e-11	3
KEGG	map05012	Parkinson's disease	map05012	aGOtool, gProfiler, WebGestalt	6.833e+01	8.974e-13	3
GO:MF	GO:0000287	magnesium ion binding	GO:0000287	gProfiler, WebGestalt	2.969e+01	5.653e-06	2
GO:CC	GO:0000932	P-body	GO:0000932	aGOtool, gProfiler	3.830e+01	9.71e-08	2
GO:CC	GO:0001650	fibrillar center	GO:0001650	aGOtool, gProfiler	3.213e+01	1.803e-06	2
GO:MF	GO:0002039	p53 binding	GO:0002039	gProfiler, WebGestalt	2.240e+01	0.0001667	2
GO:MF	GO:0003824	catalytic activity	GO:0003824	aGOtool, gProfiler	1.655e+02	9.749e-35	2
GO:MF	GO:0005158	insulin receptor binding	GO:0005158	gProfiler, WebGestalt	1.991e+01	0.0005214	2
GO:CC	GO:0005622	intracellular	GO:0005622	aGOtool, gProfiler	3.378e+02	7.39e-72	2
GO:CC	GO:0005634	nucleus	GO:0005634	aGOtool, gProfiler	4.593e+01	2.548e-09	2
GO:CC	GO:0005654	nucleoplasm	GO:0005654	aGOtool, gProfiler	1.066e+02	3.804e-22	2
GO:CC	GO:0005737	cytoplasm	GO:0005737	aGOtool, gProfiler	4.948e+02	9.08e-106	2
GO:CC	GO:0005739	mitochondrion	GO:0005739	aGOtool, gProfiler	1.881e+02	1.355e-39	2
GO:CC	GO:0005740	mitochondrial envelope	GO:0005740	aGOtool, gProfiler	1.041e+02	1.319e-21	2
GO:CC	GO:0005743	mitochondrial inner membrane	GO:0005743	aGOtool, gProfiler	1.002e+02	8.93e-21	2
GO:CC	GO:0005813	centrosome	GO:0005813	gProfiler, WebGestalt	3.092e+01	3.173e-06	2
GO:CC	GO:0005829	cytosol	GO:0005829	aGOtool, gProfiler	1.686e+02	2.111e-35	2
GO:CC	GO:0005856	cytoskeleton	GO:0005856	aGOtool, gProfiler	8.945e+01	1.727e-18	2
GO:BP	GO:0005976	polysaccharide metabolic process	GO:0005976	gProfiler, WebGestalt	2.851e+01	9.823e-06	2
GO:BP	GO:0006090	pyruvate metabolic process	GO:0006090	gProfiler, WebGestalt	2.600e+01	3.159e-05	2
GO:BP	GO:0006163	purine nucleotide metabolic process	GO:0006163	aGOtool, gProfiler	4.447e+01	5.115e-09	2
GO:BP	GO:0006164	purine nucleotide biosynthetic process	GO:0006164	aGOtool, gProfiler	3.361e+01	8.939e-07	2
GO:BP	GO:0006417	regulation of translation	GO:0006417	aGOtool, gProfiler	3.568e+01	3.369e-07	2
GO:BP	GO:0006511	ubiquitin-dependent protein catabolic process	GO:0006511	aGOtool, gProfiler	5.007e+01	3.493e-10	2
GO:BP	GO:0006520	amino acid metabolic process	GO:0006520	gProfiler, WebGestalt	2.465e+01	5.927e-05	2
GO:BP	GO:0006793	phosphorus metabolic process	GO:0006793	aGOtool, gProfiler	8.865e+01	2.543e-18	2
GO:BP	GO:0006796	phosphate-containing compound metabolic process	GO:0006796	aGOtool, gProfiler	8.295e+01	4.121e-17	2
GO:BP	GO:0006807	nitrogen compound metabolic process	GO:0006807	aGOtool, gProfiler	1.234e+02	9.911e-26	2
GO:BP	GO:0006996	organelle organization	GO:0006996	aGOtool, gProfiler	1.224e+02	1.607e-25	2
GO:BP	GO:0008152	metabolic process	GO:0008152	aGOtool, gProfiler	1.808e+02	5.098e-38	2
GO:BP	GO:0009056	catabolic process	GO:0009056	aGOtool, gProfiler	1.836e+02	1.265e-38	2
GO:BP	GO:0009057	macromolecule catabolic process	GO:0009057	aGOtool, gProfiler	1.133e+02	1.429e-23	2
GO:BP	GO:0009058	biosynthetic process	GO:0009058	aGOtool, gProfiler	2.452e+01	6.287e-05	2
GO:BP	GO:0009060	aerobic respiration	GO:0009060	aGOtool, gProfiler	4.002e+01	4.286e-08	2
GO:BP	GO:0009117	nucleotide metabolic process	GO:0009117	aGOtool, gProfiler	5.471e+01	3.733e-11	2
GO:BP	GO:0009123	nucleoside monophosphate metabolic process	GO:0009123	gProfiler, WebGestalt	2.670e+01	2.282e-05	2
GO:BP	GO:0009141	nucleoside triphosphate metabolic process	GO:0009141	gProfiler, WebGestalt	4.045e+01	3.49e-08	2
GO:BP	GO:0009150	purine ribonucleotide metabolic process	GO:0009150	aGOtool, gProfiler	3.882e+01	7.604e-08	2
GO:BP	GO:0009152	purine ribonucleotide biosynthetic process	GO:0009152	aGOtool, gProfiler	2.599e+01	3.179e-05	2
GO:BP	GO:0009165	nucleotide biosynthetic process	GO:0009165	aGOtool, gProfiler	3.478e+01	5.155e-07	2
GO:BP	GO:0009225	nucleotide-sugar metabolic process	GO:0009225	gProfiler, WebGestalt	2.314e+01	0.0001185	2
GO:BP	GO:0009259	ribonucleotide metabolic process	GO:0009259	aGOtool, gProfiler	3.909e+01	6.672e-08	2
GO:BP	GO:0009260	ribonucleotide biosynthetic process	GO:0009260	aGOtool, gProfiler	2.733e+01	1.705e-05	2
GO:BP	GO:0009896	positive regulation of catabolic process	GO:0009896	gProfiler, WebGestalt	5.764e+01	9.07e-12	2
GO:BP	GO:0010256	endomembrane system organization	GO:0010256	gProfiler, WebGestalt	3.919e+01	6.359e-08	2
GO:CC	GO:0015629	actin cytoskeleton	GO:0015629	gProfiler, WebGestalt	2.877e+01	8.708e-06	2
GO:CC	GO:0015630	microtubule cytoskeleton	GO:0015630	aGOtool, gProfiler	5.696e+01	1.264e-11	2
GO:BP	GO:0015980	energy derivation by oxidation of organic compounds	GO:0015980	aGOtool, gProfiler	6.904e+01	3.615e-14	2
GO:BP	GO:0016052	carbohydrate catabolic process	GO:0016052	gProfiler, WebGestalt	3.787e+01	1.192e-07	2
GO:BP	GO:0016311	dephosphorylation	GO:0016311	gProfiler, WebGestalt	3.142e+01	2.511e-06	2
GO:CC	GO:0016529	sarcoplasmic reticulum	GO:0016529	aGOtool, gProfiler	3.315e+01	1.115e-06	2
GO:BP	GO:0016567	protein ubiquitination	GO:0016567	aGOtool, gProfiler	6.348e+01	5.37e-13	2
GO:CC	GO:0016605	PML body	GO:0016605	gProfiler, WebGestalt	2.683e+01	2.149e-05	2
GO:CC	GO:0016607	nuclear speck	GO:0016607	gProfiler, WebGestalt	2.070e+01	0.0003628	2
GO:MF	GO:0016740	transferase activity	GO:0016740	aGOtool, gProfiler	7.820e+01	4.191e-16	2
GO:MF	GO:0016874	ligase activity	GO:0016874	gProfiler, WebGestalt	3.293e+01	1.232e-06	2
GO:BP	GO:0018130	heterocycle biosynthetic process	GO:0018130	aGOtool, gProfiler	2.041e+01	0.000414	2
GO:BP	GO:0019538	protein metabolic process	GO:0019538	aGOtool, gProfiler	1.537e+02	3.214e-32	2
GO:BP	GO:0019637	organophosphate metabolic process	GO:0019637	aGOtool, gProfiler	6.481e+01	2.824e-13	2
GO:BP	GO:0022411	cellular component disassembly	GO:0022411	gProfiler, WebGestalt	3.346e+01	9.633e-07	2
GO:CC	GO:0030016	myofibril	GO:0030016	aGOtool, gProfiler	8.901e+01	2.136e-18	2
GO:CC	GO:0030017	sarcomere	GO:0030017	aGOtool, gProfiler	9.145e+01	6.478e-19	2
GO:CC	GO:0030018	Z disc	GO:0030018	aGOtool, gProfiler	5.476e+01	3.644e-11	2
GO:BP	GO:0030163	protein catabolic process	GO:0030163	aGOtool, gProfiler	6.958e+01	2.778e-14	2
GO:MF	GO:0031072	heat shock protein binding	GO:0031072	gProfiler, WebGestalt	2.589e+01	3.335e-05	2
GO:CC	GO:0031090	organelle membrane	GO:0031090	aGOtool, gProfiler	8.801e+01	3.483e-18	2
GO:BP	GO:0031331	positive regulation of cellular catabolic process	GO:0031331	aGOtool, gProfiler	3.946e+01	5.597e-08	2
GO:CC	GO:0031461	cullin-RING ubiquitin ligase complex	GO:0031461	aGOtool, gProfiler	3.589e+01	3.044e-07	2
GO:CC	GO:0031672	A band	GO:0031672	aGOtool, gProfiler	1.839e+01	0.001037	2
GO:CC	GO:0031674	I band	GO:0031674	aGOtool, gProfiler	7.828e+01	4.037e-16	2
GO:CC	GO:0031966	mitochondrial membrane	GO:0031966	aGOtool, gProfiler	1.056e+02	6.172e-22	2
GO:CC	GO:0031967	organelle envelope	GO:0031967	aGOtool, gProfiler	1.200e+02	5.292e-25	2
GO:CC	GO:0031981	nuclear lumen	GO:0031981	aGOtool, gProfiler	6.158e+01	1.351e-12	2
GO:BP	GO:0032446	protein modification by small protein conjugation	GO:0032446	aGOtool, gProfiler	5.984e+01	3.129e-12	2
GO:CC	GO:0032991	protein-containing complex	GO:0032991	aGOtool, gProfiler	1.229e+02	1.309e-25	2
GO:CC	GO:0034399	nuclear periphery	GO:0034399	gProfiler, WebGestalt	2.518e+01	4.626e-05	2
GO:BP	GO:0034641	cellular nitrogen compound metabolic process	GO:0034641	aGOtool, gProfiler	2.783e+01	1.35e-05	2
GO:BP	GO:0034655	nucleobase-containing compound catabolic process	GO:0034655	aGOtool, gProfiler	3.567e+01	3.389e-07	2
GO:CC	GO:0035770	ribonucleoprotein granule	GO:0035770	gProfiler, WebGestalt	4.746e+01	1.224e-09	2
GO:BP	GO:0036211	protein modification process	GO:0036211	aGOtool, gProfiler	1.175e+02	1.83e-24	2
GO:CC	GO:0036464	cytoplasmic ribonucleoprotein granule	GO:0036464	aGOtool, gProfiler	3.804e+01	1.099e-07	2
GO:CC	GO:0042383	sarcolemma	GO:0042383	gProfiler, WebGestalt	3.193e+01	1.975e-06	2
GO:MF	GO:0042578	phosphoric ester hydrolase activity	GO:0042578	gProfiler, WebGestalt	3.249e+01	1.519e-06	2
GO:CC	GO:0042579	microbody	GO:0042579	gProfiler, WebGestalt	2.681e+01	2.168e-05	2
GO:BP	GO:0043161	proteasome-mediated ubiquitin-dependent protein catabolic process	GO:0043161	aGOtool, gProfiler	3.903e+01	6.858e-08	2
GO:BP	GO:0043170	macromolecule metabolic process	GO:0043170	aGOtool, gProfiler	6.420e+01	3.784e-13	2
GO:CC	GO:0043227	membrane-bounded organelle	GO:0043227	aGOtool, gProfiler	1.916e+02	2.404e-40	2
GO:CC	GO:0043229	intracellular organelle	GO:0043229	aGOtool, gProfiler	2.995e+02	1.416e-63	2
GO:CC	GO:0043231	intracellular membrane-bounded organelle	GO:0043231	aGOtool, gProfiler	2.092e+02	3.99e-44	2
GO:CC	GO:0043232	intracellular non-membrane-bounded organelle	GO:0043232	aGOtool, gProfiler	9.649e+01	5.503e-20	2
GO:CC	GO:0043292	contractile fiber	GO:0043292	gProfiler, WebGestalt	1.047e+02	9.799e-22	2
GO:BP	GO:0043412	macromolecule modification	GO:0043412	aGOtool, gProfiler	1.397e+02	3.296e-29	2
GO:BP	GO:0043632	modification-dependent macromolecule catabolic process	GO:0043632	aGOtool, gProfiler	5.025e+01	3.2e-10	2
GO:BP	GO:0043687	post-translational protein modification	GO:0043687	aGOtool, gProfiler	7.579e+01	1.359e-15	2
GO:BP	GO:0044237	cellular metabolic process	GO:0044237	aGOtool, gProfiler	7.316e+01	4.888e-15	2
GO:BP	GO:0044238	primary metabolic process	GO:0044238	aGOtool, gProfiler	1.378e+02	8.385e-29	2
GO:BP	GO:0044248	cellular catabolic process	GO:0044248	aGOtool, gProfiler	1.022e+02	3.297e-21	2
GO:BP	GO:0044249	cellular biosynthetic process	GO:0044249	aGOtool, gProfiler	1.890e+01	0.0008219	2
GO:BP	GO:0044271	cellular nitrogen compound biosynthetic process	GO:0044271	aGOtool, gProfiler	4.391e+01	6.684e-09	2
GO:BP	GO:0044281	small molecule metabolic process	GO:0044281	aGOtool, gProfiler	7.694e+01	7.736e-16	2
GO:BP	GO:0044282	small molecule catabolic process	GO:0044282	gProfiler, WebGestalt	4.943e+01	4.752e-10	2
GO:BP	GO:0045103	intermediate filament-based process	GO:0045103	gProfiler, WebGestalt	3.509e+01	4.459e-07	2
GO:BP	GO:0045333	cellular respiration	GO:0045333	aGOtool, gProfiler	4.181e+01	1.83e-08	2
GO:BP	GO:0046390	ribose phosphate biosynthetic process	GO:0046390	aGOtool, gProfiler	3.009e+01	4.681e-06	2
GO:BP	GO:0046434	organophosphate catabolic process	GO:0046434	gProfiler, WebGestalt	3.450e+01	5.887e-07	2
GO:MF	GO:0051087	protein-folding chaperone binding	GO:0051087	gProfiler, WebGestalt	3.468e+01	5.408e-07	2
GO:BP	GO:0051235	maintenance of location	GO:0051235	gProfiler, WebGestalt	4.276e+01	1.159e-08	2
GO:BP	GO:0051603	proteolysis involved in cellular protein catabolic process	GO:0051603	aGOtool, gProfiler	5.636e+01	1.686e-11	2
GO:BP	GO:0051640	organelle localization	GO:0051640	aGOtool, gProfiler	3.682e+01	1.965e-07	2
GO:BP	GO:0055086	nucleobase-containing small molecule metabolic process	GO:0055086	aGOtool, gProfiler	6.683e+01	1.06e-13	2
GO:CC	GO:0070013	intracellular organelle lumen	GO:0070013	aGOtool, gProfiler	1.139e+02	1.087e-23	2
GO:CC	GO:0070469	respirasome	GO:0070469	gProfiler, WebGestalt	2.943e+01	6.398e-06	2
GO:BP	GO:0070647	protein modification by small protein conjugation or removal	GO:0070647	aGOtool, gProfiler	6.249e+01	8.674e-13	2
GO:BP	GO:0071704	organic substance metabolic process	GO:0071704	aGOtool, gProfiler	1.411e+02	1.613e-29	2
GO:BP	GO:0072522	purine-containing compound biosynthetic process	GO:0072522	aGOtool, gProfiler	4.603e+01	2.424e-09	2
GO:BP	GO:0072524	pyridine-containing compound metabolic process	GO:0072524	gProfiler, WebGestalt	2.615e+01	2.958e-05	2
GO:BP	GO:0090317	negative regulation of intracellular protein transport	GO:0090317	aGOtool, gProfiler	1.766e+01	0.001436	2
GO:CC	GO:0098798	mitochondrial protein-containing complex	GO:0098798	gProfiler, WebGestalt	3.863e+01	8.308e-08	2
GO:CC	GO:0099080	supramolecular complex	GO:0099080	aGOtool, gProfiler	1.261e+02	2.656e-26	2
GO:CC	GO:0099081	supramolecular polymer	GO:0099081	aGOtool, gProfiler	1.016e+02	4.47e-21	2
GO:CC	GO:0099512	supramolecular fiber	GO:0099512	aGOtool, gProfiler	9.892e+01	1.674e-20	2
GO:BP	GO:0140053	mitochondrial gene expression	GO:0140053	gProfiler, WebGestalt	2.364e+01	9.425e-05	2
GO:MF	GO:0140098	catalytic activity, acting on RNA	GO:0140098	gProfiler, WebGestalt	2.587e+01	3.366e-05	2
GO:CC	GO:0140513	nuclear protein-containing complex	GO:0140513	aGOtool, gProfiler	2.908e+01	7.52e-06	2
GO:CC	GO:0140535	intracellular protein-containing complex	GO:0140535	aGOtool, gProfiler	1.308e+02	2.642e-27	2
GO:BP	GO:1901135	carbohydrate derivative metabolic process	GO:1901135	aGOtool, gProfiler	5.340e+01	7.037e-11	2
GO:BP	GO:1901136	carbohydrate derivative catabolic process	GO:1901136	gProfiler, WebGestalt	3.258e+01	1.457e-06	2
GO:BP	GO:1901137	carbohydrate derivative biosynthetic process	GO:1901137	aGOtool, gProfiler	4.567e+01	2.889e-09	2
GO:BP	GO:1901361	organic cyclic compound catabolic process	GO:1901361	gProfiler, WebGestalt	5.635e+01	1.695e-11	2
GO:BP	GO:1901564	organonitrogen compound metabolic process	GO:1901564	aGOtool, gProfiler	2.230e+02	4.221e-47	2
GO:BP	GO:1901565	organonitrogen compound catabolic process	GO:1901565	aGOtool, gProfiler	1.000e+02	9.683e-21	2
GO:BP	GO:1901566	organonitrogen compound biosynthetic process	GO:1901566	aGOtool, gProfiler	9.054e+01	1.013e-18	2
GO:BP	GO:1901575	organic substance catabolic process	GO:1901575	aGOtool, gProfiler	1.667e+02	5.392e-35	2
GO:BP	GO:1901576	organic substance biosynthetic process	GO:1901576	aGOtool, gProfiler	2.226e+01	0.0001779	2
GO:BP	GO:1902115	regulation of organelle assembly	GO:1902115	gProfiler, WebGestalt	3.311e+01	1.135e-06	2
GO:CC	GO:1902494	catalytic complex	GO:1902494	aGOtool, gProfiler	2.078e+02	7.924e-44	2
GO:BP	GO:1904950	negative regulation of establishment of protein localization	GO:1904950	gProfiler, WebGestalt	2.861e+01	9.372e-06	2
GO:CC	GO:1905368	peptidase complex	GO:1905368	gProfiler, WebGestalt	2.572e+01	3.6e-05	2
GO:CC	GO:1990204	oxidoreductase complex	GO:1990204	gProfiler, WebGestalt	2.636e+01	2.677e-05	2
GO:CC	GO:1990234	transferase complex	GO:1990234	aGOtool, gProfiler	1.114e+02	3.69e-23	2
KEGG	map00190	Oxidative phosphorylation	map00190	gProfiler, WebGestalt	3.824e+01	1.002e-07	2
KEGG	map00640	Propanoate metabolism	map00640	gProfiler, WebGestalt	2.402e+01	7.93e-05	2
KEGG	map01100	Metabolic pathways	map01100	aGOtool, gProfiler	4.378e+01	7.115e-09	2
KEGG	map03018	RNA degradation	map03018	gProfiler, WebGestalt	2.431e+01	6.917e-05	2
KEGG	map04114	Oocyte meiosis	map04114	gProfiler, WebGestalt	2.352e+01	9.957e-05	2
KEGG	map04140	Autophagy - animal	map04140	gProfiler, WebGestalt	2.416e+01	7.414e-05	2
KEGG	map04146	Peroxisome	map04146	gProfiler, WebGestalt	2.357e+01	9.733e-05	2
KEGG	map04922	Glucagon signaling pathway	map04922	gProfiler, WebGestalt	2.481e+01	5.501e-05	2
KEGG	map04932	Non-alcoholic fatty liver disease	map04932	gProfiler, WebGestalt	2.091e+01	0.0003304	2
KEGG	map05010	Alzheimer disease	map05010	gProfiler, WebGestalt	4.765e+01	1.119e-09	2
KEGG	map05016	Huntington disease	map05016	gProfiler, WebGestalt	4.191e+01	1.737e-08	2
KEGG	map05205	Proteoglycans in cancer	map05205	gProfiler, WebGestalt	1.996e+01	0.0005091	2
GO:BP	GO:0000045	autophagosome assembly	GO:0000045	gProfiler	1.640e+01	0.000274	1
GO:BP	GO:0000070	mitotic sister chromatid segregation	GO:0000070	gProfiler	7.323e+00	0.0257	1
GO:CC	GO:0000124	SAGA complex	GO:0000124	gProfiler	9.503e+00	0.00864	1
GO:CC	GO:0000152	nuclear ubiquitin ligase complex	GO:0000152	gProfiler	1.383e+01	0.000994	1
GO:MF	GO:0000166	nucleotide binding	GO:0000166	gProfiler	5.119e+01	7.65e-12	1
GO:CC	GO:0000176	nuclear exosome (RNase complex)	GO:0000176	gProfiler	7.969e+00	0.0186	1
GO:CC	GO:0000177	cytoplasmic exosome (RNase complex)	GO:0000177	gProfiler	1.181e+01	0.00273	1
GO:CC	GO:0000178	exosome (RNase complex)	GO:0000178	gProfiler	9.710e+00	0.00779	1
GO:BP	GO:0000271	polysaccharide biosynthetic process	GO:0000271	gProfiler	6.567e+00	0.0375	1
GO:BP	GO:0000272	polysaccharide catabolic process	GO:0000272	gProfiler	1.067e+01	0.00483	1
GO:BP	GO:0000278	mitotic cell cycle	GO:0000278	gProfiler	1.588e+01	0.000357	1
GO:BP	GO:0000288	nuclear-transcribed mRNA catabolic process, deadenylation-dependent decay	GO:0000288	gProfiler	1.376e+01	0.00103	1
GO:BP	GO:0000289	nuclear-transcribed mRNA poly(A) tail shortening	GO:0000289	gProfiler	7.948e+00	0.0188	1
GO:BP	GO:0000291	nuclear-transcribed mRNA catabolic process, exonucleolytic	GO:0000291	gProfiler	1.435e+01	0.000765	1
GO:CC	GO:0000307	cyclin-dependent protein kinase holoenzyme complex	GO:0000307	gProfiler	7.040e+00	0.0296	1
GO:CC	GO:0000314	organellar small ribosomal subunit	GO:0000314	gProfiler	7.624e+00	0.0221	1
GO:CC	GO:0000323	lytic vacuole	GO:0000323	gProfiler	7.708e+00	0.0212	1
GO:CC	GO:0000407	phagophore assembly site	GO:0000407	gProfiler	9.542e+00	0.00847	1
GO:CC	GO:0000421	autophagosome membrane	GO:0000421	gProfiler	9.887e+00	0.00713	1
GO:BP	GO:0000423	mitophagy	GO:0000423	gProfiler	7.323e+00	0.0257	1
GO:BP	GO:0000425	pexophagy	GO:0000425	gProfiler	6.388e+00	0.041	1
GO:CC	GO:0000428	DNA-directed RNA polymerase complex	GO:0000428	gProfiler	1.214e+01	0.00231	1
GO:CC	GO:0000502	proteasome complex	GO:0000502	gProfiler	8.046e+00	0.0179	1
GO:MF	GO:0000774	adenyl-nucleotide exchange factor activity	GO:0000774	gProfiler	6.504e+00	0.0387	1
GO:CC	GO:0000775	chromosome, centromeric region	GO:0000775	gProfiler	6.916e+00	0.0315	1
GO:CC	GO:0000808	origin recognition complex	GO:0000808	gProfiler	6.350e+00	0.0418	1
GO:BP	GO:0000819	sister chromatid segregation	GO:0000819	gProfiler	1.001e+01	0.00672	1
GO:CC	GO:0000922	spindle pole	GO:0000922	gProfiler	7.459e+00	0.024	1
GO:BP	GO:0000956	nuclear-transcribed mRNA catabolic process	GO:0000956	gProfiler	1.799e+01	0.000124	1
GO:CC	GO:0001651	dense fibrillar component	GO:0001651	gProfiler	1.181e+01	0.00273	1
GO:BP	GO:0001701	in utero embryonic development	GO:0001701	gProfiler	9.132e+00	0.0104	1
GO:CC	GO:0001725	stress fiber	GO:0001725	gProfiler	9.585e+00	0.00829	1
GO:CC	GO:0001726	ruffle	GO:0001726	gProfiler	8.581e+00	0.0137	1
GO:BP	GO:0001778	plasma membrane repair	GO:0001778	gProfiler	6.202e+00	0.045	1
GO:BP	GO:0002181	cytoplasmic translation	GO:0002181	gProfiler	6.980e+00	0.0305	1
GO:BP	GO:0002276	basophil activation involved in immune response	GO:0002276	gProfiler	8.057e+00	0.0178	1
GO:BP	GO:0003009	skeletal muscle contraction	GO:0003009	gProfiler	6.643e+00	0.0361	1
GO:BP	GO:0003012	muscle system process	GO:0003012	gProfiler	1.133e+01	0.00346	1
GO:BP	GO:0003365	establishment of cell polarity involved in ameboidal cell migration	GO:0003365	gProfiler	1.588e+01	0.000357	1
GO:MF	GO:0003712	transcription coregulator activity	GO:0003712	gProfiler	1.277e+01	0.00169	1
GO:MF	GO:0003713	transcription coactivator activity	GO:0003713	gProfiler	7.354e+00	0.0253	1
GO:MF	GO:0003729	mRNA binding	GO:0003729	gProfiler	8.813e+00	0.0122	1
GO:MF	GO:0003779	actin binding	GO:0003779	gProfiler	1.331e+01	0.00129	1
GO:MF	GO:0003841	1-acylglycerol-3-phosphate O-acyltransferase activity	GO:0003841	gProfiler	6.804e+00	0.0333	1
GO:MF	GO:0003909	DNA ligase activity	GO:0003909	gProfiler	7.354e+00	0.0253	1
GO:MF	GO:0003910	DNA ligase (ATP) activity	GO:0003910	gProfiler	7.354e+00	0.0253	1
GO:MF	GO:0003987	acetate-CoA ligase activity	GO:0003987	gProfiler	6.504e+00	0.0387	1
GO:MF	GO:0004407	histone deacetylase activity	GO:0004407	gProfiler	7.354e+00	0.0253	1
GO:MF	GO:0004517	nitric-oxide synthase activity	GO:0004517	gProfiler	7.354e+00	0.0253	1
GO:MF	GO:0004576	oligosaccharyl transferase activity	GO:0004576	gProfiler	8.984e+00	0.0112	1
GO:MF	GO:0004579	dolichyl-diphosphooligosaccharide-protein glycotransferase activity	GO:0004579	gProfiler	8.984e+00	0.0112	1
GO:MF	GO:0004672	protein kinase activity	GO:0004672	gProfiler	6.693e+00	0.0352	1
GO:MF	GO:0004674	protein serine/threonine kinase activity	GO:0004674	gProfiler	1.058e+01	0.00505	1
GO:MF	GO:0004693	cyclin-dependent protein serine/threonine kinase activity	GO:0004693	gProfiler	6.137e+00	0.0465	1
GO:MF	GO:0004721	phosphoprotein phosphatase activity	GO:0004721	gProfiler	1.289e+01	0.00159	1
GO:MF	GO:0004722	protein serine/threonine phosphatase activity	GO:0004722	gProfiler	1.009e+01	0.00643	1
GO:MF	GO:0004842	ubiquitin-protein transferase activity	GO:0004842	gProfiler	7.354e+00	0.0253	1
GO:MF	GO:0005488	binding	GO:0005488	gProfiler	1.104e+02	1.06e-24	1
GO:MF	GO:0005515	protein binding	GO:0005515	gProfiler	1.324e+02	1.76e-29	1
GO:MF	GO:0005516	calmodulin binding	GO:0005516	gProfiler	1.032e+01	0.00574	1
GO:MF	GO:0005524	ATP binding	GO:0005524	gProfiler	2.639e+01	1.86e-06	1
GO:CC	GO:0005635	nuclear envelope	GO:0005635	gProfiler	1.854e+01	9.42e-05	1
GO:CC	GO:0005643	nuclear pore	GO:0005643	gProfiler	1.181e+01	0.00272	1
GO:CC	GO:0005664	nuclear origin of replication recognition complex	GO:0005664	gProfiler	6.350e+00	0.0418	1
GO:CC	GO:0005665	RNA polymerase II, core complex	GO:0005665	gProfiler	8.283e+00	0.0159	1
GO:CC	GO:0005680	anaphase-promoting complex	GO:0005680	gProfiler	1.268e+01	0.00176	1
GO:CC	GO:0005681	spliceosomal complex	GO:0005681	gProfiler	7.969e+00	0.0186	1
GO:CC	GO:0005684	U2-type spliceosomal complex	GO:0005684	gProfiler	6.468e+00	0.0394	1
GO:CC	GO:0005694	chromosome	GO:0005694	gProfiler	1.068e+01	0.0048	1
GO:CC	GO:0005730	nucleolus	GO:0005730	aGOtool	6.654e+00	0.0359	1
GO:CC	GO:0005741	mitochondrial outer membrane	GO:0005741	gProfiler	8.862e+00	0.0119	1
GO:CC	GO:0005746	mitochondrial respirasome	GO:0005746	gProfiler	1.918e+01	6.85e-05	1
GO:CC	GO:0005747	mitochondrial respiratory chain complex I	GO:0005747	gProfiler	7.708e+00	0.0212	1
GO:CC	GO:0005751	mitochondrial respiratory chain complex IV	GO:0005751	gProfiler	8.948e+00	0.0114	1
GO:CC	GO:0005753	mitochondrial proton-transporting ATP synthase complex	GO:0005753	gProfiler	6.519e+00	0.0384	1
GO:CC	GO:0005757	mitochondrial permeability transition pore complex	GO:0005757	gProfiler	6.745e+00	0.0343	1
GO:CC	GO:0005763	mitochondrial small ribosomal subunit	GO:0005763	gProfiler	7.624e+00	0.0221	1
GO:CC	GO:0005764	lysosome	GO:0005764	gProfiler	7.708e+00	0.0212	1
GO:CC	GO:0005767	secondary lysosome	GO:0005767	gProfiler	7.969e+00	0.0186	1
GO:CC	GO:0005768	endosome	GO:0005768	gProfiler	1.072e+01	0.00471	1
GO:CC	GO:0005769	early endosome	GO:0005769	gProfiler	7.067e+00	0.0292	1
GO:CC	GO:0005773	vacuole	GO:0005773	gProfiler	1.082e+01	0.00447	1
GO:CC	GO:0005774	vacuolar membrane	GO:0005774	gProfiler	8.347e+00	0.0154	1
GO:CC	GO:0005776	autophagosome	GO:0005776	gProfiler	1.284e+01	0.00163	1
GO:CC	GO:0005777	peroxisome	GO:0005777	gProfiler	1.311e+01	0.00142	1
GO:CC	GO:0005778	peroxisomal membrane	GO:0005778	gProfiler	9.210e+00	0.01	1
GO:CC	GO:0005783	endoplasmic reticulum	GO:0005783	gProfiler	2.586e+01	2.42e-06	1
GO:CC	GO:0005788	endoplasmic reticulum lumen	GO:0005788	gProfiler	8.764e+00	0.0125	1
GO:CC	GO:0005789	endoplasmic reticulum membrane	GO:0005789	gProfiler	6.769e+00	0.0339	1
GO:CC	GO:0005794	Golgi apparatus	GO:0005794	gProfiler	9.571e+00	0.00835	1
GO:CC	GO:0005815	microtubule organizing center	GO:0005815	gProfiler	2.140e+01	2.25e-05	1
GO:CC	GO:0005819	spindle	GO:0005819	gProfiler	2.177e+01	1.87e-05	1
GO:CC	GO:0005826	actomyosin contractile ring	GO:0005826	gProfiler	6.745e+00	0.0343	1
GO:CC	GO:0005839	proteasome core complex	GO:0005839	gProfiler	1.070e+01	0.00476	1
GO:CC	GO:0005840	ribosome	GO:0005840	gProfiler	8.347e+00	0.0154	1
GO:CC	GO:0005847	mRNA cleavage and polyadenylation specificity factor complex	GO:0005847	gProfiler	1.102e+01	0.00405	1
GO:CC	GO:0005849	mRNA cleavage factor complex	GO:0005849	gProfiler	9.503e+00	0.00864	1
GO:CC	GO:0005859	muscle myosin complex	GO:0005859	gProfiler	7.755e+00	0.0207	1
GO:CC	GO:0005874	microtubule	GO:0005874	gProfiler	1.151e+01	0.00316	1
GO:CC	GO:0005882	intermediate filament	GO:0005882	gProfiler	9.712e+00	0.00778	1
GO:CC	GO:0005884	actin filament	GO:0005884	gProfiler	1.621e+01	0.000302	1
GO:CC	GO:0005901	caveola	GO:0005901	gProfiler	6.916e+00	0.0315	1
GO:CC	GO:0005911	cell-cell junction	GO:0005911	gProfiler	1.556e+01	0.000418	1
GO:CC	GO:0005912	adherens junction	GO:0005912	gProfiler	6.350e+00	0.0418	1
GO:CC	GO:0005923	bicellular tight junction	GO:0005923	gProfiler	7.794e+00	0.0203	1
GO:CC	GO:0005925	focal adhesion	GO:0005925	gProfiler	8.185e+00	0.0167	1
GO:CC	GO:0005929	cilium	GO:0005929	gProfiler	6.745e+00	0.0343	1
GO:CC	GO:0005938	cell cortex	GO:0005938	gProfiler	7.864e+00	0.0196	1
GO:CC	GO:0005964	phosphorylase kinase complex	GO:0005964	gProfiler	7.755e+00	0.0207	1
GO:BP	GO:0005975	carbohydrate metabolic process	GO:0005975	gProfiler	1.653e+01	0.000257	1
GO:BP	GO:0005977	glycogen metabolic process	GO:0005977	gProfiler	1.631e+01	0.000288	1
GO:BP	GO:0005978	glycogen biosynthetic process	GO:0005978	gProfiler	9.190e+00	0.0101	1
GO:BP	GO:0005980	glycogen catabolic process	GO:0005980	gProfiler	1.202e+01	0.00246	1
GO:BP	GO:0005996	monosaccharide metabolic process	GO:0005996	gProfiler	1.299e+01	0.00151	1
GO:BP	GO:0006006	glucose metabolic process	GO:0006006	gProfiler	7.824e+00	0.02	1
GO:BP	GO:0006007	glucose catabolic process	GO:0006007	gProfiler	7.081e+00	0.029	1
GO:BP	GO:0006047	UDP-N-acetylglucosamine metabolic process	GO:0006047	gProfiler	7.927e+00	0.019	1
GO:BP	GO:0006082	organic acid metabolic process	GO:0006082	gProfiler	2.206e+01	1.62e-05	1
GO:BP	GO:0006084	acetyl-CoA metabolic process	GO:0006084	gProfiler	1.048e+01	0.00531	1
GO:BP	GO:0006085	acetyl-CoA biosynthetic process	GO:0006085	gProfiler	8.764e+00	0.0125	1
GO:BP	GO:0006086	acetyl-CoA biosynthetic process from pyruvate	GO:0006086	gProfiler	7.137e+00	0.0282	1
GO:BP	GO:0006112	energy reserve metabolic process	GO:0006112	gProfiler	1.320e+01	0.00136	1
GO:BP	GO:0006119	oxidative phosphorylation	GO:0006119	gProfiler	2.301e+01	1.01e-05	1
GO:BP	GO:0006139	nucleobase-containing compound metabolic process	GO:0006139	aGOtool	2.017e+01	4.16e-05	1
GO:BP	GO:0006195	purine nucleotide catabolic process	GO:0006195	gProfiler	8.509e+00	0.0142	1
GO:BP	GO:0006259	DNA metabolic process	GO:0006259	gProfiler	1.851e+01	9.54e-05	1
GO:BP	GO:0006260	DNA replication	GO:0006260	gProfiler	6.676e+00	0.0355	1
GO:BP	GO:0006275	regulation of DNA replication	GO:0006275	gProfiler	8.046e+00	0.0179	1
GO:BP	GO:0006281	DNA repair	GO:0006281	gProfiler	1.342e+01	0.00122	1
GO:BP	GO:0006289	nucleotide-excision repair	GO:0006289	gProfiler	8.270e+00	0.016	1
GO:BP	GO:0006304	DNA modification	GO:0006304	gProfiler	7.081e+00	0.029	1
GO:BP	GO:0006338	chromatin remodeling	GO:0006338	gProfiler	6.567e+00	0.0375	1
GO:BP	GO:0006364	rRNA processing	GO:0006364	gProfiler	1.640e+01	0.000274	1
GO:BP	GO:0006378	mRNA polyadenylation	GO:0006378	gProfiler	8.764e+00	0.0125	1
GO:BP	GO:0006401	RNA catabolic process	GO:0006401	gProfiler	1.014e+01	0.00628	1
GO:BP	GO:0006402	mRNA catabolic process	GO:0006402	gProfiler	1.364e+01	0.00109	1
GO:BP	GO:0006412	translation	GO:0006412	gProfiler	3.692e+01	9.61e-09	1
GO:BP	GO:0006458	'de novo' protein folding	GO:0006458	gProfiler	8.347e+00	0.0154	1
GO:BP	GO:0006468	protein phosphorylation	GO:0006468	gProfiler	9.351e+00	0.00932	1
GO:BP	GO:0006469	negative regulation of protein kinase activity	GO:0006469	gProfiler	6.443e+00	0.0399	1
GO:BP	GO:0006470	protein dephosphorylation	GO:0006470	gProfiler	9.232e+00	0.00989	1
GO:BP	GO:0006471	protein ADP-ribosylation	GO:0006471	WebGestalt	1.202e+01	0.00246	1
GO:BP	GO:0006476	protein deacetylation	GO:0006476	gProfiler	8.024e+00	0.0181	1
GO:BP	GO:0006479	protein methylation	GO:0006479	gProfiler	8.024e+00	0.0181	1
GO:BP	GO:0006486	protein glycosylation	GO:0006486	gProfiler	1.357e+01	0.00113	1
GO:BP	GO:0006487	protein N-linked glycosylation	GO:0006487	gProfiler	1.443e+01	0.000735	1
GO:BP	GO:0006508	proteolysis	GO:0006508	gProfiler	2.397e+01	6.25e-06	1
GO:BP	GO:0006518	peptide metabolic process	GO:0006518	gProfiler	3.651e+01	1.18e-08	1
GO:BP	GO:0006553	lysine metabolic process	GO:0006553	gProfiler	6.388e+00	0.041	1
GO:BP	GO:0006605	protein targeting	GO:0006605	gProfiler	7.775e+00	0.0205	1
GO:BP	GO:0006611	protein export from nucleus	GO:0006611	gProfiler	6.567e+00	0.0375	1
GO:BP	GO:0006629	lipid metabolic process	GO:0006629	gProfiler	6.922e+00	0.0314	1
GO:BP	GO:0006637	acyl-CoA metabolic process	GO:0006637	gProfiler	1.260e+01	0.00184	1
GO:BP	GO:0006644	phospholipid metabolic process	GO:0006644	gProfiler	1.101e+01	0.00406	1
GO:BP	GO:0006650	glycerophospholipid metabolic process	GO:0006650	gProfiler	9.637e+00	0.00808	1
GO:BP	GO:0006654	phosphatidic acid biosynthetic process	GO:0006654	gProfiler	1.165e+01	0.00295	1
GO:BP	GO:0006725	cellular aromatic compound metabolic process	GO:0006725	aGOtool	1.830e+01	0.000106	1
GO:BP	GO:0006743	ubiquinone metabolic process	GO:0006743	gProfiler	8.467e+00	0.0145	1
GO:BP	GO:0006744	ubiquinone biosynthetic process	GO:0006744	gProfiler	9.397e+00	0.00911	1
GO:BP	GO:0006753	nucleoside phosphate metabolic process	GO:0006753	gProfiler	4.222e+01	6.79e-10	1
GO:BP	GO:0006754	ATP biosynthetic process	GO:0006754	gProfiler	9.682e+00	0.0079	1
GO:BP	GO:0006779	porphyrin-containing compound biosynthetic process	GO:0006779	gProfiler	6.688e+00	0.0353	1
GO:BP	GO:0006783	heme biosynthetic process	GO:0006783	gProfiler	7.468e+00	0.0239	1
GO:BP	GO:0006790	sulfur compound metabolic process	GO:0006790	gProfiler	8.103e+00	0.0174	1
GO:BP	GO:0006810	transport	GO:0006810	gProfiler	3.853e+01	4.29e-09	1
GO:BP	GO:0006811	monoatomic ion transport	GO:0006811	gProfiler	7.580e+00	0.0226	1
GO:BP	GO:0006812	monoatomic cation transport	GO:0006812	gProfiler	1.281e+01	0.00165	1
GO:BP	GO:0006816	calcium ion transport	GO:0006816	gProfiler	1.456e+01	0.00069	1
GO:BP	GO:0006839	mitochondrial transport	GO:0006839	gProfiler	1.347e+01	0.00119	1
GO:BP	GO:0006850	mitochondrial pyruvate transmembrane transport	GO:0006850	gProfiler	9.679e+00	0.00791	1
GO:BP	GO:0006886	intracellular protein transport	GO:0006886	gProfiler	2.114e+01	2.57e-05	1
GO:BP	GO:0006891	intra-Golgi vesicle-mediated transport	GO:0006891	gProfiler	6.884e+00	0.032	1
GO:BP	GO:0006906	vesicle fusion	GO:0006906	gProfiler	1.036e+01	0.00564	1
GO:BP	GO:0006913	nucleocytoplasmic transport	GO:0006913	gProfiler	8.068e+00	0.0177	1
GO:BP	GO:0006914	autophagy	GO:0006914	gProfiler	2.413e+01	5.75e-06	1
GO:BP	GO:0006915	apoptotic process	GO:0006915	gProfiler	2.014e+01	4.23e-05	1
GO:BP	GO:0006936	muscle contraction	GO:0006936	gProfiler	6.270e+00	0.0435	1
GO:BP	GO:0006950	response to stress	GO:0006950	gProfiler	2.591e+01	2.37e-06	1
GO:BP	GO:0006974	DNA damage response	GO:0006974	gProfiler	1.525e+01	0.000489	1
GO:BP	GO:0006986	response to unfolded protein	GO:0006986	gProfiler	8.670e+00	0.0131	1
GO:BP	GO:0006997	nucleus organization	GO:0006997	gProfiler	8.566e+00	0.0138	1
GO:BP	GO:0007005	mitochondrion organization	GO:0007005	gProfiler	1.508e+01	0.000532	1
GO:BP	GO:0007010	cytoskeleton organization	GO:0007010	gProfiler	3.408e+01	3.97e-08	1
GO:BP	GO:0007032	endosome organization	GO:0007032	gProfiler	6.284e+00	0.0432	1
GO:BP	GO:0007033	vacuole organization	GO:0007033	gProfiler	1.618e+01	0.000306	1
GO:BP	GO:0007034	vacuolar transport	GO:0007034	gProfiler	8.670e+00	0.0131	1
GO:BP	GO:0007049	cell cycle	GO:0007049	gProfiler	2.414e+01	5.73e-06	1
GO:BP	GO:0007059	chromosome segregation	GO:0007059	gProfiler	1.136e+01	0.00341	1
GO:BP	GO:0007091	metaphase/anaphase transition of mitotic cell cycle	GO:0007091	gProfiler	6.567e+00	0.0375	1
GO:BP	GO:0007097	nuclear migration	GO:0007097	gProfiler	6.369e+00	0.0414	1
GO:BP	GO:0007098	centrosome cycle	GO:0007098	gProfiler	6.739e+00	0.0344	1
GO:BP	GO:0007275	multicellular organism development	GO:0007275	gProfiler	7.165e+00	0.0278	1
GO:BP	GO:0007412	axon target recognition	GO:0007412	gProfiler	7.081e+00	0.029	1
GO:BP	GO:0007507	heart development	GO:0007507	gProfiler	7.624e+00	0.0221	1
GO:BP	GO:0007517	muscle organ development	GO:0007517	gProfiler	1.091e+01	0.00428	1
GO:BP	GO:0007519	skeletal muscle tissue development	GO:0007519	gProfiler	1.285e+01	0.00162	1
GO:CC	GO:0008021	synaptic vesicle	GO:0008021	gProfiler	7.624e+00	0.0221	1
GO:CC	GO:0008024	cyclin/CDK positive transcription elongation factor complex	GO:0008024	gProfiler	6.350e+00	0.0418	1
GO:MF	GO:0008092	cytoskeletal protein binding	GO:0008092	gProfiler	2.774e+01	9.48e-07	1
GO:BP	GO:0008104	protein localization	GO:0008104	gProfiler	3.671e+01	1.07e-08	1
GO:MF	GO:0008134	transcription factor binding	GO:0008134	gProfiler	8.748e+00	0.0126	1
GO:MF	GO:0008168	methyltransferase activity	GO:0008168	gProfiler	8.813e+00	0.0122	1
GO:MF	GO:0008170	N-methyltransferase activity	GO:0008170	gProfiler	7.394e+00	0.0248	1
GO:CC	GO:0008180	COP9 signalosome	GO:0008180	gProfiler	1.035e+01	0.00567	1
GO:BP	GO:0008213	protein alkylation	GO:0008213	gProfiler	8.024e+00	0.0181	1
GO:BP	GO:0008219	cell death	GO:0008219	gProfiler	1.997e+01	4.6e-05	1
GO:CC	GO:0008250	oligosaccharyltransferase complex	GO:0008250	gProfiler	1.266e+01	0.00178	1
GO:BP	GO:0008654	phospholipid biosynthetic process	GO:0008654	gProfiler	9.649e+00	0.00803	1
GO:MF	GO:0008757	S-adenosylmethionine-dependent methyltransferase activity	GO:0008757	gProfiler	8.984e+00	0.0112	1
GO:MF	GO:0009055	electron transfer activity	GO:0009055	WebGestalt	1.223e+01	0.00221	1
GO:BP	GO:0009063	amino acid catabolic process	GO:0009063	gProfiler	9.475e+00	0.00876	1
GO:BP	GO:0009066	aspartate family amino acid metabolic process	GO:0009066	gProfiler	7.074e+00	0.0291	1
GO:BP	GO:0009100	glycoprotein metabolic process	GO:0009100	gProfiler	6.583e+00	0.0372	1
GO:BP	GO:0009101	glycoprotein biosynthetic process	GO:0009101	gProfiler	7.571e+00	0.0227	1
GO:BP	GO:0009124	nucleoside monophosphate biosynthetic process	GO:0009124	gProfiler	6.643e+00	0.0361	1
GO:BP	GO:0009132	nucleoside diphosphate metabolic process	GO:0009132	gProfiler	6.884e+00	0.032	1
GO:BP	GO:0009134	nucleoside diphosphate catabolic process	GO:0009134	gProfiler	6.463e+00	0.0395	1
GO:BP	GO:0009135	purine nucleoside diphosphate metabolic process	GO:0009135	gProfiler	6.345e+00	0.0419	1
GO:BP	GO:0009137	purine nucleoside diphosphate catabolic process	GO:0009137	gProfiler	7.020e+00	0.0299	1
GO:BP	GO:0009142	nucleoside triphosphate biosynthetic process	GO:0009142	gProfiler	9.475e+00	0.00876	1
GO:BP	GO:0009144	purine nucleoside triphosphate metabolic process	GO:0009144	gProfiler	2.626e+01	1.98e-06	1
GO:BP	GO:0009145	purine nucleoside triphosphate biosynthetic process	GO:0009145	gProfiler	1.062e+01	0.00493	1
GO:BP	GO:0009146	purine nucleoside triphosphate catabolic process	GO:0009146	gProfiler	6.388e+00	0.041	1
GO:BP	GO:0009154	purine ribonucleotide catabolic process	GO:0009154	gProfiler	7.502e+00	0.0235	1
GO:BP	GO:0009166	nucleotide catabolic process	GO:0009166	gProfiler	1.079e+01	0.00454	1
GO:BP	GO:0009179	purine ribonucleoside diphosphate metabolic process	GO:0009179	gProfiler	6.345e+00	0.0419	1
GO:BP	GO:0009181	purine ribonucleoside diphosphate catabolic process	GO:0009181	gProfiler	7.020e+00	0.0299	1
GO:BP	GO:0009185	ribonucleoside diphosphate metabolic process	GO:0009185	gProfiler	7.284e+00	0.0262	1
GO:BP	GO:0009191	ribonucleoside diphosphate catabolic process	GO:0009191	gProfiler	6.688e+00	0.0353	1
GO:BP	GO:0009199	ribonucleoside triphosphate metabolic process	GO:0009199	gProfiler	2.107e+01	2.66e-05	1
GO:BP	GO:0009200	deoxyribonucleoside triphosphate metabolic process	GO:0009200	gProfiler	7.502e+00	0.0235	1
GO:BP	GO:0009201	ribonucleoside triphosphate biosynthetic process	GO:0009201	gProfiler	1.015e+01	0.00626	1
GO:BP	GO:0009204	deoxyribonucleoside triphosphate catabolic process	GO:0009204	gProfiler	6.388e+00	0.041	1
GO:BP	GO:0009205	purine ribonucleoside triphosphate metabolic process	GO:0009205	gProfiler	2.202e+01	1.65e-05	1
GO:BP	GO:0009206	purine ribonucleoside triphosphate biosynthetic process	GO:0009206	gProfiler	1.073e+01	0.00467	1
GO:BP	GO:0009226	nucleotide-sugar biosynthetic process	GO:0009226	gProfiler	6.335e+00	0.0421	1
GO:BP	GO:0009250	glucan biosynthetic process	GO:0009250	gProfiler	9.190e+00	0.0101	1
GO:BP	GO:0009251	glucan catabolic process	GO:0009251	gProfiler	1.165e+01	0.00295	1
GO:BP	GO:0009261	ribonucleotide catabolic process	GO:0009261	gProfiler	6.903e+00	0.0317	1
GO:BP	GO:0009262	deoxyribonucleotide metabolic process	GO:0009262	gProfiler	7.074e+00	0.0291	1
GO:BP	GO:0009451	RNA modification	GO:0009451	gProfiler	6.379e+00	0.0412	1
GO:BP	GO:0009628	response to abiotic stimulus	GO:0009628	gProfiler	7.824e+00	0.02	1
GO:BP	GO:0009653	anatomical structure morphogenesis	GO:0009653	gProfiler	9.002e+00	0.0111	1
GO:BP	GO:0009790	embryo development	GO:0009790	gProfiler	6.069e+00	0.0481	1
GO:BP	GO:0009792	embryo development ending in birth or egg hatching	GO:0009792	gProfiler	7.074e+00	0.0291	1
GO:BP	GO:0009888	tissue development	GO:0009888	gProfiler	7.020e+00	0.0299	1
GO:BP	GO:0009889	regulation of biosynthetic process	GO:0009889	gProfiler	7.123e+00	0.0284	1
GO:BP	GO:0009892	negative regulation of metabolic process	GO:0009892	gProfiler	7.370e+00	0.0251	1
GO:BP	GO:0009893	positive regulation of metabolic process	GO:0009893	gProfiler	1.734e+01	0.000172	1
GO:BP	GO:0009894	regulation of catabolic process	GO:0009894	gProfiler	4.180e+01	8.37e-10	1
GO:BP	GO:0009966	regulation of signal transduction	GO:0009966	gProfiler	1.631e+01	0.000288	1
GO:BP	GO:0009968	negative regulation of signal transduction	GO:0009968	gProfiler	9.210e+00	0.01	1
GO:BP	GO:0009987	cellular process	GO:0009987	gProfiler	5.621e+01	6.21e-13	1
GO:CC	GO:0010008	endosome membrane	GO:0010008	gProfiler	6.393e+00	0.0409	1
GO:BP	GO:0010257	NADH dehydrogenase complex assembly	GO:0010257	gProfiler	1.613e+01	0.000314	1
GO:BP	GO:0010288	response to lead ion	GO:0010288	gProfiler	7.239e+00	0.0268	1
GO:BP	GO:0010506	regulation of autophagy	GO:0010506	gProfiler	1.006e+01	0.00654	1
GO:BP	GO:0010508	positive regulation of autophagy	GO:0010508	gProfiler	1.300e+01	0.0015	1
GO:BP	GO:0010556	regulation of macromolecule biosynthetic process	GO:0010556	gProfiler	6.676e+00	0.0355	1
GO:BP	GO:0010564	regulation of cell cycle process	GO:0010564	gProfiler	1.183e+01	0.0027	1
GO:BP	GO:0010604	positive regulation of macromolecule metabolic process	GO:0010604	gProfiler	7.746e+00	0.0208	1
GO:BP	GO:0010605	negative regulation of macromolecule metabolic process	GO:0010605	gProfiler	6.302e+00	0.0428	1
GO:BP	GO:0010629	negative regulation of gene expression	GO:0010629	gProfiler	6.562e+00	0.0376	1
GO:BP	GO:0010638	positive regulation of organelle organization	GO:0010638	gProfiler	8.655e+00	0.0132	1
GO:BP	GO:0010646	regulation of cell communication	GO:0010646	gProfiler	1.857e+01	9.3e-05	1
GO:BP	GO:0010647	positive regulation of cell communication	GO:0010647	gProfiler	6.115e+00	0.047	1
GO:BP	GO:0010648	negative regulation of cell communication	GO:0010648	gProfiler	1.176e+01	0.0028	1
GO:BP	GO:0010656	negative regulation of muscle cell apoptotic process	GO:0010656	gProfiler	8.764e+00	0.0125	1
GO:BP	GO:0010657	muscle cell apoptotic process	GO:0010657	gProfiler	1.036e+01	0.00564	1
GO:BP	GO:0010658	striated muscle cell apoptotic process	GO:0010658	gProfiler	1.366e+01	0.00108	1
GO:BP	GO:0010659	cardiac muscle cell apoptotic process	GO:0010659	gProfiler	1.109e+01	0.0039	1
GO:BP	GO:0010660	regulation of muscle cell apoptotic process	GO:0010660	gProfiler	1.160e+01	0.00302	1
GO:BP	GO:0010662	regulation of striated muscle cell apoptotic process	GO:0010662	gProfiler	1.547e+01	0.000437	1
GO:BP	GO:0010664	negative regulation of striated muscle cell apoptotic process	GO:0010664	gProfiler	1.048e+01	0.00531	1
GO:BP	GO:0010665	regulation of cardiac muscle cell apoptotic process	GO:0010665	gProfiler	1.277e+01	0.00169	1
GO:BP	GO:0010667	negative regulation of cardiac muscle cell apoptotic process	GO:0010667	gProfiler	8.024e+00	0.0181	1
GO:BP	GO:0010770	positive regulation of cell morphogenesis	GO:0010770	gProfiler	7.081e+00	0.029	1
GO:BP	GO:0010889	regulation of sequestering of triglyceride	GO:0010889	gProfiler	6.872e+00	0.0322	1
GO:BP	GO:0010959	regulation of metal ion transport	GO:0010959	gProfiler	1.018e+01	0.00615	1
GO:BP	GO:0012501	programmed cell death	GO:0012501	gProfiler	1.997e+01	4.6e-05	1
GO:CC	GO:0012505	endomembrane system	GO:0012505	gProfiler	4.129e+01	1.08e-09	1
GO:CC	GO:0012506	vesicle membrane	GO:0012506	gProfiler	8.114e+00	0.0173	1
GO:BP	GO:0014706	striated muscle tissue development	GO:0014706	gProfiler	1.051e+01	0.00521	1
GO:CC	GO:0014802	terminal cisterna	GO:0014802	gProfiler	9.571e+00	0.00835	1
GO:BP	GO:0014808	release of sequestered calcium ion into cytosol by sarcoplasmic reticulum	GO:0014808	gProfiler	7.081e+00	0.029	1
GO:BP	GO:0014819	regulation of skeletal muscle contraction	GO:0014819	gProfiler	6.052e+00	0.0485	1
GO:BP	GO:0014874	response to stimulus involved in regulation of muscle adaptation	GO:0014874	gProfiler	1.014e+01	0.00629	1
GO:BP	GO:0014878	response to electrical stimulus involved in regulation of muscle adaptation	GO:0014878	gProfiler	7.081e+00	0.029	1
GO:BP	GO:0014889	muscle atrophy	GO:0014889	gProfiler	6.872e+00	0.0322	1
GO:BP	GO:0015031	protein transport	GO:0015031	gProfiler	3.179e+01	1.25e-07	1
GO:MF	GO:0015078	proton transmembrane transporter activity	GO:0015078	gProfiler	1.319e+01	0.00137	1
GO:MF	GO:0015645	fatty acid ligase activity	GO:0015645	gProfiler	6.884e+00	0.032	1
GO:BP	GO:0015740	C4-dicarboxylate transport	GO:0015740	gProfiler	6.884e+00	0.032	1
GO:BP	GO:0015919	peroxisomal membrane transport	GO:0015919	gProfiler	8.173e+00	0.0168	1
GO:CC	GO:0015934	large ribosomal subunit	GO:0015934	gProfiler	1.102e+01	0.00405	1
GO:CC	GO:0015935	small ribosomal subunit	GO:0015935	gProfiler	1.419e+01	0.000828	1
GO:BP	GO:0015986	proton motive force-driven ATP synthesis	GO:0015986	gProfiler	1.125e+01	0.00361	1
GO:CC	GO:0016020	membrane	GO:0016020	gProfiler	1.756e+01	0.000154	1
GO:BP	GO:0016043	cellular component organization	GO:0016043	gProfiler	4.327e+01	4.02e-10	1
GO:BP	GO:0016050	vesicle organization	GO:0016050	gProfiler	1.164e+01	0.00297	1
GO:BP	GO:0016051	carbohydrate biosynthetic process	GO:0016051	gProfiler	6.388e+00	0.041	1
GO:BP	GO:0016054	organic acid catabolic process	GO:0016054	gProfiler	1.631e+01	0.000288	1
GO:BP	GO:0016072	rRNA metabolic process	GO:0016072	gProfiler	1.316e+01	0.00139	1
GO:BP	GO:0016192	vesicle-mediated transport	GO:0016192	gProfiler	1.631e+01	0.000288	1
GO:BP	GO:0016197	endosomal transport	GO:0016197	gProfiler	8.373e+00	0.0152	1
GO:BP	GO:0016236	macroautophagy	GO:0016236	gProfiler	2.392e+01	6.39e-06	1
GO:BP	GO:0016239	positive regulation of macroautophagy	GO:0016239	gProfiler	1.026e+01	0.00593	1
GO:BP	GO:0016241	regulation of macroautophagy	GO:0016241	gProfiler	8.283e+00	0.0159	1
GO:MF	GO:0016301	kinase activity	GO:0016301	gProfiler	9.725e+00	0.00773	1
GO:BP	GO:0016310	phosphorylation	GO:0016310	gProfiler	1.347e+01	0.00119	1
GO:CC	GO:0016363	nuclear matrix	GO:0016363	gProfiler	1.122e+01	0.00367	1
GO:MF	GO:0016405	CoA-ligase activity	GO:0016405	gProfiler	6.504e+00	0.0387	1
GO:CC	GO:0016469	proton-transporting two-sector ATPase complex	GO:0016469	gProfiler	9.887e+00	0.00713	1
GO:MF	GO:0016491	oxidoreductase activity	GO:0016491	gProfiler	9.659e+00	0.00799	1
GO:BP	GO:0016558	protein import into peroxisome matrix	GO:0016558	gProfiler	1.049e+01	0.00528	1
GO:BP	GO:0016560	protein import into peroxisome matrix, docking	GO:0016560	gProfiler	1.357e+01	0.00113	1
GO:BP	GO:0016561	protein import into peroxisome matrix, translocation	GO:0016561	gProfiler	2.261e+01	1.23e-05	1
GO:CC	GO:0016591	RNA polymerase II, holoenzyme	GO:0016591	gProfiler	1.313e+01	0.00141	1
GO:CC	GO:0016604	nuclear body	GO:0016604	gProfiler	1.362e+01	0.0011	1
GO:MF	GO:0016741	transferase activity, transferring one-carbon groups	GO:0016741	gProfiler	9.662e+00	0.00798	1
GO:MF	GO:0016746	acyltransferase activity	GO:0016746	gProfiler	1.572e+01	0.000386	1
GO:MF	GO:0016747	acyltransferase activity, transferring groups other than amino-acyl groups	GO:0016747	gProfiler	6.107e+00	0.0472	1
GO:MF	GO:0016748	succinyltransferase activity	GO:0016748	gProfiler	7.354e+00	0.0253	1
GO:MF	GO:0016755	aminoacyltransferase activity	GO:0016755	gProfiler	6.941e+00	0.0311	1
GO:MF	GO:0016757	glycosyltransferase activity	GO:0016757	gProfiler	9.612e+00	0.00818	1
GO:MF	GO:0016758	hexosyltransferase activity	GO:0016758	gProfiler	6.546e+00	0.0379	1
GO:MF	GO:0016763	pentosyltransferase activity	GO:0016763	gProfiler	7.354e+00	0.0253	1
GO:MF	GO:0016772	transferase activity, transferring phosphorus-containing groups	GO:0016772	gProfiler	2.530e+01	3.21e-06	1
GO:MF	GO:0016773	phosphotransferase activity, alcohol group as acceptor	GO:0016773	gProfiler	7.284e+00	0.0262	1
GO:MF	GO:0016779	nucleotidyltransferase activity	GO:0016779	gProfiler	1.347e+01	0.00119	1
GO:MF	GO:0016787	hydrolase activity	GO:0016787	gProfiler	2.458e+01	4.59e-06	1
GO:MF	GO:0016788	hydrolase activity, acting on ester bonds	GO:0016788	gProfiler	2.018e+01	4.14e-05	1
GO:MF	GO:0016791	phosphatase activity	GO:0016791	gProfiler	1.904e+01	7.35e-05	1
GO:MF	GO:0016810	hydrolase activity, acting on carbon-nitrogen (but not peptide) bonds	GO:0016810	gProfiler	6.804e+00	0.0333	1
GO:MF	GO:0016830	carbon-carbon lyase activity	GO:0016830	gProfiler	7.284e+00	0.0262	1
GO:MF	GO:0016868	intramolecular phosphotransferase activity	GO:0016868	gProfiler	7.394e+00	0.0248	1
GO:MF	GO:0016886	ligase activity, forming phosphoric ester bonds	GO:0016886	gProfiler	1.001e+01	0.00672	1
GO:MF	GO:0017018	myosin phosphatase activity	GO:0017018	gProfiler	1.247e+01	0.00196	1
GO:MF	GO:0017076	purine nucleotide binding	GO:0017076	gProfiler	3.737e+01	7.66e-09	1
GO:BP	GO:0017148	negative regulation of translation	GO:0017148	gProfiler	8.091e+00	0.0175	1
GO:BP	GO:0018242	protein O-linked glycosylation via serine	GO:0018242	gProfiler	8.347e+00	0.0154	1
GO:BP	GO:0018243	protein O-linked glycosylation via threonine	GO:0018243	gProfiler	8.347e+00	0.0154	1
GO:BP	GO:0018279	protein N-linked glycosylation via asparagine	GO:0018279	gProfiler	1.380e+01	0.00101	1
GO:BP	GO:0018335	protein succinylation	GO:0018335	gProfiler	7.081e+00	0.029	1
GO:CC	GO:0019005	SCF ubiquitin ligase complex	GO:0019005	gProfiler	8.308e+00	0.0157	1
GO:MF	GO:0019215	intermediate filament binding	GO:0019215	gProfiler	6.804e+00	0.0333	1
GO:BP	GO:0019222	regulation of metabolic process	GO:0019222	gProfiler	1.557e+01	0.000415	1
GO:BP	GO:0019318	hexose metabolic process	GO:0019318	gProfiler	1.461e+01	0.000672	1
GO:BP	GO:0019320	hexose catabolic process	GO:0019320	gProfiler	8.149e+00	0.017	1
GO:BP	GO:0019362	pyridine nucleotide metabolic process	GO:0019362	gProfiler	9.038e+00	0.0109	1
GO:BP	GO:0019438	aromatic compound biosynthetic process	GO:0019438	gProfiler	1.418e+01	0.000834	1
GO:BP	GO:0019659	glucose catabolic process to lactate	GO:0019659	gProfiler	6.388e+00	0.041	1
GO:BP	GO:0019660	glycolytic fermentation	GO:0019660	gProfiler	6.388e+00	0.041	1
GO:BP	GO:0019661	glucose catabolic process to lactate via pyruvate	GO:0019661	gProfiler	6.388e+00	0.041	1
GO:BP	GO:0019674	NAD metabolic process	GO:0019674	gProfiler	7.165e+00	0.0278	1
GO:BP	GO:0019692	deoxyribose phosphate metabolic process	GO:0019692	gProfiler	7.074e+00	0.0291	1
GO:BP	GO:0019725	cellular homeostasis	GO:0019725	gProfiler	1.015e+01	0.00626	1
GO:BP	GO:0019752	carboxylic acid metabolic process	GO:0019752	gProfiler	2.353e+01	7.77e-06	1
GO:CC	GO:0019774	proteasome core complex, beta-subunit complex	GO:0019774	gProfiler	9.873e+00	0.00718	1
GO:MF	GO:0019787	ubiquitin-like protein transferase activity	GO:0019787	gProfiler	7.386e+00	0.0249	1
GO:MF	GO:0019843	rRNA binding	GO:0019843	gProfiler	9.461e+00	0.00882	1
GO:CC	GO:0019867	outer membrane	GO:0019867	gProfiler	1.202e+01	0.00245	1
GO:MF	GO:0019899	enzyme binding	GO:0019899	gProfiler	1.711e+01	0.000193	1
GO:MF	GO:0019900	kinase binding	GO:0019900	gProfiler	6.137e+00	0.0465	1
GO:CC	GO:0019908	nuclear cyclin-dependent protein kinase holoenzyme complex	GO:0019908	gProfiler	7.708e+00	0.0212	1
GO:BP	GO:0019941	modification-dependent protein catabolic process	GO:0019941	gProfiler	3.267e+01	8.04e-08	1
GO:BP	GO:0022402	cell cycle process	GO:0022402	gProfiler	1.618e+01	0.000306	1
GO:BP	GO:0022406	membrane docking	GO:0022406	gProfiler	7.081e+00	0.029	1
GO:BP	GO:0022603	regulation of anatomical structure morphogenesis	GO:0022603	gProfiler	7.187e+00	0.0275	1
GO:BP	GO:0022607	cellular component assembly	GO:0022607	gProfiler	1.003e+01	0.00665	1
GO:BP	GO:0022613	ribonucleoprotein complex biogenesis	GO:0022613	WebGestalt	1.208e+01	0.00238	1
GO:CC	GO:0022625	cytosolic large ribosomal subunit	GO:0022625	gProfiler	1.070e+01	0.00476	1
GO:CC	GO:0022626	cytosolic ribosome	GO:0022626	gProfiler	1.072e+01	0.0047	1
GO:BP	GO:0022900	electron transport chain	GO:0022900	gProfiler	1.070e+01	0.00476	1
GO:BP	GO:0022904	respiratory electron transport chain	GO:0022904	gProfiler	8.764e+00	0.0125	1
GO:BP	GO:0023051	regulation of signaling	GO:0023051	gProfiler	1.959e+01	5.56e-05	1
GO:BP	GO:0023056	positive regulation of signaling	GO:0023056	gProfiler	6.688e+00	0.0353	1
GO:BP	GO:0023057	negative regulation of signaling	GO:0023057	gProfiler	1.183e+01	0.0027	1
GO:BP	GO:0030001	metal ion transport	GO:0030001	gProfiler	6.884e+00	0.032	1
GO:CC	GO:0030014	CCR4-NOT complex	GO:0030014	gProfiler	7.708e+00	0.0212	1
GO:CC	GO:0030015	CCR4-NOT core complex	GO:0030015	gProfiler	7.173e+00	0.0277	1
GO:BP	GO:0030029	actin filament-based process	GO:0030029	gProfiler	1.631e+01	0.000288	1
GO:BP	GO:0030036	actin cytoskeleton organization	GO:0030036	gProfiler	1.470e+01	0.000644	1
GO:CC	GO:0030054	cell junction	GO:0030054	gProfiler	3.017e+01	2.81e-07	1
GO:CC	GO:0030055	cell-substrate junction	GO:0030055	gProfiler	7.624e+00	0.0221	1
GO:CC	GO:0030135	coated vesicle	GO:0030135	gProfiler	6.916e+00	0.0315	1
GO:MF	GO:0030145	manganese ion binding	GO:0030145	gProfiler	6.004e+00	0.0497	1
GO:BP	GO:0030154	cell differentiation	GO:0030154	gProfiler	6.158e+00	0.046	1
GO:BP	GO:0030162	regulation of proteolysis	GO:0030162	gProfiler	7.468e+00	0.0239	1
GO:BP	GO:0030307	positive regulation of cell growth	GO:0030307	gProfiler	7.354e+00	0.0253	1
GO:CC	GO:0030315	T-tubule	GO:0030315	gProfiler	7.969e+00	0.0186	1
GO:MF	GO:0030332	cyclin binding	GO:0030332	gProfiler	1.131e+01	0.0035	1
GO:CC	GO:0030424	axon	GO:0030424	gProfiler	6.928e+00	0.0313	1
GO:MF	GO:0030554	adenyl nucleotide binding	GO:0030554	gProfiler	3.636e+01	1.27e-08	1
GO:CC	GO:0030658	transport vesicle membrane	GO:0030658	gProfiler	6.350e+00	0.0418	1
GO:CC	GO:0030659	cytoplasmic vesicle membrane	GO:0030659	gProfiler	7.670e+00	0.0216	1
GO:CC	GO:0030672	synaptic vesicle membrane	GO:0030672	gProfiler	7.040e+00	0.0296	1
GO:MF	GO:0030674	protein-macromolecule adaptor activity	GO:0030674	gProfiler	3.427e+01	3.62e-08	1
GO:BP	GO:0030730	sequestering of triglyceride	GO:0030730	gProfiler	6.052e+00	0.0485	1
GO:CC	GO:0030880	RNA polymerase complex	GO:0030880	gProfiler	1.192e+01	0.00258	1
GO:MF	GO:0030955	potassium ion binding	GO:0030955	gProfiler	6.158e+00	0.046	1
GO:CC	GO:0030964	NADH dehydrogenase complex	GO:0030964	gProfiler	7.708e+00	0.0212	1
GO:CC	GO:0031082	BLOC complex	GO:0031082	gProfiler	6.745e+00	0.0343	1
GO:CC	GO:0031083	BLOC-1 complex	GO:0031083	gProfiler	7.969e+00	0.0186	1
GO:BP	GO:0031087	deadenylation-independent decapping of nuclear-transcribed mRNA	GO:0031087	gProfiler	6.388e+00	0.041	1
GO:BP	GO:0031123	RNA 3'-end processing	GO:0031123	gProfiler	7.775e+00	0.0205	1
GO:BP	GO:0031126	sno(s)RNA 3'-end processing	GO:0031126	gProfiler	7.502e+00	0.0235	1
GO:CC	GO:0031201	SNARE complex	GO:0031201	gProfiler	1.134e+01	0.00344	1
GO:CC	GO:0031252	cell leading edge	GO:0031252	gProfiler	6.124e+00	0.0468	1
GO:CC	GO:0031312	extrinsic component of organelle membrane	GO:0031312	gProfiler	8.966e+00	0.0113	1
GO:CC	GO:0031314	extrinsic component of mitochondrial inner membrane	GO:0031314	gProfiler	6.745e+00	0.0343	1
GO:BP	GO:0031323	regulation of cellular metabolic process	GO:0031323	gProfiler	1.504e+01	0.000541	1
GO:BP	GO:0031324	negative regulation of cellular metabolic process	GO:0031324	gProfiler	7.254e+00	0.0266	1
GO:BP	GO:0031325	positive regulation of cellular metabolic process	GO:0031325	gProfiler	1.189e+01	0.00262	1
GO:BP	GO:0031326	regulation of cellular biosynthetic process	GO:0031326	gProfiler	7.137e+00	0.0282	1
GO:BP	GO:0031329	regulation of cellular catabolic process	GO:0031329	gProfiler	2.633e+01	1.92e-06	1
GO:BP	GO:0031333	negative regulation of protein-containing complex assembly	GO:0031333	gProfiler	1.049e+01	0.00528	1
GO:BP	GO:0031344	regulation of cell projection organization	GO:0031344	gProfiler	6.393e+00	0.0409	1
GO:BP	GO:0031346	positive regulation of cell projection organization	GO:0031346	gProfiler	6.132e+00	0.0466	1
GO:BP	GO:0031396	regulation of protein ubiquitination	GO:0031396	gProfiler	1.378e+01	0.00102	1
GO:BP	GO:0031397	negative regulation of protein ubiquitination	GO:0031397	gProfiler	6.369e+00	0.0414	1
GO:BP	GO:0031398	positive regulation of protein ubiquitination	GO:0031398	gProfiler	8.966e+00	0.0113	1
GO:BP	GO:0031399	regulation of protein modification process	GO:0031399	gProfiler	8.321e+00	0.0156	1
GO:BP	GO:0031400	negative regulation of protein modification process	GO:0031400	gProfiler	9.190e+00	0.0101	1
GO:CC	GO:0031410	cytoplasmic vesicle	GO:0031410	gProfiler	1.412e+01	0.00086	1
GO:MF	GO:0031432	titin binding	GO:0031432	gProfiler	6.804e+00	0.0333	1
GO:BP	GO:0031443	fast-twitch skeletal muscle fiber contraction	GO:0031443	gProfiler	7.081e+00	0.029	1
GO:CC	GO:0031463	Cul3-RING ubiquitin ligase complex	GO:0031463	gProfiler	6.922e+00	0.0314	1
GO:BP	GO:0031668	cellular response to extracellular stimulus	GO:0031668	gProfiler	8.103e+00	0.0174	1
GO:CC	GO:0031902	late endosome membrane	GO:0031902	gProfiler	6.916e+00	0.0315	1
GO:CC	GO:0031903	microbody membrane	GO:0031903	gProfiler	9.210e+00	0.01	1
GO:BP	GO:0031929	TOR signaling	GO:0031929	gProfiler	8.655e+00	0.0132	1
GO:MF	GO:0031955	short-chain fatty acid-CoA ligase activity	GO:0031955	gProfiler	6.504e+00	0.0387	1
GO:CC	GO:0031965	nuclear membrane	GO:0031965	gProfiler	1.202e+01	0.00245	1
GO:CC	GO:0031968	organelle outer membrane	GO:0031968	gProfiler	1.202e+01	0.00245	1
GO:CC	GO:0031974	membrane-enclosed lumen	GO:0031974	gProfiler	8.003e+01	4.18e-18	1
GO:CC	GO:0031975	envelope	GO:0031975	gProfiler	8.818e+01	7.11e-20	1
GO:CC	GO:0031982	vesicle	GO:0031982	gProfiler	1.311e+01	0.00142	1
GO:CC	GO:0031984	organelle subcompartment	GO:0031984	gProfiler	8.717e+00	0.0128	1
GO:BP	GO:0032006	regulation of TOR signaling	GO:0032006	gProfiler	1.036e+01	0.00564	1
GO:BP	GO:0032007	negative regulation of TOR signaling	GO:0032007	gProfiler	1.004e+01	0.00659	1
GO:BP	GO:0032259	methylation	GO:0032259	gProfiler	8.413e+00	0.0149	1
GO:BP	GO:0032386	regulation of intracellular transport	GO:0032386	gProfiler	1.175e+01	0.00281	1
GO:BP	GO:0032387	negative regulation of intracellular transport	GO:0032387	gProfiler	8.091e+00	0.0175	1
GO:BP	GO:0032418	lysosome localization	GO:0032418	gProfiler	8.149e+00	0.017	1
GO:CC	GO:0032432	actin filament bundle	GO:0032432	gProfiler	8.625e+00	0.0134	1
GO:BP	GO:0032469	endoplasmic reticulum calcium ion homeostasis	GO:0032469	gProfiler	6.884e+00	0.032	1
GO:BP	GO:0032502	developmental process	GO:0032502	gProfiler	2.127e+01	2.4e-05	1
GO:BP	GO:0032507	maintenance of protein location in cell	GO:0032507	gProfiler	1.094e+01	0.00422	1
GO:BP	GO:0032509	endosome transport via multivesicular body sorting pathway	GO:0032509	gProfiler	6.202e+00	0.045	1
GO:BP	GO:0032511	late endosome to vacuole transport via multivesicular body sorting pathway	GO:0032511	gProfiler	6.335e+00	0.0421	1
GO:BP	GO:0032543	mitochondrial translation	GO:0032543	gProfiler	9.475e+00	0.00876	1
GO:MF	GO:0032553	ribonucleotide binding	GO:0032553	gProfiler	2.930e+01	4.34e-07	1
GO:MF	GO:0032555	purine ribonucleotide binding	GO:0032555	gProfiler	2.757e+01	1.03e-06	1
GO:MF	GO:0032559	adenyl ribonucleotide binding	GO:0032559	gProfiler	2.596e+01	2.31e-06	1
GO:CC	GO:0032587	ruffle membrane	GO:0032587	gProfiler	7.519e+00	0.0233	1
GO:BP	GO:0032787	monocarboxylic acid metabolic process	GO:0032787	gProfiler	1.450e+01	0.000711	1
GO:CC	GO:0032806	carboxy-terminal domain protein kinase complex	GO:0032806	gProfiler	1.035e+01	0.00567	1
GO:BP	GO:0032879	regulation of localization	GO:0032879	gProfiler	2.353e+01	7.77e-06	1
GO:BP	GO:0032880	regulation of protein localization	GO:0032880	gProfiler	1.329e+01	0.0013	1
GO:BP	GO:0032922	circadian regulation of gene expression	GO:0032922	gProfiler	6.763e+00	0.034	1
GO:BP	GO:0032981	mitochondrial respiratory chain complex I assembly	GO:0032981	gProfiler	1.613e+01	0.000314	1
GO:CC	GO:0032982	myosin filament	GO:0032982	gProfiler	9.710e+00	0.00779	1
GO:BP	GO:0032984	protein-containing complex disassembly	GO:0032984	gProfiler	1.775e+01	0.00014	1
GO:CC	GO:0032993	protein-DNA complex	GO:0032993	gProfiler	6.499e+00	0.0388	1
GO:BP	GO:0033013	tetrapyrrole metabolic process	GO:0033013	gProfiler	6.388e+00	0.041	1
GO:BP	GO:0033014	tetrapyrrole biosynthetic process	GO:0033014	gProfiler	6.688e+00	0.0353	1
GO:CC	GO:0033017	sarcoplasmic reticulum membrane	GO:0033017	gProfiler	2.105e+01	2.69e-05	1
GO:BP	GO:0033036	macromolecule localization	GO:0033036	gProfiler	3.835e+01	4.7e-09	1
GO:BP	GO:0033043	regulation of organelle organization	GO:0033043	gProfiler	1.661e+01	0.000247	1
GO:BP	GO:0033044	regulation of chromosome organization	GO:0033044	gProfiler	7.081e+00	0.029	1
GO:BP	GO:0033045	regulation of sister chromatid segregation	GO:0033045	gProfiler	7.580e+00	0.0226	1
GO:BP	GO:0033108	mitochondrial respiratory chain complex assembly	GO:0033108	gProfiler	9.682e+00	0.0079	1
GO:CC	GO:0033178	proton-transporting two-sector ATPase complex, catalytic domain	GO:0033178	gProfiler	7.173e+00	0.0277	1
GO:BP	GO:0033365	protein localization to organelle	GO:0033365	gProfiler	1.631e+01	0.000288	1
GO:BP	GO:0033554	cellular response to stress	GO:0033554	gProfiler	2.586e+01	2.42e-06	1
GO:MF	GO:0033558	protein lysine deacetylase activity	GO:0033558	gProfiler	7.144e+00	0.0281	1
GO:BP	GO:0033865	nucleoside bisphosphate metabolic process	GO:0033865	gProfiler	1.146e+01	0.00325	1
GO:BP	GO:0033866	nucleoside bisphosphate biosynthetic process	GO:0033866	gProfiler	9.190e+00	0.0101	1
GO:BP	GO:0033875	ribonucleoside bisphosphate metabolic process	GO:0033875	gProfiler	1.146e+01	0.00325	1
GO:BP	GO:0034030	ribonucleoside bisphosphate biosynthetic process	GO:0034030	gProfiler	9.190e+00	0.0101	1
GO:BP	GO:0034032	purine nucleoside bisphosphate metabolic process	GO:0034032	gProfiler	1.146e+01	0.00325	1
GO:BP	GO:0034033	purine nucleoside bisphosphate biosynthetic process	GO:0034033	gProfiler	9.190e+00	0.0101	1
GO:BP	GO:0034198	cellular response to amino acid starvation	GO:0034198	gProfiler	8.537e+00	0.014	1
GO:BP	GO:0034249	negative regulation of amide metabolic process	GO:0034249	gProfiler	8.185e+00	0.0167	1
GO:BP	GO:0034250	positive regulation of amide metabolic process	GO:0034250	gProfiler	9.783e+00	0.00751	1
GO:BP	GO:0034352	positive regulation of glial cell apoptotic process	GO:0034352	gProfiler	7.081e+00	0.029	1
GO:BP	GO:0034404	nucleobase-containing small molecule biosynthetic process	GO:0034404	WebGestalt	2.301e+01	1.01e-05	1
GO:BP	GO:0034427	nuclear-transcribed mRNA catabolic process, exonucleolytic, 3'-5'	GO:0034427	gProfiler	7.502e+00	0.0235	1
GO:BP	GO:0034470	ncRNA processing	GO:0034470	gProfiler	1.632e+01	0.000286	1
GO:BP	GO:0034475	U4 snRNA 3'-end processing	GO:0034475	gProfiler	9.457e+00	0.00884	1
GO:MF	GO:0034593	phosphatidylinositol bisphosphate phosphatase activity	GO:0034593	gProfiler	7.144e+00	0.0281	1
GO:BP	GO:0034620	cellular response to unfolded protein	GO:0034620	gProfiler	7.165e+00	0.0278	1
GO:BP	GO:0034654	nucleobase-containing compound biosynthetic process	GO:0034654	gProfiler	1.207e+01	0.00239	1
GO:CC	GO:0034657	GID complex	GO:0034657	gProfiler	1.378e+01	0.00102	1
GO:BP	GO:0034660	ncRNA metabolic process	GO:0034660	gProfiler	1.313e+01	0.00141	1
GO:BP	GO:0034763	negative regulation of transmembrane transport	GO:0034763	gProfiler	7.670e+00	0.0216	1
GO:BP	GO:0034765	regulation of monoatomic ion transmembrane transport	GO:0034765	gProfiler	7.502e+00	0.0235	1
GO:BP	GO:0034766	negative regulation of monoatomic ion transmembrane transport	GO:0034766	gProfiler	9.330e+00	0.00942	1
GO:BP	GO:0034976	response to endoplasmic reticulum stress	GO:0034976	gProfiler	6.621e+00	0.0365	1
GO:BP	GO:0035383	thioester metabolic process	GO:0035383	gProfiler	1.260e+01	0.00184	1
GO:BP	GO:0035384	thioester biosynthetic process	GO:0035384	gProfiler	8.566e+00	0.0138	1
GO:BP	GO:0035553	oxidative single-stranded RNA demethylation	GO:0035553	gProfiler	7.081e+00	0.029	1
GO:BP	GO:0035556	intracellular signal transduction	GO:0035556	gProfiler	2.584e+01	2.45e-06	1
GO:MF	GO:0035591	signaling adaptor activity	GO:0035591	gProfiler	9.870e+00	0.00719	1
GO:BP	GO:0035601	protein deacylation	GO:0035601	gProfiler	6.525e+00	0.0383	1
GO:MF	GO:0035639	purine ribonucleoside triphosphate binding	GO:0035639	gProfiler	2.824e+01	7.38e-07	1
GO:MF	GO:0035642	histone H3R17 methyltransferase activity	GO:0035642	gProfiler	8.984e+00	0.0112	1
GO:CC	GO:0035859	Seh1-associated complex	GO:0035859	gProfiler	1.753e+01	0.000156	1
GO:BP	GO:0035966	response to topologically incorrect protein	GO:0035966	gProfiler	7.510e+00	0.0234	1
GO:BP	GO:0035967	cellular response to topologically incorrect protein	GO:0035967	gProfiler	6.265e+00	0.0436	1
GO:CC	GO:0036064	ciliary basal body	GO:0036064	gProfiler	7.116e+00	0.0285	1
GO:MF	GO:0036094	small molecule binding	GO:0036094	gProfiler	4.047e+01	1.63e-09	1
GO:CC	GO:0036126	sperm flagellum	GO:0036126	gProfiler	6.040e+00	0.0488	1
GO:CC	GO:0036452	ESCRT complex	GO:0036452	gProfiler	8.509e+00	0.0142	1
GO:CC	GO:0036477	somatodendritic compartment	GO:0036477	gProfiler	9.020e+00	0.011	1
GO:BP	GO:0036503	ERAD pathway	GO:0036503	gProfiler	8.373e+00	0.0152	1
GO:CC	GO:0036513	Derlin-1 retrotranslocation complex	GO:0036513	gProfiler	6.350e+00	0.0418	1
GO:BP	GO:0038202	TORC1 signaling	GO:0038202	gProfiler	9.932e+00	0.00697	1
GO:MF	GO:0042171	lysophosphatidic acid acyltransferase activity	GO:0042171	gProfiler	9.190e+00	0.0101	1
GO:CC	GO:0042175	nuclear outer membrane-endoplasmic reticulum membrane network	GO:0042175	gProfiler	6.916e+00	0.0315	1
GO:BP	GO:0042176	regulation of protein catabolic process	GO:0042176	gProfiler	1.447e+01	0.000721	1
GO:BP	GO:0042180	cellular ketone metabolic process	GO:0042180	gProfiler	1.083e+01	0.00444	1
GO:BP	GO:0042254	ribosome biogenesis	GO:0042254	gProfiler	1.547e+01	0.000437	1
GO:CC	GO:0042382	paraspeckles	GO:0042382	gProfiler	8.625e+00	0.0134	1
GO:CC	GO:0042641	actomyosin	GO:0042641	gProfiler	1.102e+01	0.00405	1
GO:BP	GO:0042692	muscle cell differentiation	GO:0042692	gProfiler	1.095e+01	0.00419	1
GO:BP	GO:0042752	regulation of circadian rhythm	GO:0042752	gProfiler	1.008e+01	0.00648	1
GO:BP	GO:0042773	ATP synthesis coupled electron transport	GO:0042773	gProfiler	7.165e+00	0.0278	1
GO:BP	GO:0042776	proton motive force-driven mitochondrial ATP synthesis	GO:0042776	gProfiler	9.637e+00	0.00808	1
GO:MF	GO:0042802	identical protein binding	GO:0042802	gProfiler	4.683e+01	6.78e-11	1
GO:BP	GO:0042981	regulation of apoptotic process	GO:0042981	gProfiler	1.723e+01	0.000181	1
GO:CC	GO:0042995	cell projection	GO:0042995	gProfiler	2.303e+01	1e-05	1
GO:CC	GO:0043005	neuron projection	GO:0043005	gProfiler	6.468e+00	0.0394	1
GO:BP	GO:0043009	chordate embryonic development	GO:0043009	gProfiler	7.502e+00	0.0235	1
GO:MF	GO:0043021	ribonucleoprotein complex binding	GO:0043021	WebGestalt	1.197e+01	0.00252	1
GO:MF	GO:0043022	ribosome binding	GO:0043022	gProfiler	7.330e+00	0.0256	1
GO:CC	GO:0043025	neuronal cell body	GO:0043025	gProfiler	8.481e+00	0.0144	1
GO:CC	GO:0043034	costamere	GO:0043034	gProfiler	1.102e+01	0.00405	1
GO:BP	GO:0043043	peptide biosynthetic process	GO:0043043	gProfiler	3.494e+01	2.59e-08	1
GO:BP	GO:0043065	positive regulation of apoptotic process	GO:0043065	gProfiler	1.100e+01	0.00409	1
GO:BP	GO:0043066	negative regulation of apoptotic process	GO:0043066	gProfiler	8.149e+00	0.017	1
GO:BP	GO:0043067	regulation of programmed cell death	GO:0043067	gProfiler	1.567e+01	0.000395	1
GO:BP	GO:0043068	positive regulation of programmed cell death	GO:0043068	gProfiler	1.024e+01	0.00598	1
GO:BP	GO:0043069	negative regulation of programmed cell death	GO:0043069	gProfiler	7.435e+00	0.0243	1
GO:BP	GO:0043144	sno(s)RNA processing	GO:0043144	gProfiler	6.872e+00	0.0322	1
GO:BP	GO:0043162	ubiquitin-dependent protein catabolic process via the multivesicular body sorting pathway	GO:0043162	gProfiler	6.369e+00	0.0414	1
GO:MF	GO:0043167	ion binding	GO:0043167	gProfiler	3.582e+01	1.67e-08	1
GO:MF	GO:0043168	anion binding	GO:0043168	gProfiler	4.257e+01	5.69e-10	1
GO:MF	GO:0043169	cation binding	GO:0043169	gProfiler	9.950e+00	0.00691	1
GO:CC	GO:0043209	myelin sheath	GO:0043209	gProfiler	1.081e+01	0.0045	1
GO:CC	GO:0043226	organelle	GO:0043226	gProfiler	2.391e+02	1.18e-52	1
GO:CC	GO:0043228	non-membrane-bounded organelle	GO:0043228	gProfiler	6.465e+01	9.16e-15	1
GO:CC	GO:0043233	organelle lumen	GO:0043233	gProfiler	8.003e+01	4.18e-18	1
GO:BP	GO:0043254	regulation of protein-containing complex assembly	GO:0043254	gProfiler	8.829e+00	0.0121	1
GO:BP	GO:0043267	negative regulation of potassium ion transport	GO:0043267	gProfiler	6.525e+00	0.0383	1
GO:BP	GO:0043269	regulation of monoatomic ion transport	GO:0043269	gProfiler	7.054e+00	0.0294	1
GO:BP	GO:0043271	negative regulation of monoatomic ion transport	GO:0043271	gProfiler	1.378e+01	0.00102	1
GO:CC	GO:0043296	apical junction complex	GO:0043296	gProfiler	6.350e+00	0.0418	1
GO:BP	GO:0043413	macromolecule glycosylation	GO:0043413	gProfiler	1.357e+01	0.00113	1
GO:BP	GO:0043414	macromolecule methylation	GO:0043414	gProfiler	1.049e+01	0.00528	1
GO:BP	GO:0043436	oxoacid metabolic process	GO:0043436	gProfiler	2.238e+01	1.38e-05	1
GO:BP	GO:0043487	regulation of RNA stability	GO:0043487	gProfiler	9.397e+00	0.00911	1
GO:BP	GO:0043488	regulation of mRNA stability	GO:0043488	gProfiler	1.057e+01	0.00507	1
GO:BP	GO:0043490	malate-aspartate shuttle	GO:0043490	gProfiler	6.388e+00	0.041	1
GO:BP	GO:0043500	muscle adaptation	GO:0043500	gProfiler	8.670e+00	0.0131	1
GO:BP	GO:0043502	regulation of muscle adaptation	GO:0043502	gProfiler	1.160e+01	0.00302	1
GO:BP	GO:0043523	regulation of neuron apoptotic process	GO:0043523	gProfiler	6.878e+00	0.0321	1
GO:BP	GO:0043535	regulation of blood vessel endothelial cell migration	GO:0043535	gProfiler	6.073e+00	0.048	1
GO:BP	GO:0043536	positive regulation of blood vessel endothelial cell migration	GO:0043536	gProfiler	1.009e+01	0.00645	1
GO:BP	GO:0043543	protein acylation	GO:0043543	gProfiler	9.751e+00	0.00763	1
GO:BP	GO:0043555	regulation of translation in response to stress	GO:0043555	gProfiler	7.948e+00	0.0188	1
GO:BP	GO:0043574	peroxisomal transport	GO:0043574	gProfiler	8.173e+00	0.0168	1
GO:BP	GO:0043603	amide metabolic process	GO:0043603	gProfiler	4.407e+01	2.7e-10	1
GO:BP	GO:0043604	amide biosynthetic process	GO:0043604	gProfiler	3.773e+01	6.42e-09	1
GO:BP	GO:0043648	dicarboxylic acid metabolic process	GO:0043648	gProfiler	1.036e+01	0.00564	1
GO:BP	GO:0043686	co-translational protein modification	GO:0043686	gProfiler	8.057e+00	0.0178	1
GO:BP	GO:0043933	protein-containing complex organization	GO:0043933	gProfiler	8.114e+00	0.0173	1
GO:BP	GO:0044042	glucan metabolic process	GO:0044042	gProfiler	1.592e+01	0.00035	1
GO:BP	GO:0044085	cellular component biogenesis	GO:0044085	gProfiler	1.477e+01	0.000621	1
GO:BP	GO:0044087	regulation of cellular component biogenesis	GO:0044087	gProfiler	1.088e+01	0.00434	1
GO:BP	GO:0044090	positive regulation of vacuole organization	GO:0044090	gProfiler	7.239e+00	0.0268	1
GO:BP	GO:0044092	negative regulation of molecular function	GO:0044092	gProfiler	7.679e+00	0.0215	1
GO:BP	GO:0044255	cellular lipid metabolic process	GO:0044255	gProfiler	9.038e+00	0.0109	1
GO:BP	GO:0044262	cellular carbohydrate metabolic process	GO:0044262	WebGestalt	1.307e+01	0.00145	1
GO:BP	GO:0044283	small molecule biosynthetic process	GO:0044283	gProfiler	1.631e+01	0.000288	1
GO:CC	GO:0044297	cell body	GO:0044297	gProfiler	7.969e+00	0.0186	1
GO:CC	GO:0044308	axonal spine	GO:0044308	gProfiler	8.509e+00	0.0142	1
GO:BP	GO:0044387	negative regulation of protein kinase activity by regulation of protein phosphorylation	GO:0044387	gProfiler	6.388e+00	0.041	1
GO:CC	GO:0044391	ribosomal subunit	GO:0044391	gProfiler	2.005e+01	4.42e-05	1
GO:CC	GO:0044452	nucleolar part	GO:0044452	WebGestalt	1.695e+01	0.000209	1
GO:CC	GO:0044455	mitochondrial membrane part	GO:0044455	WebGestalt	3.226e+01	9.86e-08	1
GO:BP	GO:0044546	NLRP3 inflammasome complex assembly	GO:0044546	gProfiler	1.048e+01	0.00531	1
GO:BP	GO:0044721	protein import into peroxisome matrix, substrate release	GO:0044721	gProfiler	9.679e+00	0.00791	1
GO:CC	GO:0044753	amphisome	GO:0044753	gProfiler	8.625e+00	0.0134	1
GO:CC	GO:0044754	autolysosome	GO:0044754	gProfiler	8.625e+00	0.0134	1
GO:BP	GO:0044770	cell cycle phase transition	GO:0044770	gProfiler	8.610e+00	0.0135	1
GO:BP	GO:0044784	metaphase/anaphase transition of cell cycle	GO:0044784	gProfiler	6.340e+00	0.042	1
GO:MF	GO:0044877	protein-containing complex binding	GO:0044877	gProfiler	1.905e+01	7.31e-05	1
GO:BP	GO:0045017	glycerolipid biosynthetic process	GO:0045017	gProfiler	6.621e+00	0.0365	1
GO:BP	GO:0045104	intermediate filament cytoskeleton organization	GO:0045104	gProfiler	1.447e+01	0.000721	1
GO:BP	GO:0045109	intermediate filament organization	GO:0045109	gProfiler	6.567e+00	0.0375	1
GO:CC	GO:0045111	intermediate filament cytoskeleton	GO:0045111	gProfiler	9.190e+00	0.0101	1
GO:CC	GO:0045121	membrane raft	GO:0045121	gProfiler	1.515e+01	0.000514	1
GO:BP	GO:0045184	establishment of protein localization	GO:0045184	gProfiler	3.218e+01	1.03e-07	1
GO:BP	GO:0045185	maintenance of protein location	GO:0045185	gProfiler	1.581e+01	0.000369	1
GO:CC	GO:0045202	synapse	GO:0045202	gProfiler	2.018e+01	4.15e-05	1
GO:CC	GO:0045252	oxoglutarate dehydrogenase complex	GO:0045252	gProfiler	6.745e+00	0.0343	1
GO:CC	GO:0045259	proton-transporting ATP synthase complex	GO:0045259	gProfiler	6.350e+00	0.0418	1
GO:CC	GO:0045271	respiratory chain complex I	GO:0045271	gProfiler	7.708e+00	0.0212	1
GO:CC	GO:0045277	respiratory chain complex IV	GO:0045277	gProfiler	8.308e+00	0.0157	1
GO:BP	GO:0045324	late endosome to vacuole transport	GO:0045324	gProfiler	7.081e+00	0.029	1
GO:BP	GO:0045575	basophil activation	GO:0045575	gProfiler	6.388e+00	0.041	1
GO:BP	GO:0045727	positive regulation of translation	GO:0045727	gProfiler	1.015e+01	0.00624	1
GO:BP	GO:0045732	positive regulation of protein catabolic process	GO:0045732	gProfiler	1.120e+01	0.00369	1
GO:BP	GO:0045773	positive regulation of axon extension	GO:0045773	gProfiler	6.388e+00	0.041	1
GO:BP	GO:0045786	negative regulation of cell cycle	GO:0045786	gProfiler	9.132e+00	0.0104	1
GO:BP	GO:0045842	positive regulation of mitotic metaphase/anaphase transition	GO:0045842	gProfiler	7.502e+00	0.0235	1
GO:BP	GO:0045862	positive regulation of proteolysis	GO:0045862	gProfiler	6.345e+00	0.0419	1
GO:BP	GO:0045923	positive regulation of fatty acid metabolic process	GO:0045923	gProfiler	6.388e+00	0.041	1
GO:BP	GO:0045927	positive regulation of growth	GO:0045927	gProfiler	6.535e+00	0.0381	1
GO:BP	GO:0046031	ADP metabolic process	GO:0046031	gProfiler	6.922e+00	0.0314	1
GO:BP	GO:0046032	ADP catabolic process	GO:0046032	gProfiler	7.315e+00	0.0258	1
GO:BP	GO:0046034	ATP metabolic process	GO:0046034	gProfiler	1.716e+01	0.000188	1
GO:BP	GO:0046070	dGTP metabolic process	GO:0046070	gProfiler	8.057e+00	0.0178	1
GO:BP	GO:0046365	monosaccharide catabolic process	GO:0046365	gProfiler	7.633e+00	0.022	1
GO:BP	GO:0046395	carboxylic acid catabolic process	GO:0046395	gProfiler	1.631e+01	0.000288	1
GO:BP	GO:0046473	phosphatidic acid metabolic process	GO:0046473	gProfiler	1.041e+01	0.00549	1
GO:BP	GO:0046474	glycerophospholipid biosynthetic process	GO:0046474	gProfiler	6.275e+00	0.0434	1
GO:BP	GO:0046483	heterocycle metabolic process	GO:0046483	aGOtool	1.984e+01	4.93e-05	1
GO:BP	GO:0046486	glycerolipid metabolic process	GO:0046486	gProfiler	8.453e+00	0.0146	1
GO:BP	GO:0046488	phosphatidylinositol metabolic process	GO:0046488	gProfiler	6.094e+00	0.0475	1
GO:BP	GO:0046496	nicotinamide nucleotide metabolic process	GO:0046496	gProfiler	9.038e+00	0.0109	1
GO:BP	GO:0046501	protoporphyrinogen IX metabolic process	GO:0046501	gProfiler	7.927e+00	0.019	1
GO:CC	GO:0046695	SLIK (SAGA-like) complex	GO:0046695	gProfiler	9.571e+00	0.00835	1
GO:BP	GO:0046716	muscle cell cellular homeostasis	GO:0046716	gProfiler	7.679e+00	0.0215	1
GO:BP	GO:0046822	regulation of nucleocytoplasmic transport	GO:0046822	gProfiler	6.822e+00	0.033	1
GO:BP	GO:0046823	negative regulation of nucleocytoplasmic transport	GO:0046823	gProfiler	1.015e+01	0.00626	1
GO:BP	GO:0046825	regulation of protein export from nucleus	GO:0046825	gProfiler	8.024e+00	0.0181	1
GO:MF	GO:0046872	metal ion binding	GO:0046872	gProfiler	8.813e+00	0.0122	1
GO:BP	GO:0046907	intracellular transport	GO:0046907	gProfiler	3.810e+01	5.33e-09	1
GO:MF	GO:0046914	transition metal ion binding	GO:0046914	gProfiler	6.189e+00	0.0453	1
GO:MF	GO:0048027	mRNA 5'-UTR binding	GO:0048027	gProfiler	6.504e+00	0.0387	1
GO:BP	GO:0048284	organelle fusion	GO:0048284	gProfiler	6.859e+00	0.0324	1
GO:CC	GO:0048471	perinuclear region of cytoplasm	GO:0048471	gProfiler	3.241e+01	9.15e-08	1
GO:BP	GO:0048511	rhythmic process	GO:0048511	gProfiler	7.109e+00	0.0286	1
GO:BP	GO:0048518	positive regulation of biological process	GO:0048518	gProfiler	3.179e+01	1.25e-07	1
GO:BP	GO:0048519	negative regulation of biological process	GO:0048519	gProfiler	3.066e+01	2.2e-07	1
GO:BP	GO:0048522	positive regulation of cellular process	GO:0048522	gProfiler	3.077e+01	2.08e-07	1
GO:BP	GO:0048523	negative regulation of cellular process	GO:0048523	gProfiler	2.703e+01	1.35e-06	1
GO:BP	GO:0048583	regulation of response to stimulus	GO:0048583	gProfiler	2.558e+01	2.79e-06	1
GO:BP	GO:0048584	positive regulation of response to stimulus	GO:0048584	gProfiler	6.359e+00	0.0416	1
GO:BP	GO:0048585	negative regulation of response to stimulus	GO:0048585	gProfiler	8.813e+00	0.0122	1
GO:BP	GO:0048588	developmental cell growth	GO:0048588	gProfiler	6.676e+00	0.0355	1
GO:BP	GO:0048731	system development	GO:0048731	gProfiler	7.081e+00	0.029	1
GO:BP	GO:0048738	cardiac muscle tissue development	GO:0048738	gProfiler	1.011e+01	0.00638	1
GO:BP	GO:0048814	regulation of dendrite morphogenesis	GO:0048814	gProfiler	6.265e+00	0.0436	1
GO:BP	GO:0048856	anatomical structure development	GO:0048856	gProfiler	2.006e+01	4.4e-05	1
GO:BP	GO:0048869	cellular developmental process	GO:0048869	gProfiler	6.150e+00	0.0462	1
GO:MF	GO:0050218	propionate-CoA ligase activity	GO:0050218	gProfiler	6.504e+00	0.0387	1
GO:MF	GO:0050660	flavin adenine dinucleotide binding	GO:0050660	gProfiler	9.094e+00	0.0106	1
GO:MF	GO:0050662	coenzyme binding	GO:0050662	WebGestalt	1.250e+01	0.00193	1
GO:BP	GO:0050773	regulation of dendrite development	GO:0050773	gProfiler	6.599e+00	0.0369	1
GO:BP	GO:0050775	positive regulation of dendrite morphogenesis	GO:0050775	gProfiler	7.435e+00	0.0243	1
GO:BP	GO:0050779	RNA destabilization	GO:0050779	gProfiler	1.047e+01	0.00533	1
GO:BP	GO:0050789	regulation of biological process	GO:0050789	gProfiler	1.802e+01	0.000122	1
GO:BP	GO:0050790	regulation of catalytic activity	GO:0050790	gProfiler	8.453e+00	0.0146	1
GO:BP	GO:0050794	regulation of cellular process	GO:0050794	gProfiler	1.511e+01	0.000523	1
GO:BP	GO:0050821	protein stabilization	GO:0050821	gProfiler	1.563e+01	0.000404	1
GO:BP	GO:0050896	response to stimulus	GO:0050896	gProfiler	7.137e+00	0.0282	1
GO:MF	GO:0051015	actin filament binding	GO:0051015	gProfiler	7.354e+00	0.0253	1
GO:BP	GO:0051049	regulation of transport	GO:0051049	gProfiler	1.546e+01	0.000439	1
GO:BP	GO:0051051	negative regulation of transport	GO:0051051	gProfiler	1.337e+01	0.00125	1
GO:BP	GO:0051052	regulation of DNA metabolic process	GO:0051052	gProfiler	9.373e+00	0.00922	1
GO:MF	GO:0051059	NF-kappaB binding	GO:0051059	gProfiler	7.689e+00	0.0214	1
GO:BP	GO:0051084	'de novo' post-translational protein folding	GO:0051084	gProfiler	8.566e+00	0.0138	1
GO:BP	GO:0051085	chaperone cofactor-dependent protein refolding	GO:0051085	gProfiler	6.369e+00	0.0414	1
GO:BP	GO:0051103	DNA ligation involved in DNA repair	GO:0051103	gProfiler	6.388e+00	0.041	1
GO:BP	GO:0051128	regulation of cellular component organization	GO:0051128	gProfiler	1.996e+01	4.63e-05	1
GO:BP	GO:0051129	negative regulation of cellular component organization	GO:0051129	gProfiler	9.757e+00	0.00761	1
GO:BP	GO:0051130	positive regulation of cellular component organization	GO:0051130	gProfiler	1.183e+01	0.0027	1
GO:BP	GO:0051146	striated muscle cell differentiation	GO:0051146	gProfiler	9.679e+00	0.00791	1
GO:BP	GO:0051168	nuclear export	GO:0051168	gProfiler	1.054e+01	0.00514	1
GO:BP	GO:0051169	nuclear transport	GO:0051169	gProfiler	8.068e+00	0.0177	1
GO:BP	GO:0051171	regulation of nitrogen compound metabolic process	GO:0051171	gProfiler	1.283e+01	0.00164	1
GO:BP	GO:0051173	positive regulation of nitrogen compound metabolic process	GO:0051173	gProfiler	9.151e+00	0.0103	1
GO:BP	GO:0051179	localization	GO:0051179	gProfiler	4.958e+01	1.71e-11	1
GO:BP	GO:0051186	cofactor metabolic process	GO:0051186	WebGestalt	2.183e+01	1.82e-05	1
GO:BP	GO:0051208	sequestering of calcium ion	GO:0051208	gProfiler	6.551e+00	0.0378	1
GO:BP	GO:0051209	release of sequestered calcium ion into cytosol	GO:0051209	gProfiler	6.884e+00	0.032	1
GO:MF	GO:0051213	dioxygenase activity	GO:0051213	gProfiler	9.305e+00	0.00954	1
GO:BP	GO:0051223	regulation of protein transport	GO:0051223	gProfiler	6.722e+00	0.0347	1
GO:BP	GO:0051224	negative regulation of protein transport	GO:0051224	gProfiler	1.283e+01	0.00164	1
GO:BP	GO:0051234	establishment of localization	GO:0051234	gProfiler	4.076e+01	1.41e-09	1
GO:BP	GO:0051246	regulation of protein metabolic process	GO:0051246	gProfiler	2.577e+01	2.54e-06	1
GO:BP	GO:0051247	positive regulation of protein metabolic process	GO:0051247	gProfiler	1.034e+01	0.00568	1
GO:BP	GO:0051248	negative regulation of protein metabolic process	GO:0051248	gProfiler	1.368e+01	0.00107	1
GO:BP	GO:0051258	protein polymerization	GO:0051258	gProfiler	6.270e+00	0.0435	1
GO:BP	GO:0051276	chromosome organization	GO:0051276	gProfiler	8.764e+00	0.0125	1
GO:BP	GO:0051282	regulation of sequestering of calcium ion	GO:0051282	gProfiler	6.676e+00	0.0355	1
GO:BP	GO:0051283	negative regulation of sequestering of calcium ion	GO:0051283	gProfiler	6.822e+00	0.033	1
GO:BP	GO:0051301	cell division	GO:0051301	gProfiler	1.752e+01	0.000157	1
GO:BP	GO:0051402	neuron apoptotic process	GO:0051402	gProfiler	7.074e+00	0.0291	1
GO:BP	GO:0051641	cellular localization	GO:0051641	gProfiler	5.381e+01	2.07e-12	1
GO:BP	GO:0051647	nucleus localization	GO:0051647	gProfiler	7.493e+00	0.0236	1
GO:BP	GO:0051649	establishment of localization in cell	GO:0051649	gProfiler	3.902e+01	3.36e-09	1
GO:BP	GO:0051651	maintenance of location in cell	GO:0051651	gProfiler	1.796e+01	0.000126	1
GO:BP	GO:0051656	establishment of organelle localization	GO:0051656	gProfiler	1.179e+01	0.00275	1
GO:BP	GO:0051668	localization within membrane	GO:0051668	gProfiler	7.502e+00	0.0235	1
GO:BP	GO:0051697	protein delipidation	GO:0051697	gProfiler	7.081e+00	0.029	1
GO:BP	GO:0051726	regulation of cell cycle	GO:0051726	gProfiler	1.811e+01	0.000117	1
GO:BP	GO:0051924	regulation of calcium ion transport	GO:0051924	gProfiler	1.477e+01	0.000619	1
GO:BP	GO:0051926	negative regulation of calcium ion transport	GO:0051926	gProfiler	1.811e+01	0.000117	1
GO:BP	GO:0051983	regulation of chromosome segregation	GO:0051983	gProfiler	7.588e+00	0.0225	1
GO:MF	GO:0052866	phosphatidylinositol phosphate phosphatase activity	GO:0052866	gProfiler	6.321e+00	0.0424	1
GO:BP	GO:0055001	muscle cell development	GO:0055001	gProfiler	6.676e+00	0.0355	1
GO:BP	GO:0055007	cardiac muscle cell differentiation	GO:0055007	gProfiler	7.502e+00	0.0235	1
GO:CC	GO:0055029	nuclear DNA-directed RNA polymerase complex	GO:0055029	gProfiler	1.256e+01	0.00187	1
GO:BP	GO:0055074	calcium ion homeostasis	GO:0055074	gProfiler	6.202e+00	0.045	1
GO:BP	GO:0055080	monoatomic cation homeostasis	GO:0055080	gProfiler	6.073e+00	0.048	1
GO:MF	GO:0060090	molecular adaptor activity	GO:0060090	gProfiler	3.085e+01	2e-07	1
GO:BP	GO:0060255	regulation of macromolecule metabolic process	GO:0060255	gProfiler	9.557e+00	0.00841	1
GO:BP	GO:0060341	regulation of cellular localization	GO:0060341	gProfiler	1.787e+01	0.000132	1
GO:BP	GO:0060537	muscle tissue development	GO:0060537	gProfiler	1.840e+01	0.000101	1
GO:BP	GO:0060538	skeletal muscle organ development	GO:0060538	gProfiler	1.183e+01	0.0027	1
GO:MF	GO:0060590	ATPase regulator activity	GO:0060590	gProfiler	8.748e+00	0.0126	1
GO:BP	GO:0060699	regulation of endoribonuclease activity	GO:0060699	gProfiler	9.679e+00	0.00791	1
GO:BP	GO:0060700	regulation of ribonuclease activity	GO:0060700	gProfiler	8.057e+00	0.0178	1
GO:BP	GO:0061013	regulation of mRNA catabolic process	GO:0061013	gProfiler	8.966e+00	0.0113	1
GO:BP	GO:0061014	positive regulation of mRNA catabolic process	GO:0061014	gProfiler	1.024e+01	0.00599	1
GO:BP	GO:0061024	membrane organization	GO:0061024	gProfiler	1.350e+01	0.00117	1
GO:BP	GO:0061025	membrane fusion	GO:0061025	gProfiler	6.335e+00	0.0421	1
GO:BP	GO:0061061	muscle structure development	GO:0061061	gProfiler	2.238e+01	1.38e-05	1
GO:BP	GO:0061077	chaperone-mediated protein folding	GO:0061077	gProfiler	6.878e+00	0.0321	1
GO:BP	GO:0061136	regulation of proteasomal protein catabolic process	GO:0061136	gProfiler	1.007e+01	0.0065	1
GO:BP	GO:0061157	mRNA destabilization	GO:0061157	gProfiler	1.094e+01	0.00422	1
GO:MF	GO:0061630	ubiquitin protein ligase activity	GO:0061630	gProfiler	6.483e+00	0.0391	1
GO:BP	GO:0061635	regulation of protein complex stability	GO:0061635	gProfiler	6.567e+00	0.0375	1
GO:BP	GO:0061684	chaperone-mediated autophagy	GO:0061684	gProfiler	7.502e+00	0.0235	1
GO:CC	GO:0061700	GATOR2 complex	GO:0061700	gProfiler	9.466e+00	0.0088	1
GO:BP	GO:0061753	substrate localization to autophagosome	GO:0061753	gProfiler	7.081e+00	0.029	1
GO:BP	GO:0061919	process utilizing autophagic mechanism	GO:0061919	gProfiler	2.413e+01	5.75e-06	1
GO:BP	GO:0065002	intracellular protein transmembrane transport	GO:0065002	gProfiler	8.984e+00	0.0112	1
GO:BP	GO:0065007	biological regulation	GO:0065007	gProfiler	2.129e+01	2.38e-05	1
GO:BP	GO:0065008	regulation of biological quality	GO:0065008	gProfiler	1.765e+01	0.000147	1
GO:BP	GO:0065009	regulation of molecular function	GO:0065009	gProfiler	8.068e+00	0.0177	1
GO:CC	GO:0070069	cytochrome complex	GO:0070069	gProfiler	1.238e+01	0.00205	1
GO:BP	GO:0070085	glycosylation	GO:0070085	gProfiler	1.408e+01	0.000874	1
GO:CC	GO:0070160	tight junction	GO:0070160	gProfiler	7.307e+00	0.0259	1
GO:CC	GO:0070161	anchoring junction	GO:0070161	gProfiler	1.500e+01	0.000553	1
GO:BP	GO:0070201	regulation of establishment of protein localization	GO:0070201	gProfiler	9.649e+00	0.00803	1
GO:BP	GO:0070296	sarcoplasmic reticulum calcium ion transport	GO:0070296	gProfiler	8.764e+00	0.0125	1
GO:CC	GO:0070382	exocytic vesicle	GO:0070382	gProfiler	6.745e+00	0.0343	1
GO:CC	GO:0070461	SAGA-type complex	GO:0070461	gProfiler	6.786e+00	0.0336	1
GO:CC	GO:0070552	BRISC complex	GO:0070552	gProfiler	6.745e+00	0.0343	1
GO:BP	GO:0070588	calcium ion transmembrane transport	GO:0070588	gProfiler	7.824e+00	0.02	1
GO:CC	GO:0070652	HAUS complex	GO:0070652	gProfiler	6.350e+00	0.0418	1
GO:BP	GO:0070727	cellular macromolecule localization	GO:0070727	gProfiler	3.633e+01	1.29e-08	1
GO:BP	GO:0070887	cellular response to chemical stimulus	GO:0070887	gProfiler	6.588e+00	0.0371	1
GO:BP	GO:0070925	organelle assembly	GO:0070925	gProfiler	3.363e+01	4.99e-08	1
GO:BP	GO:0070979	protein K11-linked ubiquitination	GO:0070979	gProfiler	9.679e+00	0.00791	1
GO:CC	GO:0071013	catalytic step 2 spliceosome	GO:0071013	gProfiler	1.070e+01	0.00476	1
GO:BP	GO:0071025	RNA surveillance	GO:0071025	gProfiler	6.335e+00	0.0421	1
GO:BP	GO:0071027	nuclear RNA surveillance	GO:0071027	gProfiler	7.137e+00	0.0282	1
GO:BP	GO:0071051	polyadenylation-dependent snoRNA 3'-end processing	GO:0071051	gProfiler	1.014e+01	0.00629	1
GO:BP	GO:0071211	protein targeting to vacuole involved in autophagy	GO:0071211	gProfiler	9.457e+00	0.00884	1
GO:BP	GO:0071496	cellular response to external stimulus	GO:0071496	gProfiler	1.014e+01	0.00629	1
GO:BP	GO:0071593	lymphocyte aggregation	GO:0071593	gProfiler	6.388e+00	0.041	1
GO:BP	GO:0071616	acyl-CoA biosynthetic process	GO:0071616	gProfiler	8.566e+00	0.0138	1
GO:MF	GO:0071617	lysophospholipid acyltransferase activity	GO:0071617	gProfiler	8.161e+00	0.0169	1
GO:BP	GO:0071702	organic substance transport	GO:0071702	gProfiler	2.058e+01	3.4e-05	1
GO:BP	GO:0071705	nitrogen compound transport	GO:0071705	gProfiler	2.602e+01	2.24e-06	1
GO:BP	GO:0071840	cellular component organization or biogenesis	GO:0071840	gProfiler	5.148e+01	6.63e-12	1
GO:MF	GO:0071949	FAD binding	GO:0071949	gProfiler	6.111e+00	0.0471	1
GO:BP	GO:0072359	circulatory system development	GO:0072359	gProfiler	8.103e+00	0.0174	1
GO:BP	GO:0072523	purine-containing compound catabolic process	GO:0072523	gProfiler	9.979e+00	0.00681	1
GO:BP	GO:0072594	establishment of protein localization to organelle	GO:0072594	gProfiler	1.202e+01	0.00246	1
GO:BP	GO:0072662	protein localization to peroxisome	GO:0072662	gProfiler	8.764e+00	0.0125	1
GO:BP	GO:0072663	establishment of protein localization to peroxisome	GO:0072663	gProfiler	8.764e+00	0.0125	1
GO:BP	GO:0072665	protein localization to vacuole	GO:0072665	gProfiler	7.580e+00	0.0226	1
GO:BP	GO:0072666	establishment of protein localization to vacuole	GO:0072666	gProfiler	7.670e+00	0.0216	1
GO:CC	GO:0072669	tRNA-splicing ligase complex	GO:0072669	gProfiler	6.350e+00	0.0418	1
GO:BP	GO:0080090	regulation of primary metabolic process	GO:0080090	gProfiler	1.525e+01	0.000489	1
GO:BP	GO:0090076	relaxation of skeletal muscle	GO:0090076	gProfiler	7.081e+00	0.029	1
GO:BP	GO:0090174	organelle membrane fusion	GO:0090174	gProfiler	1.015e+01	0.00626	1
GO:BP	GO:0090257	regulation of muscle system process	GO:0090257	gProfiler	8.966e+00	0.0113	1
GO:BP	GO:0097050	type B pancreatic cell apoptotic process	GO:0097050	gProfiler	6.052e+00	0.0485	1
GO:MF	GO:0097159	organic cyclic compound binding	GO:0097159	gProfiler	1.009e+01	0.00643	1
GO:BP	GO:0097190	apoptotic signaling pathway	GO:0097190	gProfiler	1.055e+01	0.00512	1
GO:BP	GO:0097193	intrinsic apoptotic signaling pathway	GO:0097193	gProfiler	8.862e+00	0.0119	1
GO:CC	GO:0097225	sperm midpiece	GO:0097225	gProfiler	1.190e+01	0.00261	1
GO:CC	GO:0097228	sperm principal piece	GO:0097228	gProfiler	6.786e+00	0.0336	1
GO:BP	GO:0097352	autophagosome maturation	GO:0097352	gProfiler	1.036e+01	0.00563	1
GO:MF	GO:0097367	carbohydrate derivative binding	GO:0097367	gProfiler	2.327e+01	8.84e-06	1
GO:BP	GO:0097435	supramolecular fiber organization	GO:0097435	gProfiler	1.116e+01	0.00377	1
GO:MF	GO:0097472	cyclin-dependent protein kinase activity	GO:0097472	gProfiler	6.137e+00	0.0465	1
GO:CC	GO:0097517	contractile actin filament bundle	GO:0097517	gProfiler	9.585e+00	0.00829	1
GO:BP	GO:0097553	calcium ion transmembrane import into cytosol	GO:0097553	gProfiler	8.103e+00	0.0174	1
GO:CC	GO:0097708	intracellular vesicle	GO:0097708	gProfiler	1.402e+01	0.000901	1
GO:CC	GO:0097729	9+2 motile cilium	GO:0097729	gProfiler	6.350e+00	0.0418	1
GO:CC	GO:0098588	bounding membrane of organelle	GO:0098588	gProfiler	2.445e+01	4.9e-06	1
GO:BP	GO:0098655	monoatomic cation transmembrane transport	GO:0098655	gProfiler	9.326e+00	0.00944	1
GO:BP	GO:0098660	inorganic ion transmembrane transport	GO:0098660	gProfiler	7.824e+00	0.02	1
GO:BP	GO:0098662	inorganic cation transmembrane transport	GO:0098662	gProfiler	1.009e+01	0.00645	1
GO:CC	GO:0098687	chromosomal region	GO:0098687	gProfiler	7.588e+00	0.0225	1
GO:BP	GO:0098732	macromolecule deacylation	GO:0098732	gProfiler	8.846e+00	0.012	1
GO:BP	GO:0098771	inorganic ion homeostasis	GO:0098771	gProfiler	6.032e+00	0.049	1
GO:CC	GO:0098793	presynapse	GO:0098793	gProfiler	1.145e+01	0.00326	1
GO:CC	GO:0098794	postsynapse	GO:0098794	gProfiler	7.606e+00	0.0223	1
GO:CC	GO:0098796	membrane protein complex	GO:0098796	gProfiler	2.471e+01	4.3e-06	1
GO:CC	GO:0098800	inner mitochondrial membrane protein complex	GO:0098800	gProfiler	2.154e+01	2.1e-05	1
GO:CC	GO:0098803	respiratory chain complex	GO:0098803	gProfiler	1.918e+01	6.85e-05	1
GO:CC	GO:0098827	endoplasmic reticulum subcompartment	GO:0098827	gProfiler	6.660e+00	0.0358	1
GO:CC	GO:0098850	extrinsic component of synaptic vesicle membrane	GO:0098850	gProfiler	6.350e+00	0.0418	1
GO:CC	GO:0098857	membrane microdomain	GO:0098857	gProfiler	1.509e+01	0.00053	1
GO:CC	GO:0099023	vesicle tethering complex	GO:0099023	gProfiler	7.755e+00	0.0207	1
GO:CC	GO:0099501	exocytic vesicle membrane	GO:0099501	gProfiler	7.040e+00	0.0296	1
GO:CC	GO:0099513	polymeric cytoskeletal fiber	GO:0099513	gProfiler	3.524e+01	2.23e-08	1
GO:CC	GO:0101019	nucleolar exosome (RNase complex)	GO:0101019	gProfiler	9.873e+00	0.00718	1
GO:CC	GO:0101031	protein folding chaperone complex	GO:0101031	gProfiler	9.873e+00	0.00718	1
GO:BP	GO:0106077	histone succinylation	GO:0106077	gProfiler	7.081e+00	0.029	1
GO:MF	GO:0106274	NAD+-protein-arginine ADP-ribosyltransferase activity	GO:0106274	gProfiler	9.288e+00	0.00962	1
GO:MF	GO:0106310	protein serine kinase activity	GO:0106310	gProfiler	1.246e+01	0.00197	1
GO:BP	GO:0110156	methylguanosine-cap decapping	GO:0110156	gProfiler	6.335e+00	0.0421	1
GO:CC	GO:0110165	cellular anatomical entity	GO:0110165	gProfiler	1.269e+02	2.76e-28	1
GO:CC	GO:0120025	plasma membrane bounded cell projection	GO:0120025	gProfiler	1.753e+01	0.000156	1
GO:BP	GO:0120035	regulation of plasma membrane bounded cell projection organization	GO:0120035	gProfiler	6.769e+00	0.0339	1
GO:BP	GO:0120187	positive regulation of protein localization to chromatin	GO:0120187	gProfiler	8.057e+00	0.0178	1
GO:MF	GO:0140096	catalytic activity, acting on a protein	GO:0140096	gProfiler	3.636e+01	1.27e-08	1
GO:MF	GO:0140097	catalytic activity, acting on DNA	GO:0140097	gProfiler	8.748e+00	0.0126	1
GO:BP	GO:0140236	translation at presynapse	GO:0140236	gProfiler	6.158e+00	0.046	1
GO:BP	GO:0140241	translation at synapse	GO:0140241	gProfiler	6.036e+00	0.0489	1
GO:BP	GO:0140242	translation at postsynapse	GO:0140242	gProfiler	6.036e+00	0.0489	1
GO:CC	GO:0140534	endoplasmic reticulum protein-containing complex	GO:0140534	gProfiler	1.234e+01	0.00209	1
GO:BP	GO:0140632	canonical inflammasome complex assembly	GO:0140632	gProfiler	9.932e+00	0.00697	1
GO:MF	GO:0140640	catalytic activity, acting on a nucleic acid	GO:0140640	gProfiler	1.854e+01	9.42e-05	1
GO:MF	GO:0140657	ATP-dependent activity	GO:0140657	gProfiler	7.033e+00	0.0297	1
GO:BP	GO:0140694	non-membrane-bounded organelle assembly	GO:0140694	gProfiler	2.369e+01	7.18e-06	1
GO:MF	GO:0140993	histone modifying activity	GO:0140993	gProfiler	7.254e+00	0.0266	1
GO:BP	GO:0141084	inflammasome-mediated signaling pathway	GO:0141084	gProfiler	9.358e+00	0.00929	1
GO:BP	GO:0141085	regulation of inflammasome-mediated signaling pathway	GO:0141085	gProfiler	1.048e+01	0.00531	1
GO:BP	GO:0141086	negative regulation of inflammasome-mediated signaling pathway	GO:0141086	gProfiler	6.052e+00	0.0485	1
GO:BP	GO:0141124	intracellular signaling cassette	GO:0141124	gProfiler	6.822e+00	0.033	1
GO:BP	GO:0170033	L-amino acid metabolic process	GO:0170033	gProfiler	7.346e+00	0.0254	1
GO:BP	GO:0170039	proteinogenic amino acid metabolic process	GO:0170039	gProfiler	8.321e+00	0.0156	1
GO:BP	GO:1900029	positive regulation of ruffle assembly	GO:1900029	gProfiler	6.567e+00	0.0375	1
GO:BP	GO:1900225	regulation of NLRP3 inflammasome complex assembly	GO:1900225	gProfiler	1.111e+01	0.00387	1
GO:BP	GO:1900226	negative regulation of NLRP3 inflammasome complex assembly	GO:1900226	gProfiler	6.567e+00	0.0375	1
GO:MF	GO:1901265	nucleoside phosphate binding	GO:1901265	gProfiler	5.119e+01	7.65e-12	1
GO:BP	GO:1901292	nucleoside phosphate catabolic process	GO:1901292	gProfiler	1.014e+01	0.00629	1
GO:BP	GO:1901293	nucleoside phosphate biosynthetic process	GO:1901293	gProfiler	2.648e+01	1.78e-06	1
GO:BP	GO:1901360	organic cyclic compound metabolic process	GO:1901360	aGOtool	1.446e+01	0.000725	1
GO:BP	GO:1901362	organic cyclic compound biosynthetic process	GO:1901362	gProfiler	1.411e+01	0.000862	1
GO:MF	GO:1901363	heterocyclic compound binding	GO:1901363	gProfiler	5.437e+01	1.56e-12	1
GO:BP	GO:1901526	positive regulation of mitophagy	GO:1901526	gProfiler	7.927e+00	0.019	1
GO:BP	GO:1901605	alpha-amino acid metabolic process	GO:1901605	gProfiler	9.113e+00	0.0105	1
GO:BP	GO:1901606	alpha-amino acid catabolic process	GO:1901606	gProfiler	9.038e+00	0.0109	1
GO:BP	GO:1901661	quinone metabolic process	GO:1901661	gProfiler	7.323e+00	0.0257	1
GO:BP	GO:1901663	quinone biosynthetic process	GO:1901663	gProfiler	9.075e+00	0.0107	1
GO:BP	GO:1901800	positive regulation of proteasomal protein catabolic process	GO:1901800	gProfiler	9.075e+00	0.0107	1
GO:BP	GO:1901873	regulation of post-translational protein modification	GO:1901873	gProfiler	1.040e+01	0.00551	1
GO:BP	GO:1901875	positive regulation of post-translational protein modification	GO:1901875	gProfiler	6.822e+00	0.033	1
GO:BP	GO:1901970	positive regulation of mitotic sister chromatid separation	GO:1901970	gProfiler	6.335e+00	0.0421	1
GO:BP	GO:1901987	regulation of cell cycle phase transition	GO:1901987	gProfiler	6.567e+00	0.0375	1
GO:BP	GO:1901989	positive regulation of cell cycle phase transition	GO:1901989	gProfiler	8.173e+00	0.0168	1
GO:BP	GO:1902101	positive regulation of metaphase/anaphase transition of cell cycle	GO:1902101	gProfiler	7.137e+00	0.0282	1
GO:BP	GO:1902109	negative regulation of mitochondrial membrane permeability involved in apoptotic process	GO:1902109	gProfiler	7.081e+00	0.029	1
GO:BP	GO:1902117	positive regulation of organelle assembly	GO:1902117	gProfiler	6.739e+00	0.0344	1
GO:BP	GO:1902531	regulation of intracellular signal transduction	GO:1902531	gProfiler	1.851e+01	9.55e-05	1
GO:BP	GO:1902532	negative regulation of intracellular signal transduction	GO:1902532	gProfiler	1.757e+01	0.000153	1
GO:CC	GO:1902554	serine/threonine protein kinase complex	GO:1902554	gProfiler	1.734e+01	0.000172	1
GO:BP	GO:1902600	proton transmembrane transport	GO:1902600	gProfiler	1.283e+01	0.00164	1
GO:CC	GO:1902911	protein kinase complex	GO:1902911	gProfiler	1.603e+01	0.00033	1
GO:BP	GO:1903047	mitotic cell cycle process	GO:1903047	gProfiler	1.089e+01	0.00431	1
GO:BP	GO:1903050	regulation of proteolysis involved in protein catabolic process	GO:1903050	gProfiler	7.527e+00	0.0232	1
GO:BP	GO:1903052	positive regulation of proteolysis involved in protein catabolic process	GO:1903052	gProfiler	7.362e+00	0.0252	1
GO:BP	GO:1903059	regulation of protein lipidation	GO:1903059	gProfiler	7.927e+00	0.019	1
GO:MF	GO:1903135	cupric ion binding	GO:1903135	gProfiler	6.504e+00	0.0387	1
GO:BP	GO:1903169	regulation of calcium ion transmembrane transport	GO:1903169	gProfiler	1.043e+01	0.00544	1
GO:BP	GO:1903311	regulation of mRNA metabolic process	GO:1903311	gProfiler	9.679e+00	0.00791	1
GO:BP	GO:1903313	positive regulation of mRNA metabolic process	GO:1903313	gProfiler	9.728e+00	0.00772	1
GO:BP	GO:1903320	regulation of protein modification by small protein conjugation or removal	GO:1903320	gProfiler	1.072e+01	0.00471	1
GO:BP	GO:1903322	positive regulation of protein modification by small protein conjugation or removal	GO:1903322	gProfiler	6.884e+00	0.032	1
GO:BP	GO:1903432	regulation of TORC1 signaling	GO:1903432	gProfiler	1.068e+01	0.0048	1
GO:BP	GO:1903514	release of sequestered calcium ion into cytosol by endoplasmic reticulum	GO:1903514	gProfiler	6.884e+00	0.032	1
GO:BP	GO:1903593	regulation of histamine secretion by mast cell	GO:1903593	gProfiler	7.081e+00	0.029	1
GO:BP	GO:1903595	positive regulation of histamine secretion by mast cell	GO:1903595	gProfiler	7.081e+00	0.029	1
GO:BP	GO:1903599	positive regulation of autophagy of mitochondrion	GO:1903599	gProfiler	6.567e+00	0.0375	1
GO:BP	GO:1903828	negative regulation of protein localization	GO:1903828	gProfiler	1.372e+01	0.00105	1
GO:BP	GO:1904062	regulation of monoatomic cation transmembrane transport	GO:1904062	gProfiler	9.075e+00	0.0107	1
GO:BP	GO:1904063	negative regulation of cation transmembrane transport	GO:1904063	gProfiler	1.009e+01	0.00645	1
GO:BP	GO:1904262	negative regulation of TORC1 signaling	GO:1904262	gProfiler	1.048e+01	0.00531	1
GO:CC	GO:1904949	ATPase complex	GO:1904949	gProfiler	1.137e+01	0.00339	1
GO:BP	GO:1905037	autophagosome organization	GO:1905037	gProfiler	1.546e+01	0.000439	1
GO:CC	GO:1905354	exoribonuclease complex	GO:1905354	gProfiler	9.503e+00	0.00864	1
GO:CC	GO:1905369	endopeptidase complex	GO:1905369	gProfiler	6.150e+00	0.0462	1
GO:CC	GO:1990130	GATOR1 complex	GO:1990130	gProfiler	7.755e+00	0.0207	1
GO:CC	GO:1990357	terminal web	GO:1990357	gProfiler	7.755e+00	0.0207	1
GO:MF	GO:1990404	NAD+-protein ADP-ribosyltransferase activity	GO:1990404	gProfiler	6.693e+00	0.0352	1
GO:CC	GO:1990425	ryanodine receptor complex	GO:1990425	gProfiler	1.129e+01	0.00354	1
GO:CC	GO:1990429	peroxisomal importomer complex	GO:1990429	gProfiler	9.571e+00	0.00835	1
GO:BP	GO:1990542	mitochondrial transmembrane transport	GO:1990542	gProfiler	1.364e+01	0.00109	1
GO:BP	GO:1990849	vacuolar localization	GO:1990849	gProfiler	8.149e+00	0.017	1
GO:BP	GO:1990928	response to amino acid starvation	GO:1990928	gProfiler	7.824e+00	0.02	1
GO:MF	GO:2001070	starch binding	GO:2001070	gProfiler	7.354e+00	0.0253	1
GO:BP	GO:2001233	regulation of apoptotic signaling pathway	GO:2001233	gProfiler	1.088e+01	0.00434	1
GO:BP	GO:2001242	regulation of intrinsic apoptotic signaling pathway	GO:2001242	gProfiler	1.243e+01	0.002	1
GO:BP	GO:2001243	negative regulation of intrinsic apoptotic signaling pathway	GO:2001243	gProfiler	7.137e+00	0.0282	1
GO:BP	GO:2001257	regulation of cation channel activity	GO:2001257	gProfiler	6.036e+00	0.0489	1
GO:BP	GO:2001258	negative regulation of cation channel activity	GO:2001258	gProfiler	6.335e+00	0.0421	1
KEGG	map00513	Various types of N-glycan biosynthesis	map00513	gProfiler	6.065e+00	0.0482	1
KEGG	map03420	Nucleotide excision repair	map03420	gProfiler	6.065e+00	0.0482	1
KEGG	map04020	Calcium signaling pathway	map04020	WebGestalt	1.331e+01	0.00129	1
KEGG	map04150	mTOR signaling pathway	map04150	gProfiler	6.065e+00	0.0482	1
KEGG	map05014	Amyotrophic lateral sclerosis	map05014	gProfiler	2.753e+01	1.05e-06	1
KEGG	map05017	Spinocerebellar ataxia	map05017	gProfiler	9.190e+00	0.0101	1
KEGG	map05020	Prion disease	map05020	gProfiler	2.959e+01	3.75e-07	1
KEGG	map05022	Pathways of neurodegeneration - multiple diseases	map05022	gProfiler	2.959e+01	3.75e-07	1
KEGG	map05208	Chemical carcinogenesis - reactive oxygen species	map05208	gProfiler	2.075e+01	3.12e-05	1
KEGG	map05415	Diabetic cardiomyopathy	map05415	gProfiler	2.959e+01	3.75e-07	1

## Sheet: aGOtool
Flame
Enrichment Results
		Source	Term_ID	Function	P-value	-log10Pvalue	Term Size	Query size	Intersection Size	Enrichment Score %	Positive Hits	Term_ID_noLinks
25	⊕	GO:BP	GO:0008152	metabolic process	9.44e-17	16.03	7937	633	348	4.38	Ckmt1, Kat2b, Ddx3x, Oxa1l, Rmnd5b, Gtf2h4, Crnkl1, Rtcb, Ccdc47, Vrk3, Rmnd5a, Ppm1j, Naa20, Pex6, Adprh, Map2k7, Ciao1, Itpkc, Gys1, Dyrk2, Eif2b2, Prpsap2, Chmp2b, Lbr, Prkacb, Mlxipl, Cs, Ctcf, Psmb4, Snf8, Tep1, Cdk4, Abhd16a, Dus3l, Snrpb2, Dnajb6, Cdk9, Nxf1, Pgam1, Trim54, Plg, Dguok, Slc25a11, Psmb1, Nol3, Acadsb, Atp5f1e, Kctd5, Cdc73, Tada2a, P4ha2, Slc25a22, Dnase1l1, Plin5, Mtrf1l, D…	GO:0008152
20	⊕	GO:BP	GO:0071704	organic substance metabolic process	5.62e-15	14.25	7536	633	329	4.37	Ckmt1, Kat2b, Ddx3x, Rmnd5b, Gtf2h4, Crnkl1, Rtcb, Ccdc47, Vrk3, Rmnd5a, Ppm1j, Naa20, Pex6, Adprh, Map2k7, Ciao1, Itpkc, Gys1, Dyrk2, Eif2b2, Prpsap2, Chmp2b, Lbr, Prkacb, Mlxipl, Cs, Ctcf, Psmb4, Snf8, Tep1, Cdk4, Abhd16a, Dus3l, Snrpb2, Dnajb6, Cdk9, Nxf1, Pgam1, Trim54, Plg, Dguok, Slc25a11, Psmb1, Nol3, Acadsb, Atp5f1e, Kctd5, Cdc73, Tada2a, P4ha2, Dnase1l1, Plin5, Mtrf1l, Ddo, Echdc1, Nuak1…	GO:0071704
13	⊕	GO:BP	GO:0006807	nitrogen compound metabolic process	4.17e-14	13.38	6508	633	293	4.5	Ckmt1, Kat2b, Ddx3x, Rmnd5b, Gtf2h4, Crnkl1, Rtcb, Ccdc47, Vrk3, Rmnd5a, Ppm1j, Naa20, Adprh, Map2k7, Ciao1, Dyrk2, Eif2b2, Prpsap2, Chmp2b, Prkacb, Cs, Ctcf, Psmb4, Snf8, Tep1, Cdk4, Abhd16a, Dus3l, Snrpb2, Dnajb6, Cdk9, Trim54, Plg, Dguok, Psmb1, Nol3, Acadsb, Atp5f1e, Kctd5, Cdc73, Tada2a, P4ha2, Dnase1l1, Mtrf1l, Ddo, Nuak1, Tpgs1, Drg1, Smc6, Map2k6, Dcakd, Sel1l, Klhdc2, Pnn, Polr2h, Psmc1,…	GO:0006807
44	⊕	GO:BP	GO:0044238	primary metabolic process	6.74e-14	13.17	7108	633	311	4.38	Kat2b, Ddx3x, Rmnd5b, Gtf2h4, Crnkl1, Rtcb, Ccdc47, Vrk3, Rmnd5a, Ppm1j, Naa20, Adprh, Map2k7, Ciao1, Itpkc, Gys1, Dyrk2, Eif2b2, Prpsap2, Chmp2b, Lbr, Prkacb, Mlxipl, Cs, Ctcf, Psmb4, Snf8, Tep1, Cdk4, Abhd16a, Dus3l, Snrpb2, Dnajb6, Cdk9, Pgam1, Trim54, Plg, Dguok, Slc25a11, Psmb1, Nol3, Acadsb, Atp5f1e, Kctd5, Cdc73, Tada2a, P4ha2, Dnase1l1, Plin5, Mtrf1l, Ddo, Echdc1, Nuak1, Pex13, Tpgs1, Drg…	GO:0044238
4	⊕	GO:CC	GO:0005737	cytoplasm	1.39e-13	12.86	11754	633	445	3.79	Tpd52l1, Ckmt1, Plin2, Kat2b, Ddx3x, Oxa1l, Rmnd5b, Pcnt, Rtcb, Ccdc47, Trappc6a, Rmnd5a, Naa20, Pex6, Adprh, Timmdc1, Arrdc2, Map2k7, Casq1, Ciao1, Itpkc, Gys1, Dyrk2, Sin3b, Aqp1, Eif2b2, Prpsap2, Chmp2b, Lbr, Prkacb, Mlxipl, Cs, Psmb4, Snf8, Tep1, Cdk4, Krt19, Snrpb2, Carhsp1, Dnajb6, Cdk9, Snap47, Nprl2, Nxf1, Kiaa0100, Pgam1, Amotl1, Trim54, Dguok, Slc25a11, Psmb1, Nol3, Eln, Acadsb, Castor2…	GO:0005737
49	⊕	GO:CC	GO:1902494	catalytic complex	6.93e-13	12.16	1766	633	116	6.57	Kat2b, Rmnd5b, Gtf2h4, Crnkl1, Rtcb, Rmnd5a, Naa20, Dyrk2, Sin3b, Prpsap2, Prkacb, Psmb4, Tep1, Cdk4, Snrpb2, Cdk9, Psmb1, Atp5f1e, Kctd5, Cdc73, Tada2a, P4ha2, Nuak1, Smc6, Sel1l, Klhdc2, Pnn, Polr2h, Atp6v1d, Psmc1, Asb2, Fbxl3, Fbxo32, Ndufa6, Snx4, Cdc5l, Phkg1, Mkln1, Ccnt2, Med27, Anapc2, Mccc1, Taf12, Smarcd3, Cdk5, Tfip11, Cul1, Brcc3, Cox7b, Polr2m, Pkm, Psma4, Stt3b, Hdac3, Alg14, Pcca,…	GO:1902494
2	⊕	GO:CC	GO:0043229	intracellular organelle	1.05e-10	9.98	12821	633	462	3.6	Tpd52l1, Ckmt1, Plin2, Kat2b, Ddx3x, Oxa1l, Rmnd5b, Pcnt, Gtf2h4, Crnkl1, Rtcb, Ccdc47, Trappc6a, Vrk3, Rmnd5a, Tle5, Naa20, Pex6, Timmdc1, Arrdc2, Map2k7, Casq1, Ciao1, Itpkc, Dyrk2, Sin3b, Aqp1, Eif2b2, Chmp2b, Lbr, Prkacb, Mlxipl, Cs, Ctcf, Psmb4, Snf8, Tep1, Cdk4, Krt19, Hnrnpa0, Snrpb2, Carhsp1, Dnajb6, Cdk9, Snap47, Nprl2, Nxf1, Kiaa0100, Pgam1, Amotl1, Trim54, Plg, Dguok, Slc25a11, Psmb1, …	GO:0043229
24	⊕	GO:CC	GO:0005739	mitochondrion	1.08e-10	9.97	1951	633	117	6	Ckmt1, Oxa1l, Timmdc1, Casq1, Cs, Psmb4, Kiaa0100, Dguok, Slc25a11, Nol3, Eln, Acadsb, Atp5f1e, Prelid3b, Slc25a22, Tmem160, Plin5, Mtrf1l, Dcakd, Vdac2, Dhrs4, Ndufa6, Tmbim6, Shmt2, Coq10b, Coq8a, Tfb2m, Mpc2, Acss1, Mccc1, Hint2, Hmgcl, Mmachc, Abcf2, Nos3, Mrpl33, Ogg1, Vamp1, Mrps11, Tmem126b, Ucp3, Atp2a1, Crym, Cox7b, Slc25a4, Slc27a1, Rexo2, Pkm, Slc25a20, Mtg1, Lars2, Pcca, Tmem177, Pacr…	GO:0005739
22	⊕	GO:BP	GO:1901564	organonitrogen compound metabolic process	3.32e-10	9.48	4943	633	227	4.59	Ckmt1, Kat2b, Ddx3x, Rmnd5b, Ccdc47, Vrk3, Rmnd5a, Ppm1j, Naa20, Adprh, Map2k7, Ciao1, Dyrk2, Eif2b2, Prpsap2, Chmp2b, Prkacb, Cs, Psmb4, Snf8, Cdk4, Abhd16a, Dnajb6, Cdk9, Trim54, Plg, Dguok, Psmb1, Acadsb, Atp5f1e, Kctd5, Cdc73, Tada2a, P4ha2, Mtrf1l, Ddo, Nuak1, Tpgs1, Drg1, Map2k6, Dcakd, Sel1l, Klhdc2, Psmc1, Asb2, Trim35, Fbxl3, Angpt1, Fbxo32, Ndufa6, Pmm2, Umps, Krt2, Ip6k3, Osbp, Dcxr, C…	GO:1901564
34	⊕	GO:CC	GO:0140535	intracellular protein-containing complex	1.15e-09	8.94	928	633	70	7.54	Kat2b, Rmnd5b, Gtf2h4, Rtcb, Ccdc47, Trappc6a, Rmnd5a, Naa20, Ciao1, Dyrk2, Prkacb, Psmb4, Snap47, Psmb1, Kctd5, Cdc73, Tada2a, Nuak1, Sel1l, Klhdc2, Polr2h, Psmc1, Asb2, Fbxl3, Fbxo32, Mkln1, Med27, Anapc2, Stx12, Taf12, Cul1, Bag3, Brcc3, Polr2m, Psma4, Psmf1, Neurl2, Bag2, Fbxw8, Cdc16, Ptges3, Fbxo31, Dcaf7, Patl1, Abat, Pi4k2a, Ppp3cc, Anapc5, Polr1c, Cdk7, Lig4, Polr2g, Klhl21, Psmb3, Cnot2…	GO:0140535
77	⊕	GO:BP	GO:0009056	catabolic process	2.06e-09	8.69	1970	633	116	5.89	Rmnd5b, Ccdc47, Rmnd5a, Chmp2b, Psmb4, Snf8, Abhd16a, Pgam1, Plg, Psmb1, Acadsb, Kctd5, Dnase1l1, Ddo, Echdc1, Pex13, Sel1l, Klhdc2, Psmc1, Asb2, Samd4a, Fbxl3, Tmbim6, Dcxr, Cpn1, Shmt2, Phkg1, Get4, Anapc2, Mccc1, Hint2, Hmgcl, Urod, Stx12, Cdk5, Nos3, Uchl1, Vps33a, Cul1, Pon3, Bag3, Erlin2, Man2b1, Lsm4, Usp2, Pkm, Psma4, Nt5e, Stt3b, Pygb, Pcca, Nudt15, Psmf1, Smg7, Ccdc115, Gns, Exosc2, Atg…	GO:0009056
38	⊕	GO:BP	GO:0043170	macromolecule metabolic process	2.09e-09	8.68	5743	633	250	4.35	Kat2b, Ddx3x, Rmnd5b, Gtf2h4, Crnkl1, Rtcb, Ccdc47, Vrk3, Rmnd5a, Ppm1j, Naa20, Pex6, Adprh, Map2k7, Ciao1, Gys1, Dyrk2, Eif2b2, Chmp2b, Prkacb, Ctcf, Psmb4, Snf8, Tep1, Cdk4, Dus3l, Snrpb2, Dnajb6, Cdk9, Nxf1, Trim54, Plg, Dguok, Psmb1, Nol3, Kctd5, Cdc73, Tada2a, P4ha2, Dnase1l1, Mtrf1l, Nuak1, Tpgs1, Drg1, Smc6, Map2k6, Sel1l, Klhdc2, Pnn, Polr2h, Psmc1, Asb2, Samd4a, Trim35, Fbxl3, Angpt1, Fb…	GO:0043170
75	⊕	GO:BP	GO:1901575	organic substance catabolic process	3.33e-09	8.48	1698	633	104	6.12	Rmnd5b, Ccdc47, Rmnd5a, Chmp2b, Psmb4, Snf8, Abhd16a, Pgam1, Plg, Psmb1, Acadsb, Kctd5, Dnase1l1, Ddo, Echdc1, Pex13, Sel1l, Klhdc2, Psmc1, Asb2, Samd4a, Fbxl3, Dcxr, Cpn1, Shmt2, Phkg1, Get4, Anapc2, Mccc1, Hint2, Hmgcl, Urod, Cdk5, Nos3, Uchl1, Cul1, Pon3, Bag3, Erlin2, Man2b1, Lsm4, Usp2, Pkm, Psma4, Nt5e, Stt3b, Pygb, Pcca, Nudt15, Psmf1, Smg7, Ccdc115, Gns, Exosc2, Nceh1, Fbxw8, Gpc1, Chmp7,…	GO:1901575
1	⊕	GO:CC	GO:0043231	intracellular membrane-bounded organelle	1.17e-08	7.93	11627	633	420	3.61	Tpd52l1, Ckmt1, Plin2, Kat2b, Ddx3x, Oxa1l, Rmnd5b, Pcnt, Gtf2h4, Crnkl1, Rtcb, Ccdc47, Trappc6a, Vrk3, Rmnd5a, Tle5, Naa20, Pex6, Timmdc1, Arrdc2, Map2k7, Casq1, Itpkc, Dyrk2, Sin3b, Aqp1, Eif2b2, Chmp2b, Lbr, Prkacb, Mlxipl, Cs, Ctcf, Psmb4, Snf8, Tep1, Cdk4, Hnrnpa0, Snrpb2, Dnajb6, Cdk9, Snap47, Nprl2, Nxf1, Kiaa0100, Pgam1, Amotl1, Plg, Dguok, Slc25a11, Psmb1, Nol3, Eln, Acadsb, Atp5f1e, Pre…	GO:0043231
3	⊕	GO:CC	GO:0005622	intracellular	3.27e-08	7.48	14426	633	493	3.42	Tpd52l1, Ckmt1, Plin2, Kat2b, Ddx3x, Oxa1l, Rmnd5b, Pcnt, Gtf2h4, Crnkl1, Rtcb, Ccdc47, Trappc6a, Vrk3, Rmnd5a, Tle5, Naa20, Pex6, Adprh, Timmdc1, Arrdc2, Map2k7, Casq1, Ciao1, Itpkc, Gys1, Dyrk2, Sin3b, Aqp1, Eif2b2, Prpsap2, Chmp2b, Lbr, Prkacb, Mlxipl, Cs, Ctcf, Psmb4, Snf8, Tep1, Cdk4, Krt19, Hnrnpa0, Snrpb2, Carhsp1, Dnajb6, Cdk9, Snap47, Nprl2, Nxf1, Kiaa0100, Pgam1, Amotl1, Trim54, Plg, Dg…	GO:0005622
47	⊕	GO:CC	GO:0070013	intracellular organelle lumen	4.49e-08	7.35	4778	633	209	4.37	Kat2b, Ddx3x, Gtf2h4, Crnkl1, Rtcb, Vrk3, Rmnd5a, Tle5, Timmdc1, Casq1, Itpkc, Dyrk2, Sin3b, Lbr, Mlxipl, Cs, Ctcf, Psmb4, Snf8, Tep1, Cdk4, Hnrnpa0, Snrpb2, Dnajb6, Cdk9, Nxf1, Psmb1, Nol3, Acadsb, Prelid3b, Cdc73, P4ha2, Nuak1, Drg1, Smc6, Map2k6, Grb2, Gosr2, Klhdc2, Pnn, Polr2h, Ppp2r3c, Atp6v1d, Psmc1, Vdac2, Samd4a, Fbxl3, Mtdh, Fbxo32, Fopnl, Pmm2, Cdc5l, Sil1, Wdr33, Osbp, Fibp, Ankrd2, S…	GO:0070013
40	⊕	GO:CC	GO:1990234	transferase complex	1.21e-07	6.92	879	633	62	7.05	Kat2b, Rmnd5b, Gtf2h4, Rmnd5a, Naa20, Dyrk2, Prpsap2, Prkacb, Cdk4, Cdk9, Kctd5, Cdc73, Tada2a, Nuak1, Smc6, Sel1l, Klhdc2, Polr2h, Asb2, Fbxl3, Fbxo32, Phkg1, Mkln1, Ccnt2, Med27, Anapc2, Taf12, Cdk5, Cul1, Brcc3, Polr2m, Pkm, Stt3b, Neurl2, Atg101, Fbxw8, Cdc16, Fbxo31, Dcaf7, Pfkm, Dlst, Eea1, N6amt1, Phka1, Abat, Irs1, Trmt61a, Anapc5, Polr1c, Cdk7, Polr2g, Klhl21, Tnfaip1, Crbn, Maea, Stt3a,…	GO:1990234
19	⊕	GO:CC	GO:0031967	organelle envelope	1.22e-07	6.91	1322	633	81	6.13	Ckmt1, Oxa1l, Rtcb, Timmdc1, Aqp1, Chmp2b, Lbr, Cdk4, Nxf1, Kiaa0100, Slc25a11, Atp5f1e, Prelid3b, Slc25a22, Tmem160, Klhdc2, Vdac2, Mtmr6, Mtdh, Ndufa6, Tmbim6, Seh1l, Shmt2, Coq10b, Mpc2, Mgst3, Mccc1, Hmgcl, Mrpl33, Mrps11, Tmem126b, Ucp3, Cox7b, Slc25a4, Slc27a1, Rexo2, Polr2m, Slc25a20, Mtg1, Itpr3, Alg14, Syne1, Tmem177, Eif5a, Syne2, Chmp7, Coq5, Nup133, Irgm1, Micos13, Mrps7, Uqcrq, Uqcr1…	GO:0031967
30	⊕	GO:CC	GO:0043232	intracellular non-membrane-bounded organelle	1.22e-07	6.91	4823	633	208	4.31	Plin2, Kat2b, Ddx3x, Pcnt, Casq1, Ciao1, Dyrk2, Sin3b, Chmp2b, Prkacb, Mlxipl, Ctcf, Psmb4, Tep1, Cdk4, Krt19, Snrpb2, Carhsp1, Dnajb6, Cdk9, Nxf1, Trim54, Nol3, Ift27, Tada2a, Plin5, Nuak1, Tpgs1, Smc6, Map2k6, Grb2, Polr2h, Ppp2r3c, Atp6v1d, Asb2, Dbn1, Vdac2, Samd4a, Mtdh, Fbxo32, Twf1, Fopnl, Snx4, Krt2, Krt6a, Cdc5l, Clip4, Tedc2, Wdr33, Seh1l, Osbp, Maged1, Dcxr, Ankrd2, Shmt2, Wdr73, Rassf…	GO:0043232
11	⊕	GO:CC	GO:0005743	mitochondrial inner membrane	2.57e-07	6.59	543	633	45	8.29	Ckmt1, Oxa1l, Slc25a11, Atp5f1e, Slc25a22, Tmem160, Vdac2, Ndufa6, Shmt2, Coq10b, Mpc2, Mccc1, Hmgcl, Mrpl33, Mrps11, Ucp3, Cox7b, Slc25a4, Slc27a1, Slc25a20, Mtg1, Tmem177, Coq5, Micos13, Mrps7, Uqcrq, Uqcr10, Tst, Dusp18, Ndufaf6, Marc2, Mrpl42, Ndufa3, Slc25a3, Mtnd1, Mtco2, Mtatp6, Guf1, Vdac1, Idh2, Sirt4, Ndufb5, Mpc1, Mrps24, Slc25a12	GO:0005743
57	⊕	GO:CC	GO:0099080	supramolecular complex	2.86e-07	6.54	1430	633	84	5.87	Kat2b, Ddx3x, Pcnt, Casq1, Chmp2b, Krt19, Snrpb2, Carhsp1, Dnajb6, Cdk9, Nxf1, Trim54, Eln, Tpgs1, Asb2, Dbn1, Samd4a, Fbxo32, Twf1, Krt2, Krt6a, Clip4, Seh1l, Dcxr, Ankrd2, Rassf3, Ncl, Dctn3, Cdk5, Atp2a1, Bag3, Col4a2, Polr2m, Psma4, Rpl4, Map4, Haus1, Pgm5, Fkbp1a, Obscn, Syne1, Haus8, Pacrg, Pof1b, Syne2, Chmp7, Nup133, Edc3, Ptges3, Patl1, Flnc, Tnrc6b, Synm, Serpinb1a, Hax1, Nes, Lig4, Pol…	GO:0099080
5	⊕	GO:CC	GO:0043227	membrane-bounded organelle	3.44e-07	6.46	12113	633	425	3.51	Tpd52l1, Ckmt1, Plin2, Kat2b, Ddx3x, Oxa1l, Rmnd5b, Pcnt, Gtf2h4, Crnkl1, Rtcb, Ccdc47, Trappc6a, Vrk3, Rmnd5a, Tle5, Naa20, Pex6, Timmdc1, Arrdc2, Map2k7, Casq1, Itpkc, Dyrk2, Sin3b, Aqp1, Eif2b2, Chmp2b, Lbr, Prkacb, Mlxipl, Cs, Ctcf, Psmb4, Snf8, Tep1, Cdk4, Hnrnpa0, Snrpb2, Dnajb6, Cdk9, Snap47, Nprl2, Nxf1, Kiaa0100, Pgam1, Amotl1, Plg, Dguok, Slc25a11, Psmb1, Nol3, Eln, Acadsb, Atp5f1e, Pre…	GO:0043227
15	⊕	GO:BP	GO:0044237	cellular metabolic process	4.09e-07	6.39	6174	633	254	4.11	Ckmt1, Kat2b, Ddx3x, Oxa1l, Gtf2h4, Crnkl1, Rtcb, Vrk3, Ppm1j, Naa20, Map2k7, Ciao1, Itpkc, Gys1, Dyrk2, Eif2b2, Prpsap2, Chmp2b, Prkacb, Cs, Ctcf, Tep1, Cdk4, Abhd16a, Dus3l, Snrpb2, Dnajb6, Cdk9, Nxf1, Pgam1, Dguok, Nol3, Acadsb, Atp5f1e, Cdc73, Slc25a22, Dnase1l1, Mtrf1l, Ddo, Echdc1, Nuak1, Pex13, Drg1, Smc6, Map2k6, Dcakd, Sel1l, Pnn, Polr2h, Samd4a, Mtmr6, Dhrs4, Angpt1, Ndufa6, Pmm2, Umps,…	GO:0044237
6	⊕	GO:CC	GO:0031966	mitochondrial membrane	4.88e-07	6.31	792	633	56	7.07	Ckmt1, Oxa1l, Timmdc1, Kiaa0100, Slc25a11, Atp5f1e, Slc25a22, Tmem160, Vdac2, Ndufa6, Tmbim6, Shmt2, Coq10b, Mpc2, Mccc1, Hmgcl, Mrpl33, Mrps11, Tmem126b, Ucp3, Cox7b, Slc25a4, Slc27a1, Slc25a20, Mtg1, Tmem177, Coq5, Irgm1, Micos13, Mrps7, Uqcrq, Uqcr10, Tst, Dusp18, Ndufaf6, Marc2, Vps13a, Mrpl42, Ndufa3, Slc25a3, Hax1, Mtnd1, Mtco2, Mtatp6, Guf1, Prnp, Vdac1, Idh2, Acsl6, Sirt4, Ndufb5, Nme1, M…	GO:0031966
82	⊕	GO:BP	GO:0009057	macromolecule catabolic process	5.71e-07	6.24	1022	633	69	6.75	Rmnd5b, Ccdc47, Rmnd5a, Chmp2b, Psmb4, Snf8, Plg, Psmb1, Kctd5, Dnase1l1, Sel1l, Klhdc2, Psmc1, Asb2, Samd4a, Fbxl3, Cpn1, Phkg1, Get4, Anapc2, Cdk5, Uchl1, Cul1, Bag3, Erlin2, Lsm4, Usp2, Psma4, Stt3b, Pygb, Psmf1, Smg7, Ccdc115, Gns, Exosc2, Fbxw8, Gpc1, Chmp7, Wfs1, Edc3, Exosc4, Trim3, Stbd1, Fbxo31, Pfkm, Patl1, Vps13a, Anapc5, Usp24, Polr2g, Selenos, Psmb3, Sqstm1, Cnot2, Trim63, Wwp1, Tnfa…	GO:0009057
46	⊕	GO:CC	GO:0032991	protein-containing complex	7.06e-07	6.15	6004	633	242	4.03	Kat2b, Ddx3x, Oxa1l, Rmnd5b, Gtf2h4, Crnkl1, Rtcb, Ccdc47, Trappc6a, Rmnd5a, Naa20, Ciao1, Dyrk2, Sin3b, Eif2b2, Prpsap2, Chmp2b, Lbr, Prkacb, Mlxipl, Psmb4, Snf8, Tep1, Cdk4, Krt19, Hnrnpa0, Snrpb2, Cdk9, Snap47, Nprl2, Nxf1, Amotl1, Trim54, Psmb1, Castor2, Atp5f1e, Ift27, Kctd5, Cdc73, Tada2a, P4ha2, Nuak1, Pex13, Nprl3, Drg1, Smc6, Grb2, Gosr2, Ap4s1, Sel1l, Klhdc2, Pnn, Polr2h, Atp6v1d, Psmc1…	GO:0032991
23	⊕	GO:CC	GO:0005740	mitochondrial envelope	7.4e-07	6.13	849	633	58	6.83	Ckmt1, Oxa1l, Timmdc1, Kiaa0100, Slc25a11, Atp5f1e, Prelid3b, Slc25a22, Tmem160, Vdac2, Ndufa6, Tmbim6, Shmt2, Coq10b, Mpc2, Mccc1, Hmgcl, Mrpl33, Mrps11, Tmem126b, Ucp3, Cox7b, Slc25a4, Slc27a1, Rexo2, Slc25a20, Mtg1, Tmem177, Coq5, Irgm1, Micos13, Mrps7, Uqcrq, Uqcr10, Tst, Dusp18, Ndufaf6, Marc2, Vps13a, Mrpl42, Ndufa3, Slc25a3, Hax1, Mtnd1, Mtco2, Mtatp6, Guf1, Prnp, Vdac1, Idh2, Acsl6, Sirt4…	GO:0005740
51	⊕	GO:BP	GO:0019538	protein metabolic process	8e-07	6.1	3952	633	179	4.53	Kat2b, Ddx3x, Rmnd5b, Ccdc47, Vrk3, Rmnd5a, Ppm1j, Naa20, Adprh, Map2k7, Ciao1, Dyrk2, Eif2b2, Chmp2b, Prkacb, Psmb4, Snf8, Cdk4, Dnajb6, Cdk9, Trim54, Plg, Dguok, Psmb1, Kctd5, Cdc73, Tada2a, P4ha2, Mtrf1l, Nuak1, Tpgs1, Drg1, Map2k6, Sel1l, Klhdc2, Psmc1, Asb2, Trim35, Fbxl3, Fbxo32, Pmm2, Krt2, Ip6k3, Cpn1, Shmt2, Phkg1, Get4, Ccnt2, Hspa14, Med27, Anapc2, Pcmtd2, Taf12, Cdk5, Mrpl33, Uchl1, C…	GO:0019538
12	⊕	GO:CC	GO:0019866	organelle inner membrane	9.81e-07	6.01	596	633	46	7.72	Ckmt1, Oxa1l, Lbr, Slc25a11, Atp5f1e, Slc25a22, Tmem160, Vdac2, Ndufa6, Shmt2, Coq10b, Mpc2, Mccc1, Hmgcl, Mrpl33, Mrps11, Ucp3, Cox7b, Slc25a4, Slc27a1, Slc25a20, Mtg1, Tmem177, Coq5, Micos13, Mrps7, Uqcrq, Uqcr10, Tst, Dusp18, Ndufaf6, Marc2, Mrpl42, Ndufa3, Slc25a3, Mtnd1, Mtco2, Mtatp6, Guf1, Vdac1, Idh2, Sirt4, Ndufb5, Mpc1, Mrps24, Slc25a12	GO:0019866
28	⊕	GO:CC	GO:0005829	cytosol	1.13e-06	5.95	4235	633	183	4.32	Plin2, Kat2b, Ddx3x, Rmnd5b, Pcnt, Rtcb, Ccdc47, Naa20, Pex6, Adprh, Map2k7, Gys1, Dyrk2, Chmp2b, Prkacb, Mlxipl, Psmb4, Snf8, Cdk4, Carhsp1, Dnajb6, Pgam1, Dguok, Psmb1, Castor2, Kctd5, Cdc73, P4ha2, Plin5, Ddo, Echdc1, Tpgs1, Drg1, Map2k6, Grb2, Gosr2, Ppp2r3c, Psmc1, Dbn1, Samd4a, Fbxl3, Fbxo32, Twf1, Pmm2, Osbp, Maged1, Dcxr, Ankrd2, Shmt2, Mkln1, Wdr73, Rassf3, Get4, Ccnt2, Hspa14, Orc4, Med…	GO:0005829
52	⊕	GO:BP	GO:0043412	macromolecule modification	1.19e-06	5.92	2647	633	132	4.99	Kat2b, Vrk3, Rmnd5a, Ppm1j, Naa20, Adprh, Map2k7, Dyrk2, Prkacb, Ctcf, Cdk4, Dus3l, Cdk9, Trim54, Dguok, Cdc73, Tada2a, P4ha2, Nuak1, Tpgs1, Map2k6, Klhdc2, Asb2, Trim35, Fbxl3, Fbxo32, Pmm2, Krt2, Ip6k3, Shmt2, Phkg1, Ccnt2, Tfb2m, Med27, Anapc2, Pcmtd2, Taf12, Cdk5, Uchl1, Cul1, Sumf1, Brcc3, Man2b1, Galnt2, Usp2, Carm1, Dapk2, Stt3b, Hdac3, Obscn, Alg14, Asb16, Ppp1ca, Asb10, Neurl2, Egln3, Se…	GO:0043412
39	⊕	GO:CC	GO:0030017	sarcomere	1.57e-06	5.8	226	633	26	11.5	Kat2b, Casq1, Krt19, Dnajb6, Trim54, Asb2, Fbxo32, Ankrd2, Atp2a1, Bag3, Polr2m, Rpl4, Pgm5, Fkbp1a, Obscn, Syne1, Syne2, Flnc, Synm, Sync, Sqstm1, Trim63, Palld, Myh1, Myh2, Ryr1	GO:0030017
43	⊕	GO:CC	GO:0030016	myofibril	2.47e-06	5.61	249	633	27	10.84	Kat2b, Casq1, Krt19, Dnajb6, Trim54, Asb2, Fbxo32, Twf1, Ankrd2, Atp2a1, Bag3, Polr2m, Rpl4, Pgm5, Fkbp1a, Obscn, Syne1, Syne2, Flnc, Synm, Sync, Sqstm1, Trim63, Palld, Myh1, Myh2, Ryr1	GO:0030016
9	⊕	GO:MF	GO:0003824	catalytic activity	2.64e-06	5.58	5618	633	235	4.18	Ckmt1, Kat2b, Ddx3x, Rmnd5b, Rtcb, Vrk3, Rmnd5a, Ppm1j, Naa20, Pex6, Adprh, Map2k7, Abcf3, Itpkc, Gys1, Dyrk2, Prpsap2, Lbr, Prkacb, Cs, Tep1, Cdk4, Abhd16a, Dus3l, Cdk9, Nprl2, Pgam1, Trim54, Plg, Dguok, Acadsb, Atp5f1e, Ift27, Tada2a, P4ha2, Dnase1l1, Ddo, Echdc1, Nuak1, Tpgs1, Drg1, Smc6, Map2k6, Dcakd, Psmc1, Asb2, Mtmr6, Trim35, Fbxl3, Dhrs4, Twf1, Pmm2, Umps, Ip6k3, Dcxr, Cpn1, Shmt2, Phkg1…	GO:0003824
90	⊕	GO:CC	GO:0005759	mitochondrial matrix	3.29e-06	5.48	362	633	33	9.12	Casq1, Cs, Acadsb, Vdac2, Shmt2, Tfb2m, Acss1, Mccc1, Hmgcl, Mrpl33, Mrps11, Rexo2, Mtg1, Lars2, Pcca, Pdpr, Coq5, Iba57, Mrps7, Tst, Dlst, Abat, Atg4d, Mrpl42, Ethe1, Hax1, Mettl15, Guf1, Vdac1, Sirt4, Pin4, Trmt5, Mrps24	GO:0005759
50	⊕	GO:CC	GO:0031674	I band	4.49e-06	5.35	160	633	21	13.12	Kat2b, Casq1, Krt19, Dnajb6, Trim54, Asb2, Fbxo32, Ankrd2, Atp2a1, Bag3, Polr2m, Pgm5, Fkbp1a, Obscn, Syne2, Flnc, Synm, Sync, Trim63, Palld, Ryr1	GO:0031674
79	⊕	GO:BP	GO:1901565	organonitrogen compound catabolic process	7.03e-06	5.15	1097	633	69	6.29	Rmnd5b, Ccdc47, Rmnd5a, Chmp2b, Psmb4, Snf8, Abhd16a, Plg, Psmb1, Acadsb, Kctd5, Ddo, Sel1l, Klhdc2, Psmc1, Asb2, Fbxl3, Cpn1, Shmt2, Get4, Anapc2, Mccc1, Hmgcl, Urod, Nos3, Uchl1, Cul1, Bag3, Erlin2, Usp2, Psma4, Nt5e, Stt3b, Nudt15, Psmf1, Ccdc115, Gns, Fbxw8, Gpc1, Chmp7, Wfs1, Trim3, Fbxo31, Dlst, Abat, Vps13a, Gnpda1, Anapc5, Dera, Usp24, Pde7a, Selenos, Psmb3, Itpa, Nt5m, Sqstm1, Trim63, Ww…	GO:1901565
36	⊕	GO:BP	GO:0036211	protein modification process	1.75e-05	4.76	2471	633	121	4.9	Kat2b, Vrk3, Rmnd5a, Ppm1j, Naa20, Adprh, Map2k7, Dyrk2, Prkacb, Cdk4, Cdk9, Trim54, Dguok, Cdc73, Tada2a, P4ha2, Nuak1, Tpgs1, Map2k6, Klhdc2, Asb2, Trim35, Fbxl3, Fbxo32, Pmm2, Krt2, Ip6k3, Shmt2, Phkg1, Ccnt2, Med27, Anapc2, Pcmtd2, Taf12, Cdk5, Uchl1, Cul1, Sumf1, Brcc3, Man2b1, Galnt2, Usp2, Carm1, Dapk2, Stt3b, Hdac3, Obscn, Alg14, Asb16, Ppp1ca, Asb10, Neurl2, Egln3, Setd7, Hdac11, Atg101,…	GO:0036211
33	⊕	GO:CC	GO:0099081	supramolecular polymer	1.88e-05	4.73	1067	633	63	5.9	Kat2b, Pcnt, Casq1, Chmp2b, Krt19, Dnajb6, Trim54, Eln, Tpgs1, Asb2, Dbn1, Fbxo32, Twf1, Krt2, Krt6a, Clip4, Dcxr, Ankrd2, Rassf3, Dctn3, Cdk5, Atp2a1, Bag3, Col4a2, Polr2m, Rpl4, Map4, Haus1, Pgm5, Fkbp1a, Obscn, Syne1, Haus8, Pacrg, Pof1b, Syne2, Chmp7, Ptges3, Flnc, Synm, Nes, Klhl21, Selenos, Krt222, Cdk5rap3, Sync, Myh10, Sqstm1, Trim63, Krt15, Amot, Pstpip2, Mid1ip1, Klc2, Palld, Nme1, Myh1…	GO:0099081
63	⊕	GO:BP	GO:0034641	cellular nitrogen compound metabolic process	2.23e-05	4.65	3044	633	141	4.63	Ddx3x, Gtf2h4, Crnkl1, Rtcb, Eif2b2, Prpsap2, Cs, Ctcf, Tep1, Dus3l, Snrpb2, Cdk9, Dguok, Nol3, Acadsb, Atp5f1e, Cdc73, Dnase1l1, Mtrf1l, Drg1, Smc6, Dcakd, Pnn, Polr2h, Samd4a, Ndufa6, Pmm2, Umps, Cdc5l, Wdr33, Osbp, Dcxr, Shmt2, Tfb2m, Mpc2, Orc4, Med27, Acss1, Hmgcl, Urod, Taf12, Utp11, Nos3, Orc5, Ssu72, Mrpl33, Tfip11, Ddx47, Ogg1, Mrps11, Brcc3, Nono, Col4a2, Nudt21, Lsm4, Rexo2, Carm1, Imp…	GO:0034641
35	⊕	GO:CC	GO:0099512	supramolecular fiber	3.1e-05	4.51	1060	633	62	5.85	Kat2b, Pcnt, Casq1, Chmp2b, Krt19, Dnajb6, Trim54, Eln, Tpgs1, Asb2, Dbn1, Fbxo32, Twf1, Krt2, Krt6a, Clip4, Dcxr, Ankrd2, Rassf3, Dctn3, Cdk5, Atp2a1, Bag3, Polr2m, Rpl4, Map4, Haus1, Pgm5, Fkbp1a, Obscn, Syne1, Haus8, Pacrg, Pof1b, Syne2, Chmp7, Ptges3, Flnc, Synm, Nes, Klhl21, Selenos, Krt222, Cdk5rap3, Sync, Myh10, Sqstm1, Trim63, Krt15, Amot, Pstpip2, Mid1ip1, Klc2, Palld, Nme1, Myh1, Csnk1a…	GO:0099512
84	⊕	GO:CC	GO:0140513	nuclear protein-containing complex	3.81e-05	4.42	1242	633	69	5.56	Gtf2h4, Crnkl1, Sin3b, Chmp2b, Lbr, Mlxipl, Tep1, Snrpb2, Cdk9, Nxf1, Amotl1, Cdc73, Grb2, Pnn, Polr2h, Cdc5l, Wdr33, Seh1l, Shmt2, Ncl, Ccnt2, Orc4, Med27, Anapc2, Taf12, Smarcd3, Orc5, Ssu72, Tfip11, Brcc3, Nono, Nudt21, Lsm4, Carm1, Polr2m, Imp3, Hdac3, Syne1, Rfc3, Smg7, Exosc2, Hdac11, Smarca5, Eif5a, Syne2, Chmp7, Cdc16, Nup133, Ptges3, Exosc4, Cwc22, Gatad2a, Nfrkb, Anapc5, Polr1c, Cdk7, W…	GO:0140513
58	⊕	GO:BP	GO:0006139	nucleobase-containing compound metabolic process	4.16e-05	4.38	2517	633	121	4.81	Ddx3x, Gtf2h4, Crnkl1, Rtcb, Prpsap2, Cs, Ctcf, Tep1, Dus3l, Snrpb2, Cdk9, Dguok, Nol3, Acadsb, Atp5f1e, Cdc73, Dnase1l1, Smc6, Dcakd, Pnn, Polr2h, Samd4a, Ndufa6, Pmm2, Umps, Cdc5l, Wdr33, Dcxr, Shmt2, Tfb2m, Mpc2, Orc4, Med27, Acss1, Hmgcl, Taf12, Utp11, Orc5, Ssu72, Tfip11, Ddx47, Ogg1, Mrps11, Brcc3, Nono, Col4a2, Nudt21, Lsm4, Rexo2, Carm1, Imp3, Pkm, Nt5e, Lars2, Hdac3, Nudt15, Rfc3, Smg7, …	GO:0006139
62	⊕	GO:BP	GO:0046483	heterocycle metabolic process	4.93e-05	4.31	2667	633	126	4.72	Ddx3x, Gtf2h4, Crnkl1, Rtcb, Prpsap2, Cs, Ctcf, Tep1, Dus3l, Snrpb2, Cdk9, Dguok, Nol3, Acadsb, Atp5f1e, Cdc73, Dnase1l1, Smc6, Dcakd, Pnn, Polr2h, Samd4a, Ndufa6, Pmm2, Umps, Cdc5l, Wdr33, Dcxr, Shmt2, Tfb2m, Mpc2, Orc4, Med27, Acss1, Hmgcl, Urod, Mmachc, Taf12, Utp11, Orc5, Ssu72, Tfip11, Pon3, Ddx47, Ogg1, Mrps11, Brcc3, Nono, Col4a2, Nudt21, Lsm4, Rexo2, Carm1, Imp3, Pkm, Nt5e, Lars2, Hdac3, …	GO:0046483
60	⊕	GO:BP	GO:0006725	cellular aromatic compound metabolic process	0.000106	3.97	2736	633	127	4.64	Ddx3x, Gtf2h4, Crnkl1, Rtcb, Prpsap2, Cs, Ctcf, Tep1, Dus3l, Snrpb2, Cdk9, Dguok, Nol3, Acadsb, Atp5f1e, Cdc73, Dnase1l1, Smc6, Dcakd, Pnn, Polr2h, Samd4a, Ndufa6, Pmm2, Umps, Cdc5l, Wdr33, Dcxr, Shmt2, Tfb2m, Mpc2, Orc4, Med27, Acss1, Hmgcl, Urod, Mmachc, Taf12, Utp11, Orc5, Ssu72, Tfip11, Pon3, Ddx47, Ogg1, Mrps11, Crym, Brcc3, Nono, Col4a2, Nudt21, Lsm4, Rexo2, Carm1, Imp3, Pkm, Nt5e, Lars2, H…	GO:0006725
69	⊕	GO:BP	GO:0015980	energy derivation by oxidation of organic compounds	0.000106	3.97	270	633	27	10	Oxa1l, Gys1, Cs, Dguok, Atp5f1e, Slc25a22, Ndufa6, Phkg1, Coq10b, Cox7b, Pygb, Ppp1ca, Ptges3, Uqcrq, Stbd1, Uqcr10, Pfkm, Dlst, Phka1, Ndufa3, Mtnd1, Mtco2, Mtatp6, Mtfr1l, Idh2, Ndufb5, Slc25a12	GO:0015980
71	⊕	GO:BP	GO:0006091	generation of precursor metabolites and energy	0.000106	3.97	363	633	32	8.82	Oxa1l, Gys1, Cs, Pgam1, Dguok, Atp5f1e, Slc25a22, Ndufa6, Phkg1, Coq10b, Hmgcl, Cox7b, Pkm, Pygb, Ppp1ca, Ptges3, Uqcrq, Stbd1, Uqcr10, Pfkm, Dlst, Phka1, Gnpda1, Ndufa3, Mtnd1, Mtco2, Mtatp6, Galt, Mtfr1l, Idh2, Ndufb5, Slc25a12	GO:0006091
72	⊕	GO:CC	GO:0000151	ubiquitin ligase complex	0.000192	3.72	340	633	28	8.24	Rmnd5b, Rmnd5a, Dyrk2, Kctd5, Sel1l, Klhdc2, Asb2, Fbxl3, Fbxo32, Mkln1, Med27, Anapc2, Cul1, Brcc3, Neurl2, Fbxw8, Cdc16, Fbxo31, Dcaf7, Anapc5, Klhl21, Tnfaip1, Crbn, Maea, Anapc7, Ankrd9, Cdc23, Keap1	GO:0000151
45	⊕	GO:CC	GO:0031981	nuclear lumen	0.000219	3.66	4228	633	171	4.04	Kat2b, Ddx3x, Gtf2h4, Crnkl1, Rtcb, Vrk3, Rmnd5a, Tle5, Timmdc1, Itpkc, Dyrk2, Sin3b, Lbr, Mlxipl, Ctcf, Psmb4, Snf8, Tep1, Cdk4, Hnrnpa0, Snrpb2, Dnajb6, Cdk9, Nxf1, Psmb1, Nol3, Cdc73, P4ha2, Nuak1, Drg1, Smc6, Map2k6, Grb2, Gosr2, Klhdc2, Pnn, Polr2h, Ppp2r3c, Atp6v1d, Psmc1, Samd4a, Fbxl3, Mtdh, Fbxo32, Fopnl, Pmm2, Cdc5l, Wdr33, Osbp, Fibp, Ankrd2, Mkln1, Get4, Ncl, Ccnt2, Orc4, Med27, Dctn3…	GO:0031981
8	⊕	KEGG	map01100	Metabolic pathways	0.000296	3.53	1259	633	69	5.48	Ckmt1, Itpkc, Gys1, Cs, Pgam1, Dguok, Acadsb, Atp5f1e, P4ha2, Polr2h, Atp6v1d, Mtmr6, Dhrs4, Ndufa6, Pmm2, Umps, Dcxr, Shmt2, Agpat2, Acss1, Mccc1, Hmgcl, Urod, Nos3, Cox7b, Galnt2, Pkm, Nt5e, Stt3b, Pygb, Alg14, Pcca, Atp6v1h, Gns, Coq5, Agpat1, Ptges3, Uqcrq, Uqcr10, Tst, Pfkm, Dlst, Abat, Gnpda1, Ephx2, Pi4k2a, Ado, Ndufa3, Mtnd1, Mtco2, Mtatp6, Galt, Galnt17, Polr1c, Ampd1, Polr2g, Plcg1, Itp…	map01100
73	⊕	GO:BP	GO:0043632	modification-dependent macromolecule catabolic process	0.000307	3.51	572	633	41	7.17	Rmnd5b, Ccdc47, Rmnd5a, Chmp2b, Snf8, Kctd5, Klhdc2, Psmc1, Asb2, Fbxl3, Get4, Anapc2, Uchl1, Cul1, Erlin2, Usp2, Psma4, Stt3b, Psmf1, Exosc2, Fbxw8, Chmp7, Wfs1, Trim3, Fbxo31, Anapc5, Usp24, Selenos, Psmb3, Trim63, Wwp1, Tnfaip1, Crbn, Maea, Ankrd9, Cdc23, Usp7, Rnf6, Csnk1a1, Os9, Keap1	GO:0043632
78	⊕	GO:BP	GO:0006511	ubiquitin-dependent protein catabolic process	0.000307	3.51	550	633	40	7.27	Rmnd5b, Ccdc47, Rmnd5a, Chmp2b, Snf8, Kctd5, Klhdc2, Psmc1, Asb2, Fbxl3, Get4, Anapc2, Uchl1, Cul1, Erlin2, Usp2, Psma4, Stt3b, Psmf1, Fbxw8, Chmp7, Wfs1, Trim3, Fbxo31, Anapc5, Usp24, Selenos, Psmb3, Trim63, Wwp1, Tnfaip1, Crbn, Maea, Ankrd9, Cdc23, Usp7, Rnf6, Csnk1a1, Os9, Keap1	GO:0006511
29	⊕	GO:BP	GO:0006996	organelle organization	0.000348	3.46	2955	633	132	4.47	Plin2, Ddx3x, Oxa1l, Pcnt, Ccdc47, Trappc6a, Pex6, Casq1, Aqp1, Chmp2b, Tep1, Krt19, Dnajb6, Snap47, Amotl1, Nol3, Eln, Ift27, Plin5, Pex13, Tpgs1, Smc6, Gosr2, Ppp2r3c, Atp6v1d, Asb2, Dbn1, Vdac2, Ndufa6, Twf1, Fopnl, Krt2, Krt6a, Clip4, Seh1l, Wdr73, Get4, Orc4, Hmgcl, Stx12, Cdk5, Uso1, Vps33a, Ift81, Sec61a1, Vamp1, Mrps11, Tmem126b, Atp2a1, Bag3, Slc25a4, Cog2, Tmed1, Polr2m, Map4, Amotl2, H…	GO:0006996
80	⊕	GO:BP	GO:0030163	protein catabolic process	0.000348	3.46	782	633	50	6.39	Rmnd5b, Ccdc47, Rmnd5a, Chmp2b, Psmb4, Snf8, Plg, Psmb1, Kctd5, Sel1l, Klhdc2, Psmc1, Asb2, Fbxl3, Cpn1, Get4, Anapc2, Uchl1, Cul1, Bag3, Erlin2, Usp2, Psma4, Stt3b, Psmf1, Ccdc115, Fbxw8, Gpc1, Chmp7, Wfs1, Trim3, Fbxo31, Vps13a, Anapc5, Usp24, Selenos, Psmb3, Sqstm1, Trim63, Wwp1, Tnfaip1, Crbn, Maea, Ankrd9, Cdc23, Usp7, Rnf6, Csnk1a1, Os9, Keap1	GO:0030163
81	⊕	GO:BP	GO:0051603	proteolysis involved in cellular protein catabolic process	0.000348	3.46	643	633	44	6.84	Rmnd5b, Ccdc47, Rmnd5a, Chmp2b, Psmb4, Snf8, Plg, Psmb1, Kctd5, Sel1l, Klhdc2, Psmc1, Asb2, Fbxl3, Get4, Anapc2, Uchl1, Cul1, Erlin2, Usp2, Psma4, Stt3b, Psmf1, Fbxw8, Chmp7, Wfs1, Trim3, Fbxo31, Anapc5, Usp24, Selenos, Psmb3, Trim63, Wwp1, Tnfaip1, Crbn, Maea, Ankrd9, Cdc23, Usp7, Rnf6, Csnk1a1, Os9, Keap1	GO:0051603
98	⊕	GO:BP	GO:0055086	nucleobase-containing small molecule metabolic process	0.000348	3.46	535	633	39	7.29	Prpsap2, Cs, Dguok, Acadsb, Atp5f1e, Dcakd, Ndufa6, Pmm2, Umps, Dcxr, Shmt2, Mpc2, Acss1, Hmgcl, Pkm, Nt5e, Nudt15, Dlst, Gnpda1, Ndufa3, Mtnd1, Mtatp6, Galt, Dera, Rab23, Ampd1, Pde7a, Itpa, Nt5m, Vdac1, Uap1l1, Idh2, Acsl6, Adal, Ndufb5, Nme1, Dpm1, Mpc1, Kars	GO:0055086
104	⊕	GO:BP	GO:0044248	cellular catabolic process	0.00037	3.43	1049	633	61	5.82	Chmp2b, Abhd16a, Acadsb, Dnase1l1, Ddo, Echdc1, Pex13, Samd4a, Tmbim6, Dcxr, Cpn1, Shmt2, Mccc1, Hmgcl, Urod, Stx12, Cdk5, Nos3, Vps33a, Pon3, Bag3, Lsm4, Nt5e, Nudt15, Smg7, Gns, Exosc2, Atg101, Gpc1, Chmp7, Edc3, Irgm1, Exosc4, Aasdhppt, Stbd1, Vamp8, Dlst, Patl1, Abat, Atg4d, Vps13a, Gnpda1, Ephx2, Tom1, Ufc1, Galt, Dera, Rab23, Polr2g, Pde7a, Plcg1, Itpa, Nt5m, Sqstm1, Cnot2, Cnot8, Gpcpd1, D…	GO:0044248
41	⊕	GO:BP	GO:0043687	post-translational protein modification	0.000459	3.34	1034	633	60	5.8	Kat2b, Rmnd5a, Trim54, Cdc73, Tada2a, Klhdc2, Asb2, Trim35, Fbxl3, Fbxo32, Shmt2, Med27, Anapc2, Taf12, Uchl1, Cul1, Sumf1, Brcc3, Usp2, Stt3b, Hdac3, Asb16, Asb10, Neurl2, Setd7, Hdac11, Fbxw8, Cdc16, Sirt6, Irgm1, Trim3, Fbxo31, Dcaf7, Rnf181, Gatad2a, Sh3rf2, Vipas39, Ufc1, Anapc5, Asb18, Usp24, Klhl21, Cdk5rap3, March7, Trim63, Wwp1, Tnfaip1, Sirt4, Crbn, Stt3a, Cops7b, Anapc7, Asb8, Ankrd9, …	GO:0043687
48	⊕	GO:CC	GO:0005856	cytoskeleton	0.000648	3.19	2405	633	107	4.45	Kat2b, Ddx3x, Pcnt, Ciao1, Dyrk2, Chmp2b, Prkacb, Psmb4, Krt19, Trim54, Ift27, Tada2a, Nuak1, Tpgs1, Smc6, Map2k6, Ppp2r3c, Atp6v1d, Asb2, Dbn1, Twf1, Fopnl, Snx4, Krt2, Krt6a, Clip4, Tedc2, Dcxr, Shmt2, Wdr73, Rassf3, Dctn3, Cdk5, Nos3, Ift81, Bag3, Brcc3, Nudt21, Usp2, Map4, Haus1, Pgm5, Hdac3, Syne1, Cep85, Haus8, Pacrg, Cobl, Plekhh3, Fbxw8, Actr1b, Pof1b, Syne2, Chmp7, Cdc16, Rilpl1, Ptges3,…	GO:0005856
18	⊕	GO:BP	GO:0009058	biosynthetic process	0.000725	3.14	3718	633	156	4.2	Ckmt1, Kat2b, Ddx3x, Gtf2h4, Crnkl1, Rtcb, Naa20, Ciao1, Itpkc, Gys1, Eif2b2, Prpsap2, Lbr, Mlxipl, Dus3l, Snrpb2, Dnajb6, Cdk9, Nxf1, Pgam1, Dguok, Slc25a11, Nol3, Atp5f1e, Cdc73, Mtrf1l, Drg1, Dcakd, Pnn, Polr2h, Angpt1, Ndufa6, Pmm2, Umps, Cdc5l, Ip6k3, Wdr33, Osbp, Dcxr, Cpn1, Shmt2, Phkg1, Coq10b, Coq8a, Tfb2m, Mpc2, Hspa14, Mgst3, Med27, Agpat2, Acss1, Hint2, Hmgcl, Urod, Taf12, Utp11, Nos3…	GO:0009058
67	⊕	GO:BP	GO:1901360	organic cyclic compound metabolic process	0.000725	3.14	2982	633	131	4.39	Ddx3x, Gtf2h4, Crnkl1, Rtcb, Prpsap2, Lbr, Cs, Ctcf, Tep1, Dus3l, Snrpb2, Cdk9, Dguok, Nol3, Acadsb, Atp5f1e, Cdc73, Dnase1l1, Smc6, Dcakd, Pnn, Polr2h, Samd4a, Dhrs4, Ndufa6, Pmm2, Umps, Cdc5l, Wdr33, Dcxr, Shmt2, Tfb2m, Mpc2, Orc4, Med27, Acss1, Hint2, Hmgcl, Urod, Mmachc, Taf12, Utp11, Orc5, Ssu72, Tfip11, Pon3, Ddx47, Ogg1, Mrps11, Crym, Brcc3, Nono, Erlin2, Col4a2, Nudt21, Lsm4, Rexo2, Carm1…	GO:1901360
10	⊕	GO:BP	GO:0006793	phosphorus metabolic process	0.000748	3.13	1808	633	89	4.92	Ckmt1, Vrk3, Ppm1j, Map2k7, Itpkc, Dyrk2, Prpsap2, Prkacb, Cs, Cdk4, Abhd16a, Cdk9, Dguok, Acadsb, Atp5f1e, Nuak1, Map2k6, Dcakd, Mtmr6, Ndufa6, Umps, Ip6k3, Osbp, Dcxr, Phkg1, Ccnt2, Coq8a, Mpc2, Agpat2, Acss1, Hmgcl, Taf12, Cdk5, Slc27a1, Pkm, Dapk2, Nt5e, Iap, Obscn, Ppp1ca, Nudt15, Atg101, Nceh1, Dusp26, Agpat1, Dusp18, Pfkm, Dlst, Phka1, Gnpda1, Ephx2, Pi4k2a, Ptpn3, Ndufa3, Stk19, Ppp3cc, P…	GO:0006793
110	⊕	GO:CC	GO:0030018	Z disc	0.00107	2.97	145	633	16	11.03	Krt19, Dnajb6, Trim54, Asb2, Fbxo32, Bag3, Pgm5, Fkbp1a, Obscn, Syne2, Flnc, Synm, Sync, Trim63, Palld, Ryr1	GO:0030018
112	⊕	GO:CC	GO:0000932	P-body	0.00115	2.94	98	633	13	13.27	Carhsp1, Samd4a, Psma4, Syne1, Edc3, Patl1, Tnrc6b, Hax1, Polr2g, Sqstm1, Cnot2, Cnot8, Dcp1b	GO:0000932
61	⊕	GO:CC	GO:0036464	cytoplasmic ribonucleoprotein granule	0.00122	2.91	258	633	22	8.53	Ddx3x, Snrpb2, Carhsp1, Cdk9, Nxf1, Samd4a, Ncl, Psma4, Syne1, Edc3, Patl1, Tnrc6b, Serpinb1a, Hax1, Lig4, Polr2g, Sqstm1, Cnot2, Tial1, Cnot8, Dcp1b, Myh1	GO:0036464
21	⊕	GO:BP	GO:0006796	phosphate-containing compound metabolic process	0.0014	2.86	1784	633	87	4.88	Ckmt1, Vrk3, Ppm1j, Map2k7, Itpkc, Dyrk2, Prpsap2, Prkacb, Cs, Cdk4, Abhd16a, Cdk9, Dguok, Acadsb, Atp5f1e, Nuak1, Map2k6, Dcakd, Mtmr6, Ndufa6, Umps, Ip6k3, Osbp, Dcxr, Phkg1, Ccnt2, Coq8a, Mpc2, Agpat2, Acss1, Hmgcl, Taf12, Cdk5, Slc27a1, Pkm, Dapk2, Nt5e, Iap, Obscn, Ppp1ca, Nudt15, Atg101, Nceh1, Dusp26, Agpat1, Dusp18, Pfkm, Dlst, Phka1, Gnpda1, Ephx2, Pi4k2a, Ptpn3, Ndufa3, Stk19, Ppp3cc, P…	GO:0006796
53	⊕	GO:BP	GO:0044281	small molecule metabolic process	0.00141	2.85	1624	633	81	4.99	Kat2b, Itpkc, Prpsap2, Lbr, Cs, Pgam1, Dguok, Slc25a11, Acadsb, Atp5f1e, Ddo, Echdc1, Pex13, Dcakd, Dhrs4, Ndufa6, Pmm2, Umps, Ip6k3, Dcxr, Shmt2, Coq10b, Coq8a, Mpc2, Mgst3, Acss1, Mccc1, Hmgcl, Urod, Mmachc, Nos3, Pon3, Ucp3, Erlin2, Man2b1, Slc27a1, Pkm, Nt5e, Lars2, Alg14, Nudt15, Nceh1, Vars2, Coq5, Sirt6, Ptges3, Pofut1, Aasdhppt, Pfkm, Dlst, N6amt1, Abat, Marc2, Gnpda1, Ephx2, Ndufa3, Mtnd…	GO:0044281
76	⊕	GO:BP	GO:0010498	proteasomal protein catabolic process	0.00141	2.85	362	633	29	8.01	Rmnd5b, Ccdc47, Rmnd5a, Kctd5, Sel1l, Klhdc2, Psmc1, Asb2, Fbxl3, Get4, Cul1, Erlin2, Stt3b, Psmf1, Wfs1, Trim3, Fbxo31, Anapc5, Selenos, Psmb3, Trim63, Wwp1, Tnfaip1, Crbn, Maea, Ankrd9, Cdc23, Csnk1a1, Os9	GO:0010498
37	⊕	GO:CC	GO:0005654	nucleoplasm	0.00145	2.84	3704	633	149	4.02	Kat2b, Ddx3x, Gtf2h4, Crnkl1, Rtcb, Vrk3, Rmnd5a, Tle5, Timmdc1, Itpkc, Dyrk2, Sin3b, Mlxipl, Ctcf, Psmb4, Snf8, Cdk4, Hnrnpa0, Snrpb2, Dnajb6, Cdk9, Nxf1, Psmb1, Cdc73, P4ha2, Nuak1, Drg1, Smc6, Map2k6, Grb2, Gosr2, Klhdc2, Pnn, Polr2h, Ppp2r3c, Atp6v1d, Psmc1, Fbxl3, Mtdh, Fbxo32, Fopnl, Pmm2, Cdc5l, Wdr33, Osbp, Fibp, Ankrd2, Mkln1, Get4, Ncl, Ccnt2, Orc4, Med27, Urod, Stx12, Taf12, Smarcd3, C…	GO:0005654
27	⊕	GO:BP	GO:1901566	organonitrogen compound biosynthetic process	0.00151	2.82	1287	633	68	5.28	Ckmt1, Ddx3x, Eif2b2, Prpsap2, Dguok, Atp5f1e, Mtrf1l, Drg1, Dcakd, Angpt1, Ndufa6, Pmm2, Umps, Osbp, Shmt2, Mpc2, Acss1, Urod, Mrpl33, Mrps11, Slc27a1, Galnt2, Pkm, Rpl4, Nt5e, Stt3b, Mtg1, Lars2, Alg14, Eif5a, Vars2, Iba57, Irgm1, Mrps7, Pofut1, Aasdhppt, Cog7, Eogt, Abat, Poglut2, Rps15, Mrpl42, Ndufa3, Gfm1, Ppm1b, Rpl35, Mtnd1, Mtatp6, Galnt17, Guf1, Ampd1, Rpl23a, Rps8, Vdac1, Idh2, Acsl6, …	GO:1901566
16	⊕	GO:BP	GO:1901576	organic substance biosynthetic process	0.00157	2.81	3662	633	152	4.15	Ckmt1, Kat2b, Ddx3x, Gtf2h4, Crnkl1, Rtcb, Naa20, Ciao1, Itpkc, Gys1, Eif2b2, Prpsap2, Lbr, Mlxipl, Dus3l, Snrpb2, Dnajb6, Cdk9, Nxf1, Pgam1, Dguok, Slc25a11, Nol3, Atp5f1e, Cdc73, Mtrf1l, Drg1, Dcakd, Pnn, Polr2h, Angpt1, Ndufa6, Pmm2, Umps, Cdc5l, Ip6k3, Wdr33, Osbp, Dcxr, Cpn1, Shmt2, Phkg1, Coq10b, Coq8a, Tfb2m, Mpc2, Hspa14, Mgst3, Med27, Agpat2, Acss1, Hint2, Hmgcl, Urod, Taf12, Utp11, Ssu7…	GO:1901576
74	⊕	GO:BP	GO:0043161	proteasome-mediated ubiquitin-dependent protein catabolic process	0.00175	2.76	328	633	27	8.23	Rmnd5b, Ccdc47, Rmnd5a, Kctd5, Klhdc2, Psmc1, Asb2, Fbxl3, Cul1, Erlin2, Stt3b, Psmf1, Wfs1, Trim3, Fbxo31, Anapc5, Selenos, Psmb3, Trim63, Wwp1, Tnfaip1, Crbn, Maea, Ankrd9, Cdc23, Csnk1a1, Os9	GO:0043161
26	⊕	GO:MF	GO:0016740	transferase activity	0.00201	2.7	2260	633	107	4.73	Ckmt1, Kat2b, Rmnd5b, Vrk3, Rmnd5a, Naa20, Map2k7, Itpkc, Gys1, Dyrk2, Prpsap2, Prkacb, Cs, Tep1, Cdk4, Cdk9, Nprl2, Trim54, Dguok, Tada2a, Nuak1, Map2k6, Dcakd, Asb2, Trim35, Fbxl3, Twf1, Umps, Ip6k3, Shmt2, Phkg1, Coq8a, Tfb2m, Mgst3, Med27, Agpat2, Pcmtd2, Mmachc, Cdk5, Cul1, Art1, Galnt2, Carm1, Pkm, Dapk2, Stt3b, Hhatl, Pygb, Obscn, Neurl2, Setd7, Fbxw8, Coq5, Agpat1, Sirt6, Iba57, Ptges3, M…	GO:0016740
14	⊕	GO:CC	GO:0031090	organelle membrane	0.00215	2.67	3402	633	138	4.06	Ckmt1, Oxa1l, Rtcb, Ccdc47, Pex6, Timmdc1, Casq1, Aqp1, Chmp2b, Lbr, Snf8, Cdk4, Snap47, Nprl2, Kiaa0100, Slc25a11, Atp5f1e, Ift27, Slc25a22, Tmem160, Pex13, Nprl3, Grb2, Gosr2, Sel1l, Klhdc2, Atp6v1d, Vdac2, Dhrs4, Mtdh, Ndufa6, Snx4, Tmbim6, Seh1l, Osbp, Shmt2, Coq10b, Mpc2, Mgst3, Grb14, Agpat2, Mccc1, Hmgcl, Stx12, Nos3, Tprg1l, Mrpl33, Uchl1, Uso1, Vps33a, Snx8, Sec61a1, Vamp1, Mrps11, Tmem1…	GO:0031090
93	⊕	GO:BP	GO:0072522	purine-containing compound biosynthetic process	0.00231	2.64	218	633	21	9.63	Prpsap2, Dguok, Atp5f1e, Dcakd, Ndufa6, Shmt2, Mpc2, Acss1, Pkm, Nt5e, Ndufa3, Mtnd1, Mtatp6, Ampd1, Vdac1, Idh2, Acsl6, Adal, Ndufb5, Nme1, Mpc1	GO:0072522
31	⊕	GO:CC	GO:0005634	nucleus	0.00252	2.6	7212	633	258	3.58	Plin2, Kat2b, Ddx3x, Rmnd5b, Gtf2h4, Crnkl1, Rtcb, Vrk3, Rmnd5a, Tle5, Naa20, Timmdc1, Map2k7, Itpkc, Dyrk2, Sin3b, Aqp1, Chmp2b, Lbr, Prkacb, Mlxipl, Ctcf, Psmb4, Snf8, Tep1, Cdk4, Hnrnpa0, Snrpb2, Dnajb6, Cdk9, Nxf1, Pgam1, Amotl1, Psmb1, Nol3, Ift27, Kctd5, Cdc73, Tada2a, P4ha2, Dnase1l1, Nuak1, Drg1, Smc6, Map2k6, Grb2, Gosr2, Klhdc2, Pnn, Polr2h, Ppp2r3c, Atp6v1d, Psmc1, Samd4a, Mtmr6, Trim3…	GO:0005634
65	⊕	GO:BP	GO:0044271	cellular nitrogen compound biosynthetic process	0.00298	2.53	1398	633	71	5.08	Ddx3x, Gtf2h4, Eif2b2, Prpsap2, Cdk9, Dguok, Atp5f1e, Cdc73, Mtrf1l, Drg1, Dcakd, Polr2h, Ndufa6, Pmm2, Umps, Osbp, Shmt2, Tfb2m, Mpc2, Med27, Acss1, Urod, Taf12, Nos3, Ssu72, Mrpl33, Mrps11, Col4a2, Pkm, Rpl4, Nt5e, Mtg1, Lars2, Hdac3, Smarca5, Eif5a, Vars2, Iba57, Ptges3, Mrps7, Mlf1, Marc2, Rps15, Gnpda1, Npm1, Mrpl42, Ndufa3, Gfm1, Rpl35, Mtnd1, Mtatp6, Guf1, Ampd1, Cdk7, Lig4, Polr2g, Rpl23a…	GO:0044271
17	⊕	GO:BP	GO:0019637	organophosphate metabolic process	0.00312	2.51	865	633	50	5.78	Ckmt1, Itpkc, Prpsap2, Cs, Abhd16a, Dguok, Acadsb, Atp5f1e, Dcakd, Mtmr6, Ndufa6, Umps, Ip6k3, Osbp, Dcxr, Mpc2, Agpat2, Acss1, Hmgcl, Slc27a1, Pkm, Nt5e, Nudt15, Agpat1, Pfkm, Dlst, Gnpda1, Pi4k2a, Ndufa3, Mtnd1, Mtatp6, Dera, Rab23, Plaat1, Ampd1, Pde7a, Plcg1, Itpa, Nt5m, Vdac1, Idh2, Acsl6, Gpcpd1, Adal, Ndufb5, Nme1, Dpm1, Mpc1, Abhd5, Kars	GO:0019637
99	⊕	GO:BP	GO:0009117	nucleotide metabolic process	0.00312	2.51	468	633	33	7.05	Prpsap2, Cs, Dguok, Acadsb, Atp5f1e, Dcakd, Ndufa6, Umps, Dcxr, Mpc2, Acss1, Hmgcl, Pkm, Nt5e, Nudt15, Dlst, Ndufa3, Mtnd1, Mtatp6, Dera, Rab23, Ampd1, Pde7a, Itpa, Nt5m, Vdac1, Idh2, Acsl6, Adal, Ndufb5, Nme1, Mpc1, Kars	GO:0009117
54	⊕	GO:BP	GO:0044249	cellular biosynthetic process	0.00348	2.46	3546	633	146	4.12	Kat2b, Ddx3x, Gtf2h4, Crnkl1, Rtcb, Naa20, Ciao1, Itpkc, Gys1, Eif2b2, Prpsap2, Dus3l, Snrpb2, Dnajb6, Cdk9, Nxf1, Dguok, Nol3, Atp5f1e, Cdc73, Mtrf1l, Drg1, Dcakd, Pnn, Polr2h, Angpt1, Ndufa6, Pmm2, Umps, Cdc5l, Ip6k3, Wdr33, Osbp, Cpn1, Shmt2, Phkg1, Coq10b, Coq8a, Tfb2m, Mpc2, Hspa14, Mgst3, Med27, Agpat2, Acss1, Hmgcl, Urod, Taf12, Utp11, Nos3, Ssu72, Mrpl33, Tfip11, Ddx47, Mrps11, Nono, Col4…	GO:0044249
32	⊕	GO:CC	GO:0015630	microtubule cytoskeleton	0.00556	2.26	1385	633	66	4.77	Kat2b, Ddx3x, Pcnt, Ciao1, Chmp2b, Prkacb, Psmb4, Trim54, Ift27, Tada2a, Nuak1, Tpgs1, Smc6, Ppp2r3c, Atp6v1d, Fopnl, Snx4, Clip4, Tedc2, Dcxr, Shmt2, Wdr73, Rassf3, Dctn3, Cdk5, Ift81, Brcc3, Nudt21, Usp2, Map4, Haus1, Hdac3, Cep85, Haus8, Pacrg, Fbxw8, Actr1b, Chmp7, Cdc16, Rilpl1, Fbxo31, Mlf1, Tapt1, Irs1, Npm1, Anapc5, Rab23, Klhl21, Selenos, Cdk5rap3, Myh10, Proser3, B9d2, Pin4, Maea, Cetn2…	GO:0015630
105	⊕	KEGG	map04714	Thermogenesis	0.00545	2.26	213	633	19	8.92	Prkacb, Atp5f1e, Grb2, Ndufa6, Smarcd3, Cox7b, Slc25a20, Sirt6, Uqcrq, Uqcr10, Ndufaf6, Ndufa3, Mtnd1, Mtco2, Mtatp6, Mapk12, Acsl6, Ndufb5, Ndufaf2	map04714
106	⊕	KEGG	map05012	Parkinson's disease	0.00545	2.26	136	633	15	11.03	Prkacb, Atp5f1e, Vdac2, Ndufa6, Uchl1, Cox7b, Slc25a4, Uqcrq, Uqcr10, Ndufa3, Mtnd1, Mtco2, Mtatp6, Vdac1, Ndufb5	map05012
70	⊕	GO:BP	GO:0045333	cellular respiration	0.00633	2.2	199	633	19	9.55	Oxa1l, Cs, Dguok, Atp5f1e, Slc25a22, Ndufa6, Coq10b, Cox7b, Uqcrq, Uqcr10, Dlst, Ndufa3, Mtnd1, Mtco2, Mtatp6, Mtfr1l, Idh2, Ndufb5, Slc25a12	GO:0045333
55	⊕	GO:BP	GO:0070647	protein modification by small protein conjugation or removal	0.00642	2.19	819	633	47	5.74	Kat2b, Rmnd5a, Trim54, Klhdc2, Asb2, Trim35, Fbxl3, Fbxo32, Shmt2, Med27, Anapc2, Taf12, Uchl1, Cul1, Brcc3, Usp2, Asb16, Asb10, Neurl2, Fbxw8, Cdc16, Trim3, Fbxo31, Dcaf7, Rnf181, Sh3rf2, Ufc1, Anapc5, Asb18, Usp24, Klhl21, Cdk5rap3, March7, Trim63, Wwp1, Tnfaip1, Crbn, Cops7b, Anapc7, Asb8, Ankrd9, Cdc23, Usp7, Rnf6, Os9, Keap1, Kbtbd13	GO:0070647
91	⊕	GO:CC	GO:0016528	sarcoplasm	0.00644	2.19	103	633	12	11.65	Casq1, Nol3, Ankrd2, Atp2a1, Art1, Fkbp1a, Itpr3, Syne2, Flnc, Hax1, Myh10, Ryr1	GO:0016528
116	⊕	GO:CC	GO:0031461	cullin-RING ubiquitin ligase complex	0.0078	2.11	216	633	18	8.33	Kctd5, Klhdc2, Fbxl3, Fbxo32, Anapc2, Cul1, Fbxw8, Cdc16, Fbxo31, Dcaf7, Anapc5, Klhl21, Tnfaip1, Crbn, Anapc7, Ankrd9, Cdc23, Keap1	GO:0031461
66	⊕	GO:BP	GO:0010608	post-transcriptional regulation of gene expression	0.00846	2.07	474	633	32	6.75	Ddx3x, Cdk4, Dus3l, Hnrnpa0, Carhsp1, Samd4a, Shmt2, Ncl, Nudt21, Pkm, Mtg1, Ppp1ca, Exosc2, Eif5a, Wfs1, Alkbh5, Mettl5, Trim3, Patl1, Tnrc6b, Khdrbs1, Npm1, Guf1, Map3k20, Polr2g, Cnot2, Cnot8, Cdk5rap1, Dcp1b, S100a9, Matr3, Dapk3	GO:0010608
7	⊕	GO:BP	GO:0090407	organophosphate biosynthetic process	0.0117	1.93	483	633	32	6.63	Ckmt1, Itpkc, Prpsap2, Dguok, Atp5f1e, Dcakd, Ndufa6, Umps, Ip6k3, Osbp, Dcxr, Mpc2, Agpat2, Acss1, Slc27a1, Pkm, Agpat1, Pi4k2a, Ndufa3, Mtnd1, Mtatp6, Ampd1, Plcg1, Vdac1, Idh2, Acsl6, Ndufb5, Nme1, Dpm1, Mpc1, Abhd5, Kars	GO:0090407
56	⊕	GO:BP	GO:0031331	positive regulation of cellular catabolic process	0.012	1.92	331	633	25	7.55	Kat2b, Mlxipl, Nprl2, Plin5, Nprl3, Samd4a, Mtdh, Snx4, Bag3, Slc25a4, Exosc2, Atg101, Irgm1, Patl1, Irs1, Tnrc6b, Tom1, Polr2g, Vdac1, Sqstm1, Cnot2, Cnot8, Pacsin3, Dcp1b, Abhd5	GO:0031331
101	⊕	GO:BP	GO:1901137	carbohydrate derivative biosynthetic process	0.012	1.92	577	633	36	6.24	Prpsap2, Dguok, Atp5f1e, Dcakd, Angpt1, Ndufa6, Pmm2, Umps, Dcxr, Mpc2, Acss1, Galnt2, Pkm, Nt5e, Stt3b, Alg14, Pofut1, Cog7, Eogt, Poglut2, Gnpda1, Ndufa3, Mtnd1, Mtatp6, Galnt17, Ampd1, Vdac1, Uap1l1, Acsl6, Adal, Stt3a, Ndufb5, Nme1, Dpm1, Mpc1, Dad1	GO:1901137
97	⊕	GO:BP	GO:1901135	carbohydrate derivative metabolic process	0.0146	1.84	953	633	51	5.35	Prpsap2, Cs, Dguok, Acadsb, Atp5f1e, Dcakd, Angpt1, Ndufa6, Pmm2, Umps, Dcxr, Mpc2, Acss1, Hmgcl, Galnt2, Pkm, Nt5e, Stt3b, Alg14, Nudt15, Gns, Itih2, Gpc1, Pofut1, Cog7, Pfkm, Dlst, Eogt, Poglut2, Gnpda1, Ndufa3, Mtnd1, Mtatp6, Galt, Galnt17, Dera, Rab23, Ampd1, Pde7a, Itpa, Nt5m, Vdac1, Uap1l1, Acsl6, Adal, Stt3a, Ndufb5, Nme1, Dpm1, Mpc1, Dad1	GO:1901135
59	⊕	GO:BP	GO:0006417	regulation of translation	0.0149	1.83	380	633	27	7.11	Ddx3x, Cdk4, Dus3l, Samd4a, Shmt2, Ncl, Pkm, Mtg1, Ppp1ca, Exosc2, Eif5a, Wfs1, Mettl5, Trim3, Patl1, Tnrc6b, Khdrbs1, Npm1, Guf1, Map3k20, Polr2g, Cnot2, Cnot8, Cdk5rap1, Dcp1b, S100a9, Dapk3	GO:0006417
94	⊕	GO:BP	GO:0072521	purine-containing compound metabolic process	0.0175	1.76	451	633	30	6.65	Prpsap2, Cs, Dguok, Acadsb, Atp5f1e, Dcakd, Ndufa6, Dcxr, Shmt2, Mpc2, Acss1, Hmgcl, Pkm, Nt5e, Nudt15, Dlst, Ndufa3, Mtnd1, Mtatp6, Rab23, Ampd1, Pde7a, Itpa, Vdac1, Idh2, Acsl6, Adal, Ndufb5, Nme1, Mpc1	GO:0072521
85	⊕	GO:CC	GO:0061695	transferase complex, transferring phosphorus-containing groups	0.0183	1.74	297	633	21	7.07	Gtf2h4, Prpsap2, Prkacb, Cdk4, Cdk9, Cdc73, Nuak1, Polr2h, Phkg1, Ccnt2, Taf12, Cdk5, Polr2m, Pkm, Atg101, Pfkm, Phka1, Irs1, Polr1c, Cdk7, Polr2g	GO:0061695
96	⊕	GO:BP	GO:0009165	nucleotide biosynthetic process	0.0192	1.72	240	633	20	8.33	Prpsap2, Dguok, Atp5f1e, Dcakd, Ndufa6, Umps, Mpc2, Acss1, Pkm, Ndufa3, Mtnd1, Mtatp6, Ampd1, Vdac1, Idh2, Acsl6, Ndufb5, Nme1, Mpc1, Kars	GO:0009165
95	⊕	GO:BP	GO:0019693	ribose phosphate metabolic process	0.0195	1.71	366	633	26	7.1	Prpsap2, Cs, Dguok, Acadsb, Atp5f1e, Dcakd, Ndufa6, Umps, Mpc2, Acss1, Hmgcl, Pkm, Nt5e, Dlst, Ndufa3, Mtnd1, Mtatp6, Rab23, Ampd1, Pde7a, Itpa, Vdac1, Acsl6, Ndufb5, Nme1, Mpc1	GO:0019693
111	⊕	GO:CC	GO:0001650	fibrillar center	0.0195	1.71	155	633	14	9.03	Snrpb2, Nuak1, Samd4a, Mtdh, Wdr33, Ncl, Uso1, Nono, Smarca5, Mettl5, Polr1c, Cdk7, Pex14, Mri1	GO:0001650
68	⊕	GO:BP	GO:0009060	aerobic respiration	0.02	1.7	165	633	16	9.7	Oxa1l, Cs, Dguok, Atp5f1e, Ndufa6, Cox7b, Uqcrq, Uqcr10, Dlst, Ndufa3, Mtnd1, Mtco2, Mtatp6, Mtfr1l, Idh2, Ndufb5	GO:0009060
100	⊕	GO:BP	GO:0046390	ribose phosphate biosynthetic process	0.0204	1.69	203	633	18	8.87	Prpsap2, Dguok, Atp5f1e, Dcakd, Ndufa6, Umps, Mpc2, Acss1, Pkm, Ndufa3, Mtnd1, Mtatp6, Ampd1, Vdac1, Acsl6, Ndufb5, Nme1, Mpc1	GO:0046390
87	⊕	GO:BP	GO:0016567	protein ubiquitination	0.0213	1.67	623	633	37	5.94	Rmnd5a, Trim54, Klhdc2, Asb2, Trim35, Fbxl3, Fbxo32, Med27, Anapc2, Cul1, Brcc3, Asb16, Asb10, Neurl2, Fbxw8, Cdc16, Trim3, Fbxo31, Dcaf7, Rnf181, Sh3rf2, Anapc5, Asb18, Klhl21, March7, Trim63, Wwp1, Tnfaip1, Crbn, Anapc7, Asb8, Ankrd9, Cdc23, Rnf6, Os9, Keap1, Kbtbd13	GO:0016567
118	⊕	GO:BP	GO:0046700	heterocycle catabolic process	0.0213	1.67	305	633	23	7.54	Dnase1l1, Samd4a, Urod, Pon3, Lsm4, Nt5e, Nudt15, Smg7, Exosc2, Edc3, Exosc4, Patl1, Galt, Dera, Polr2g, Pde7a, Itpa, Nt5m, Cnot2, Cnot8, Dcp1b, Adal, Mus81	GO:0046700
88	⊕	GO:BP	GO:0032446	protein modification by small protein conjugation	0.023	1.64	676	633	39	5.77	Rmnd5a, Trim54, Klhdc2, Asb2, Trim35, Fbxl3, Fbxo32, Med27, Anapc2, Cul1, Brcc3, Asb16, Asb10, Neurl2, Fbxw8, Cdc16, Trim3, Fbxo31, Dcaf7, Rnf181, Sh3rf2, Ufc1, Anapc5, Asb18, Klhl21, Cdk5rap3, March7, Trim63, Wwp1, Tnfaip1, Crbn, Anapc7, Asb8, Ankrd9, Cdc23, Rnf6, Os9, Keap1, Kbtbd13	GO:0032446
103	⊕	GO:BP	GO:0006163	purine nucleotide metabolic process	0.023	1.64	417	633	28	6.71	Prpsap2, Cs, Dguok, Acadsb, Atp5f1e, Dcakd, Ndufa6, Dcxr, Mpc2, Acss1, Hmgcl, Pkm, Nt5e, Nudt15, Dlst, Ndufa3, Mtnd1, Mtatp6, Rab23, Ampd1, Pde7a, Itpa, Vdac1, Idh2, Acsl6, Ndufb5, Nme1, Mpc1	GO:0006163
117	⊕	GO:BP	GO:0019439	aromatic compound catabolic process	0.023	1.64	329	633	24	7.29	Dnase1l1, Samd4a, Urod, Pon3, Lsm4, Nt5e, Nudt15, Smg7, Exosc2, Edc3, Exosc4, Patl1, Ephx2, Galt, Dera, Polr2g, Pde7a, Itpa, Nt5m, Cnot2, Cnot8, Dcp1b, Adal, Mus81	GO:0019439
107	⊕	GO:BP	GO:0009259	ribonucleotide metabolic process	0.0264	1.58	355	633	25	7.04	Cs, Dguok, Acadsb, Atp5f1e, Dcakd, Ndufa6, Umps, Mpc2, Acss1, Hmgcl, Pkm, Nt5e, Dlst, Ndufa3, Mtnd1, Mtatp6, Rab23, Ampd1, Pde7a, Itpa, Vdac1, Acsl6, Ndufb5, Nme1, Mpc1	GO:0009259
102	⊕	GO:BP	GO:0006164	purine nucleotide biosynthetic process	0.0267	1.57	210	633	18	8.57	Prpsap2, Dguok, Atp5f1e, Dcakd, Ndufa6, Mpc2, Acss1, Pkm, Ndufa3, Mtnd1, Mtatp6, Ampd1, Vdac1, Idh2, Acsl6, Ndufb5, Nme1, Mpc1	GO:0006164
108	⊕	GO:BP	GO:0009150	purine ribonucleotide metabolic process	0.0276	1.56	335	633	24	7.16	Cs, Dguok, Acadsb, Atp5f1e, Dcakd, Ndufa6, Mpc2, Acss1, Hmgcl, Pkm, Nt5e, Dlst, Ndufa3, Mtnd1, Mtatp6, Rab23, Ampd1, Pde7a, Itpa, Vdac1, Acsl6, Ndufb5, Nme1, Mpc1	GO:0009150
119	⊕	GO:BP	GO:0034655	nucleobase-containing compound catabolic process	0.0294	1.53	273	633	21	7.69	Dnase1l1, Samd4a, Lsm4, Nt5e, Nudt15, Smg7, Exosc2, Edc3, Exosc4, Patl1, Galt, Dera, Polr2g, Pde7a, Itpa, Nt5m, Cnot2, Cnot8, Dcp1b, Adal, Mus81	GO:0034655
89	⊕	GO:BP	GO:0031647	regulation of protein stability	0.0299	1.52	316	633	23	7.28	Pex6, Cdc73, Tada2a, Fbxl3, Get4, Stx12, Bag3, Usp2, Hdac3, Bag2, Wfs1, Sirt6, Ptges3, Irgm1, Cog7, Npm1, Prnp, Cdk7, Stxbp1, March7, Dad1, Usp7, Cct4	GO:0031647
113	⊕	GO:BP	GO:0009260	ribonucleotide biosynthetic process	0.0306	1.51	194	633	17	8.76	Dguok, Atp5f1e, Dcakd, Ndufa6, Umps, Mpc2, Acss1, Pkm, Ndufa3, Mtnd1, Mtatp6, Ampd1, Vdac1, Acsl6, Ndufb5, Nme1, Mpc1	GO:0009260
109	⊕	GO:CC	GO:0005730	nucleolus	0.0359	1.44	1021	633	49	4.8	Ctcf, Cdk4, Snrpb2, Nol3, Nuak1, Grb2, Polr2h, Samd4a, Mtdh, Wdr33, Osbp, Get4, Ncl, Orc4, Med27, Dctn3, Utp11, Nos3, Tfip11, Uso1, Ddx47, Nono, N4bp1, Rexo2, Imp3, Itpr3, Ppp1ca, Syne1, Cep85, Setd7, Exosc2, Smarca5, Mettl5, Exosc4, Cog7, Npm1, Ppm1b, Polr1c, Cdk7, Snu13, Cdk5rap3, Pex14, Rps8, Tsen34, Pin4, Rcn2, Mus81, Mri1, Spats2l	GO:0005730
42	⊕	GO:CC	GO:0031672	A band	0.0399	1.4	46	633	7	15.22	Kat2b, Atp2a1, Rpl4, Obscn, Trim63, Myh1, Myh2	GO:0031672
86	⊕	GO:BP	GO:0051640	organelle localization	0.041	1.39	554	633	33	5.96	Trappc6a, Chmp2b, Cdk9, Plin5, Pex13, Tpgs1, Seh1l, Stx12, Cdk5, Tprg1l, Uchl1, Uso1, Vps33a, Atp2a1, Polr2m, Map4, Hdac3, Syne1, Syne2, Chmp7, Vamp8, Rps15, Npm1, Ap3s2, Stxbp1, Cluh, Bves, Pex14, Myh10, Fam98a, Steap3, Klc2, Cdc23	GO:0051640
92	⊕	GO:CC	GO:0016529	sarcoplasmic reticulum	0.0404	1.39	77	633	9	11.69	Casq1, Nol3, Atp2a1, Art1, Fkbp1a, Itpr3, Syne2, Hax1, Ryr1	GO:0016529
114	⊕	GO:BP	GO:0009152	purine ribonucleotide biosynthetic process	0.041	1.39	180	633	16	8.89	Dguok, Atp5f1e, Dcakd, Ndufa6, Mpc2, Acss1, Pkm, Ndufa3, Mtnd1, Mtatp6, Ampd1, Vdac1, Acsl6, Ndufb5, Nme1, Mpc1	GO:0009152
120	⊕	GO:BP	GO:0044270	cellular nitrogen compound catabolic process	0.0467	1.33	306	633	22	7.19	Dnase1l1, Samd4a, Urod, Lsm4, Nt5e, Nudt15, Smg7, Exosc2, Edc3, Exosc4, Patl1, Galt, Dera, Polr2g, Pde7a, Itpa, Nt5m, Cnot2, Cnot8, Dcp1b, Adal, Mus81	GO:0044270
64	⊕	GO:BP	GO:0034248	regulation of amide metabolic process	0.0486	1.31	442	633	28	6.33	Ddx3x, Cdk4, Dus3l, Samd4a, Shmt2, Ncl, Pkm, Mtg1, Ppp1ca, Exosc2, Eif5a, Wfs1, Mettl5, Trim3, Patl1, Tnrc6b, Khdrbs1, Npm1, Guf1, Map3k20, Prnp, Polr2g, Cnot2, Cnot8, Cdk5rap1, Dcp1b, S100a9, Dapk3	GO:0034248
83	⊕	GO:BP	GO:0018130	heterocycle biosynthetic process	0.049	1.31	888	633	46	5.18	Gtf2h4, Prpsap2, Cdk9, Dguok, Atp5f1e, Cdc73, Dcakd, Polr2h, Ndufa6, Pmm2, Umps, Shmt2, Tfb2m, Mpc2, Med27, Acss1, Urod, Taf12, Ssu72, Col4a2, Pkm, Nt5e, Hdac3, Smarca5, Iba57, Ptges3, Mlf1, Gnpda1, Npm1, Ndufa3, Mtnd1, Mtatp6, Ampd1, Cdk7, Lig4, Polr2g, Vdac1, Sqstm1, Uap1l1, Idh2, Acsl6, Adal, Ndufb5, Nme1, Mpc1, Kars	GO:0018130
115	⊕	GO:BP	GO:0090317	negative regulation of intracellular protein transport	0.049	1.31	49	633	8	16.33	Nol3, Angpt1, Cdk5, Bag3, Hdac3, Sirt6, Rab23, Os9	GO:0090317

## Sheet: gProfiler
Flame
Enrichment Results
		Source	Term_ID	Function	P-value	-log10Pvalue	Term Size	Query size	Intersection Size	Enrichment Score %	Positive Hits	Term_ID_noLinks
19	⊕	GO:CC	GO:0005737	cytoplasm	2.63e-95	94.58	11561	605	507	4.39	Aasdhppt, Abat, Abcf2, Abhd5, Acadsb, Acsl6, Acss1, Acss3, Actr1b, Ado, Adssl1, Agfg1, Agpat1, Agpat2, Alas1, Aldh7a1, Alg14, Alkbh3, Alkbh5, Alkbh6, Amot, Amotl1, Amotl2, Ampd1, Anapc5, Anapc7, Ank3, Ankrd2, Ankrd9, Ap3s2, Ap4s1, Aqp1, Arrdc2, Art1, Asb10, Asb11, Asb2, Atg101, Atg4d, Atp2a1, Atp5f1e, Atp5mc1, Atp6v1d, Atp6v1h, B9d2, Bag3, Brcc3, Bsdc1, Camk2b, Carhsp1, Carm1, Casq1, Castor2, Ccd…	GO:0005737
41	⊕	GO:CC	GO:0005622	intracellular anatomical structure	1.33e-66	65.88	17412	605	570	3.27	Aasdhppt, Abat, Abcf2, Abhd5, Acadsb, Acsl6, Acss1, Acss3, Actr1b, Ado, Adssl1, Agfg1, Agpat1, Agpat2, Alas1, Aldh7a1, Alg14, Alkbh3, Alkbh5, Alkbh6, Amot, Amotl1, Amotl2, Ampd1, Anapc2, Anapc5, Anapc7, Ank3, Ankrd2, Ankrd9, Ap3s2, Ap4s1, Aqp1, Arid1a, Arrdc2, Art1, Asb10, Asb11, Asb2, Ascc1, Atg101, Atg4d, Atp2a1, Atp5f1e, Atp5mc1, Atp6v1d, Atp6v1h, B9d2, Bag2, Bag3, Brcc3, Bsdc1, Camk2b, Carhsp…	GO:0005622
52	⊕	GO:CC	GO:0043229	intracellular organelle	8.95e-56	55.05	15836	605	533	3.37	Abat, Abcf2, Abhd5, Acadsb, Acsl6, Acss1, Acss3, Actr1b, Ado, Agfg1, Agpat1, Agpat2, Alas1, Aldh7a1, Alg14, Alkbh3, Alkbh5, Alkbh6, Amot, Amotl1, Amotl2, Anapc2, Anapc5, Anapc7, Ank3, Ankrd2, Ankrd9, Ap3s2, Ap4s1, Aqp1, Arid1a, Arrdc2, Art1, Asb10, Asb11, Asb2, Ascc1, Atg4d, Atp2a1, Atp5f1e, Atp5mc1, Atp6v1d, Atp6v1h, B9d2, Bag2, Bag3, Brcc3, Camk2b, Carhsp1, Carm1, Casq1, Ccdc115, Ccdc47, Ccnt2,…	GO:0043229
123	⊕	GO:CC	GO:0043226	organelle	1.18e-52	51.93	16169	605	534	3.3	Abat, Abcf2, Abhd5, Acadsb, Acsl6, Acss1, Acss3, Actr1b, Ado, Agfg1, Agpat1, Agpat2, Alas1, Aldh7a1, Alg14, Alkbh3, Alkbh5, Alkbh6, Amot, Amotl1, Amotl2, Anapc2, Anapc5, Anapc7, Ank3, Ankrd2, Ankrd9, Ap3s2, Ap4s1, Aqp1, Arid1a, Arrdc2, Art1, Asb10, Asb11, Asb2, Ascc1, Atg4d, Atp2a1, Atp5f1e, Atp5mc1, Atp6v1d, Atp6v1h, B9d2, Bag2, Bag3, Brcc3, Camk2b, Carhsp1, Carm1, Casq1, Ccdc115, Ccdc47, Ccnt2,…	GO:0043226
11	⊕	GO:BP	GO:1901564	organonitrogen compound metabolic process	1.13e-39	38.95	5744	606	280	4.87	Aasdhppt, Abat, Abhd16a, Abhd5, Acadsb, Acsl6, Acss1, Adal, Adprh, Adssl1, Alas1, Aldh7a1, Alg14, Alkbh5, Ampd1, Anapc2, Anapc5, Anapc7, Angpt1, Ankrd9, Asb10, Asb11, Asb15, Asb16, Asb18, Asb2, Asb8, Atg101, Atg4d, Atp5f1e, Atp5mc1, Bag2, Bag3, Brcc3, Camk2b, Carm1, Ccdc115, Ccdc47, Cct4, Cdc16, Cdc23, Cdk4, Cdk5, Cdk5rap1, Cdk5rap3, Cdk7, Cdk9, Cep85, Cfi, Chmp2b, Chmp7, Ciao1, Ckmt1, Cnot2, Cno…	GO:1901564
120	⊕	GO:CC	GO:0043231	intracellular membrane-bounded organelle	3.23e-38	37.49	14435	605	479	3.32	Abat, Abcf2, Abhd5, Acadsb, Acsl6, Acss1, Acss3, Ado, Agfg1, Agpat1, Agpat2, Alas1, Aldh7a1, Alg14, Alkbh3, Alkbh5, Alkbh6, Amot, Amotl1, Amotl2, Anapc2, Anapc5, Anapc7, Ank3, Ankrd2, Ankrd9, Ap3s2, Ap4s1, Aqp1, Arid1a, Arrdc2, Art1, Asb10, Asb11, Ascc1, Atg4d, Atp2a1, Atp5f1e, Atp5mc1, Atp6v1d, Atp6v1h, B9d2, Bag3, Brcc3, Camk2b, Carm1, Casq1, Ccdc115, Ccdc47, Ccnt2, Cct4, Cdc16, Cdc23, Cdc5l, C…	GO:0043231
113	⊕	GO:CC	GO:0043227	membrane-bounded organelle	7.22e-36	35.14	14934	605	484	3.24	Abat, Abcf2, Abhd5, Acadsb, Acsl6, Acss1, Acss3, Ado, Agfg1, Agpat1, Agpat2, Alas1, Aldh7a1, Alg14, Alkbh3, Alkbh5, Alkbh6, Amot, Amotl1, Amotl2, Anapc2, Anapc5, Anapc7, Ank3, Ankrd2, Ankrd9, Ap3s2, Ap4s1, Aqp1, Arid1a, Arrdc2, Art1, Asb10, Asb11, Ascc1, Atg4d, Atp2a1, Atp5f1e, Atp5mc1, Atp6v1d, Atp6v1h, B9d2, Bag3, Brcc3, Camk2b, Carm1, Casq1, Ccdc115, Ccdc47, Ccnt2, Cct4, Cdc16, Cdc23, Cdc5l, C…	GO:0043227
107	⊕	GO:CC	GO:1902494	catalytic complex	1.09e-33	32.96	1783	605	133	7.46	Abat, Alg14, Anapc2, Anapc5, Anapc7, Ankrd9, Arid1a, Asb2, Ascc1, Atg101, Atp5f1e, Atp5mc1, Atp6v1d, Atp6v1h, Brcc3, Camk2b, Carhsp1, Ccdc115, Ccnt2, Cdc16, Cdc23, Cdc5l, Cdc73, Cdk4, Cdk5, Cdk7, Cdk9, Cox5b, Cox6c, Cox7b, Crbn, Crnkl1, Csnk1a1, Cul1, Cwc22, Dad1, Dcaf11, Dcaf7, Dhdds, Dlst, Dyrk2, Eea1, Exosc2, Exosc4, Exosc6, Fam98a, Fbxl3, Fbxo25, Fbxo31, Fbxo32, Fbxw8, Gan, Gatad2a, Gtf2h4, H…	GO:1902494
29	⊕	GO:BP	GO:0009056	catabolic process	6.62e-32	31.18	2495	606	160	6.41	Aasdhppt, Abat, Abhd16a, Abhd5, Acadsb, Adal, Alkbh5, Anapc2, Anapc5, Ankrd9, Asb11, Asb2, Atg101, Atg4d, Bag2, Bag3, Carhsp1, Ccdc115, Ccdc47, Cdc16, Cdk5, Cdk5rap3, Chmp2b, Chmp7, Cnot2, Cnot8, Cpn1, Crbn, Csnk1a1, Csnk1e, Ctsa, Cul1, Dcaf11, Dcp1b, Dcxr, Ddo, Dera, Dlst, Dnase1l1, Echdc1, Edc3, Ephx2, Exosc2, Exosc4, Exosc6, Fbxl3, Fbxo31, Fbxw8, Fez2, Galt, Get4, Gnpda1, Gns, Gopc, Gpc1, Gpcp…	GO:0009056
72	⊕	GO:CC	GO:0005739	mitochondrion	1.32e-31	30.88	1895	605	134	7.07	Abat, Abcf2, Abhd5, Acadsb, Acsl6, Acss1, Acss3, Ado, Alas1, Aldh7a1, Alkbh3, Atg4d, Atp2a1, Atp5f1e, Atp5mc1, Casq1, Cdk5rap1, Ckmt1, Coq5, Coq8a, Cox5b, Cox6c, Cox7b, Crym, Cs, Ctsa, Dcakd, Dguok, Dhrs4, Dlst, Dusp18, Dusp26, Eln, Ethe1, Fdps, Fech, Gfm1, Ghitm, Guf1, Hax1, Hint2, Hmgcl, Iba57, Idh2, Irgm1, Kars, Klc2, Lars2, Ldha, Mapk12, Mapk8, Mccc1, Mettl15, Mgst3, Micos13, Mmachc, Mpc1, Mp…	GO:0005739
15	⊕	GO:CC	GO:0005829	cytosol	2.19e-31	30.66	4105	605	210	5.12	Aasdhppt, Abhd5, Alas1, Aldh7a1, Alkbh3, Alkbh5, Ampd1, Ankrd2, Ankrd9, Bag3, Camk2b, Carhsp1, Carm1, Castor2, Ccdc47, Ccnt2, Cct4, Cdc73, Cdk4, Cdk5, Cdk5rap1, Cdk5rap3, Cdk7, Cep85, Chmp2b, Chmp7, Cnot2, Cpped1, Crym, Csnk1a1, Csnk1e, Cwc22, Dapk3, Dbn1, Dcaf7, Dcp1b, Dctn3, Dcxr, Ddo, Ddx3x, Dguok, Dlst, Dnajb4, Dnajb5, Dnajb6, Drg1, Dyrk2, Echdc1, Eea1, Egln3, Ephx2, Erlin2, Exosc2, Exosc4, E…	GO:0005829
49	⊕	GO:MF	GO:0003824	catalytic activity	4.41e-31	30.36	5738	603	272	4.74	Aasdhppt, Abat, Abcf2, Abcf3, Abhd16a, Abhd5, Acadsb, Acsl6, Acss1, Acss3, Adal, Ado, Adprh, Adssl1, Agpat1, Agpat2, Alas1, Aldh7a1, Alg14, Alkbh3, Alkbh5, Alkbh6, Ampd1, Ankrd9, Apmap, Arid1a, Art1, Art5, Asb2, Atg4d, Atp2a1, Atp5f1e, Brcc3, Camk2b, Carm1, Cct4, Cdk4, Cdk5, Cdk5rap1, Cdk7, Cdk9, Cfi, Ckmt1, Cnot2, Cnot8, Coq5, Coq8a, Cpn1, Cpped1, Crym, Cs, Csnk1a1, Csnk1e, Ctsa, Cul1, Cyp20a1, …	GO:0003824
57	⊕	GO:MF	GO:0005515	protein binding	1.76e-29	28.75	10460	603	394	3.77	Abat, Abcf2, Abcf3, Abhd5, Acadsb, Acsl6, Adamtsl4, Ado, Adssl1, Alas1, Aldh7a1, Amot, Amotl1, Amotl2, Ampd1, Anapc2, Anapc5, Anapc7, Angpt1, Ank3, Ankrd2, Ankrd9, Aqp1, Arid1a, Asb10, Asb11, Asb15, Asb16, Asb18, Asb2, Asb8, Atg101, Atp2a1, B9d2, Bag2, Bag3, Brcc3, Bves, Camk2b, Carhsp1, Carm1, Casq1, Castor2, Ccdc115, Ccdc47, Ccnt2, Cct4, Cd151, Cdc16, Cdc23, Cdc5l, Cdc73, Cdh13, Cdk4, Cdk5, Cdk…	GO:0005515
4	⊕	GO:BP	GO:1901575	organic substance catabolic process	1.92e-28	27.72	2076	606	138	6.65	Aasdhppt, Abat, Abhd16a, Abhd5, Acadsb, Adal, Alkbh5, Anapc2, Anapc5, Ankrd9, Asb11, Asb2, Bag2, Bag3, Carhsp1, Ccdc115, Ccdc47, Cdc16, Cdk5, Cdk5rap3, Chmp2b, Chmp7, Cnot2, Cnot8, Cpn1, Crbn, Csnk1a1, Csnk1e, Ctsa, Cul1, Dcaf11, Dcp1b, Dcxr, Ddo, Dera, Dlst, Dnase1l1, Echdc1, Edc3, Ephx2, Exosc2, Exosc4, Exosc6, Fbxl3, Fbxo31, Fbxw8, Galt, Get4, Gnpda1, Gns, Gpc1, Gpcpd1, Haghl, Hint2, Hmgcl, Hn…	GO:1901575
42	⊕	GO:CC	GO:0110165	cellular anatomical entity	2.76e-28	27.56	22653	605	592	2.61	Aasdhppt, Abat, Abcf2, Abhd16a, Abhd18, Abhd5, Acadsb, Acsl6, Acss1, Acss3, Actr1b, Adamtsl4, Ado, Adprh, Adssl1, Agfg1, Agpat1, Agpat2, Alas1, Aldh7a1, Alg14, Alkbh3, Alkbh5, Alkbh6, Amot, Amotl1, Amotl2, Ampd1, Anapc2, Anapc5, Anapc7, Angpt1, Ank3, Ankrd2, Ankrd9, Ap3s2, Ap4s1, Apmap, Aqp1, Arid1a, Arrdc2, Art1, Art5, Asb10, Asb11, Asb2, Ascc1, Atg101, Atg4d, Atp2a1, Atp5f1e, Atp5mc1, Atp6v1d, …	GO:0110165
3	⊕	GO:BP	GO:0019538	protein metabolic process	5.16e-28	27.29	4698	606	224	4.77	Aasdhppt, Abhd5, Adprh, Alas1, Alg14, Alkbh5, Anapc2, Anapc5, Anapc7, Angpt1, Ankrd9, Asb10, Asb11, Asb15, Asb16, Asb18, Asb2, Asb8, Atg101, Atg4d, Bag2, Bag3, Brcc3, Camk2b, Carm1, Ccdc115, Ccdc47, Cct4, Cdc16, Cdc23, Cdk4, Cdk5, Cdk5rap1, Cdk5rap3, Cdk7, Cdk9, Cep85, Cfi, Chmp2b, Chmp7, Ciao1, Cnot2, Cnot8, Cog7, Cpn1, Crbn, Csnk1a1, Csnk1e, Ctsa, Cul1, Dad1, Dapk2, Dapk3, Dcaf11, Dcaf7, Ddx3x,…	GO:0019538
275	⊕	GO:BP	GO:0043412	macromolecule modification	3.91e-25	24.41	2937	606	162	5.52	Adprh, Alg14, Alkbh3, Alkbh5, Anapc2, Anapc5, Anapc7, Angpt1, Ankrd9, Asb10, Asb11, Asb15, Asb16, Asb18, Asb2, Asb8, Ascc1, Atg101, Atg4d, Bag2, Brcc3, Camk2b, Carm1, Cdc16, Cdc23, Cdk4, Cdk5, Cdk5rap1, Cdk5rap3, Cdk7, Cdk9, Cep85, Cog7, Crbn, Csnk1a1, Csnk1e, Ctcf, Cul1, Dad1, Dapk2, Dapk3, Dcaf11, Dcaf7, Ddx3x, Dhdds, Dlst, Dus3l, Dusp18, Dusp26, Dyrk1b, Dyrk2, Eogt, Exosc4, Exosc6, Fam98a, Fbx…	GO:0043412
40	⊕	GO:MF	GO:0005488	binding	1.06e-24	23.98	16378	603	511	3.12	Aasdhppt, Abat, Abcf2, Abcf3, Abhd5, Acadsb, Acsl6, Acss1, Acss3, Actr1b, Adal, Adamtsl4, Ado, Adprh, Adssl1, Agfg1, Alas1, Aldh7a1, Alkbh3, Alkbh5, Alkbh6, Amot, Amotl1, Amotl2, Ampd1, Anapc2, Anapc5, Anapc7, Angpt1, Ank3, Ankrd2, Ankrd9, Aqp1, Arid1a, Asb10, Asb11, Asb15, Asb16, Asb18, Asb2, Asb8, Ascc1, Atg101, Atp2a1, Atp5f1e, Atp5mc1, B9d2, Bag2, Bag3, Brcc3, Bves, Camk2b, Carhsp1, Carm1, Ca…	GO:0005488
27	⊕	GO:BP	GO:0008152	metabolic process	5.91e-24	23.23	14364	606	450	3.13	Aasdhppt, Abat, Abhd16a, Abhd5, Acadsb, Acsl6, Acss1, Acss3, Adal, Adprh, Adssl1, Agpat1, Agpat2, Alas1, Aldh7a1, Alg14, Alkbh3, Alkbh5, Ampd1, Anapc2, Anapc5, Anapc7, Angpt1, Ank3, Ankrd2, Ankrd9, Apmap, Arid1a, Asb10, Asb11, Asb15, Asb16, Asb18, Asb2, Asb8, Ascc1, Atg101, Atg4d, Atp5f1e, Atp5mc1, Bag2, Bag3, Brcc3, Bves, Camk2b, Carhsp1, Carm1, Ccdc115, Ccdc47, Ccnt2, Cct4, Cdc16, Cdc23, Cdc5l,…	GO:0008152
295	⊕	GO:BP	GO:0006996	organelle organization	7.42e-24	23.13	3518	606	178	5.06	Agfg1, Alkbh5, Amot, Amotl1, Amotl2, Anapc2, Anapc5, Anapc7, Ank3, Ap3s2, Aqp1, Arid1a, Asb2, Atg101, Atg4d, Atp2a1, Atp6v1d, Atp6v1h, B9d2, Bag3, Camk2b, Casq1, Ccdc115, Ccdc47, Cct4, Cdc16, Cdc23, Cdk5, Cep85, Cetn2, Chmp2b, Chmp7, Clip4, Cluh, Cnot2, Cobl, Cog2, Cog7, Csnk1a1, Dapk3, Dbn1, Ddx3x, Dnajb6, Drg1, Edc3, Eea1, Eln, Fbxw8, Fez2, Flnc, Gan, Get4, Ghitm, Gmfb, Gopc, Gosr2, Grb2, Haus1…	GO:0006996
396	⊕	GO:CC	GO:0099080	supramolecular complex	1.45e-21	20.84	1424	605	98	6.88	Amot, Ank3, Ankrd2, Asb2, Atp2a1, Bag2, Bag3, Carhsp1, Casq1, Cct4, Cdk5, Cdk5rap3, Cdk9, Chmp2b, Chmp7, Clip4, Cnot2, Cnot8, Cobl, Col4a2, Csnk1a1, Dapk3, Dbn1, Dcp1b, Dctn3, Dcxr, Ddx3x, Dnajb4, Dnajb6, Edc3, Eln, Fbn1, Fbxo32, Fkbp1a, Flnc, Haus1, Haus8, Hax1, Hnrnpl, Iffo1, Kat2b, Keap1, Klc2, Klhl21, Krt15, Krt19, Krt2, Krt222, Krt6a, Krt85, Lmnb2, Macf1, Map4, Mid1ip1, Myh1, Myh10, Myh2, Nc…	GO:0099080
274	⊕	GO:BP	GO:0036211	protein modification process	1.75e-21	20.76	2728	606	147	5.39	Adprh, Alg14, Anapc2, Anapc5, Anapc7, Angpt1, Ankrd9, Asb10, Asb11, Asb15, Asb16, Asb18, Asb2, Asb8, Atg101, Atg4d, Bag2, Brcc3, Camk2b, Carm1, Cdc16, Cdc23, Cdk4, Cdk5, Cdk5rap1, Cdk5rap3, Cdk7, Cdk9, Cep85, Cog7, Crbn, Csnk1a1, Csnk1e, Cul1, Dad1, Dapk2, Dapk3, Dcaf11, Dcaf7, Ddx3x, Dhdds, Dlst, Dusp18, Dusp26, Dyrk1b, Dyrk2, Eogt, Fam98a, Fbxl3, Fbxo25, Fbxo31, Fbxo32, Fbxw8, Fech, Galnt1, Gal…	GO:0036211
76	⊕	GO:CC	GO:0032991	protein-containing complex	2.97e-21	20.53	7427	605	279	3.76	Abat, Alg14, Amot, Amotl1, Anapc2, Anapc5, Anapc7, Ankrd2, Ankrd9, Ap3s2, Ap4s1, Aqp1, Arid1a, Asb2, Ascc1, Atg101, Atp5f1e, Atp5mc1, Atp6v1d, Atp6v1h, B9d2, Bag2, Bag3, Brcc3, Camk2b, Carhsp1, Carm1, Castor2, Ccdc115, Ccdc47, Ccnt2, Cct4, Cdc16, Cdc23, Cdc5l, Cdc73, Cdh13, Cdk4, Cdk5, Cdk5rap3, Cdk7, Cdk9, Cetn2, Chmp2b, Chmp7, Ciao1, Cnot2, Cnot8, Cog2, Cog7, Col4a2, Copa, Cops7b, Coq5, Cox5b, …	GO:0032991
153	⊕	GO:CC	GO:0005654	nucleoplasm	4.83e-21	20.32	3883	605	180	4.64	Abhd5, Alas1, Alkbh3, Alkbh5, Alkbh6, Amot, Ankrd2, Arid1a, Ascc1, Atg4d, Atp6v1d, Bag3, Brcc3, Carm1, Ccnt2, Cct4, Cdc5l, Cdc73, Cdk4, Cdk5, Cdk5rap1, Cdk7, Cdk9, Chmp7, Clint1, Cnot2, Cops7b, Crnkl1, Csnk1a1, Csnk1e, Ctcf, Cul1, Cwc22, Dapk3, Dcaf11, Dcaf7, Ddx39a, Ddx3x, Dera, Dlst, Dmwd, Dnajb4, Dnajb6, Drg1, Dusp18, Dusp26, Dyrk1b, Dyrk2, Eid2, Emsy, Ethe1, Exosc2, Exosc4, Fbxl3, Fbxo32, Fdp…	GO:0005654
122	⊕	GO:CC	GO:0140535	intracellular protein-containing complex	3.46e-20	19.46	953	605	76	7.97	Abat, Anapc2, Anapc5, Anapc7, Ankrd9, Asb2, Bag2, Bag3, Brcc3, Camk2b, Ccdc47, Cct4, Cdc16, Cdc23, Cdc73, Cdk7, Ciao1, Cnot2, Cnot8, Crbn, Csnk1a1, Cul1, Dcaf11, Dcaf7, Dyrk2, Fam98a, Fbxl3, Fbxo25, Fbxo31, Fbxo32, Fbxw8, Gan, Gtf2h4, Kars, Kat2b, Keap1, Klhdc2, Klhl21, Lig4, Maea, Med27, Mkln1, Mus81, Naa20, Nuak1, Patl1, Pcgf5, Pi4k2a, Polr1c, Polr2g, Polr2h, Polr2m, Ppp3cc, Prkacb, Psma4, Psmb…	GO:0140535
202	⊕	GO:CC	GO:0031975	envelope	7.11e-20	19.15	1305	605	90	6.9	Acsl6, Alas1, Alg14, Aqp1, Atp5f1e, Atp5mc1, Cdk4, Cetn2, Chmp2b, Chmp7, Ckmt1, Coq5, Cox5b, Cox6c, Cox7b, Dusp18, Eif5a, Fech, Ghitm, Guf1, Hax1, Hmgcl, Idh2, Iffo1, Irgm1, Itpr3, Klhdc2, Lbr, Lmnb2, Mccc1, Mgst3, Micos13, Mpc1, Mpc2, Mrpl33, Mrpl42, Mrps24, Mrps7, Mtatp6, Mtco2, Mtdh, Mtg1, Mtmr6, Mtnd1, Ndufa3, Ndufa6, Ndufa9, Ndufaf6, Ndufb5, Nme1, Nos1, Nup133, Nxf1, Ogdh, Osbpl6, Oxa1l, Pol…	GO:0031975
209	⊕	GO:CC	GO:0031967	organelle envelope	7.11e-20	19.15	1305	605	90	6.9	Acsl6, Alas1, Alg14, Aqp1, Atp5f1e, Atp5mc1, Cdk4, Cetn2, Chmp2b, Chmp7, Ckmt1, Coq5, Cox5b, Cox6c, Cox7b, Dusp18, Eif5a, Fech, Ghitm, Guf1, Hax1, Hmgcl, Idh2, Iffo1, Irgm1, Itpr3, Klhdc2, Lbr, Lmnb2, Mccc1, Mgst3, Micos13, Mpc1, Mpc2, Mrpl33, Mrpl42, Mrps24, Mrps7, Mtatp6, Mtco2, Mtdh, Mtg1, Mtmr6, Mtnd1, Ndufa3, Ndufa6, Ndufa9, Ndufaf6, Ndufb5, Nme1, Nos1, Nup133, Nxf1, Ogdh, Osbpl6, Oxa1l, Pol…	GO:0031967
50	⊕	GO:BP	GO:0044248	cellular catabolic process	1.71e-19	18.77	1524	606	100	6.56	Aasdhppt, Abat, Abhd16a, Abhd5, Acadsb, Adal, Alkbh5, Atg101, Atg4d, Bag3, Carhsp1, Cdk5, Chmp2b, Chmp7, Cnot2, Cnot8, Cpn1, Ctsa, Dcp1b, Dcxr, Ddo, Dera, Dlst, Dnase1l1, Echdc1, Edc3, Ephx2, Exosc2, Exosc4, Exosc6, Fez2, Gnpda1, Gns, Gopc, Gpc1, Gpcpd1, Haghl, Hmgcl, Hnrnpa0, Irgm1, Irs1, Itpa, Kat2b, Keap1, Lamp2, Ldha, Lsm4, Mccc1, Mgat1, Mlxipl, Mme, Mtdh, Mus81, Nmnat1, Nos1, Nos3, Npm1, Npr…	GO:0044248
353	⊕	GO:BP	GO:0009057	macromolecule catabolic process	4.34e-19	18.36	1340	606	92	6.87	Alkbh5, Anapc2, Anapc5, Ankrd9, Asb11, Asb2, Bag2, Bag3, Carhsp1, Ccdc115, Ccdc47, Cdc16, Cdk5, Cdk5rap3, Chmp2b, Chmp7, Cnot2, Cnot8, Cpn1, Crbn, Csnk1a1, Csnk1e, Ctsa, Cul1, Dcaf11, Dcp1b, Dnase1l1, Edc3, Exosc2, Exosc4, Exosc6, Fbxl3, Fbxo31, Fbxw8, Get4, Gns, Gpc1, Hnrnpa0, Keap1, Klhdc2, Lamp2, Lsm4, Maea, Mapk8, Mme, Msn, Mus81, N4bp1, Nmnat1, Npm1, Nudt15, Os9, Pacsin3, Patl1, Pfkm, Phkg1,…	GO:0009057
56	⊕	GO:CC	GO:0043233	organelle lumen	4.18e-18	17.38	6448	605	244	3.78	Abat, Abhd5, Acadsb, Acss1, Acss3, Alas1, Alkbh3, Alkbh5, Alkbh6, Amot, Ankrd2, Arid1a, Ascc1, Atg4d, Atp6v1d, Bag3, Brcc3, Carm1, Casq1, Ccnt2, Cct4, Cdc5l, Cdc73, Cdk4, Cdk5, Cdk5rap1, Cdk5rap3, Cdk7, Cdk9, Cep85, Chmp7, Clint1, Cnot2, Cog7, Cops7b, Coq5, Crnkl1, Cs, Csnk1a1, Csnk1e, Ctcf, Cul1, Cwc22, Dapk2, Dapk3, Dcaf11, Dcaf7, Dctn3, Ddx39a, Ddx3x, Ddx47, Dera, Dlst, Dmwd, Dnajb4, Dnajb6, D…	GO:0043233
58	⊕	GO:CC	GO:0031974	membrane-enclosed lumen	4.18e-18	17.38	6448	605	244	3.78	Abat, Abhd5, Acadsb, Acss1, Acss3, Alas1, Alkbh3, Alkbh5, Alkbh6, Amot, Ankrd2, Arid1a, Ascc1, Atg4d, Atp6v1d, Bag3, Brcc3, Carm1, Casq1, Ccnt2, Cct4, Cdc5l, Cdc73, Cdk4, Cdk5, Cdk5rap1, Cdk5rap3, Cdk7, Cdk9, Cep85, Chmp7, Clint1, Cnot2, Cog7, Cops7b, Coq5, Crnkl1, Cs, Csnk1a1, Csnk1e, Ctcf, Cul1, Cwc22, Dapk2, Dapk3, Dcaf11, Dcaf7, Dctn3, Ddx39a, Ddx3x, Ddx47, Dera, Dlst, Dmwd, Dnajb4, Dnajb6, D…	GO:0031974
118	⊕	GO:CC	GO:0070013	intracellular organelle lumen	4.18e-18	17.38	6447	605	244	3.78	Abat, Abhd5, Acadsb, Acss1, Acss3, Alas1, Alkbh3, Alkbh5, Alkbh6, Amot, Ankrd2, Arid1a, Ascc1, Atg4d, Atp6v1d, Bag3, Brcc3, Carm1, Casq1, Ccnt2, Cct4, Cdc5l, Cdc73, Cdk4, Cdk5, Cdk5rap1, Cdk5rap3, Cdk7, Cdk9, Cep85, Chmp7, Clint1, Cnot2, Cog7, Cops7b, Coq5, Crnkl1, Cs, Csnk1a1, Csnk1e, Ctcf, Cul1, Cwc22, Dapk2, Dapk3, Dcaf11, Dcaf7, Dctn3, Ddx39a, Ddx3x, Ddx47, Dera, Dlst, Dmwd, Dnajb4, Dnajb6, D…	GO:0070013
376	⊕	GO:CC	GO:0099081	supramolecular polymer	4.59e-18	17.34	1066	605	77	7.22	Amot, Ank3, Ankrd2, Asb2, Atp2a1, Bag2, Bag3, Casq1, Cct4, Cdk5, Cdk5rap3, Chmp2b, Chmp7, Clip4, Cobl, Col4a2, Csnk1a1, Dapk3, Dbn1, Dctn3, Dcxr, Dnajb4, Dnajb6, Eln, Fbn1, Fbxo32, Fkbp1a, Flnc, Haus1, Haus8, Iffo1, Kat2b, Keap1, Klc2, Klhl21, Krt15, Krt19, Krt2, Krt222, Krt6a, Krt85, Lmnb2, Macf1, Map4, Mid1ip1, Myh1, Myh10, Myh2, Nes, Nme1, Nos1, Obscn, Pacrg, Palld, Pdlim5, Pgm5, Pof1b, Polr2m…	GO:0099081
92	⊕	GO:CC	GO:1990234	transferase complex	5.38e-18	17.27	880	605	69	7.84	Abat, Anapc2, Anapc5, Anapc7, Ankrd9, Asb2, Atg101, Brcc3, Ccnt2, Cdc16, Cdc23, Cdc73, Cdk4, Cdk5, Cdk7, Cdk9, Crbn, Cul1, Dad1, Dcaf11, Dcaf7, Dhdds, Dlst, Dyrk2, Eea1, Fbxl3, Fbxo25, Fbxo31, Fbxo32, Fbxw8, Gan, Gtf2h4, Kat2b, Keap1, Klhdc2, Klhl21, Maea, Magt1, Med27, Mkln1, N6amt1, Naa20, Nuak1, Ogdh, Pcgf5, Pfkm, Phka1, Phkg1, Pkm, Polr1c, Polr2g, Polr2h, Polr2m, Prkacb, Prpsap2, Rmnd5a, Rmnd…	GO:1990234
387	⊕	GO:CC	GO:0099512	supramolecular fiber	1.07e-17	16.97	1059	605	76	7.18	Amot, Ank3, Ankrd2, Asb2, Atp2a1, Bag2, Bag3, Casq1, Cct4, Cdk5, Cdk5rap3, Chmp2b, Chmp7, Clip4, Cobl, Csnk1a1, Dapk3, Dbn1, Dctn3, Dcxr, Dnajb4, Dnajb6, Eln, Fbn1, Fbxo32, Fkbp1a, Flnc, Haus1, Haus8, Iffo1, Kat2b, Keap1, Klc2, Klhl21, Krt15, Krt19, Krt2, Krt222, Krt6a, Krt85, Lmnb2, Macf1, Map4, Mid1ip1, Myh1, Myh10, Myh2, Nes, Nme1, Nos1, Obscn, Pacrg, Palld, Pdlim5, Pgm5, Pof1b, Polr2m, Pstpip…	GO:0099512
8	⊕	GO:BP	GO:1901566	organonitrogen compound biosynthetic process	1.45e-17	16.84	1707	606	103	6.03	Aasdhppt, Abat, Acsl6, Acss1, Adal, Adssl1, Alas1, Aldh7a1, Alg14, Alkbh5, Ampd1, Angpt1, Atg101, Atp5f1e, Atp5mc1, Cdk4, Cdk5rap1, Ckmt1, Cnot2, Cnot8, Cog7, Dad1, Dapk3, Dcakd, Ddx3x, Dguok, Dhdds, Drg1, Dus3l, Eif2b2, Eif5a, Eogt, Fech, Galnt1, Galnt17, Galnt2, Gfm1, Guf1, Hhatl, Iba57, Idh2, Kars, Khdrbs1, Lars2, Magt1, Map3k20, Mettl5, Mgat1, Mpc1, Mpc2, Mri1, Mrpl33, Mrpl42, Mrps11, Mrps24,…	GO:1901566
20	⊕	GO:BP	GO:0044238	primary metabolic process	1.78e-17	16.75	12727	606	397	3.12	Aasdhppt, Abat, Abhd16a, Abhd5, Acadsb, Acsl6, Acss1, Acss3, Adal, Adprh, Adssl1, Agpat1, Agpat2, Alas1, Alg14, Alkbh3, Alkbh5, Ampd1, Anapc2, Anapc5, Anapc7, Angpt1, Ankrd2, Ankrd9, Arid1a, Asb10, Asb11, Asb15, Asb16, Asb18, Asb2, Asb8, Ascc1, Atg101, Atg4d, Atp5f1e, Atp5mc1, Bag2, Bag3, Brcc3, Camk2b, Carhsp1, Carm1, Ccdc115, Ccdc47, Ccnt2, Cct4, Cdc16, Cdc23, Cdc5l, Cdc73, Cdh13, Cdk4, Cdk5, C…	GO:0044238
228	⊕	GO:CC	GO:0031966	mitochondrial membrane	2.35e-17	16.63	791	605	64	8.09	Acsl6, Alas1, Atp5f1e, Atp5mc1, Ckmt1, Coq5, Cox5b, Cox6c, Cox7b, Dusp18, Fech, Ghitm, Guf1, Hax1, Hmgcl, Idh2, Irgm1, Mccc1, Mgst3, Micos13, Mpc1, Mpc2, Mrpl33, Mrpl42, Mrps24, Mrps7, Mtatp6, Mtco2, Mtg1, Mtnd1, Ndufa3, Ndufa6, Ndufa9, Ndufaf6, Ndufb5, Nme1, Nos1, Ogdh, Oxa1l, Prnp, Ptpmt1, Sh3glb1, Shmt2, Sirt4, Slc25a11, Slc25a12, Slc25a20, Slc25a22, Slc25a3, Slc25a4, Slc27a1, Slc30a9, Timmdc1…	GO:0031966
25	⊕	GO:BP	GO:1901565	organonitrogen compound catabolic process	2.7e-17	16.57	1378	606	90	6.53	Aasdhppt, Abat, Abhd16a, Acadsb, Adal, Anapc2, Anapc5, Ankrd9, Asb11, Asb2, Bag2, Bag3, Ccdc115, Ccdc47, Cdc16, Cdk5rap3, Chmp2b, Chmp7, Cpn1, Crbn, Csnk1a1, Csnk1e, Ctsa, Cul1, Dcaf11, Ddo, Dera, Dlst, Fbxl3, Fbxo31, Fbxw8, Get4, Gnpda1, Gns, Gpc1, Hmgcl, Itpa, Kat2b, Keap1, Klhdc2, Lamp2, Maea, Mapk8, Mccc1, Mlxipl, Mme, Msn, N4bp1, Nos1, Nos3, Nt5e, Nt5m, Nudt15, Ogdh, Os9, Pacsin3, Pde7a, Pfk…	GO:1901565
224	⊕	GO:CC	GO:0005740	mitochondrial envelope	3.36e-17	16.47	843	605	66	7.83	Acsl6, Alas1, Atp5f1e, Atp5mc1, Ckmt1, Coq5, Cox5b, Cox6c, Cox7b, Dusp18, Fech, Ghitm, Guf1, Hax1, Hmgcl, Idh2, Irgm1, Mccc1, Mgst3, Micos13, Mpc1, Mpc2, Mrpl33, Mrpl42, Mrps24, Mrps7, Mtatp6, Mtco2, Mtg1, Mtnd1, Ndufa3, Ndufa6, Ndufa9, Ndufaf6, Ndufb5, Nme1, Nos1, Ogdh, Oxa1l, Prelid3b, Prnp, Ptpmt1, Rexo2, Sh3glb1, Shmt2, Sirt4, Slc25a11, Slc25a12, Slc25a20, Slc25a22, Slc25a3, Slc25a4, Slc27a1,…	GO:0005740
244	⊕	GO:CC	GO:0031090	organelle membrane	3.6e-17	16.44	3365	605	154	4.58	Acsl6, Agpat2, Alas1, Alg14, Ap3s2, Aqp1, Art1, Atp2a1, Atp5f1e, Atp5mc1, Atp6v1d, Atp6v1h, Camk2b, Casq1, Ccdc115, Ccdc47, Cdk4, Chmp2b, Chmp7, Ckmt1, Cog2, Cog7, Copa, Coq5, Cox5b, Cox6c, Cox7b, Dad1, Dhdds, Dhrs4, Dusp18, Eea1, Eif5a, Erlin2, Fech, Fkbp1a, Galnt1, Galnt17, Galnt2, Ghitm, Golga4, Gopc, Gosr2, Grb14, Grb2, Guf1, Hax1, Hhatl, Hmgcl, Idh2, Iffo1, Ift27, Irgm1, Itpr3, Klhdc2, Lamp2…	GO:0031090
30	⊕	GO:BP	GO:0071704	organic substance metabolic process	4.01e-17	16.4	13942	606	422	3.03	Aasdhppt, Abat, Abhd16a, Abhd5, Acadsb, Acsl6, Acss1, Acss3, Adal, Adprh, Adssl1, Agpat1, Agpat2, Alas1, Aldh7a1, Alg14, Alkbh3, Alkbh5, Ampd1, Anapc2, Anapc5, Anapc7, Angpt1, Ank3, Ankrd2, Ankrd9, Arid1a, Asb10, Asb11, Asb15, Asb16, Asb18, Asb2, Asb8, Ascc1, Atg101, Atg4d, Atp5f1e, Atp5mc1, Bag2, Bag3, Brcc3, Bves, Camk2b, Carhsp1, Carm1, Ccdc115, Ccdc47, Ccnt2, Cct4, Cdc16, Cdc23, Cdc5l, Cdc73,…	GO:0071704
251	⊕	GO:CC	GO:0005856	cytoskeleton	5.83e-17	16.23	2373	605	122	5.14	Actr1b, Amot, Anapc5, Anapc7, Ank3, Asb2, Atp6v1d, B9d2, Bag2, Bag3, Brcc3, Camk2b, Cct4, Cdc16, Cdk5, Cdk5rap3, Cep85, Cetn2, Chmp2b, Chmp7, Ciao1, Clip4, Cobl, Csnk1a1, Cyb5d1, Dapk3, Dbn1, Dctn3, Dcxr, Ddx3x, Dyrk2, Fbxo31, Fbxw8, Flnc, Gan, Haus1, Haus8, Hax1, Hdac3, Iffo1, Ift27, Ift81, Kat2b, Keap1, Klc2, Klhl21, Krt15, Krt19, Krt2, Krt222, Krt6a, Krt85, Lmnb2, Macf1, Maea, Map2k6, Map4, Ma…	GO:0005856
145	⊕	GO:BP	GO:0006793	phosphorus metabolic process	7.5e-17	16.12	2450	606	127	5.18	Abhd16a, Abhd5, Acadsb, Acsl6, Acss1, Adal, Adssl1, Agpat1, Agpat2, Ampd1, Angpt1, Atp5f1e, Atp5mc1, Camk2b, Cdk4, Cdk5, Cdk5rap1, Cdk5rap3, Cdk7, Cdk9, Cep85, Ckmt1, Coq8a, Cs, Csnk1a1, Csnk1e, Dapk2, Dapk3, Dcakd, Dcxr, Ddx3x, Dera, Dguok, Dhdds, Dlst, Dusp18, Dusp26, Dyrk1b, Dyrk2, Ephx2, Fdps, Fech, Galt, Gnpda1, Gpcpd1, Hax1, Hdac3, Hmgcl, Idh2, Inpp4b, Ip6k3, Irgm1, Itga5, Itpa, Itpkc, Kars…	GO:0006793
311	⊕	GO:CC	GO:0005743	mitochondrial inner membrane	6.8e-16	15.17	539	605	50	9.28	Alas1, Atp5f1e, Atp5mc1, Ckmt1, Coq5, Cox5b, Cox6c, Cox7b, Dusp18, Fech, Ghitm, Guf1, Hmgcl, Idh2, Mccc1, Micos13, Mpc1, Mpc2, Mrpl33, Mrpl42, Mrps24, Mrps7, Mtatp6, Mtco2, Mtg1, Mtnd1, Ndufa3, Ndufa6, Ndufa9, Ndufaf6, Ndufb5, Oxa1l, Ptpmt1, Shmt2, Sirt4, Slc25a11, Slc25a12, Slc25a20, Slc25a22, Slc25a3, Slc25a4, Slc27a1, Tmem160, Tmem177, Tst, Ucp3, Uqcr10, Uqcrq, Vdac1, Vdac2	GO:0005743
137	⊕	GO:BP	GO:0006796	phosphate-containing compound metabolic process	6.93e-16	15.16	2428	606	124	5.11	Abhd16a, Abhd5, Acadsb, Acsl6, Acss1, Adal, Adssl1, Agpat1, Agpat2, Ampd1, Angpt1, Atp5f1e, Atp5mc1, Camk2b, Cdk4, Cdk5, Cdk5rap1, Cdk5rap3, Cdk7, Cdk9, Cep85, Ckmt1, Coq8a, Cs, Csnk1a1, Csnk1e, Dapk2, Dapk3, Dcakd, Dcxr, Ddx3x, Dera, Dguok, Dhdds, Dlst, Dusp18, Dusp26, Dyrk1b, Dyrk2, Ephx2, Fdps, Fech, Gnpda1, Gpcpd1, Hax1, Hdac3, Hmgcl, Idh2, Inpp4b, Ip6k3, Irgm1, Itga5, Itpa, Itpkc, Kars, Kat2…	GO:0006796
310	⊕	GO:CC	GO:0019866	organelle inner membrane	1.6e-15	14.8	593	605	52	8.77	Alas1, Atp5f1e, Atp5mc1, Ckmt1, Coq5, Cox5b, Cox6c, Cox7b, Dusp18, Fech, Ghitm, Guf1, Hmgcl, Idh2, Iffo1, Lbr, Mccc1, Micos13, Mpc1, Mpc2, Mrpl33, Mrpl42, Mrps24, Mrps7, Mtatp6, Mtco2, Mtg1, Mtnd1, Ndufa3, Ndufa6, Ndufa9, Ndufaf6, Ndufb5, Oxa1l, Ptpmt1, Shmt2, Sirt4, Slc25a11, Slc25a12, Slc25a20, Slc25a22, Slc25a3, Slc25a4, Slc27a1, Tmem160, Tmem177, Tst, Ucp3, Uqcr10, Uqcrq, Vdac1, Vdac2	GO:0019866
24	⊕	GO:MF	GO:0016740	transferase activity	5.2e-15	14.28	2304	603	123	5.34	Aasdhppt, Abat, Abhd5, Agpat1, Agpat2, Alas1, Alg14, Art1, Art5, Asb2, Camk2b, Carm1, Cdk4, Cdk5, Cdk5rap1, Cdk7, Cdk9, Ckmt1, Coq5, Coq8a, Cs, Csnk1a1, Csnk1e, Cul1, Dapk2, Dapk3, Dcakd, Dguok, Dhdds, Dlst, Dyrk1b, Dyrk2, Eogt, Fam98a, Fbxl3, Fbxw8, Fdps, Galnt1, Galnt17, Galnt2, Galt, Gmppa, Gys1, Hhatl, Iba57, Ip6k3, Itpkc, Kars, Kat2b, Klhl21, Maea, Map2k6, Map3k20, Mapk12, Mapk8, Med27, Mett…	GO:0016740
534	⊕	GO:CC	GO:0030017	sarcomere	8.83e-15	14.05	219	605	31	14.16	Ank3, Ankrd2, Asb2, Atp2a1, Bag3, Casq1, Dnajb4, Dnajb6, Fbxo32, Fkbp1a, Flnc, Kat2b, Krt19, Myh1, Myh2, Nos1, Obscn, Palld, Pdlim5, Pgm5, Polr2m, Rpl4, Ryr1, Sqstm1, Sync, Syne1, Syne2, Synm, Tnni1, Tpm2, Trim54	GO:0030017
151	⊕	GO:CC	GO:0043228	non-membrane-bounded organelle	9.16e-15	14.04	6556	605	236	3.6	Abhd5, Actr1b, Amot, Anapc5, Anapc7, Ank3, Ankrd2, Arid1a, Asb2, Atp2a1, Atp6v1d, B9d2, Bag2, Bag3, Brcc3, Camk2b, Carhsp1, Carm1, Casq1, Cct4, Cdc16, Cdc5l, Cdk4, Cdk5, Cdk5rap3, Cdk7, Cdk9, Cep85, Cetn2, Chmp2b, Chmp7, Ciao1, Clip4, Cnot2, Cnot8, Cobl, Cog7, Csnk1a1, Ctcf, Cyb5d1, Dapk3, Dbn1, Dcp1b, Dctn3, Dcxr, Ddx3x, Ddx47, Dnajb4, Dnajb6, Dyrk1b, Dyrk2, Edc3, Exosc2, Exosc4, Exosc6, Fbxo31,…	GO:0043228
154	⊕	GO:CC	GO:0043232	intracellular non-membrane-bounded organelle	9.16e-15	14.04	6555	605	236	3.6	Abhd5, Actr1b, Amot, Anapc5, Anapc7, Ank3, Ankrd2, Arid1a, Asb2, Atp2a1, Atp6v1d, B9d2, Bag2, Bag3, Brcc3, Camk2b, Carhsp1, Carm1, Casq1, Cct4, Cdc16, Cdc5l, Cdk4, Cdk5, Cdk5rap3, Cdk7, Cdk9, Cep85, Cetn2, Chmp2b, Chmp7, Ciao1, Clip4, Cnot2, Cnot8, Cobl, Cog7, Csnk1a1, Ctcf, Cyb5d1, Dapk3, Dbn1, Dcp1b, Dctn3, Dcxr, Ddx3x, Ddx47, Dnajb4, Dnajb6, Dyrk1b, Dyrk2, Edc3, Exosc2, Exosc4, Exosc6, Fbxo31,…	GO:0043232
504	⊕	GO:CC	GO:0043292	contractile fiber	9.23e-15	14.03	252	605	33	13.1	Ank3, Ankrd2, Asb2, Atp2a1, Bag3, Casq1, Dnajb4, Dnajb6, Fbxo32, Fkbp1a, Flnc, Kat2b, Krt19, Myh1, Myh2, Nos1, Obscn, Palld, Pdlim5, Pgm5, Polr2m, Rpl4, Ryr1, Sqstm1, Sync, Syne1, Syne2, Synm, Tnni1, Tpm2, Trim54, Trim63, Twf1	GO:0043292
38	⊕	GO:BP	GO:0044281	small molecule metabolic process	1.39e-14	13.86	1836	606	101	5.5	Aasdhppt, Abat, Abhd5, Acadsb, Acsl6, Acss1, Acss3, Adal, Adssl1, Alg14, Ampd1, Atp5f1e, Atp5mc1, Coq10b, Coq5, Coq8a, Cs, Dcakd, Dcxr, Ddo, Dera, Dguok, Dhdds, Dhrs4, Dlst, Dyrk2, Echdc1, Ephx2, Erlin2, Fbn1, Fdps, Fech, Galt, Gnpda1, Haghl, Hmgcl, Idh2, Ip6k3, Irs1, Itpa, Itpkc, Kars, Kat2b, Lbr, Ldha, Man2b1, Mccc1, Mgat1, Mgst3, Mid1ip1, Mlxipl, Mmachc, Mme, Mpc1, Mpc2, Mri1, Mtatp6, Mtnd1, N…	GO:0044281
525	⊕	GO:CC	GO:0030016	myofibril	1.9e-14	13.72	242	605	32	13.22	Ank3, Ankrd2, Asb2, Atp2a1, Bag3, Casq1, Dnajb4, Dnajb6, Fbxo32, Fkbp1a, Flnc, Kat2b, Krt19, Myh1, Myh2, Nos1, Obscn, Palld, Pdlim5, Pgm5, Polr2m, Rpl4, Ryr1, Sqstm1, Sync, Syne1, Syne2, Synm, Tnni1, Tpm2, Trim54, Twf1	GO:0030016
13	⊕	GO:BP	GO:0006807	nitrogen compound metabolic process	3.79e-14	13.42	12143	606	373	3.07	Aasdhppt, Abat, Abhd16a, Abhd5, Acadsb, Acsl6, Acss1, Adal, Adprh, Adssl1, Alas1, Aldh7a1, Alg14, Alkbh3, Alkbh5, Ampd1, Anapc2, Anapc5, Anapc7, Angpt1, Ankrd2, Ankrd9, Arid1a, Asb10, Asb11, Asb15, Asb16, Asb18, Asb2, Asb8, Ascc1, Atg101, Atg4d, Atp5f1e, Atp5mc1, Bag2, Bag3, Brcc3, Camk2b, Carhsp1, Carm1, Ccdc115, Ccdc47, Ccnt2, Cct4, Cdc16, Cdc23, Cdc5l, Cdc73, Cdh13, Cdk4, Cdk5, Cdk5rap1, Cdk5r…	GO:0006807
447	⊕	GO:BP	GO:0043687	post-translational protein modification	7.61e-14	13.12	939	606	66	7.03	Anapc2, Anapc5, Anapc7, Angpt1, Ankrd9, Asb10, Asb11, Asb15, Asb16, Asb18, Asb2, Asb8, Bag2, Brcc3, Cdc16, Cdc23, Cdk5, Cdk5rap3, Crbn, Cul1, Dcaf11, Dcaf7, Ddx3x, Fbxl3, Fbxo25, Fbxo31, Fbxo32, Fbxw8, Gan, Hdac3, Kbtbd13, Keap1, Klhdc2, Klhl21, Mapk8, Med27, N4bp1, Neurl2, Nmi, Npm1, Os9, Rmnd5a, Rnf181, Rnf6, Sh3rf2, Sirt6, Sqstm1, Stt3a, Stt3b, Sumf1, Tbc1d7, Tnfaip1, Trim27, Trim3, Trim54, Tr…	GO:0043687
102	⊕	GO:CC	GO:0005759	mitochondrial matrix	3.66e-13	12.44	360	605	37	10.28	Abat, Acadsb, Acss1, Acss3, Alas1, Atg4d, Casq1, Coq5, Cs, Dlst, Ethe1, Fdps, Guf1, Hax1, Hmgcl, Iba57, Lars2, Mccc1, Mettl15, Mrpl33, Mrpl42, Mrps11, Mrps24, Mrps7, Mtg1, Ndufa9, Pcca, Pdpr, Pin4, Rexo2, Shmt2, Sirt4, Tfb2m, Trmt5, Tst, Vdac1, Vdac2	GO:0005759
31	⊕	GO:BP	GO:0009987	cellular process	6.21e-13	12.21	20967	606	545	2.6	Aasdhppt, Abat, Abhd16a, Abhd5, Acadsb, Acsl6, Acss1, Adal, Adamtsl4, Ado, Adssl1, Agfg1, Agpat1, Agpat2, Alas1, Aldh7a1, Alg14, Alkbh3, Alkbh5, Amot, Amotl1, Amotl2, Ampd1, Anapc2, Anapc5, Anapc7, Angpt1, Ank3, Ankrd2, Ap3s2, Ap4s1, Aqp1, Arid1a, Arrdc2, Asb10, Asb11, Asb15, Asb16, Asb18, Asb2, Asb8, Ascc1, Atg101, Atg4d, Atp2a1, Atp5f1e, Atp5mc1, Atp6v1d, Atp6v1h, B9d2, Bag2, Bag3, Brcc3, Bves,…	GO:0009987
446	⊕	GO:BP	GO:0016567	protein ubiquitination	7.7e-13	12.11	743	606	56	7.54	Anapc2, Anapc5, Anapc7, Angpt1, Ankrd9, Asb10, Asb11, Asb15, Asb16, Asb18, Asb2, Asb8, Bag2, Brcc3, Cdc16, Cdc23, Cdk5, Cdk5rap3, Crbn, Cul1, Dcaf11, Dcaf7, Ddx3x, Fbxl3, Fbxo25, Fbxo31, Fbxo32, Fbxw8, Gan, Hdac3, Kbtbd13, Keap1, Klhdc2, Klhl21, Mapk8, Med27, N4bp1, Neurl2, Nmi, Npm1, Os9, Rmnd5a, Rnf181, Rnf6, Sh3rf2, Sqstm1, Tbc1d7, Tnfaip1, Trim27, Trim3, Trim54, Trim7, Ubr2, Vps28, Wfs1, Wwp1	GO:0016567
111	⊕	GO:MF	GO:1901363	heterocyclic compound binding	1.56e-12	11.81	2343	603	118	5.04	Abat, Abcf2, Abcf3, Acadsb, Acsl6, Acss1, Acss3, Actr1b, Adssl1, Alas1, Atp2a1, Bag2, Bag3, Bves, Camk2b, Cct4, Cdk4, Cdk5, Cdk7, Cdk9, Ckmt1, Coq8a, Crym, Csnk1a1, Csnk1e, Dapk2, Dapk3, Dcakd, Ddo, Ddx39a, Ddx3x, Ddx47, Dguok, Drg1, Dus3l, Dyrk1b, Dyrk2, Egln3, Eif2b2, Gfm1, Guf1, Hint2, Hmgcl, Hspa14, Idh2, Ift27, Ip6k3, Irgm1, Itpa, Itpkc, Kars, Lars2, Lbr, Ldha, Lig3, Lig4, Map2k6, Map3k20, M…	GO:1901363
189	⊕	GO:BP	GO:0006091	generation of precursor metabolites and energy	1.94e-12	11.71	491	606	44	8.96	Acadsb, Atp5f1e, Coq10b, Cox5b, Cox6c, Cox7b, Cs, Dguok, Dlst, Dyrk2, Gnpda1, Gys1, Hmgcl, Idh2, Irs1, Kat2b, Ldha, Mlxipl, Mtatp6, Mtco2, Mtfr1l, Mtnd1, Ndufa3, Ndufa6, Ndufa9, Ndufb5, Nqo2, Ogdh, Oxa1l, Pfkm, Pgam1, Phka1, Phkg1, Pkm, Ppp1ca, Ptges3, Pygb, Shmt2, Sirt6, Slc25a12, Slc25a22, Stbd1, Uqcr10, Uqcrq	GO:0006091
104	⊕	GO:BP	GO:0051641	cellular localization	2.07e-12	11.68	3502	606	148	4.23	Abat, Alkbh5, Amot, Angpt1, Ank3, Ap3s2, Ap4s1, Aqp1, Arrdc2, Atg4d, Atp2a1, Atp6v1d, Atp6v1h, Bag3, Bves, Camk2b, Carm1, Casq1, Ccdc47, Cct4, Cdc23, Cdh13, Cdk5, Cdk5rap3, Cdk9, Cetn2, Chmp2b, Chmp7, Cog2, Cog7, Copa, Csnk1e, Ctcf, Dbn1, Dcp1b, Ddx39a, Ddx3x, Dnajb6, Dusp18, Fbn1, Fkbp1a, Get4, Ghitm, Golga4, Gopc, Gosr2, Gpc1, Hdac3, Idh2, Iffo1, Ift27, Ift81, Inpp4b, Irgm1, Irs1, Itpr3, Kat2b,…	GO:0051641
444	⊕	GO:BP	GO:0030163	protein catabolic process	2.23e-12	11.65	961	606	64	6.66	Anapc2, Anapc5, Ankrd9, Asb11, Asb2, Bag2, Bag3, Ccdc115, Ccdc47, Cdc16, Cdk5rap3, Chmp2b, Chmp7, Cpn1, Crbn, Csnk1a1, Csnk1e, Ctsa, Cul1, Dcaf11, Fbxl3, Fbxo31, Fbxw8, Get4, Gpc1, Keap1, Klhdc2, Lamp2, Maea, Mapk8, Mme, Msn, N4bp1, Nudt15, Os9, Pacsin3, Plg, Psma4, Psmb1, Psmb3, Psmb4, Psmc1, Psmf1, Ptpn3, Rmnd5a, Rmnd5b, Rnf6, Sel1l, Selenos, Serpinb1a, Sh3rf2, Sirt6, Snf8, Sqstm1, Stt3b, Tnfai…	GO:0030163
521	⊕	GO:CC	GO:0031674	I band	2.24e-12	11.65	155	605	24	15.48	Ank3, Ankrd2, Asb2, Atp2a1, Bag3, Casq1, Dnajb4, Dnajb6, Fbxo32, Fkbp1a, Flnc, Kat2b, Krt19, Nos1, Obscn, Palld, Pdlim5, Pgm5, Polr2m, Ryr1, Sync, Syne2, Synm, Trim54	GO:0031674
136	⊕	GO:BP	GO:0019637	organophosphate metabolic process	2.71e-12	11.57	1017	606	66	6.49	Abhd16a, Abhd5, Acadsb, Acsl6, Acss1, Adal, Adssl1, Agpat1, Agpat2, Ampd1, Atp5f1e, Atp5mc1, Ckmt1, Cs, Dcakd, Dcxr, Dera, Dguok, Dhdds, Dlst, Fdps, Gnpda1, Gpcpd1, Hmgcl, Idh2, Inpp4b, Ip6k3, Itpa, Itpkc, Kars, Kat2b, Ldha, Mlxipl, Mpc1, Mpc2, Mtatp6, Mtmr6, Mtnd1, Ndufa3, Ndufa6, Ndufa9, Ndufb5, Nme1, Nmnat1, Nt5e, Nt5m, Nudt15, Ogdh, Osbp, Pde7a, Pfkm, Pgam1, Pi4k2a, Pkm, Plaat1, Plcg1, Prpsap…	GO:0019637
431	⊕	GO:BP	GO:0070647	protein modification by small protein conjugation or removal	4.19e-12	11.38	900	606	61	6.78	Anapc2, Anapc5, Anapc7, Angpt1, Ankrd9, Asb10, Asb11, Asb15, Asb16, Asb18, Asb2, Asb8, Bag2, Brcc3, Cdc16, Cdc23, Cdk5, Cdk5rap3, Crbn, Cul1, Dcaf11, Dcaf7, Ddx3x, Fbxl3, Fbxo25, Fbxo31, Fbxo32, Fbxw8, Gan, Hdac3, Kbtbd13, Keap1, Klhdc2, Klhl21, Mapk8, Med27, N4bp1, Neurl2, Nmi, Npm1, Os9, Rmnd5a, Rnf181, Rnf6, Sh3rf2, Sqstm1, Tbc1d7, Tnfaip1, Trim27, Trim3, Trim54, Trim7, Ubr2, Uchl1, Ufc1, Usp2…	GO:0070647
424	⊕	GO:BP	GO:0032446	protein modification by small protein conjugation	4.4e-12	11.36	803	606	57	7.1	Anapc2, Anapc5, Anapc7, Angpt1, Ankrd9, Asb10, Asb11, Asb15, Asb16, Asb18, Asb2, Asb8, Bag2, Brcc3, Cdc16, Cdc23, Cdk5, Cdk5rap3, Crbn, Cul1, Dcaf11, Dcaf7, Ddx3x, Fbxl3, Fbxo25, Fbxo31, Fbxo32, Fbxw8, Gan, Hdac3, Kbtbd13, Keap1, Klhdc2, Klhl21, Mapk8, Med27, N4bp1, Neurl2, Nmi, Npm1, Os9, Rmnd5a, Rnf181, Rnf6, Sh3rf2, Sqstm1, Tbc1d7, Tnfaip1, Trim27, Trim3, Trim54, Trim7, Ubr2, Ufc1, Vps28, Wfs1…	GO:0032446
240	⊕	GO:BP	GO:0071840	cellular component organization or biogenesis	6.63e-12	11.18	7815	606	262	3.35	Acsl6, Adamtsl4, Agfg1, Alkbh5, Amot, Amotl1, Amotl2, Anapc2, Anapc5, Anapc7, Angpt1, Ank3, Ap3s2, Aqp1, Arid1a, Asb2, Atg101, Atg4d, Atp2a1, Atp6v1d, Atp6v1h, B9d2, Bag3, Brcc3, Camk2b, Carm1, Casq1, Ccdc115, Ccdc47, Cct4, Cd151, Cdc16, Cdc23, Cdc73, Cdh13, Cdk4, Cdk5, Cdk5rap3, Cdk9, Cep85, Cetn2, Chmp2b, Chmp7, Ciao1, Clint1, Clip4, Cluh, Cnot2, Cobl, Cog2, Cog7, Col4a2, Cops7b, Crbn, Crnkl1, …	GO:0071840
124	⊕	GO:MF	GO:1901265	nucleoside phosphate binding	7.65e-12	11.12	2200	603	111	5.05	Abcf2, Abcf3, Acadsb, Acsl6, Acss1, Acss3, Actr1b, Adssl1, Atp2a1, Bag2, Bag3, Bves, Camk2b, Cct4, Cdk4, Cdk5, Cdk7, Cdk9, Ckmt1, Coq8a, Crym, Csnk1a1, Csnk1e, Dapk2, Dapk3, Dcakd, Ddo, Ddx39a, Ddx3x, Ddx47, Dguok, Drg1, Dus3l, Dyrk1b, Dyrk2, Eif2b2, Gfm1, Guf1, Hint2, Hmgcl, Hspa14, Idh2, Ift27, Ip6k3, Irgm1, Itpa, Itpkc, Kars, Lars2, Lbr, Ldha, Lig3, Lig4, Map2k6, Map3k20, Mapk12, Mapk8, Mccc1,…	GO:1901265
135	⊕	GO:MF	GO:0000166	nucleotide binding	7.65e-12	11.12	2200	603	111	5.05	Abcf2, Abcf3, Acadsb, Acsl6, Acss1, Acss3, Actr1b, Adssl1, Atp2a1, Bag2, Bag3, Bves, Camk2b, Cct4, Cdk4, Cdk5, Cdk7, Cdk9, Ckmt1, Coq8a, Crym, Csnk1a1, Csnk1e, Dapk2, Dapk3, Dcakd, Ddo, Ddx39a, Ddx3x, Ddx47, Dguok, Drg1, Dus3l, Dyrk1b, Dyrk2, Eif2b2, Gfm1, Guf1, Hint2, Hmgcl, Hspa14, Idh2, Ift27, Ip6k3, Irgm1, Itpa, Itpkc, Kars, Lars2, Lbr, Ldha, Lig3, Lig4, Map2k6, Map3k20, Mapk12, Mapk8, Mccc1,…	GO:0000166
191	⊕	GO:BP	GO:0055086	nucleobase-containing small molecule metabolic process	8.85e-12	11.05	674	606	51	7.57	Acadsb, Acsl6, Acss1, Adal, Adssl1, Ampd1, Atp5f1e, Atp5mc1, Cs, Dcakd, Dcxr, Dera, Dguok, Dlst, Galt, Gnpda1, Hmgcl, Idh2, Itpa, Kars, Kat2b, Ldha, Mgat1, Mlxipl, Mpc1, Mpc2, Mtatp6, Mtnd1, Ndufa3, Ndufa6, Ndufa9, Ndufb5, Nme1, Nmnat1, Nt5e, Nt5m, Nudt15, Ogdh, Pde7a, Pfkm, Pgam1, Pkm, Pmm2, Prpsap2, Rab23, Shmt2, Sirt6, Slc25a12, Uap1l1, Umps, Vdac1	GO:0055086
631	⊕	GO:BP	GO:0015980	energy derivation by oxidation of organic compounds	9.6e-12	11.02	354	606	36	10.17	Atp5f1e, Coq10b, Cox5b, Cox6c, Cox7b, Cs, Dguok, Dlst, Dyrk2, Gys1, Idh2, Irs1, Ldha, Mlxipl, Mtatp6, Mtco2, Mtfr1l, Mtnd1, Ndufa3, Ndufa6, Ndufa9, Ndufb5, Ogdh, Oxa1l, Pfkm, Phka1, Phkg1, Ppp1ca, Ptges3, Pygb, Shmt2, Slc25a12, Slc25a22, Stbd1, Uqcr10, Uqcrq	GO:0015980
90	⊕	GO:BP	GO:0051179	localization	1.71e-11	10.77	5364	606	197	3.67	Abat, Abhd5, Acsl6, Alkbh5, Amot, Angpt1, Ank3, Ap3s2, Ap4s1, Aqp1, Arrdc2, Atg4d, Atp2a1, Atp5f1e, Atp5mc1, Atp6v1d, Atp6v1h, Bag3, Bves, Camk2b, Carm1, Casq1, Ccdc47, Cct4, Cd151, Cdc23, Cdh13, Cdk5, Cdk5rap3, Cdk9, Cetn2, Chmp2b, Chmp7, Cog2, Cog7, Commd3, Copa, Crbn, Crym, Csnk1e, Ctcf, Dbn1, Dcp1b, Ddx39a, Ddx3x, Def8, Dnajb6, Dusp18, Eea1, Fam98a, Fbn1, Fkbp1a, Get4, Ghitm, Golga4, Gopc, Go…	GO:0051179
97	⊕	GO:MF	GO:0042802	identical protein binding	6.78e-11	10.17	2369	603	114	4.81	Abat, Acadsb, Acsl6, Adamtsl4, Adssl1, Alas1, Aldh7a1, Amotl1, Amotl2, Ampd1, Angpt1, Aqp1, Atg101, Atp2a1, Bag2, Camk2b, Carm1, Casq1, Castor2, Cdc5l, Cdh13, Cep85, Ckmt1, Crym, Dapk2, Dapk3, Dcxr, Ddx39a, Dhrs4, Dnajb6, Drg1, Edc3, Eea1, Emsy, Ephx2, Ethe1, Fbn1, Fech, Fkbp1a, Flnc, Gnpda1, Gopc, Grb2, Hif1an, Itpa, Itpr3, Kars, Kctd5, Keap1, Khdrbs1, Ldha, Lmnb2, Maged1, Map2k6, Matr3, Mgst3, …	GO:0042802
253	⊕	GO:CC	GO:0015630	microtubule cytoskeleton	7.71e-11	10.11	1380	605	74	5.36	Actr1b, Anapc5, Anapc7, Atp6v1d, B9d2, Bag2, Brcc3, Camk2b, Cct4, Cdc16, Cdk5, Cdk5rap3, Cep85, Cetn2, Chmp2b, Chmp7, Ciao1, Clip4, Csnk1a1, Dapk3, Dctn3, Dcxr, Ddx3x, Fbxo31, Fbxw8, Haus1, Haus8, Hdac3, Ift27, Ift81, Kat2b, Keap1, Klc2, Klhl21, Macf1, Maea, Map4, Mical3, Mid1ip1, Mlf1, Mtus1, Myh10, Nme1, Npm1, Nuak1, Nudt21, Pacrg, Pcgf5, Pcnt, Pin4, Ppp2r3c, Prkacb, Proser3, Psmb4, Rab23, Rass…	GO:0015630
177	⊕	GO:BP	GO:1901135	carbohydrate derivative metabolic process	1.74e-10	9.76	1092	606	65	5.95	Acadsb, Acsl6, Acss1, Adal, Adssl1, Alg14, Ampd1, Angpt1, Atp5f1e, Atp5mc1, Cog7, Cs, Dad1, Dcakd, Dcxr, Dera, Dguok, Dhdds, Dlst, Eogt, Galnt1, Galnt17, Galnt2, Galt, Gnpda1, Gns, Gpc1, Hmgcl, Itih2, Itpa, Kat2b, Magt1, Mgat1, Mlxipl, Mpc1, Mpc2, Mtatp6, Mtnd1, Ndufa3, Ndufa6, Ndufa9, Ndufb5, Nme1, Nmnat1, Nt5e, Nt5m, Nudt15, Ogdh, Pde7a, Pfkm, Pgam1, Pkm, Pmm2, Pofut1, Poglut2, Prpsap2, Rab23, …	GO:1901135
171	⊕	GO:CC	GO:0031981	nuclear lumen	1.94e-10	9.71	5909	605	204	3.45	Abhd5, Alas1, Alkbh3, Alkbh5, Alkbh6, Amot, Ankrd2, Arid1a, Ascc1, Atg4d, Atp6v1d, Bag3, Brcc3, Carm1, Ccnt2, Cct4, Cdc5l, Cdc73, Cdk4, Cdk5, Cdk5rap1, Cdk5rap3, Cdk7, Cdk9, Cep85, Chmp7, Clint1, Cnot2, Cog7, Cops7b, Crnkl1, Csnk1a1, Csnk1e, Ctcf, Cul1, Cwc22, Dapk3, Dcaf11, Dcaf7, Dctn3, Ddx39a, Ddx3x, Ddx47, Dera, Dlst, Dmwd, Dnajb4, Dnajb6, Drg1, Dusp18, Dusp26, Dyrk1b, Dyrk2, Eid2, Emsy, Ethe…	GO:0031981
187	⊕	GO:BP	GO:0043603	amide metabolic process	2.7e-10	9.57	1186	606	68	5.73	Acadsb, Acsl6, Acss1, Alkbh5, Cdk4, Cdk5rap1, Cnot2, Cnot8, Cpn1, Cs, Csnk1e, Dapk3, Ddx3x, Dlst, Drg1, Dus3l, Eif2b2, Eif5a, Ethe1, Fech, Gfm1, Gnpda1, Guf1, Hmgcl, Kars, Khdrbs1, Lars2, Map3k20, Mettl5, Mmachc, Mme, Mpc1, Mpc2, Mrpl33, Mrpl42, Mrps11, Mrps24, Mrps7, Mtg1, Mtrf1l, Ncl, Nit1, Npm1, Ogdh, Oplah, Osbp, Patl1, Pkm, Plaat1, Polr2g, Ppp1ca, Prnp, Rpl23a, Rpl27a, Rpl30, Rpl35a, Rpl38, …	GO:0043603
48	⊕	GO:BP	GO:0044237	cellular metabolic process	3.18e-10	9.5	12956	606	376	2.9	Aasdhppt, Abat, Abhd16a, Abhd5, Acadsb, Acsl6, Acss1, Adal, Adssl1, Agpat1, Agpat2, Alas1, Aldh7a1, Alg14, Alkbh3, Alkbh5, Ampd1, Anapc2, Angpt1, Ank3, Ankrd2, Arid1a, Ascc1, Atg101, Atg4d, Atp5f1e, Atp5mc1, Bag2, Bag3, Brcc3, Camk2b, Carhsp1, Carm1, Ccdc47, Ccnt2, Cct4, Cdc5l, Cdc73, Cdh13, Cdk4, Cdk5, Cdk5rap1, Cdk5rap3, Cdk7, Cdk9, Cep85, Cetn2, Chmp2b, Chmp7, Ciao1, Ckmt1, Cnot2, Cnot8, Cog7,…	GO:0044237
229	⊕	GO:BP	GO:0016043	cellular component organization	4.02e-10	9.4	7612	606	250	3.28	Acsl6, Adamtsl4, Agfg1, Alkbh5, Amot, Amotl1, Amotl2, Anapc2, Anapc5, Anapc7, Angpt1, Ank3, Ap3s2, Aqp1, Arid1a, Asb2, Atg101, Atg4d, Atp2a1, Atp6v1d, Atp6v1h, B9d2, Bag3, Brcc3, Camk2b, Carm1, Casq1, Ccdc115, Ccdc47, Cct4, Cd151, Cdc16, Cdc23, Cdc73, Cdh13, Cdk4, Cdk5, Cdk5rap3, Cdk9, Cep85, Cetn2, Chmp2b, Chmp7, Ciao1, Clint1, Clip4, Cluh, Cnot2, Cobl, Cog2, Cog7, Col4a2, Cops7b, Crbn, Crnkl1, …	GO:0016043
178	⊕	GO:BP	GO:0009117	nucleotide metabolic process	4.22e-10	9.37	605	606	45	7.44	Acadsb, Acsl6, Acss1, Adal, Adssl1, Ampd1, Atp5f1e, Atp5mc1, Cs, Dcakd, Dcxr, Dera, Dguok, Dlst, Hmgcl, Idh2, Itpa, Kars, Kat2b, Ldha, Mlxipl, Mpc1, Mpc2, Mtatp6, Mtnd1, Ndufa3, Ndufa6, Ndufa9, Ndufb5, Nme1, Nmnat1, Nt5e, Nt5m, Nudt15, Ogdh, Pde7a, Pfkm, Pgam1, Pkm, Prpsap2, Rab23, Sirt6, Slc25a12, Umps, Vdac1	GO:0009117
112	⊕	GO:MF	GO:0043168	anion binding	5.69e-10	9.25	2483	603	115	4.63	Abat, Abcf2, Abcf3, Acadsb, Acsl6, Acss1, Acss3, Actr1b, Adssl1, Alas1, Atp2a1, Bves, Camk2b, Cct4, Cdk4, Cdk5, Cdk7, Cdk9, Ckmt1, Coq8a, Csnk1a1, Csnk1e, Dapk2, Dapk3, Dcakd, Ddo, Ddx39a, Ddx3x, Ddx47, Dguok, Drg1, Dus3l, Dyrk1b, Dyrk2, Egln3, Eif2b2, Gfm1, Gns, Gsdme, Guf1, Hif1an, Hmgcl, Hspa14, Ift27, Ip6k3, Irgm1, Itpkc, Itpr3, Kars, Lars2, Lbr, Lig3, Lig4, Map2k6, Map3k20, Mapk12, Mapk8, Mc…	GO:0043168
192	⊕	GO:BP	GO:0006753	nucleoside phosphate metabolic process	6.79e-10	9.17	614	606	45	7.33	Acadsb, Acsl6, Acss1, Adal, Adssl1, Ampd1, Atp5f1e, Atp5mc1, Cs, Dcakd, Dcxr, Dera, Dguok, Dlst, Hmgcl, Idh2, Itpa, Kars, Kat2b, Ldha, Mlxipl, Mpc1, Mpc2, Mtatp6, Mtnd1, Ndufa3, Ndufa6, Ndufa9, Ndufb5, Nme1, Nmnat1, Nt5e, Nt5m, Nudt15, Ogdh, Pde7a, Pfkm, Pgam1, Pkm, Prpsap2, Rab23, Sirt6, Slc25a12, Umps, Vdac1	GO:0006753
170	⊕	GO:BP	GO:0009894	regulation of catabolic process	8.37e-10	9.08	973	606	59	6.06	Abhd5, Alkbh5, Asb11, Atg101, Bag2, Bag3, Carhsp1, Cdk5rap3, Cnot2, Cnot8, Csnk1a1, Csnk1e, Ctsa, Dcp1b, Exosc2, Fbxw8, Fez2, Hnrnpa0, Irgm1, Irs1, Kat2b, Keap1, Mapk8, Mlxipl, Msn, Mtdh, N4bp1, Nmnat1, Npm1, Nprl2, Nprl3, Nudt15, Pacsin3, Patl1, Plin5, Polr2g, Ppp1ca, Psmc1, Psmf1, Ptpn3, Samd4a, Serpinb1a, Sh3glb1, Sh3rf2, Sirt6, Slc25a12, Slc25a4, Snf8, Snx4, Sqstm1, Tnrc6b, Tom1, Trim27, Trim…	GO:0009894
148	⊕	GO:BP	GO:0009896	positive regulation of catabolic process	8.64e-10	9.06	526	606	41	7.79	Abhd5, Alkbh5, Asb11, Atg101, Bag2, Bag3, Cnot2, Cnot8, Csnk1a1, Csnk1e, Dcp1b, Exosc2, Fbxw8, Irgm1, Irs1, Kat2b, Mapk8, Mlxipl, Msn, Mtdh, Nprl2, Nprl3, Pacsin3, Patl1, Plin5, Polr2g, Psmc1, Samd4a, Sh3glb1, Sh3rf2, Sirt6, Slc25a4, Snf8, Snx4, Sqstm1, Tnrc6b, Tom1, Ulk1, Vdac1, Vps28, Wfs1	GO:0009896
236	⊕	GO:CC	GO:0012505	endomembrane system	1.08e-09	8.96	4287	605	158	3.69	Acsl6, Agpat1, Agpat2, Alg14, Alkbh5, Amotl2, Ank3, Ap3s2, Ap4s1, Aqp1, Art1, Asb11, Atp2a1, Atp6v1d, Atp6v1h, Camk2b, Casq1, Ccdc115, Ccdc47, Cdk4, Cep85, Cetn2, Chmp2b, Chmp7, Clint1, Clptm1, Cog2, Cog7, Copa, Dad1, Dapk2, Dhdds, Dnase1l1, Dusp26, Eea1, Eif2b2, Eif5a, Eogt, Erlin2, Fbxw8, Fibp, Fkbp1a, Galnt1, Galnt17, Galnt2, Galt, Golga4, Gopc, Gosr2, Gpc1, Grb14, Grb2, Hax1, Hdac3, Hhatl, If…	GO:0012505
420	⊕	GO:CC	GO:0000151	ubiquitin ligase complex	1.21e-09	8.92	343	605	31	9.04	Anapc2, Anapc5, Anapc7, Ankrd9, Asb2, Brcc3, Cdc16, Cdc23, Crbn, Cul1, Dcaf11, Dcaf7, Dyrk2, Fbxl3, Fbxo25, Fbxo31, Fbxo32, Fbxw8, Gan, Keap1, Klhdc2, Klhl21, Maea, Med27, Mkln1, Pcgf5, Rmnd5a, Rmnd5b, Sel1l, Tnfaip1, Ubr2	GO:0000151
519	⊕	GO:CC	GO:0030018	Z disc	1.2e-09	8.92	141	605	20	14.18	Ank3, Asb2, Bag3, Casq1, Dnajb4, Dnajb6, Fbxo32, Fkbp1a, Flnc, Krt19, Nos1, Obscn, Palld, Pdlim5, Pgm5, Ryr1, Sync, Syne2, Synm, Trim54	GO:0030018
83	⊕	GO:BP	GO:0051234	establishment of localization	1.41e-09	8.85	4696	606	172	3.66	Abat, Acsl6, Alkbh5, Angpt1, Ank3, Ap3s2, Ap4s1, Aqp1, Arrdc2, Atg4d, Atp2a1, Atp5f1e, Atp5mc1, Atp6v1d, Atp6v1h, Bag3, Bves, Camk2b, Casq1, Ccdc47, Cct4, Cd151, Cdc23, Cdh13, Cdk5, Cetn2, Chmp2b, Chmp7, Cog2, Cog7, Commd3, Copa, Crbn, Crym, Csnk1e, Dbn1, Ddx39a, Dusp18, Eea1, Fkbp1a, Get4, Ghitm, Golga4, Gopc, Gosr2, Grb2, Gsdme, Hdac3, Idh2, Ift27, Ift81, Inpp4b, Irgm1, Irs1, Itpr3, Kat2b, Khdr…	GO:0051234
23	⊕	GO:MF	GO:0036094	small molecule binding	1.63e-09	8.79	6255	603	224	3.58	Aasdhppt, Abat, Abcf2, Abcf3, Acadsb, Acsl6, Acss1, Acss3, Actr1b, Adal, Ado, Adprh, Adssl1, Agfg1, Alas1, Alkbh3, Alkbh5, Alkbh6, Ampd1, Atp2a1, Bag2, Bag3, Brcc3, Bves, Camk2b, Casq1, Ccdc47, Cct4, Cdh13, Cdk4, Cdk5, Cdk5rap1, Cdk7, Cdk9, Cetn2, Cfi, Ckmt1, Cnot8, Coq10b, Coq8a, Cox5b, Cpn1, Cpped1, Crbn, Crym, Csnk1a1, Csnk1e, Ctcf, Cyb5d1, Cyp20a1, Dapk2, Dapk3, Dcakd, Ddo, Ddx39a, Ddx3x, Ddx…	GO:0036094
440	⊕	GO:BP	GO:0051603	proteolysis involved in protein catabolic process	1.66e-09	8.78	706	606	48	6.8	Anapc2, Anapc5, Ankrd9, Asb2, Bag2, Ccdc47, Cdc16, Chmp2b, Chmp7, Crbn, Csnk1a1, Csnk1e, Cul1, Dcaf11, Fbxl3, Fbxo31, Fbxw8, Get4, Keap1, Klhdc2, Maea, Mapk8, N4bp1, Nudt15, Os9, Plg, Psma4, Psmb1, Psmb3, Psmb4, Psmc1, Psmf1, Rmnd5a, Rmnd5b, Rnf6, Sel1l, Selenos, Sh3rf2, Sirt6, Snf8, Tnfaip1, Trim3, Ubr2, Uchl1, Usp7, Vps28, Wfs1, Wwp1	GO:0051603
456	⊕	GO:BP	GO:0010498	proteasomal protein catabolic process	2.55e-09	8.59	477	606	38	7.97	Anapc5, Ankrd9, Asb2, Bag2, Ccdc47, Cdc16, Crbn, Csnk1a1, Csnk1e, Cul1, Dcaf11, Fbxl3, Fbxo31, Fbxw8, Get4, Klhdc2, Maea, Mapk8, N4bp1, Nudt15, Os9, Psma4, Psmb3, Psmb4, Psmc1, Psmf1, Rmnd5a, Rmnd5b, Sel1l, Selenos, Sh3rf2, Sirt6, Tnfaip1, Trim3, Ubr2, Usp7, Wfs1, Wwp1	GO:0010498
364	⊕	GO:BP	GO:0051649	establishment of localization in cell	3.36e-09	8.47	2018	606	93	4.61	Alkbh5, Angpt1, Ank3, Ap3s2, Ap4s1, Aqp1, Atp2a1, Atp6v1d, Atp6v1h, Bag3, Bves, Cdc23, Cdk5, Chmp2b, Chmp7, Cog7, Copa, Dbn1, Ddx39a, Hdac3, Ift27, Ift81, Inpp4b, Irgm1, Kat2b, Khdrbs1, Lamp2, Lgals9, Lmnb2, Map4, Mapk8, Mpc2, Msn, Myh10, Ndufaf2, Nos1, Nos3, Npm1, Nup133, Nxf1, Os9, Osbp, Oxa1l, Pcnt, Pdpk1, Pex13, Pex14, Pex5, Pex6, Pi4k2a, Pon3, Ppp3cc, Ptpmt1, Ptpn14, Rab23, Rilpl1, Rps15, Se…	GO:0051649
78	⊕	GO:BP	GO:0006810	transport	4.29e-09	8.37	4397	606	162	3.68	Abat, Acsl6, Alkbh5, Angpt1, Ank3, Ap3s2, Ap4s1, Aqp1, Arrdc2, Atg4d, Atp2a1, Atp5f1e, Atp5mc1, Atp6v1d, Atp6v1h, Bag3, Bves, Camk2b, Casq1, Cd151, Cdh13, Cdk5, Cetn2, Chmp2b, Chmp7, Cog2, Cog7, Commd3, Copa, Crbn, Crym, Csnk1e, Dbn1, Ddx39a, Eea1, Fkbp1a, Ghitm, Golga4, Gopc, Gosr2, Grb2, Gsdme, Hdac3, Idh2, Ift27, Ift81, Inpp4b, Irgm1, Irs1, Itpr3, Khdrbs1, Lamp2, Lgals9, Lmnb2, Magt1, Map2k6, …	GO:0006810
117	⊕	GO:BP	GO:0033036	macromolecule localization	4.7e-09	8.33	3092	606	125	4.04	Abat, Abhd5, Acsl6, Alkbh5, Amot, Angpt1, Ank3, Ap3s2, Ap4s1, Arrdc2, Atg4d, Atp6v1d, Bag3, Camk2b, Carm1, Ccdc47, Cct4, Cdk5, Cdk5rap3, Cdk9, Cetn2, Chmp2b, Chmp7, Cog2, Cog7, Copa, Csnk1e, Ctcf, Dbn1, Dcp1b, Ddx39a, Ddx3x, Dnajb6, Dusp18, Fbn1, Get4, Golga4, Gopc, Gosr2, Gpc1, Hdac3, Idh2, Iffo1, Ift27, Irgm1, Irs1, Khdrbs1, Klhl21, Lamp2, Lgals9, Lmnb2, Maged1, Map2k6, Mapk8, Mpc2, Msn, Myh10,…	GO:0033036
167	⊕	GO:BP	GO:0090407	organophosphate biosynthetic process	4.7e-09	8.33	558	606	41	7.35	Abhd5, Acsl6, Acss1, Adssl1, Agpat1, Agpat2, Ampd1, Atp5f1e, Atp5mc1, Ckmt1, Dcakd, Dcxr, Dguok, Dhdds, Fdps, Idh2, Inpp4b, Ip6k3, Itpkc, Kars, Mpc1, Mpc2, Mtatp6, Mtnd1, Ndufa3, Ndufa6, Ndufa9, Ndufb5, Nme1, Nmnat1, Osbp, Pgam1, Pi4k2a, Plcg1, Prpsap2, Ptpmt1, Sh3glb1, Slc25a12, Slc27a1, Umps, Vdac1	GO:0090407
179	⊕	GO:BP	GO:0072521	purine-containing compound metabolic process	4.85e-09	8.31	583	606	42	7.2	Acadsb, Acsl6, Acss1, Adal, Adssl1, Ampd1, Atp5f1e, Atp5mc1, Cs, Dcakd, Dcxr, Dguok, Dlst, Hmgcl, Idh2, Itpa, Kat2b, Ldha, Mlxipl, Mpc1, Mpc2, Mtatp6, Mtnd1, Ndufa3, Ndufa6, Ndufa9, Ndufb5, Nme1, Nmnat1, Nt5e, Nudt15, Ogdh, Pde7a, Pfkm, Pgam1, Pkm, Prpsap2, Rab23, Shmt2, Sirt6, Slc25a12, Vdac1	GO:0072521
366	⊕	GO:BP	GO:0046907	intracellular transport	5.33e-09	8.27	1337	606	70	5.24	Alkbh5, Angpt1, Ank3, Ap3s2, Ap4s1, Atp2a1, Bag3, Bves, Cdk5, Chmp2b, Chmp7, Cog7, Copa, Dbn1, Ddx39a, Hdac3, Ift27, Ift81, Inpp4b, Irgm1, Khdrbs1, Lamp2, Lmnb2, Mapk8, Msn, Myh10, Npm1, Nup133, Nxf1, Os9, Osbp, Pcnt, Pex13, Pex14, Pex5, Pex6, Ptpn14, Rab23, Rilpl1, Rps15, Sec61a1, Seh1l, Sel1l, Selenos, Sh3glb1, Sirt6, Snf8, Snx32, Snx4, Snx8, Sqstm1, Stbd1, Strada, Stx12, Stxbp1, Syne1, Syne2, …	GO:0046907
208	⊕	GO:BP	GO:0043604	amide biosynthetic process	6.42e-09	8.19	868	606	53	6.11	Acsl6, Acss1, Alkbh5, Cdk4, Cdk5rap1, Cnot2, Cnot8, Dapk3, Ddx3x, Drg1, Dus3l, Eif2b2, Eif5a, Fech, Gfm1, Guf1, Kars, Khdrbs1, Lars2, Map3k20, Mettl5, Mpc1, Mpc2, Mrpl33, Mrpl42, Mrps11, Mrps24, Mrps7, Mtg1, Mtrf1l, Ncl, Npm1, Osbp, Patl1, Pkm, Polr2g, Ppp1ca, Rpl23a, Rpl27a, Rpl30, Rpl35a, Rpl38, Rpl4, Rps15, Rps8, S100a9, Samd4a, Shmt2, Tnrc6b, Trim3, Vars2, Vdac1, Wfs1	GO:0043604
131	⊕	GO:MF	GO:0017076	purine nucleotide binding	7.66e-09	8.12	2040	603	97	4.75	Abcf2, Abcf3, Acsl6, Acss1, Acss3, Actr1b, Adssl1, Atp2a1, Bag2, Bag3, Bves, Camk2b, Cct4, Cdk4, Cdk5, Cdk7, Cdk9, Ckmt1, Coq8a, Crym, Csnk1a1, Csnk1e, Dapk2, Dapk3, Dcakd, Ddx39a, Ddx3x, Ddx47, Dguok, Drg1, Dyrk1b, Dyrk2, Eif2b2, Gfm1, Guf1, Hmgcl, Hspa14, Idh2, Ift27, Ip6k3, Irgm1, Itpkc, Kars, Lars2, Lbr, Ldha, Lig3, Lig4, Map2k6, Map3k20, Mapk12, Mapk8, Mccc1, Mtg1, Myh1, Myh10, Myh2, Nme1, N…	GO:0017076
181	⊕	GO:BP	GO:0006163	purine nucleotide metabolic process	9.57e-09	8.02	549	606	40	7.29	Acadsb, Acsl6, Acss1, Adssl1, Ampd1, Atp5f1e, Atp5mc1, Cs, Dcakd, Dcxr, Dguok, Dlst, Hmgcl, Idh2, Itpa, Kat2b, Ldha, Mlxipl, Mpc1, Mpc2, Mtatp6, Mtnd1, Ndufa3, Ndufa6, Ndufa9, Ndufb5, Nme1, Nmnat1, Nt5e, Nudt15, Ogdh, Pde7a, Pfkm, Pgam1, Pkm, Prpsap2, Rab23, Sirt6, Slc25a12, Vdac1	GO:0006163
350	⊕	GO:BP	GO:0006412	translation	9.61e-09	8.02	722	606	47	6.51	Alkbh5, Cdk4, Cdk5rap1, Cnot2, Cnot8, Dapk3, Ddx3x, Drg1, Dus3l, Eif2b2, Eif5a, Fech, Gfm1, Guf1, Kars, Khdrbs1, Lars2, Map3k20, Mettl5, Mrpl33, Mrpl42, Mrps11, Mrps24, Mrps7, Mtg1, Mtrf1l, Ncl, Npm1, Patl1, Pkm, Polr2g, Ppp1ca, Rpl23a, Rpl27a, Rpl30, Rpl35a, Rpl38, Rpl4, Rps15, Rps8, S100a9, Samd4a, Shmt2, Tnrc6b, Trim3, Vars2, Wfs1	GO:0006412
238	⊕	GO:BP	GO:1901137	carbohydrate derivative biosynthetic process	1.01e-08	8	648	606	44	6.79	Acsl6, Acss1, Adal, Adssl1, Alg14, Ampd1, Angpt1, Atp5f1e, Atp5mc1, Cog7, Dad1, Dcakd, Dcxr, Dguok, Dhdds, Eogt, Galnt1, Galnt17, Galnt2, Gnpda1, Magt1, Mgat1, Mpc1, Mpc2, Mtatp6, Mtnd1, Ndufa3, Ndufa6, Ndufa9, Ndufb5, Nme1, Nt5e, Pgam1, Pmm2, Pofut1, Poglut2, Prpsap2, Serpina1b, Slc25a12, Stt3a, Stt3b, Uap1l1, Umps, Vdac1	GO:1901137
91	⊕	GO:BP	GO:0008104	protein localization	1.07e-08	7.97	2594	606	109	4.2	Abat, Amot, Angpt1, Ank3, Ap3s2, Ap4s1, Arrdc2, Atg4d, Atp6v1d, Bag3, Camk2b, Carm1, Ccdc47, Cct4, Cdk5, Cdk5rap3, Cdk9, Cetn2, Chmp2b, Chmp7, Cog2, Cog7, Copa, Csnk1e, Ctcf, Dbn1, Dcp1b, Ddx3x, Dnajb6, Dusp18, Fbn1, Get4, Golga4, Gopc, Gosr2, Gpc1, Hdac3, Idh2, Iffo1, Ift27, Irgm1, Irs1, Klhl21, Lamp2, Lgals9, Lmnb2, Maged1, Mapk8, Mpc2, Msn, Myh10, Ndufaf2, Nol3, Nos1, Npm1, Nup133, Nxf1, Os9, …	GO:0008104
363	⊕	GO:BP	GO:0006518	peptide metabolic process	1.18e-08	7.93	912	606	54	5.92	Alkbh5, Cdk4, Cdk5rap1, Cnot2, Cnot8, Cpn1, Csnk1e, Dapk3, Ddx3x, Drg1, Dus3l, Eif2b2, Eif5a, Ethe1, Fech, Gfm1, Guf1, Kars, Khdrbs1, Lars2, Map3k20, Mettl5, Mmachc, Mme, Mrpl33, Mrpl42, Mrps11, Mrps24, Mrps7, Mtg1, Mtrf1l, Ncl, Npm1, Oplah, Patl1, Pkm, Polr2g, Ppp1ca, Prnp, Rpl23a, Rpl27a, Rpl30, Rpl35a, Rpl38, Rpl4, Rps15, Rps8, S100a9, Samd4a, Shmt2, Tnrc6b, Trim3, Vars2, Wfs1	GO:0006518
126	⊕	GO:MF	GO:0030554	adenyl nucleotide binding	1.27e-08	7.9	1678	603	84	5.01	Abcf2, Abcf3, Acsl6, Acss1, Acss3, Actr1b, Atp2a1, Bag2, Bag3, Bves, Camk2b, Cct4, Cdk4, Cdk5, Cdk7, Cdk9, Ckmt1, Coq8a, Crym, Csnk1a1, Csnk1e, Dapk2, Dapk3, Dcakd, Ddx39a, Ddx3x, Ddx47, Dguok, Dyrk1b, Dyrk2, Eif2b2, Hmgcl, Hspa14, Idh2, Ip6k3, Itpkc, Kars, Lars2, Lbr, Ldha, Lig3, Lig4, Map2k6, Map3k20, Mapk12, Mapk8, Mccc1, Myh1, Myh10, Myh2, Nme1, Nmnat1, Nos1, Nos3, Npm1, Nuak1, Obscn, Oplah, …	GO:0030554
150	⊕	GO:MF	GO:0140096	catalytic activity, acting on a protein	1.27e-08	7.9	2341	603	106	4.53	Abhd5, Adprh, Art1, Art5, Asb2, Atg4d, Brcc3, Camk2b, Carm1, Cdk4, Cdk5, Cdk7, Cdk9, Cfi, Cpn1, Cpped1, Csnk1a1, Csnk1e, Ctsa, Cul1, Dapk2, Dapk3, Dlst, Dusp18, Dusp26, Dyrk1b, Dyrk2, Egln3, Eogt, Fam98a, Fbxl3, Fbxw8, Fkbp1a, Galnt1, Galnt17, Galnt2, Hdac11, Hdac3, Hif1an, Kat2b, Klhl21, Maea, Map2k6, Map3k20, Mapk12, Mapk8, Med27, Mettl21c, Mettl23, Mgat1, Mme, N6amt1, Nit1, Nuak1, Obscn, P4ha2…	GO:0140096
110	⊕	GO:BP	GO:0070727	cellular macromolecule localization	1.29e-08	7.89	2604	606	109	4.19	Abat, Amot, Angpt1, Ank3, Ap3s2, Ap4s1, Arrdc2, Atg4d, Atp6v1d, Bag3, Camk2b, Carm1, Ccdc47, Cct4, Cdk5, Cdk5rap3, Cdk9, Cetn2, Chmp2b, Chmp7, Cog2, Cog7, Copa, Csnk1e, Ctcf, Dbn1, Dcp1b, Ddx3x, Dnajb6, Dusp18, Fbn1, Get4, Golga4, Gopc, Gosr2, Gpc1, Hdac3, Idh2, Iffo1, Ift27, Irgm1, Irs1, Klhl21, Lamp2, Lgals9, Lmnb2, Maged1, Mapk8, Mpc2, Msn, Myh10, Ndufaf2, Nol3, Nos1, Npm1, Nup133, Nxf1, Os9, …	GO:0070727
7	⊕	GO:MF	GO:0043167	ion binding	1.67e-08	7.78	6018	603	213	3.54	Aasdhppt, Abat, Abcf2, Abcf3, Acadsb, Acsl6, Acss1, Acss3, Actr1b, Adal, Ado, Adprh, Adssl1, Agfg1, Alas1, Alkbh3, Alkbh5, Alkbh6, Ampd1, Atp2a1, Brcc3, Bves, Camk2b, Casq1, Ccdc47, Cct4, Cdh13, Cdk4, Cdk5, Cdk5rap1, Cdk7, Cdk9, Cetn2, Cfi, Ckmt1, Cnot8, Coq8a, Cox5b, Cpn1, Cpped1, Crbn, Csnk1a1, Csnk1e, Ctcf, Cyb5d1, Cyp20a1, Dapk2, Dapk3, Dcakd, Ddo, Ddx39a, Ddx3x, Ddx47, Def8, Dguok, Dhdds, Dr…	GO:0043167
398	⊕	GO:CC	GO:0099513	polymeric cytoskeletal fiber	2.23e-08	7.65	809	605	48	5.93	Amot, Bag2, Cct4, Cdk5, Cdk5rap3, Chmp2b, Chmp7, Clip4, Cobl, Csnk1a1, Dapk3, Dbn1, Dctn3, Dcxr, Haus1, Haus8, Iffo1, Keap1, Klc2, Klhl21, Krt15, Krt19, Krt2, Krt222, Krt6a, Krt85, Lmnb2, Macf1, Map4, Mid1ip1, Nes, Nme1, Pacrg, Palld, Pdlim5, Pof1b, Pstpip2, Ptges3, Rassf3, Selenos, Sync, Synj2, Synm, Tpgs1, Tpm2, Trim54, Tubd1, Twf1	GO:0099513
349	⊕	GO:BP	GO:0043043	peptide biosynthetic process	2.59e-08	7.59	746	606	47	6.3	Alkbh5, Cdk4, Cdk5rap1, Cnot2, Cnot8, Dapk3, Ddx3x, Drg1, Dus3l, Eif2b2, Eif5a, Fech, Gfm1, Guf1, Kars, Khdrbs1, Lars2, Map3k20, Mettl5, Mrpl33, Mrpl42, Mrps11, Mrps24, Mrps7, Mtg1, Mtrf1l, Ncl, Npm1, Patl1, Pkm, Polr2g, Ppp1ca, Rpl23a, Rpl27a, Rpl30, Rpl35a, Rpl38, Rpl4, Rps15, Rps8, S100a9, Samd4a, Shmt2, Tnrc6b, Trim3, Vars2, Wfs1	GO:0043043
348	⊕	GO:MF	GO:0030674	protein-macromolecule adaptor activity	3.62e-08	7.44	910	603	55	6.04	Alkbh5, Anapc7, Ank3, Ankrd9, Carm1, Crym, Cul1, Ddx3x, Dyrk1b, Eid2, Gab1, Gatad2a, Gosr2, Grb14, Grb2, Hax1, Hdac3, Irgm1, Irs1, Kat2b, Keap1, Khdrbs1, Klhdc2, Lamp2, Maged1, Med27, Mtdh, Ncor2, Nmnat1, Npm1, Pex14, Pir, Pkm, Prnp, Ptpn14, Sin3b, Sirt6, Slc30a9, Smarcd3, Snap47, Sqstm1, Stx12, Syne1, Syne2, Synm, Tada2a, Taf12, Taf6, Tial1, Tle5, Trim27, Uxt, Vamp1, Vgll2, Wdr59	GO:0030674
298	⊕	GO:BP	GO:0007010	cytoskeleton organization	3.97e-08	7.4	1466	606	72	4.91	Agfg1, Amot, Amotl1, Amotl2, Ank3, Aqp1, Asb2, Camk2b, Casq1, Cdk5, Cep85, Cetn2, Chmp2b, Chmp7, Clip4, Cobl, Csnk1a1, Dapk3, Dbn1, Dnajb6, Drg1, Eln, Flnc, Gan, Gmfb, Grb2, Haus1, Haus8, Hax1, Hdac3, Kat2b, Kbtbd13, Krt19, Krt2, Krt6a, Krt85, Lmnb2, Macf1, Maea, Map3k20, Map4, Mapk8, Mical3, Mid1ip1, Mkln1, Myh10, Nes, Npm1, Pacsin3, Palld, Pcnt, Pdlim5, Pex14, Pgm5, Pof1b, Ppp2r3c, Pstpip2, S10…	GO:0007010
409	⊕	GO:BP	GO:0043632	modification-dependent macromolecule catabolic process	3.99e-08	7.4	579	606	40	6.91	Anapc2, Anapc5, Ankrd9, Asb2, Cdc16, Chmp2b, Chmp7, Crbn, Csnk1a1, Csnk1e, Cul1, Dcaf11, Exosc2, Fbxl3, Fbxo31, Fbxw8, Get4, Keap1, Klhdc2, Maea, Mapk8, N4bp1, Os9, Psma4, Psmb3, Psmc1, Psmf1, Rmnd5a, Rmnd5b, Rnf6, Sh3rf2, Sirt6, Snf8, Tnfaip1, Trim3, Ubr2, Uchl1, Usp7, Vps28, Wwp1	GO:0043632
172	⊕	GO:CC	GO:0005634	nucleus	4.22e-08	7.38	10059	605	296	2.94	Abhd5, Agfg1, Alas1, Aldh7a1, Alg14, Alkbh3, Alkbh5, Alkbh6, Amot, Amotl1, Anapc2, Anapc5, Anapc7, Ankrd2, Aqp1, Arid1a, Asb10, Ascc1, Atg4d, Atp6v1d, B9d2, Bag3, Brcc3, Carm1, Ccnt2, Cct4, Cdc16, Cdc23, Cdc5l, Cdc73, Cdk4, Cdk5, Cdk5rap1, Cdk5rap3, Cdk7, Cdk9, Cep85, Cetn2, Chmp2b, Chmp7, Clint1, Clip4, Cnot2, Cnot8, Cog7, Commd3, Cops7b, Crbn, Crnkl1, Crym, Csnk1a1, Csnk1e, Ctcf, Cul1, Cwc22, D…	GO:0005634
226	⊕	GO:BP	GO:0072522	purine-containing compound biosynthetic process	4.37e-08	7.36	248	606	25	10.08	Acsl6, Acss1, Adal, Adssl1, Ampd1, Atp5f1e, Atp5mc1, Dcakd, Dguok, Idh2, Mpc1, Mpc2, Mtatp6, Mtnd1, Ndufa3, Ndufa6, Ndufa9, Ndufb5, Nme1, Nmnat1, Nt5e, Prpsap2, Shmt2, Slc25a12, Vdac1	GO:0072522
419	⊕	GO:BP	GO:0006511	ubiquitin-dependent protein catabolic process	4.37e-08	7.36	557	606	39	7	Anapc2, Anapc5, Ankrd9, Asb2, Cdc16, Chmp2b, Chmp7, Crbn, Csnk1a1, Csnk1e, Cul1, Dcaf11, Fbxl3, Fbxo31, Fbxw8, Get4, Keap1, Klhdc2, Maea, Mapk8, N4bp1, Os9, Psma4, Psmb3, Psmc1, Psmf1, Rmnd5a, Rmnd5b, Rnf6, Sh3rf2, Sirt6, Snf8, Tnfaip1, Trim3, Ubr2, Uchl1, Usp7, Vps28, Wwp1	GO:0006511
294	⊕	GO:BP	GO:0070925	organelle assembly	4.99e-08	7.3	980	606	55	5.61	Agfg1, Alkbh5, Ap3s2, Asb2, Atg101, Atg4d, Atp6v1d, B9d2, Bag3, Casq1, Cep85, Cetn2, Chmp2b, Chmp7, Cnot2, Ddx3x, Drg1, Edc3, Fbxw8, Fez2, Flnc, Haus1, Haus8, Hdac3, Ift27, Ift81, Irgm1, Kat2b, Krt19, Map4, Mapk8, Mrps7, Msn, Myh10, Npm1, Patl1, Pcnt, Pgm5, Rab23, Rilpl1, Rpl23a, Rpl38, Rps15, Sh3glb1, Snx4, Stag2, Stbd1, Stx12, Syne1, Syne2, Tapt1, Tbc1d7, Tom1, Tpgs1, Ulk1	GO:0070925
183	⊕	GO:BP	GO:0019693	ribose phosphate metabolic process	7.23e-08	7.14	495	606	36	7.27	Acadsb, Acsl6, Acss1, Adssl1, Ampd1, Atp5f1e, Atp5mc1, Cs, Dcakd, Dlst, Hmgcl, Itpa, Kat2b, Mlxipl, Mpc1, Mpc2, Mtatp6, Mtnd1, Ndufa3, Ndufa6, Ndufa9, Ndufb5, Nme1, Nmnat1, Nt5e, Ogdh, Pde7a, Pfkm, Pgam1, Pkm, Prpsap2, Rab23, Sirt6, Slc25a12, Umps, Vdac1	GO:0019693
435	⊕	GO:BP	GO:0019941	modification-dependent protein catabolic process	8.04e-08	7.09	570	606	39	6.84	Anapc2, Anapc5, Ankrd9, Asb2, Cdc16, Chmp2b, Chmp7, Crbn, Csnk1a1, Csnk1e, Cul1, Dcaf11, Fbxl3, Fbxo31, Fbxw8, Get4, Keap1, Klhdc2, Maea, Mapk8, N4bp1, Os9, Psma4, Psmb3, Psmc1, Psmf1, Rmnd5a, Rmnd5b, Rnf6, Sh3rf2, Sirt6, Snf8, Tnfaip1, Trim3, Ubr2, Uchl1, Usp7, Vps28, Wwp1	GO:0019941
606	⊕	GO:CC	GO:0048471	perinuclear region of cytoplasm	9.15e-08	7.04	819	605	47	5.74	Atp2a1, Ccnt2, Cdc5l, Cdh13, Cdk4, Cdk7, Cobl, Crbn, Dbn1, Dctn3, Dnajb6, Fbxw8, Galnt1, Galnt2, Hhatl, Hif1an, Hnrnpl, Itpr3, Lamp2, Mgat1, Mlf1, Msn, Mtdh, Nme1, Nos1, Osbp, Osbpl6, Prkacb, Psmf1, Ptges3, Rab4b, Ryr1, Selenom, Snap47, Snf8, Stbd1, Stxbp1, Sync, Syne1, Synj2, Tpd52, Tpd52l1, Twf1, Uso1, Usp2, Vamp8, Vps33a	GO:0048471
502	⊕	GO:CC	GO:0016528	sarcoplasm	9.23e-08	7.03	98	605	15	15.31	Ank3, Ankrd2, Art1, Atp2a1, Camk2b, Casq1, Fkbp1a, Flnc, Hax1, Itpr3, Myh10, Nol3, Nos1, Ryr1, Syne2	GO:0016528
203	⊕	GO:BP	GO:0044271	cellular nitrogen compound biosynthetic process	9.77e-08	7.01	4715	606	165	3.5	Acsl6, Acss1, Adal, Adssl1, Alas1, Aldh7a1, Alkbh5, Ampd1, Ankrd2, Arid1a, Ascc1, Atp5f1e, Atp5mc1, Carm1, Ccnt2, Cct4, Cdc5l, Cdc73, Cdh13, Cdk4, Cdk5, Cdk5rap1, Cdk5rap3, Cdk7, Cdk9, Ciao1, Cnot2, Cnot8, Col4a2, Crym, Ctcf, Dapk3, Dcakd, Ddx3x, Dguok, Dnajb4, Dnajb5, Dnajb6, Drg1, Dus3l, Dusp26, Dyrk1b, Eid2, Eif2b2, Eif5a, Emsy, Fech, Gatad2a, Gfm1, Gnpda1, Gtf2h4, Guf1, Hax1, Hdac3, Hif1an, H…	GO:0044271
21	⊕	GO:BP	GO:0019439	aromatic compound catabolic process	1.03e-07	6.99	576	606	39	6.77	Aasdhppt, Adal, Alkbh5, Carhsp1, Cnot2, Cnot8, Dcp1b, Dera, Dnase1l1, Edc3, Ephx2, Exosc2, Exosc4, Exosc6, Hnrnpa0, Itpa, Kat2b, Lsm4, Mgat1, Mlxipl, Mus81, Nmnat1, Npm1, Nt5e, Nt5m, Nudt15, Ogdh, Patl1, Pde7a, Pfkm, Pgam1, Pkm, Polr2g, Pon3, Samd4a, Sirt6, Smg7, Tnrc6b, Urod	GO:0019439
66	⊕	GO:BP	GO:0045184	establishment of protein localization	1.03e-07	6.99	1722	606	79	4.59	Abat, Angpt1, Ank3, Ap3s2, Ap4s1, Arrdc2, Atg4d, Bag3, Ccdc47, Cct4, Cdk5, Cetn2, Chmp2b, Chmp7, Cog2, Cog7, Copa, Dusp18, Get4, Golga4, Gopc, Gosr2, Hdac3, Idh2, Ift27, Irgm1, Irs1, Lamp2, Mpc2, Myh10, Ndufaf2, Nol3, Nos1, Nup133, Nxf1, Os9, Osbp, Oxa1l, Pcnt, Pex13, Pex14, Pex5, Pex6, Pfkm, Plekha1, Prnp, Ptp4a3, Ptpmt1, Ptpn14, Rab23, Rab4b, Rilpl1, Sec61a1, Seh1l, Sel1l, Selenos, Sh3kbp1, Sil…	GO:0045184
642	⊕	GO:BP	GO:0009060	aerobic respiration	1.02e-07	6.99	202	606	22	10.89	Atp5f1e, Cox5b, Cox6c, Cox7b, Cs, Dguok, Dlst, Idh2, Mlxipl, Mtatp6, Mtco2, Mtfr1l, Mtnd1, Ndufa3, Ndufa6, Ndufa9, Ndufb5, Ogdh, Oxa1l, Shmt2, Uqcr10, Uqcrq	GO:0009060
6	⊕	GO:BP	GO:0046700	heterocycle catabolic process	1.04e-07	6.98	552	606	38	6.88	Aasdhppt, Adal, Alkbh5, Carhsp1, Cnot2, Cnot8, Dcp1b, Dera, Dnase1l1, Edc3, Exosc2, Exosc4, Exosc6, Hnrnpa0, Itpa, Kat2b, Lsm4, Mgat1, Mlxipl, Mus81, Nmnat1, Npm1, Nt5e, Nt5m, Nudt15, Ogdh, Patl1, Pde7a, Pfkm, Pgam1, Pkm, Polr2g, Pon3, Samd4a, Sirt6, Smg7, Tnrc6b, Urod	GO:0046700
190	⊕	GO:BP	GO:0009259	ribonucleotide metabolic process	1.23e-07	6.91	483	606	35	7.25	Acadsb, Acsl6, Acss1, Adssl1, Ampd1, Atp5f1e, Atp5mc1, Cs, Dcakd, Dlst, Hmgcl, Itpa, Kat2b, Mlxipl, Mpc1, Mpc2, Mtatp6, Mtnd1, Ndufa3, Ndufa6, Ndufa9, Ndufb5, Nme1, Nmnat1, Nt5e, Ogdh, Pde7a, Pfkm, Pgam1, Pkm, Rab23, Sirt6, Slc25a12, Umps, Vdac1	GO:0009259
63	⊕	GO:BP	GO:0048518	positive regulation of biological process	1.25e-07	6.9	6589	606	213	3.23	Abat, Abhd5, Acsl6, Adamtsl4, Agpat1, Agpat2, Alkbh5, Amot, Amotl1, Anapc2, Anapc5, Anapc7, Angpt1, Ank3, Aqp1, Arid1a, Asb11, Atg101, Atp2a1, Bag2, Bag3, Brcc3, Bves, Camk2b, Carm1, Casq1, Ccnt2, Cct4, Cd151, Cd99l2, Cdc16, Cdc5l, Cdc73, Cdh13, Cdk4, Cdk5, Cdk5rap1, Cdk5rap3, Cdk7, Cdk9, Cfi, Cnot2, Cnot8, Cobl, Crbn, Csnk1a1, Csnk1e, Ctcf, Cul1, Dapk2, Dapk3, Dbn1, Dcp1b, Dcxr, Ddx3x, Def8, Dhr…	GO:0048518
75	⊕	GO:BP	GO:0015031	protein transport	1.25e-07	6.9	1452	606	70	4.82	Abat, Angpt1, Ank3, Ap3s2, Ap4s1, Arrdc2, Atg4d, Bag3, Cdk5, Cetn2, Chmp2b, Chmp7, Cog2, Cog7, Copa, Golga4, Gopc, Gosr2, Hdac3, Idh2, Ift27, Irgm1, Irs1, Lamp2, Mpc2, Myh10, Ndufaf2, Nos1, Nup133, Nxf1, Os9, Osbp, Pcnt, Pex13, Pex14, Pex5, Pex6, Pfkm, Ptpmt1, Ptpn14, Rab23, Rab4b, Rilpl1, Sec61a1, Seh1l, Sel1l, Selenos, Sh3kbp1, Sil1, Sirt4, Sirt6, Slc25a22, Snap47, Snf8, Snx32, Snx4, Snx8, Sqst…	GO:0015031
640	⊕	GO:BP	GO:0045333	cellular respiration	1.32e-07	6.88	264	606	25	9.47	Atp5f1e, Coq10b, Cox5b, Cox6c, Cox7b, Cs, Dguok, Dlst, Idh2, Mlxipl, Mtatp6, Mtco2, Mtfr1l, Mtnd1, Ndufa3, Ndufa6, Ndufa9, Ndufb5, Ogdh, Oxa1l, Shmt2, Slc25a12, Slc25a22, Uqcr10, Uqcrq	GO:0045333
193	⊕	GO:BP	GO:0009150	purine ribonucleotide metabolic process	1.35e-07	6.87	462	606	34	7.36	Acadsb, Acsl6, Acss1, Adssl1, Ampd1, Atp5f1e, Atp5mc1, Cs, Dcakd, Dlst, Hmgcl, Itpa, Kat2b, Mlxipl, Mpc1, Mpc2, Mtatp6, Mtnd1, Ndufa3, Ndufa6, Ndufa9, Ndufb5, Nme1, Nmnat1, Nt5e, Ogdh, Pde7a, Pfkm, Pgam1, Pkm, Rab23, Sirt6, Slc25a12, Vdac1	GO:0009150
345	⊕	GO:MF	GO:0060090	molecular adaptor activity	2e-07	6.7	1119	603	61	5.45	Alkbh5, Anapc7, Ank3, Ankrd9, Carm1, Col4a2, Crym, Cul1, Ddx3x, Dyrk1b, Eid2, Gab1, Gatad2a, Gosr2, Grb14, Grb2, Hax1, Hdac3, Irgm1, Irs1, Kat2b, Keap1, Khdrbs1, Klhdc2, Lamp2, Maged1, Med27, Mical3, Mtdh, Ncor2, Nmnat1, Npm1, Pcnt, Pex14, Pir, Pkm, Prnp, Psmg3, Ptpn14, Sh3kbp1, Sin3b, Sirt6, Slc30a9, Smarcd3, Snap47, Sqstm1, Stx12, Stxbp1, Syne1, Syne2, Synm, Tada2a, Taf12, Taf6, Tial1, Tle5, Tr…	GO:0060090
73	⊕	GO:BP	GO:0048522	positive regulation of cellular process	2.08e-07	6.68	6078	606	199	3.27	Abat, Abhd5, Acsl6, Adamtsl4, Agpat1, Agpat2, Alkbh5, Amot, Amotl1, Anapc2, Anapc5, Anapc7, Angpt1, Ank3, Aqp1, Arid1a, Atg101, Atp2a1, Bag2, Bag3, Brcc3, Camk2b, Carm1, Casq1, Ccnt2, Cct4, Cd151, Cd99l2, Cdc16, Cdc5l, Cdc73, Cdh13, Cdk4, Cdk5, Cdk5rap1, Cdk5rap3, Cdk7, Cdk9, Cnot2, Cnot8, Cobl, Crbn, Csnk1a1, Csnk1e, Ctcf, Cul1, Dapk2, Dapk3, Dbn1, Dcp1b, Dcxr, Ddx3x, Def8, Dhrs4, Dok5, Drg1, Du…	GO:0048522
98	⊕	GO:BP	GO:0048519	negative regulation of biological process	2.2e-07	6.66	5966	606	196	3.29	Abat, Abhd5, Alkbh5, Amot, Anapc2, Angpt1, Ank3, Ankrd2, Aqp1, Arid1a, Atg101, Atp2a1, Bag2, Bag3, Brcc3, Carhsp1, Carm1, Casq1, Castor2, Cdc5l, Cdc73, Cdh13, Cdk5, Cdk5rap1, Cdk5rap3, Cdk9, Cep85, Ckmt1, Cnot2, Cnot8, Col4a2, Crbn, Crym, Csnk1a1, Csnk1e, Ctcf, Ctsa, Dad1, Dapk3, Dbn1, Dcp1b, Ddx3x, Dguok, Dnajb4, Dnajb5, Dnajb6, Dusp26, Dyrk2, Edc3, Eid2, Eif5a, Erlin2, Exosc2, Exosc4, Exosc6, F…	GO:0048519
157	⊕	GO:BP	GO:0031331	positive regulation of cellular catabolic process	2.25e-07	6.65	335	606	28	8.36	Abhd5, Alkbh5, Atg101, Bag3, Cnot2, Cnot8, Dcp1b, Exosc2, Irgm1, Irs1, Kat2b, Mlxipl, Mtdh, Nprl2, Nprl3, Pacsin3, Patl1, Plin5, Polr2g, Samd4a, Sh3glb1, Slc25a4, Snx4, Sqstm1, Tnrc6b, Tom1, Ulk1, Vdac1	GO:0031331
558	⊕	GO:BP	GO:0051640	organelle localization	2.47e-07	6.61	623	606	40	6.42	Ap3s2, Atp2a1, Bves, Cdc23, Cdk5, Cdk9, Chmp2b, Chmp7, Def8, Fam98a, Hdac3, Iffo1, Kat2b, Klc2, Lmnb2, Map4, Mapk8, Myh10, Npm1, Pdpk1, Pex13, Pex14, Plin5, Polr2m, Rps15, Seh1l, Snf8, Snx4, Stx12, Stxbp1, Syne1, Syne2, Tpgs1, Tprg1l, Trappc1, Trappc6a, Uchl1, Uso1, Vamp8, Vps33a	GO:0051640
18	⊕	GO:BP	GO:1901361	organic cyclic compound catabolic process	2.74e-07	6.56	600	606	39	6.5	Aasdhppt, Adal, Alkbh5, Carhsp1, Cnot2, Cnot8, Dcp1b, Dera, Dnase1l1, Edc3, Ephx2, Exosc2, Exosc4, Exosc6, Hnrnpa0, Itpa, Kat2b, Lsm4, Mgat1, Mlxipl, Mus81, Nmnat1, Npm1, Nt5e, Nt5m, Nudt15, Ogdh, Patl1, Pde7a, Pfkm, Pgam1, Pkm, Polr2g, Pon3, Samd4a, Sirt6, Smg7, Tnrc6b, Urod	GO:1901361
372	⊕	GO:CC	GO:0030054	cell junction	2.81e-07	6.55	2260	605	92	4.07	Alkbh6, Amot, Amotl1, Amotl2, Ank3, Ap3s2, Aqp1, Ascc1, Atp6v1d, Atp6v1h, Bves, Camk2b, Cd99l2, Cdh13, Cdk4, Cdk5, Chmp2b, Dbn1, Eea1, Eif2b2, Eif5a, Fkbp1a, Gab1, Gopc, Gpc1, Grb2, Hnrnpa0, Hnrnpf, Hnrnpl, Itga5, Itpr3, Jam2, Keap1, Map4, Mapk8, Mettl5, Mkln1, Mme, Msn, Mtdh, Myh1, Myh10, Myh2, Nos1, Nt5e, Obscn, Osbp, Palld, Pdlim5, Pdpk1, Pgm5, Pi4k2a, Plcg1, Plg, Pnn, Pof1b, Ppp1ca, Ppp3cc, P…	GO:0030054
10	⊕	GO:BP	GO:0044270	cellular nitrogen compound catabolic process	3.33e-07	6.48	554	606	37	6.68	Aasdhppt, Adal, Alkbh5, Carhsp1, Cnot2, Cnot8, Dcp1b, Dera, Dnase1l1, Edc3, Exosc2, Exosc4, Exosc6, Hnrnpa0, Itpa, Kat2b, Lsm4, Mgat1, Mlxipl, Mus81, Nmnat1, Npm1, Nt5e, Nt5m, Nudt15, Ogdh, Patl1, Pde7a, Pfkm, Pgam1, Pkm, Polr2g, Samd4a, Sirt6, Smg7, Tnrc6b, Urod	GO:0044270
254	⊕	KEGG	map05022	Pathways of neurodegeneration - multiple diseases	3.75e-07	6.43	470	329	44	9.36	Actr1b, Atg101, Atp2a1, Atp5f1e, Atp5mc1, Camk2b, Cdk5, Chmp2b, Cox5b, Cox6c, Cox7b, Csnk1a1, Csnk1e, Dctn3, Itpr3, Klc2, Map2k6, Mapk12, Mapk8, Mtatp6, Mtco2, Mtnd1, Ndufa3, Ndufa6, Ndufa9, Ndufb5, Nos1, Plcg1, Ppp3cc, Prnp, Psma4, Psmb1, Psmb3, Psmb4, Psmc1, Ryr1, Slc25a4, Sqstm1, Uchl1, Ulk1, Uqcr10, Uqcrq, Vdac1, Vdac2	map05022
611	⊕	KEGG	map05415	Diabetic cardiomyopathy	3.75e-07	6.43	205	329	27	13.17	Atp2a1, Atp5f1e, Atp5mc1, Camk2b, Cox5b, Cox6c, Cox7b, Gys1, Irs1, Mapk12, Mapk8, Mpc1, Mpc2, Mtatp6, Mtco2, Mtnd1, Ndufa3, Ndufa6, Ndufa9, Ndufb5, Nos3, Ppp1ca, Slc25a4, Uqcr10, Uqcrq, Vdac1, Vdac2	map05415
628	⊕	KEGG	map05020	Prion disease	3.75e-07	6.43	266	329	31	11.65	Atp5f1e, Atp5mc1, Cox5b, Cox6c, Cox7b, Itpr3, Klc2, Mapk12, Mapk8, Mtatp6, Mtco2, Mtnd1, Ncam1, Ndufa3, Ndufa6, Ndufa9, Ndufb5, Ppp3cc, Prkacb, Prnp, Psma4, Psmb1, Psmb3, Psmb4, Psmc1, Ryr1, Slc25a4, Uqcr10, Uqcrq, Vdac1, Vdac2	map05020
130	⊕	GO:MF	GO:0032553	ribonucleotide binding	4.34e-07	6.36	1940	603	88	4.54	Abcf2, Abcf3, Acsl6, Acss1, Acss3, Actr1b, Adssl1, Atp2a1, Bves, Camk2b, Cct4, Cdk4, Cdk5, Cdk7, Cdk9, Ckmt1, Coq8a, Csnk1a1, Csnk1e, Dapk2, Dapk3, Dcakd, Ddx39a, Ddx3x, Ddx47, Dguok, Drg1, Dyrk1b, Dyrk2, Eif2b2, Gfm1, Guf1, Hmgcl, Hspa14, Ift27, Ip6k3, Irgm1, Itpkc, Kars, Lars2, Lig3, Lig4, Map2k6, Map3k20, Mapk12, Mapk8, Mccc1, Mtg1, Myh1, Myh10, Myh2, Nme1, Nmnat1, Nos1, Nos3, Npm1, Nuak1, Obs…	GO:0032553
259	⊕	GO:BP	GO:0034655	nucleobase-containing compound catabolic process	6.12e-07	6.21	517	606	35	6.77	Adal, Alkbh5, Carhsp1, Cnot2, Cnot8, Dcp1b, Dera, Dnase1l1, Edc3, Exosc2, Exosc4, Exosc6, Hnrnpa0, Itpa, Kat2b, Lsm4, Mgat1, Mlxipl, Mus81, Nmnat1, Npm1, Nt5e, Nt5m, Nudt15, Ogdh, Patl1, Pde7a, Pfkm, Pgam1, Pkm, Polr2g, Samd4a, Sirt6, Smg7, Tnrc6b	GO:0034655
134	⊕	GO:MF	GO:0035639	purine ribonucleoside triphosphate binding	7.38e-07	6.13	1841	603	84	4.56	Abcf2, Abcf3, Acsl6, Acss1, Acss3, Actr1b, Adssl1, Atp2a1, Camk2b, Cct4, Cdk4, Cdk5, Cdk7, Cdk9, Ckmt1, Coq8a, Csnk1a1, Csnk1e, Dapk2, Dapk3, Dcakd, Ddx39a, Ddx3x, Ddx47, Dguok, Drg1, Dyrk1b, Dyrk2, Eif2b2, Gfm1, Guf1, Hspa14, Ift27, Ip6k3, Irgm1, Itpkc, Kars, Lars2, Lig3, Lig4, Map2k6, Map3k20, Mapk12, Mapk8, Mccc1, Mtg1, Myh1, Myh10, Myh2, Nme1, Nmnat1, Npm1, Nuak1, Obscn, Oplah, Orc4, Orc5, Pc…	GO:0035639
635	⊕	KEGG	map05012	Parkinson disease	8.42e-07	6.07	263	329	30	11.41	Atp5f1e, Atp5mc1, Camk2b, Cox5b, Cox6c, Cox7b, Itpr3, Keap1, Klc2, Mapk8, Mtatp6, Mtco2, Mtnd1, Ndufa3, Ndufa6, Ndufa9, Ndufb5, Plcg1, Prkacb, Psma4, Psmb1, Psmb3, Psmb4, Psmc1, Slc25a4, Uchl1, Uqcr10, Uqcrq, Vdac1, Vdac2	map05012
280	⊕	GO:MF	GO:0008092	cytoskeletal protein binding	9.48e-07	6.02	1005	603	55	5.47	Adssl1, Ampd1, Ank3, Ankrd2, B9d2, Bag2, Cdk5, Cetn2, Clip4, Cobl, Dbn1, Ddx3x, Drg1, Fbxo25, Flnc, Gmfb, Haus8, Ift81, Kbtbd13, Krt2, Macf1, Maea, Map4, Mapk8, Mical3, Msn, Myh1, Myh10, Myh2, Nme1, Nos3, Obscn, Ogg1, Pacrg, Pacsin3, Palld, Pdlim5, Pex14, Pof1b, Prnp, Pstpip2, Ptpn3, Rtcb, Syne1, Syne2, Synm, Tnni1, Tom1, Tpgs1, Tpm2, Trim54, Trim63, Twf1, Uxt, Xirp1	GO:0008092
129	⊕	GO:MF	GO:0032555	purine ribonucleotide binding	1.03e-06	5.99	1921	603	86	4.48	Abcf2, Abcf3, Acsl6, Acss1, Acss3, Actr1b, Adssl1, Atp2a1, Bves, Camk2b, Cct4, Cdk4, Cdk5, Cdk7, Cdk9, Ckmt1, Coq8a, Csnk1a1, Csnk1e, Dapk2, Dapk3, Dcakd, Ddx39a, Ddx3x, Ddx47, Dguok, Drg1, Dyrk1b, Dyrk2, Eif2b2, Gfm1, Guf1, Hmgcl, Hspa14, Ift27, Ip6k3, Irgm1, Itpkc, Kars, Lars2, Lig3, Lig4, Map2k6, Map3k20, Mapk12, Mapk8, Mccc1, Mtg1, Myh1, Myh10, Myh2, Nme1, Nmnat1, Npm1, Nuak1, Obscn, Oplah, O…	GO:0032555
26	⊕	KEGG	map01100	Metabolic pathways	1.05e-06	5.98	1616	329	97	6	Aasdhppt, Abat, Abhd16a, Acadsb, Acsl6, Acss1, Acss3, Ado, Adssl1, Agpat1, Agpat2, Alas1, Aldh7a1, Alg14, Ampd1, Atp5f1e, Atp5mc1, Atp6v1d, Atp6v1h, Ckmt1, Coq5, Cox5b, Cox6c, Cox7b, Cs, Dad1, Dcxr, Ddo, Dera, Dguok, Dhrs4, Dlst, Echdc1, Ephx2, Ethe1, Fdps, Fech, Galnt1, Galnt17, Galnt2, Galt, Gmppa, Gnpda1, Gns, Gys1, Hmgcl, Idh2, Inpp4b, Itpa, Itpkc, Lbr, Ldha, Mccc1, Mgat1, Mgst3, Mri1, Mtatp6…	map01100
256	⊕	KEGG	map05014	Amyotrophic lateral sclerosis	1.05e-06	5.98	367	329	36	9.81	Actr1b, Atg101, Atp5f1e, Atp5mc1, Chmp2b, Cox5b, Cox6c, Cox7b, Dctn3, Itpr3, Klc2, Map2k6, Mapk12, Matr3, Mtatp6, Mtco2, Mtnd1, Ndufa3, Ndufa6, Ndufa9, Ndufb5, Nos1, Nup133, Nxf1, Ppp3cc, Psma4, Psmb1, Psmb3, Psmb4, Psmc1, Seh1l, Sqstm1, Ulk1, Uqcr10, Uqcrq, Vdac1	map05014
51	⊕	GO:BP	GO:0044282	small molecule catabolic process	1.2e-06	5.92	386	606	29	7.51	Aasdhppt, Abat, Acadsb, Adal, Dcxr, Ddo, Dera, Dlst, Echdc1, Galt, Gnpda1, Haghl, Hmgcl, Irs1, Ldha, Mccc1, Mgat1, Nos1, Nos3, Nqo2, Pex13, Pex5, Pfkm, Pkm, Plin5, Pon3, Shmt2, Slc25a12, Synj2	GO:0044282
362	⊕	GO:BP	GO:0006417	regulation of translation	1.2e-06	5.92	363	606	28	7.71	Alkbh5, Cdk4, Cdk5rap1, Cnot2, Cnot8, Dapk3, Ddx3x, Dus3l, Eif5a, Fech, Guf1, Khdrbs1, Map3k20, Mettl5, Mtg1, Ncl, Npm1, Patl1, Pkm, Polr2g, Ppp1ca, Rpl38, S100a9, Samd4a, Shmt2, Tnrc6b, Trim3, Wfs1	GO:0006417
81	⊕	GO:BP	GO:0048523	negative regulation of cellular process	1.35e-06	5.87	5599	606	183	3.27	Abat, Alkbh5, Anapc2, Angpt1, Ank3, Ankrd2, Aqp1, Arid1a, Atg101, Bag3, Brcc3, Carhsp1, Carm1, Casq1, Castor2, Cdc5l, Cdc73, Cdh13, Cdk5, Cdk5rap1, Cdk5rap3, Cdk9, Cep85, Ckmt1, Cnot2, Cnot8, Crbn, Crym, Csnk1a1, Csnk1e, Ctcf, Ctsa, Dad1, Dapk3, Dbn1, Dcp1b, Ddx3x, Dguok, Dnajb4, Dnajb5, Dnajb6, Dusp26, Dyrk2, Edc3, Eid2, Eif5a, Erlin2, Exosc2, Exosc4, Exosc6, Fbn1, Fbxo31, Fez2, Fkbp1a, Gatad2a,…	GO:0048523
243	⊕	GO:BP	GO:0009165	nucleotide biosynthetic process	1.46e-06	5.84	278	606	24	8.63	Acsl6, Acss1, Adssl1, Ampd1, Atp5f1e, Atp5mc1, Dcakd, Dguok, Idh2, Kars, Mpc1, Mpc2, Mtatp6, Mtnd1, Ndufa3, Ndufa6, Ndufa9, Ndufb5, Nme1, Nmnat1, Prpsap2, Slc25a12, Umps, Vdac1	GO:0009165
517	⊕	GO:CC	GO:0016529	sarcoplasmic reticulum	1.57e-06	5.8	74	605	12	16.22	Ank3, Art1, Atp2a1, Camk2b, Casq1, Fkbp1a, Hax1, Itpr3, Nol3, Nos1, Ryr1, Syne2	GO:0016529
204	⊕	GO:BP	GO:1901293	nucleoside phosphate biosynthetic process	1.78e-06	5.75	281	606	24	8.54	Acsl6, Acss1, Adssl1, Ampd1, Atp5f1e, Atp5mc1, Dcakd, Dguok, Idh2, Kars, Mpc1, Mpc2, Mtatp6, Mtnd1, Ndufa3, Ndufa6, Ndufa9, Ndufb5, Nme1, Nmnat1, Prpsap2, Slc25a12, Umps, Vdac1	GO:1901293
125	⊕	GO:MF	GO:0005524	ATP binding	1.86e-06	5.73	1490	603	71	4.77	Abcf2, Abcf3, Acsl6, Acss1, Acss3, Actr1b, Atp2a1, Camk2b, Cct4, Cdk4, Cdk5, Cdk7, Cdk9, Ckmt1, Coq8a, Csnk1a1, Csnk1e, Dapk2, Dapk3, Dcakd, Ddx39a, Ddx3x, Ddx47, Dguok, Dyrk1b, Dyrk2, Eif2b2, Hspa14, Ip6k3, Itpkc, Kars, Lars2, Lig3, Lig4, Map2k6, Map3k20, Mapk12, Mapk8, Mccc1, Myh1, Myh10, Myh2, Nme1, Nmnat1, Npm1, Nuak1, Obscn, Oplah, Orc4, Orc5, Pcca, Pdpk1, Pex6, Pfkm, Phkg1, Pi4k2a, Pkm, Prk…	GO:0005524
195	⊕	GO:BP	GO:0006164	purine nucleotide biosynthetic process	1.88e-06	5.73	240	606	22	9.17	Acsl6, Acss1, Adssl1, Ampd1, Atp5f1e, Atp5mc1, Dcakd, Dguok, Idh2, Mpc1, Mpc2, Mtatp6, Mtnd1, Ndufa3, Ndufa6, Ndufa9, Ndufb5, Nme1, Nmnat1, Prpsap2, Slc25a12, Vdac1	GO:0006164
155	⊕	GO:BP	GO:0031329	regulation of cellular catabolic process	1.92e-06	5.72	621	606	38	6.12	Abhd5, Alkbh5, Atg101, Bag3, Carhsp1, Cnot2, Cnot8, Ctsa, Dcp1b, Exosc2, Fez2, Hnrnpa0, Irgm1, Irs1, Kat2b, Keap1, Mlxipl, Mtdh, Nmnat1, Npm1, Nprl2, Nprl3, Pacsin3, Patl1, Plin5, Polr2g, Ptpn3, Samd4a, Sh3glb1, Sirt6, Slc25a4, Snx4, Sqstm1, Tnrc6b, Tom1, Trim27, Ulk1, Vdac1	GO:0031329
450	⊕	GO:BP	GO:0043161	proteasome-mediated ubiquitin-dependent protein catabolic process	1.91e-06	5.72	372	606	28	7.53	Anapc5, Ankrd9, Asb2, Cdc16, Crbn, Csnk1a1, Csnk1e, Cul1, Dcaf11, Fbxl3, Fbxo31, Fbxw8, Klhdc2, Maea, Mapk8, N4bp1, Psmb3, Psmc1, Psmf1, Rmnd5a, Rmnd5b, Sh3rf2, Sirt6, Tnfaip1, Trim3, Ubr2, Usp7, Wwp1	GO:0043161
632	⊕	GO:BP	GO:0009144	purine nucleoside triphosphate metabolic process	1.98e-06	5.7	262	606	23	8.78	Atp5f1e, Atp5mc1, Dguok, Itpa, Kat2b, Mlxipl, Mtatp6, Mtnd1, Ndufa3, Ndufa6, Ndufa9, Ndufb5, Nme1, Nmnat1, Nt5e, Nudt15, Ogdh, Pfkm, Pgam1, Pkm, Rab23, Sirt6, Slc25a12	GO:0009144
448	⊕	GO:CC	GO:0031461	cullin-RING ubiquitin ligase complex	2.06e-06	5.69	218	605	20	9.17	Anapc2, Anapc5, Anapc7, Ankrd9, Cdc16, Cdc23, Crbn, Cul1, Dcaf11, Dcaf7, Fbxl3, Fbxo25, Fbxo31, Fbxo32, Fbxw8, Gan, Keap1, Klhdc2, Klhl21, Tnfaip1	GO:0031461
59	⊕	GO:BP	GO:0071705	nitrogen compound transport	2.24e-06	5.65	1959	606	82	4.19	Abat, Alkbh5, Angpt1, Ank3, Ap3s2, Ap4s1, Aqp1, Arrdc2, Atg4d, Atp2a1, Bag3, Cdk5, Cetn2, Chmp2b, Chmp7, Cog2, Cog7, Copa, Ddx39a, Golga4, Gopc, Gosr2, Hdac3, Idh2, Ift27, Irgm1, Irs1, Khdrbs1, Lamp2, Mpc2, Myh10, Ndufaf2, Nos1, Nup133, Nxf1, Os9, Osbp, Pcnt, Pex13, Pex14, Pex5, Pex6, Pfkm, Ptpmt1, Ptpn14, Rab23, Rab4b, Rilpl1, S100a9, Sec61a1, Seh1l, Sel1l, Selenos, Sh3kbp1, Sil1, Sirt4, Sirt6, …	GO:0071705
133	⊕	GO:MF	GO:0032559	adenyl ribonucleotide binding	2.31e-06	5.64	1560	603	73	4.68	Abcf2, Abcf3, Acsl6, Acss1, Acss3, Actr1b, Atp2a1, Bves, Camk2b, Cct4, Cdk4, Cdk5, Cdk7, Cdk9, Ckmt1, Coq8a, Csnk1a1, Csnk1e, Dapk2, Dapk3, Dcakd, Ddx39a, Ddx3x, Ddx47, Dguok, Dyrk1b, Dyrk2, Eif2b2, Hmgcl, Hspa14, Ip6k3, Itpkc, Kars, Lars2, Lig3, Lig4, Map2k6, Map3k20, Mapk12, Mapk8, Mccc1, Myh1, Myh10, Myh2, Nme1, Nmnat1, Npm1, Nuak1, Obscn, Oplah, Orc4, Orc5, Pcca, Pdpk1, Pex6, Pfkm, Phkg1, Pi4…	GO:0032559
65	⊕	GO:BP	GO:0006950	response to stress	2.37e-06	5.62	3936	606	138	3.51	Abat, Abcf3, Ado, Adssl1, Alkbh3, Alkbh5, Aqp1, Arid1a, Ascc1, Atp2a1, Bag3, Brcc3, Bves, Casq1, Ccdc47, Cd151, Cdc5l, Cdk5, Cdk5rap3, Cdk7, Cdk9, Cetn2, Cfi, Chmp2b, Chmp7, Csnk1a1, Dapk3, Ddx3x, Dnajb5, Dyrk1b, Dyrk2, Egln3, Eif2b2, Emsy, Ephx2, Erlin2, Exosc4, Fbxo31, Fech, Gab1, Get4, Grb2, Gtf2h4, Hdac3, Hnrnpa0, Iffo1, Irgm1, Itga5, Kars, Kat2b, Keap1, Krt6a, Lamp2, Lgals9, Lig3, Lig4, Map2…	GO:0006950
216	⊕	GO:CC	GO:0005783	endoplasmic reticulum	2.42e-06	5.62	1861	605	77	4.14	Acsl6, Agpat1, Agpat2, Alg14, Ank3, Art1, Asb11, Atp2a1, Camk2b, Casq1, Ccdc115, Ccdc47, Dad1, Dhdds, Dnase1l1, Eif2b2, Eif5a, Eogt, Erlin2, Fkbp1a, Gosr2, Hax1, Hhatl, Irgm1, Itga5, Itpr3, Keap1, Lbr, Magt1, Mgst3, Mtdh, Mtmr6, Mydgf, Nceh1, Nol3, Nos1, Os9, Osbp, Osbpl6, P4ha2, Pkm, Pofut1, Poglut2, Prnp, Psmf1, Rcn2, Rpl27a, Rpl4, Rps8, Rtcb, Ryr1, Sec61a1, Sel1l, Selenom, Selenos, Serpina1b, …	GO:0005783
269	⊕	GO:BP	GO:0033554	cellular response to stress	2.42e-06	5.62	1799	606	77	4.28	Ado, Alkbh3, Aqp1, Arid1a, Ascc1, Atp2a1, Bag3, Brcc3, Ccdc47, Cdc5l, Cdk5, Cdk5rap3, Cdk7, Cdk9, Cetn2, Ddx3x, Dyrk1b, Dyrk2, Emsy, Erlin2, Fbxo31, Fech, Get4, Grb2, Gtf2h4, Hdac3, Iffo1, Kat2b, Keap1, Lamp2, Lig3, Lig4, Map2k6, Map3k20, Mapk8, Mus81, Nfrkb, Nol3, Nono, Nos3, Npm1, Nprl2, Nprl3, Nuak1, Nudt15, Nudt16l1, Ogg1, Os9, Pacrg, Pex13, Pex14, Pex5, Phlda3, Plekha1, Plin2, Rfc3, Seh1l, S…	GO:0033554
379	⊕	GO:BP	GO:0035556	intracellular signal transduction	2.45e-06	5.61	2610	606	101	3.87	Amot, Amotl1, Amotl2, Angpt1, Ank3, Ankrd2, Aqp1, Asb10, Asb11, Asb15, Asb16, Asb18, Asb2, Asb8, Atp2a1, Brcc3, Casq1, Castor2, Cdc5l, Cdh13, Cdk5rap3, Csnk1a1, Cul1, Dapk2, Dapk3, Ddx3x, Dok5, Dusp26, Dyrk2, Eid2, Fbn1, Fbxo31, Gab1, Grb2, Gsdme, Hax1, Hdac3, Inpp4b, Irgm1, Irs1, Kars, Lgals9, Maged1, Map2k6, Map3k20, Mapk12, Mapk8, Mlf1, Mtdh, Mus81, Mydgf, Nceh1, Neurl2, Nmi, Nmnat1, Nol3, Non…	GO:0035556
342	⊕	GO:BP	GO:0034248	regulation of amide metabolic process	2.54e-06	5.6	426	606	30	7.04	Alkbh5, Cdk4, Cdk5rap1, Cnot2, Cnot8, Csnk1e, Dapk3, Ddx3x, Dus3l, Eif5a, Fech, Guf1, Khdrbs1, Map3k20, Mettl5, Mtg1, Ncl, Npm1, Patl1, Pkm, Polr2g, Ppp1ca, Prnp, Rpl38, S100a9, Samd4a, Shmt2, Tnrc6b, Trim3, Wfs1	GO:0034248
339	⊕	GO:BP	GO:0051246	regulation of protein metabolic process	2.54e-06	5.59	1901	606	80	4.21	Alkbh5, Angpt1, Asb11, Atg101, Bag2, Cdk4, Cdk5, Cdk5rap1, Cdk5rap3, Cep85, Cnot2, Cnot8, Csnk1a1, Csnk1e, Ctsa, Dapk3, Ddx3x, Dus3l, Eif5a, Fbxw8, Fech, Guf1, Hax1, Hdac3, Hhatl, Hint2, Irgm1, Itga5, Kat2b, Khdrbs1, Maged1, Map2k6, Map3k20, Mapk8, Mettl5, Mlxipl, Msn, Mtg1, Mydgf, N4bp1, Ncl, Ncor2, Nmi, Nos1, Npm1, Nuak1, Nudt15, Osbp, Pacsin3, Patl1, Pkm, Polr2g, Ppp1ca, Ppp6r1, Prkacb, Prnp, …	GO:0051246
116	⊕	GO:BP	GO:0048583	regulation of response to stimulus	2.79e-06	5.55	3987	606	139	3.49	Abat, Amot, Angpt1, Ank3, Ankrd2, Arid1a, Brcc3, Camk2b, Carm1, Casq1, Castor2, Cdc73, Cdh13, Cdk5rap3, Cdk9, Cfi, Cnot2, Crbn, Csnk1a1, Csnk1e, Cul1, Dapk2, Dapk3, Dbn1, Ddx3x, Dok5, Dusp26, Dyrk2, Eid2, Eif2b2, Exosc6, Fbn1, Fbxo32, Fdps, Fech, Gab1, Ghitm, Gpc1, Grb14, Grb2, Gsdme, Hax1, Hdac3, Hif1an, Ift81, Inpp4b, Irgm1, Irs1, Kars, Kat2b, Khdrbs1, Lamp2, Lgals9, Maged1, Map2k6, Map3k20, Ma…	GO:0048583
663	⊕	GO:BP	GO:0031647	regulation of protein stability	3e-06	5.52	313	606	25	7.99	Bag2, Bag3, Cct4, Cdc73, Cdk7, Cog7, Ctsa, Dad1, Fbxl3, Get4, Hdac3, Irgm1, Lamp2, Ncor2, Npm1, Pex6, Prnp, Ptges3, Sirt6, Stx12, Stxbp1, Tada2a, Usp2, Usp7, Wfs1	GO:0031647
32	⊕	GO:MF	GO:0016772	transferase activity, transferring phosphorus-containing groups	3.21e-06	5.49	937	603	51	5.44	Aasdhppt, Art1, Art5, Camk2b, Cdk4, Cdk5, Cdk7, Cdk9, Ckmt1, Coq8a, Csnk1a1, Csnk1e, Dapk2, Dapk3, Dcakd, Dguok, Dyrk1b, Dyrk2, Galt, Gys1, Ip6k3, Itpkc, Kars, Map2k6, Map3k20, Mapk12, Mapk8, Nme1, Nmnat1, Nuak1, Obscn, Pdpk1, Pfkm, Phkg1, Pi4k2a, Pkm, Polr1c, Polr2g, Polr2h, Prkacb, Prpsap2, Ptges3, Sirt4, Sirt6, Stk19, Strada, Tep1, Twf1, Uap1l1, Ulk1, Vrk3	GO:0016772
597	⊕	GO:CC	GO:0061695	transferase complex, transferring phosphorus-containing groups	3.26e-06	5.49	290	605	23	7.93	Atg101, Ccnt2, Cdc73, Cdk4, Cdk5, Cdk7, Cdk9, Gtf2h4, Nuak1, Pfkm, Phka1, Phkg1, Pkm, Polr1c, Polr2g, Polr2h, Polr2m, Prkacb, Prpsap2, Strada, Taf12, Taf6, Ulk1	GO:0061695
712	⊕	GO:CC	GO:0035770	ribonucleoprotein granule	3.46e-06	5.46	269	605	22	8.18	Carhsp1, Cdk9, Cnot2, Cnot8, Dcp1b, Ddx3x, Edc3, Hax1, Hnrnpl, Myh1, Ncl, Nxf1, Patl1, Polr2g, Psma4, Samd4a, Serpinb1a, Snrpb2, Sqstm1, Syne1, Tial1, Tnrc6b	GO:0035770
716	⊕	GO:CC	GO:0000932	P-body	4.19e-06	5.38	97	605	13	13.4	Carhsp1, Cnot2, Cnot8, Dcp1b, Edc3, Hax1, Patl1, Polr2g, Psma4, Samd4a, Sqstm1, Syne1, Tnrc6b	GO:0000932
322	⊕	GO:CC	GO:0098796	membrane protein complex	4.3e-06	5.37	1242	605	57	4.59	Alg14, Ap3s2, Ap4s1, Aqp1, Atp5f1e, Atp5mc1, Atp6v1d, Atp6v1h, Ccdc115, Cdh13, Chmp2b, Chmp7, Copa, Cox5b, Cox6c, Cox7b, Dad1, Fkbp1a, Gosr2, Grb2, Itga5, Khdrbs1, Krt19, Lamp2, Magt1, Micos13, Mtatp6, Mtco2, Mtnd1, Ndufa3, Ndufa6, Ndufa9, Ndufb5, Pgm5, Ryr1, Sec61a1, Sel1l, Selenos, Slc25a4, Snap47, Snf8, Snx4, Snx8, Stt3a, Stt3b, Stx12, Syne1, Syne2, Trim27, Uqcr10, Uqcrq, Vamp1, Vamp8, Vdac1, …	GO:0098796
717	⊕	GO:CC	GO:0036464	cytoplasmic ribonucleoprotein granule	4.5e-06	5.35	252	605	21	8.33	Carhsp1, Cdk9, Cnot2, Cnot8, Dcp1b, Ddx3x, Edc3, Hax1, Myh1, Ncl, Nxf1, Patl1, Polr2g, Psma4, Samd4a, Serpinb1a, Snrpb2, Sqstm1, Syne1, Tial1, Tnrc6b	GO:0036464
132	⊕	GO:MF	GO:0016787	hydrolase activity	4.59e-06	5.34	2477	603	101	4.08	Abcf2, Abcf3, Abhd16a, Abhd5, Adal, Adprh, Adssl1, Alkbh3, Ampd1, Ankrd9, Apmap, Atg4d, Atp2a1, Atp5f1e, Brcc3, Cct4, Cfi, Cnot2, Cnot8, Cpn1, Cpped1, Ctsa, Dcp1b, Ddx39a, Ddx3x, Ddx47, Dnase1l1, Drg1, Dusp18, Dusp26, Ephx2, Gfm1, Gnpda1, Gns, Gpcpd1, Guf1, Haghl, Hdac11, Hdac3, Hint2, Hspa14, Ift27, Inpp4b, Irgm1, Itpa, Lars2, Man2b1, Mme, Mtatp6, Mtg1, Mtmr6, Mus81, N4bp1, Nceh1, Nit1, Nme1, Nt…	GO:0016787
641	⊕	GO:CC	GO:0098798	mitochondrial protein-containing complex	4.8e-06	5.32	298	605	23	7.72	Atp5f1e, Atp5mc1, Cox5b, Cox6c, Cox7b, Mccc1, Micos13, Mrpl33, Mrpl42, Mrps11, Mrps24, Mrps7, Mtatp6, Mtco2, Mtnd1, Ndufa3, Ndufa6, Ndufa9, Ndufb5, Slc25a4, Uqcr10, Uqcrq, Vdac1	GO:0098798
213	⊕	GO:CC	GO:0098588	bounding membrane of organelle	4.9e-06	5.31	1767	605	73	4.13	Acsl6, Aqp1, Art1, Atp2a1, Atp6v1d, Atp6v1h, Camk2b, Casq1, Ccdc115, Ccdc47, Chmp2b, Chmp7, Cog2, Cog7, Copa, Dhrs4, Eea1, Fkbp1a, Galnt17, Golga4, Gopc, Gosr2, Grb14, Hax1, Ift27, Irgm1, Itpr3, Lamp2, Mgat1, Mgst3, Nme1, Nos1, Nprl2, Nprl3, Osbp, Osbpl6, Pex13, Pex14, Pex5, Pex6, Pi4k2a, Prnp, Rab4b, Rras2, Ryr1, Sec61a1, Seh1l, Sh3glb1, Slc25a4, Slc27a1, Snap47, Snf8, Snx4, Snx8, Steap3, Stx12,…	GO:0098588
791	⊕	GO:CC	GO:0001650	fibrillar center	5.42e-06	5.27	153	605	16	10.46	Cdk7, Mettl5, Mri1, Mtdh, Ncl, Nono, Nuak1, Pex14, Polr1c, Samd4a, Smarca5, Snrpb2, Stag2, Trim27, Uso1, Wdr33	GO:0001650
2	⊕	GO:BP	GO:0043170	macromolecule metabolic process	5.47e-06	5.26	12286	606	340	2.77	Aasdhppt, Abhd5, Adprh, Agpat1, Agpat2, Alas1, Alg14, Alkbh3, Alkbh5, Anapc2, Anapc5, Anapc7, Angpt1, Ank3, Ankrd2, Ankrd9, Arid1a, Asb10, Asb11, Asb15, Asb16, Asb18, Asb2, Asb8, Ascc1, Atg101, Atg4d, Bag2, Bag3, Brcc3, Bves, Camk2b, Carhsp1, Carm1, Ccdc115, Ccdc47, Ccnt2, Cct4, Cdc16, Cdc23, Cdc5l, Cdc73, Cdh13, Cdk4, Cdk5, Cdk5rap1, Cdk5rap3, Cdk7, Cdk9, Cep85, Cetn2, Cfi, Chmp2b, Chmp7, Ciao1,…	GO:0043170
629	⊕	GO:BP	GO:0009141	nucleoside triphosphate metabolic process	5.65e-06	5.25	279	606	23	8.24	Atp5f1e, Atp5mc1, Dguok, Itpa, Kat2b, Mlxipl, Mtatp6, Mtnd1, Ndufa3, Ndufa6, Ndufa9, Ndufb5, Nme1, Nmnat1, Nt5e, Nudt15, Ogdh, Pfkm, Pgam1, Pkm, Rab23, Sirt6, Slc25a12	GO:0009141
437	⊕	GO:BP	GO:0007049	cell cycle	5.73e-06	5.24	1808	606	76	4.2	Anapc2, Anapc5, Anapc7, Ank3, Arid1a, Brcc3, Camk2b, Ccnt2, Cdc16, Cdc23, Cdc5l, Cdc73, Cdk4, Cdk5, Cdk5rap1, Cdk5rap3, Cdk7, Cdk9, Cep85, Cetn2, Chmp2b, Chmp7, Ciao1, Csnk1a1, Ctcf, Dapk3, Dctn3, Ddx3x, Drg1, Fbxo31, Grb14, Haus1, Haus8, Hdac3, Iffo1, Kat2b, Khdrbs1, Klhl21, Lig4, Maea, Map3k20, Map4, Mapk12, Mapk8, Mical3, Mlf1, Mus81, Myh10, Nes, Nfrkb, Npm1, Nudt15, Orc4, Pcnt, Pds5a, Ppp1ca,…	GO:0007049
591	⊕	GO:BP	GO:0006914	autophagy	5.75e-06	5.24	494	606	32	6.48	Atg101, Atg4d, Bag3, Chmp2b, Chmp7, Ctsa, Fez2, Gopc, Irgm1, Keap1, Lamp2, Mtdh, Nprl2, Nprl3, Pex5, Rab23, S100a9, Sh3glb1, Slc25a4, Snx4, Sqstm1, Stbd1, Stx12, Tmbim6, Tom1, Trim27, Ufc1, Ulk1, Vamp8, Vdac1, Vps13a, Vps33a	GO:0006914
599	⊕	GO:BP	GO:0061919	process utilizing autophagic mechanism	5.75e-06	5.24	494	606	32	6.48	Atg101, Atg4d, Bag3, Chmp2b, Chmp7, Ctsa, Fez2, Gopc, Irgm1, Keap1, Lamp2, Mtdh, Nprl2, Nprl3, Pex5, Rab23, S100a9, Sh3glb1, Slc25a4, Snx4, Sqstm1, Stbd1, Stx12, Tmbim6, Tom1, Trim27, Ufc1, Ulk1, Vamp8, Vdac1, Vps13a, Vps33a	GO:0061919
292	⊕	GO:BP	GO:0010256	endomembrane system organization	6.09e-06	5.22	547	606	34	6.22	Agfg1, Ank3, Ap3s2, Aqp1, Casq1, Ccdc47, Chmp2b, Chmp7, Cog2, Cog7, Csnk1a1, Fbxw8, Get4, Hdac3, Lmnb2, Myh10, Myh2, Osbp, Pacsin3, Pex5, Pi4k2a, Polr2m, S100a9, Sec61a1, Sh3glb1, Snap47, Sqstm1, Stx12, Stxbp1, Syne1, Tmed1, Tom1, Uso1, Vamp1	GO:0010256
161	⊕	GO:BP	GO:0006508	proteolysis	6.25e-06	5.2	1489	606	66	4.43	Abhd5, Anapc2, Anapc5, Ankrd9, Asb2, Atg4d, Bag2, Brcc3, Ccdc47, Cdc16, Cdk5, Cfi, Chmp2b, Chmp7, Cpn1, Crbn, Csnk1a1, Csnk1e, Ctsa, Cul1, Dcaf11, Ddx3x, Fbxl3, Fbxo31, Fbxw8, Get4, Keap1, Klhdc2, Maea, Mapk8, Mme, N4bp1, Nudt15, Os9, Pacsin3, Plg, Prkacb, Psma4, Psmb1, Psmb3, Psmb4, Psmc1, Psmf1, Ptpn3, Rmnd5a, Rmnd5b, Rnf6, Rnpep, S100a9, Sel1l, Selenos, Sh3rf2, Sirt4, Sirt6, Snf8, Tnfaip1, Tri…	GO:0006508
587	⊕	GO:BP	GO:0016236	macroautophagy	6.39e-06	5.19	260	606	22	8.46	Atg101, Atg4d, Bag3, Chmp2b, Chmp7, Fez2, Irgm1, Lamp2, Pex5, Rab23, Sh3glb1, Slc25a4, Snx4, Sqstm1, Stbd1, Stx12, Tom1, Ufc1, Ulk1, Vamp8, Vdac1, Vps33a	GO:0016236
351	⊕	GO:BP	GO:0140694	non-membrane-bounded organelle assembly	7.18e-06	5.14	400	606	28	7	Alkbh5, Asb2, Casq1, Cep85, Cetn2, Chmp2b, Chmp7, Cnot2, Ddx3x, Drg1, Edc3, Flnc, Haus1, Haus8, Hdac3, Kat2b, Krt19, Mapk8, Mrps7, Msn, Myh10, Npm1, Patl1, Pgm5, Rpl23a, Rpl38, Rps15, Stag2	GO:0140694
588	⊕	KEGG	map05010	Alzheimer disease	7.28e-06	5.14	381	329	35	9.19	Atg101, Atp2a1, Atp5f1e, Atp5mc1, Cdk5, Cox5b, Cox6c, Cox7b, Csnk1a1, Csnk1e, Irs1, Itpr3, Klc2, Mapk8, Mme, Mtatp6, Mtco2, Mtnd1, Ndufa3, Ndufa6, Ndufa9, Ndufb5, Nos1, Ppp3cc, Psma4, Psmb1, Psmb3, Psmb4, Psmc1, Slc25a4, Ulk1, Uqcr10, Uqcrq, Vdac1, Vdac2	map05010
43	⊕	GO:BP	GO:0019752	carboxylic acid metabolic process	7.77e-06	5.11	945	606	48	5.08	Aasdhppt, Abat, Abhd5, Acadsb, Acsl6, Acss1, Adssl1, Cs, Dcxr, Ddo, Dlst, Echdc1, Ephx2, Erlin2, Gnpda1, Haghl, Hmgcl, Idh2, Irs1, Kat2b, Ldha, Mccc1, Mgst3, Mid1ip1, Mlxipl, Mpc1, Mpc2, Mri1, N6amt1, Nos1, Nos3, Ogdh, Pex13, Pex5, Pfkm, Pgam1, Pkm, Plin5, Pon3, Ptges3, Shmt2, Sirt4, Sirt6, Slc25a12, Slc27a1, Ucp3, Urod, Vdac1	GO:0019752
114	⊕	GO:BP	GO:0032879	regulation of localization	7.77e-06	5.11	2161	606	86	3.98	Abat, Abhd5, Acsl6, Angpt1, Ank3, Aqp1, Atp2a1, Bag3, Bves, Camk2b, Casq1, Cct4, Cd151, Cdh13, Cdk5, Cdk5rap3, Cdk9, Crbn, Csnk1e, Dbn1, Dnajb6, Fkbp1a, Ghitm, Gopc, Gpc1, Hdac3, Idh2, Inpp4b, Irs1, Itpr3, Kat2b, Khdrbs1, Lgals9, Maged1, Map2k6, Mapk8, Mettl21c, Mkln1, Mpc2, Msn, Myh10, Ndufaf2, Nol3, Nos1, Nos3, Npm1, Os9, Osbp, Osbpl6, Pacsin3, Pcnt, Pdpk1, Pfkm, Plcg1, Plin2, Plin5, Ppp3cc, Pr…	GO:0032879
128	⊕	GO:MF	GO:0097367	carbohydrate derivative binding	8.84e-06	5.05	2284	603	94	4.12	Abcf2, Abcf3, Acsl6, Acss1, Acss3, Actr1b, Adssl1, Atp2a1, Bves, Camk2b, Cct4, Cdk4, Cdk5, Cdk7, Cdk9, Ckmt1, Coq8a, Csnk1a1, Csnk1e, Dapk2, Dapk3, Dcakd, Ddx39a, Ddx3x, Ddx47, Dguok, Drg1, Dyrk1b, Dyrk2, Eif2b2, Fbn1, Gfm1, Gns, Guf1, Hmgcl, Hspa14, Ift27, Ip6k3, Irgm1, Itih2, Itpkc, Kars, Lars2, Lgals9, Lig3, Lig4, Map2k6, Map3k20, Mapk12, Mapk8, Mccc1, Mtg1, Myh1, Myh10, Myh2, Nme1, Nmnat1, No…	GO:0097367
252	⊕	KEGG	map05016	Huntington disease	8.92e-06	5.05	301	329	30	9.97	Actr1b, Atg101, Atp5f1e, Atp5mc1, Cox5b, Cox6c, Cox7b, Dctn3, Klc2, Mapk8, Mtatp6, Mtco2, Mtnd1, Ndufa3, Ndufa6, Ndufa9, Ndufb5, Polr2g, Polr2h, Psma4, Psmb1, Psmb3, Psmb4, Psmc1, Slc25a4, Ulk1, Uqcr10, Uqcrq, Vdac1, Vdac2	map05016
287	⊕	GO:CC	GO:0042995	cell projection	1e-05	5	2564	605	95	3.71	Agfg1, Amot, Amotl1, Angpt1, Ank3, Ap3s2, Aqp1, Atp5mc1, Atp6v1d, B9d2, Bag2, Bves, Camk2b, Cct4, Cdh13, Cdk5, Cetn2, Cobl, Copa, Csnk1a1, Csnk1e, Cyb5d1, Dbn1, Dcxr, Ddx3x, Dmwd, Eea1, Eif2b2, Eif5a, Fbxw8, Fez2, Fkbp1a, Gopc, Hax1, Ift27, Ift81, Irgm1, Itga5, Itpr3, Ldha, Macf1, Map4, Mapk8, Mettl5, Mical3, Mkln1, Mlf1, Mme, Msn, Mtmr6, Mtnd1, Myh10, Nme1, Nos1, Pacrg, Palld, Pdlim5, Pdpk1, Pex…	GO:0042995
626	⊕	GO:BP	GO:0006119	oxidative phosphorylation	1.01e-05	5	146	606	16	10.96	Atp5f1e, Cox5b, Cox6c, Cox7b, Dguok, Mlxipl, Mtatp6, Mtco2, Mtnd1, Ndufa3, Ndufa6, Ndufa9, Ndufb5, Shmt2, Uqcr10, Uqcrq	GO:0006119
1039	⊕	GO:BP	GO:0016561	protein import into peroxisome matrix, translocation	1.23e-05	4.91	4	606	4	100	Pex13, Pex14, Pex5, Pex6	GO:0016561
44	⊕	GO:BP	GO:0043436	oxoacid metabolic process	1.38e-05	4.86	965	606	48	4.97	Aasdhppt, Abat, Abhd5, Acadsb, Acsl6, Acss1, Adssl1, Cs, Dcxr, Ddo, Dlst, Echdc1, Ephx2, Erlin2, Gnpda1, Haghl, Hmgcl, Idh2, Irs1, Kat2b, Ldha, Mccc1, Mgst3, Mid1ip1, Mlxipl, Mpc1, Mpc2, Mri1, N6amt1, Nos1, Nos3, Ogdh, Pex13, Pex5, Pfkm, Pgam1, Pkm, Plin5, Pon3, Ptges3, Shmt2, Sirt4, Sirt6, Slc25a12, Slc27a1, Ucp3, Urod, Vdac1	GO:0043436
483	⊕	GO:BP	GO:0061061	muscle structure development	1.38e-05	4.86	733	606	40	5.46	Angpt1, Ankrd2, Arid1a, Asb2, Bves, Casq1, Ccnt2, Cdk5, Cdk9, Dyrk1b, Eid2, Eif5a, Eln, Fdps, Fkbp1a, Flnc, Gpc1, Gpcpd1, Hdac3, Hif1an, Jam2, Krt19, Mapk12, Mettl21c, Myh10, Nol3, Pdlim5, Pgm5, Plg, Ryr1, Sin3b, Sirt6, Slc25a4, Smarcd3, Syne1, Tnni1, Uchl1, Usp2, Vgll2, Vrk3	GO:0061061
207	⊕	GO:BP	GO:0046390	ribose phosphate biosynthetic process	1.43e-05	4.85	230	606	20	8.7	Acsl6, Acss1, Adssl1, Ampd1, Atp5f1e, Atp5mc1, Dcakd, Mpc1, Mpc2, Mtatp6, Mtnd1, Ndufa3, Ndufa6, Ndufa9, Ndufb5, Nme1, Prpsap2, Slc25a12, Umps, Vdac1	GO:0046390
34	⊕	GO:BP	GO:0006082	organic acid metabolic process	1.62e-05	4.79	971	606	48	4.94	Aasdhppt, Abat, Abhd5, Acadsb, Acsl6, Acss1, Adssl1, Cs, Dcxr, Ddo, Dlst, Echdc1, Ephx2, Erlin2, Gnpda1, Haghl, Hmgcl, Idh2, Irs1, Kat2b, Ldha, Mccc1, Mgst3, Mid1ip1, Mlxipl, Mpc1, Mpc2, Mri1, N6amt1, Nos1, Nos3, Ogdh, Pex13, Pex5, Pfkm, Pgam1, Pkm, Plin5, Pon3, Ptges3, Shmt2, Sirt4, Sirt6, Slc25a12, Slc27a1, Ucp3, Urod, Vdac1	GO:0006082
633	⊕	GO:BP	GO:0009205	purine ribonucleoside triphosphate metabolic process	1.65e-05	4.78	254	606	21	8.27	Atp5f1e, Atp5mc1, Itpa, Kat2b, Mlxipl, Mtatp6, Mtnd1, Ndufa3, Ndufa6, Ndufa9, Ndufb5, Nme1, Nmnat1, Nt5e, Ogdh, Pfkm, Pgam1, Pkm, Rab23, Sirt6, Slc25a12	GO:0009205
458	⊕	GO:CC	GO:0005819	spindle	1.87e-05	4.73	423	605	27	6.38	Anapc5, Anapc7, Brcc3, Camk2b, Cdc16, Cep85, Chmp2b, Chmp7, Ciao1, Csnk1a1, Dctn3, Haus1, Haus8, Hdac3, Kat2b, Klhl21, Maea, Map4, Mical3, Myh10, Npm1, Pin4, Smc6, Stag2, Tada2a, Uxt, Wdr73	GO:0005819
647	⊕	GO:CC	GO:0098800	inner mitochondrial membrane protein complex	2.1e-05	4.68	150	605	15	10	Atp5f1e, Atp5mc1, Cox5b, Cox6c, Cox7b, Micos13, Mtatp6, Mtco2, Mtnd1, Ndufa3, Ndufa6, Ndufa9, Ndufb5, Uqcr10, Uqcrq	GO:0098800
250	⊕	GO:CC	GO:0005815	microtubule organizing center	2.25e-05	4.65	848	605	42	4.95	Actr1b, Atp6v1d, B9d2, Camk2b, Cct4, Cdc16, Cdk5rap3, Cep85, Cetn2, Csnk1a1, Dapk3, Dctn3, Ddx3x, Fbxo31, Fbxw8, Haus1, Haus8, Ift27, Ift81, Kat2b, Keap1, Map4, Mlf1, Nme1, Npm1, Nudt21, Pcgf5, Pcnt, Ppp2r3c, Prkacb, Proser3, Psmb4, Rab23, Rilpl1, Skt, Tapt1, Tbc1d7, Tedc2, Tpgs1, Tubd1, Usp2, Uxt	GO:0005815
64	⊕	GO:BP	GO:0032502	developmental process	2.4e-05	4.62	6854	606	208	3.03	Abat, Abhd5, Acsl6, Adamtsl4, Agfg1, Agpat2, Alas1, Alkbh5, Amot, Amotl1, Amotl2, Anapc2, Anapc7, Angpt1, Ank3, Ankrd2, Aqp1, Arid1a, Asb2, Atp6v1d, Atp6v1h, Bves, Camk2b, Carm1, Casq1, Ccdc47, Ccnt2, Cd151, Cdc73, Cdh13, Cdk5, Cdk5rap3, Cdk9, Cep85, Cetn2, Clptm1, Cnot2, Cobl, Col4a2, Cox7b, Crybg3, Csnk1a1, Ctcf, Cul1, Dad1, Dapk3, Dbn1, Ddx3x, Dguok, Dnajb6, Dok5, Dyrk1b, Eid2, Eif2b2, Eif5a, …	GO:0032502
101	⊕	GO:BP	GO:0065007	biological regulation	2.38e-05	4.62	13527	606	364	2.69	Abat, Abhd5, Acsl6, Adamtsl4, Agpat1, Agpat2, Alkbh5, Amot, Amotl1, Amotl2, Anapc2, Anapc5, Anapc7, Angpt1, Ank3, Ankrd2, Aqp1, Arid1a, Asb10, Asb11, Asb15, Asb16, Asb18, Asb2, Asb8, Ascc1, Atg101, Atp2a1, Bag2, Bag3, Brcc3, Bves, Camk2b, Carhsp1, Carm1, Casq1, Castor2, Ccdc115, Ccdc47, Ccnt2, Cct4, Cd151, Cd99l2, Cdc16, Cdc23, Cdc5l, Cdc73, Cdh13, Cdk4, Cdk5, Cdk5rap1, Cdk5rap3, Cdk7, Cdk9, Cep8…	GO:0065007
469	⊕	GO:BP	GO:0006886	intracellular protein transport	2.57e-05	4.59	668	606	37	5.54	Angpt1, Ap3s2, Ap4s1, Bag3, Cdk5, Cog7, Copa, Hdac3, Ift27, Irgm1, Lamp2, Nup133, Os9, Pcnt, Pex13, Pex14, Pex5, Pex6, Ptpn14, Rab23, Rilpl1, Sec61a1, Sel1l, Selenos, Sirt6, Snf8, Snx8, Sqstm1, Strada, Stx12, Stxbp1, Tmed1, Uso1, Vipas39, Vps13a, Vps28, Vps33a	GO:0006886
578	⊕	GO:CC	GO:0033017	sarcoplasmic reticulum membrane	2.69e-05	4.57	39	605	8	20.51	Art1, Atp2a1, Camk2b, Casq1, Fkbp1a, Nos1, Ryr1, Syne2	GO:0033017
643	⊕	GO:BP	GO:0009199	ribonucleoside triphosphate metabolic process	2.66e-05	4.57	262	606	21	8.02	Atp5f1e, Atp5mc1, Itpa, Kat2b, Mlxipl, Mtatp6, Mtnd1, Ndufa3, Ndufa6, Ndufa9, Ndufb5, Nme1, Nmnat1, Nt5e, Ogdh, Pfkm, Pgam1, Pkm, Rab23, Sirt6, Slc25a12	GO:0009199
567	⊕	GO:BP	GO:0022411	cellular component disassembly	2.83e-05	4.55	482	606	30	6.22	Arid1a, Atg4d, Cdk5, Cdk5rap3, Chmp2b, Chmp7, Eif5a, Irgm1, Lamp2, Map4, Mical3, Mid1ip1, Mtrf1l, Nes, Nmnat1, Pex14, Pex5, Plg, Plin2, Slc25a4, Smarcd3, Sqstm1, Tfip11, Tom1, Trim54, Twf1, Ufc1, Vamp8, Vdac1, Vps33a	GO:0022411
622	⊕	KEGG	map05208	Chemical carcinogenesis - reactive oxygen species	3.12e-05	4.51	222	329	24	10.81	Atp5f1e, Atp5mc1, Cox5b, Cox6c, Cox7b, Ephx2, Grb2, Keap1, Mapk12, Mapk8, Mgst3, Mtatp6, Mtco2, Mtnd1, Ndufa3, Ndufa6, Ndufa9, Ndufb5, Pdpk1, Slc25a4, Uqcr10, Uqcrq, Vdac1, Vdac2	map05208
60	⊕	GO:BP	GO:0071702	organic substance transport	3.4e-05	4.47	2419	606	91	3.76	Abat, Acsl6, Alkbh5, Angpt1, Ank3, Ap3s2, Ap4s1, Aqp1, Arrdc2, Atg4d, Atp2a1, Bag3, Cdk5, Cetn2, Chmp2b, Chmp7, Cog2, Cog7, Copa, Ddx39a, Golga4, Gopc, Gosr2, Hdac3, Idh2, Ift27, Irgm1, Irs1, Khdrbs1, Lamp2, Map2k6, Mpc1, Mpc2, Myh10, Ndufaf2, Nos1, Nup133, Nxf1, Os9, Osbp, Osbpl6, Pcnt, Pex13, Pex14, Pex5, Pex6, Pfkm, Plin2, Prelid3b, Ptpmt1, Ptpn14, Rab23, Rab4b, Rilpl1, S100a9, Sec61a1, Seh1l,…	GO:0071702
215	⊕	GO:BP	GO:0009260	ribonucleotide biosynthetic process	3.8e-05	4.42	224	606	19	8.48	Acsl6, Acss1, Adssl1, Ampd1, Atp5f1e, Atp5mc1, Dcakd, Mpc1, Mpc2, Mtatp6, Mtnd1, Ndufa3, Ndufa6, Ndufa9, Ndufb5, Nme1, Slc25a12, Umps, Vdac1	GO:0009260
142	⊕	GO:MF	GO:0016788	hydrolase activity, acting on ester bonds	4.14e-05	4.38	770	603	42	5.45	Abhd16a, Abhd5, Apmap, Cnot2, Cnot8, Cpped1, Dnase1l1, Dusp18, Dusp26, Ephx2, Gns, Gpcpd1, Haghl, Inpp4b, Lars2, Mtmr6, Mus81, N4bp1, Nceh1, Nit1, Nme1, Nt5e, Nt5m, Pde7a, Plaat1, Plcg1, Pon3, Ppm1b, Ppm1j, Ppp1ca, Ppp3cc, Ppt2, Ptp4a3, Ptpmt1, Ptpn14, Ptpn21, Ptpn3, Rexo2, Ssu72, Synj2, Tsen34, Vars2	GO:0016788
526	⊕	GO:CC	GO:0045202	synapse	4.15e-05	4.38	1641	605	66	4.02	Ank3, Ap3s2, Aqp1, Ascc1, Atp6v1d, Atp6v1h, Camk2b, Cdh13, Cdk5, Chmp2b, Dbn1, Eea1, Eif2b2, Eif5a, Fkbp1a, Gopc, Gpc1, Hnrnpa0, Hnrnpf, Hnrnpl, Itga5, Itpr3, Map4, Mapk8, Mettl5, Mkln1, Mme, Myh10, Nos1, Nt5e, Palld, Pdlim5, Pdpk1, Pi4k2a, Plcg1, Plg, Ppp1ca, Ppp3cc, Prnp, Rab4b, Rpl23a, Rpl27a, Rpl30, Rpl35a, Rpl38, Rpl4, Rps15, Samd4a, Sh3glb1, Sh3glb2, Sh3kbp1, Snap47, Snx4, Stx12, Stxbp1, Sy…	GO:0045202
264	⊕	GO:BP	GO:0006915	apoptotic process	4.23e-05	4.37	2050	606	80	3.9	Adamtsl4, Angpt1, Ankrd2, Aqp1, Atg4d, Atp2a1, Bag3, Camk2b, Carm1, Cdc73, Cdk4, Cdk5, Cdk5rap3, Ckmt1, Cul1, Dad1, Dapk2, Dapk3, Ddx3x, Ddx47, Dyrk2, Egln3, Eif5a, Fbxo32, Ghitm, Gsdme, Hax1, Hdac3, Hint2, Itga5, Ldha, Lig4, Maea, Maged1, Map2k6, Map3k20, Mapk8, Mettl21c, Mtdh, Mydgf, Ncl, Nes, Nmnat1, Nol3, Nono, Nos1, Nos3, Npm1, Nqo2, Ogg1, Pdpk1, Phlda3, Plcg1, Ppp1ca, Prnp, Ptges3, Ptpmt1, …	GO:0006915
89	⊕	GO:BP	GO:0048856	anatomical structure development	4.4e-05	4.36	6269	606	192	3.06	Abat, Acsl6, Adamtsl4, Agfg1, Agpat2, Alas1, Amot, Amotl1, Amotl2, Anapc2, Anapc7, Angpt1, Ank3, Ankrd2, Aqp1, Arid1a, Asb2, Bves, Camk2b, Carm1, Casq1, Ccdc47, Ccnt2, Cd151, Cdc73, Cdh13, Cdk5, Cdk5rap3, Cdk9, Cep85, Clptm1, Cnot2, Cobl, Col4a2, Cox7b, Crybg3, Csnk1a1, Ctcf, Cul1, Dad1, Dapk3, Dbn1, Dguok, Dnajb6, Dok5, Dyrk1b, Eid2, Eif2b2, Eif5a, Eln, Exosc6, Fbn1, Fbxo31, Fbxw8, Fdps, Fech, F…	GO:0048856
888	⊕	GO:CC	GO:0044391	ribosomal subunit	4.42e-05	4.35	202	605	17	8.42	Ddx3x, Imp3, Mrpl33, Mrpl42, Mrps11, Mrps24, Mrps7, Npm1, Rpl23a, Rpl27a, Rpl30, Rpl35a, Rpl38, Rpl4, Rps15, Rps8, Snu13	GO:0044391
261	⊕	GO:BP	GO:0008219	cell death	4.6e-05	4.34	2125	606	82	3.86	Adamtsl4, Angpt1, Ankrd2, Aqp1, Atg4d, Atp2a1, Bag3, Camk2b, Carm1, Cdc73, Cdk4, Cdk5, Cdk5rap3, Ckmt1, Cul1, Dad1, Dapk2, Dapk3, Ddx3x, Ddx47, Dyrk2, Egln3, Eif5a, Fbxo32, Gatad2a, Ghitm, Gsdme, Hax1, Hdac3, Hint2, Itga5, Ldha, Lig4, Maea, Maged1, Map2k6, Map3k20, Mapk8, Mettl21c, Mtdh, Mydgf, Ncl, Nes, Nmnat1, Nol3, Nono, Nos1, Nos3, Npm1, Nqo2, Ogg1, Pdpk1, Phlda3, Pkm, Plcg1, Ppp1ca, Prnp, Pt…	GO:0008219
266	⊕	GO:BP	GO:0012501	programmed cell death	4.6e-05	4.34	2125	606	82	3.86	Adamtsl4, Angpt1, Ankrd2, Aqp1, Atg4d, Atp2a1, Bag3, Camk2b, Carm1, Cdc73, Cdk4, Cdk5, Cdk5rap3, Ckmt1, Cul1, Dad1, Dapk2, Dapk3, Ddx3x, Ddx47, Dyrk2, Egln3, Eif5a, Fbxo32, Gatad2a, Ghitm, Gsdme, Hax1, Hdac3, Hint2, Itga5, Ldha, Lig4, Maea, Maged1, Map2k6, Map3k20, Mapk8, Mettl21c, Mtdh, Mydgf, Ncl, Nes, Nmnat1, Nol3, Nono, Nos1, Nos3, Npm1, Nqo2, Ogg1, Pdpk1, Phlda3, Pkm, Plcg1, Ppp1ca, Prnp, Pt…	GO:0012501
896	⊕	GO:BP	GO:0016052	carbohydrate catabolic process	4.6e-05	4.34	165	606	16	9.7	Dera, Galt, Kat2b, Ldha, Man2b1, Mlxipl, Ogdh, Pfkm, Pgam1, Phkg1, Pkm, Ppp1ca, Pygb, Sirt6, Slc25a12, Stbd1	GO:0016052
234	⊕	GO:BP	GO:0051128	regulation of cellular component organization	4.63e-05	4.33	2546	606	94	3.69	Acsl6, Anapc2, Anapc5, Anapc7, Angpt1, Ank3, Aqp1, Arid1a, Brcc3, Camk2b, Carm1, Cct4, Cd151, Cdc16, Cdc23, Cdc73, Cdh13, Cdk5, Chmp2b, Chmp7, Cnot2, Cobl, Crbn, Csnk1a1, Dapk3, Dbn1, Ddx3x, Def8, Dguok, Dnajb6, Drg1, Eif2b2, Eif5a, Eln, Exosc2, Exosc4, Fam98a, Fbxo31, Fbxw8, Fdps, Fez2, Ghitm, Gmfb, Golga4, Grb2, Hax1, Irgm1, Kat2b, Lamp2, Lig4, Map4, Mapk8, Mid1ip1, Mkln1, Msn, Myh10, N6amt1, N…	GO:0051128
196	⊕	KEGG	map04714	Thermogenesis	4.92e-05	4.31	229	329	24	10.48	Acsl6, Arid1a, Atp5f1e, Atp5mc1, Cox5b, Cox6c, Cox7b, Grb2, Mapk12, Mtatp6, Mtco2, Mtnd1, Ndufa3, Ndufa6, Ndufa9, Ndufaf2, Ndufaf6, Ndufb5, Prkacb, Sirt6, Slc25a20, Smarcd3, Uqcr10, Uqcrq	map04714
149	⊕	GO:BP	GO:0051235	maintenance of location	4.98e-05	4.3	369	606	25	6.78	Abhd5, Ank3, Atp2a1, Casq1, Cdk5, Dbn1, Fbn1, Fkbp1a, Get4, Ghitm, Hdac3, Itpr3, Lgals9, Mettl21c, Nol3, Os9, Pdpk1, Plcg1, Plin2, Plin5, Polr2m, Ryr1, Syne1, Twf1, Vps13a	GO:0051235
121	⊕	GO:BP	GO:0023051	regulation of signaling	5.56e-05	4.26	3616	606	123	3.4	Abat, Amot, Anapc2, Angpt1, Ank3, Ankrd2, Brcc3, Bves, Camk2b, Carm1, Castor2, Cdc73, Cdh13, Cdk5, Cdk5rap3, Chmp2b, Cnot2, Crbn, Csnk1a1, Csnk1e, Cul1, Dapk2, Dapk3, Dbn1, Ddx3x, Dok5, Dusp26, Dyrk2, Eid2, Fbn1, Gab1, Ghitm, Gpc1, Grb14, Grb2, Gsdme, Hax1, Hdac3, Hif1an, Ift81, Inpp4b, Irgm1, Irs1, Itpr3, Lamp2, Lgals9, Maged1, Map2k6, Map3k20, Mapk8, Mlf1, Mme, Mpc2, Mtdh, Mydgf, Ncl, Ncor2, Nd…	GO:0023051
214	⊕	GO:BP	GO:0009152	purine ribonucleotide biosynthetic process	5.54e-05	4.26	209	606	18	8.61	Acsl6, Acss1, Adssl1, Ampd1, Atp5f1e, Atp5mc1, Dcakd, Mpc1, Mpc2, Mtatp6, Mtnd1, Ndufa3, Ndufa6, Ndufa9, Ndufb5, Nme1, Slc25a12, Vdac1	GO:0009152
839	⊕	GO:CC	GO:0098803	respiratory chain complex	6.85e-05	4.16	90	605	11	12.22	Cox5b, Cox6c, Cox7b, Mtco2, Mtnd1, Ndufa3, Ndufa6, Ndufa9, Ndufb5, Uqcr10, Uqcrq	GO:0098803
845	⊕	GO:CC	GO:0005746	mitochondrial respirasome	6.85e-05	4.16	90	605	11	12.22	Cox5b, Cox6c, Cox7b, Mtco2, Mtnd1, Ndufa3, Ndufa6, Ndufa9, Ndufb5, Uqcr10, Uqcrq	GO:0005746
277	⊕	GO:MF	GO:0044877	protein-containing complex binding	7.31e-05	4.14	2038	603	83	4.07	Adssl1, Ank3, Ankrd2, Arid1a, Atg101, Atp5f1e, Bag3, Ccdc47, Ccnt2, Cd151, Cdh13, Cdk4, Cdk5rap1, Cdk5rap3, Cdk7, Cdk9, Cetn2, Cog2, Ctcf, Dbn1, Ddx3x, Eif5a, Fbn1, Flnc, Gmfb, Gpc1, Grb2, Guf1, Hdac3, Itga5, Itpr3, Jam2, Kat2b, Kbtbd13, Kctd5, Khdrbs1, Krt19, Map3k20, Myh1, Myh10, Myh2, Ncor2, Ndufa9, Ndufaf2, Nme1, Nono, Npm1, Nudt21, Oxa1l, Pex6, Pi4k2a, Pof1b, Ppp1ca, Prnp, Psmf1, Psmg3, Pstp…	GO:0044877
850	⊕	GO:MF	GO:0016791	phosphatase activity	7.35e-05	4.13	261	603	21	8.05	Cpped1, Dusp18, Dusp26, Ephx2, Inpp4b, Mtmr6, Nit1, Nt5e, Nt5m, Pon3, Ppm1b, Ppm1j, Ppp1ca, Ppp3cc, Ptp4a3, Ptpmt1, Ptpn14, Ptpn21, Ptpn3, Ssu72, Synj2	GO:0016791
84	⊕	GO:BP	GO:0010646	regulation of cell communication	9.3e-05	4.03	3616	606	122	3.37	Abat, Amot, Anapc2, Angpt1, Ank3, Ankrd2, Brcc3, Camk2b, Carm1, Castor2, Cdc73, Cdh13, Cdk5, Cdk5rap3, Chmp2b, Cnot2, Crbn, Csnk1a1, Csnk1e, Cul1, Dapk2, Dapk3, Dbn1, Ddx3x, Dok5, Dusp26, Dyrk2, Eid2, Fbn1, Gab1, Ghitm, Gpc1, Grb14, Grb2, Gsdme, Hax1, Hdac3, Hif1an, Ift81, Inpp4b, Irgm1, Irs1, Itpr3, Lamp2, Lgals9, Maged1, Map2k6, Map3k20, Mapk8, Mlf1, Mme, Mpc2, Mtdh, Mydgf, Ncl, Ncor2, Ndufaf2,…	GO:0010646
320	⊕	GO:CC	GO:0005635	nuclear envelope	9.42e-05	4.03	492	605	28	5.69	Alg14, Aqp1, Cdk4, Cetn2, Chmp2b, Chmp7, Eif5a, Hax1, Iffo1, Itpr3, Klhdc2, Lbr, Lmnb2, Mgst3, Mtdh, Mtmr6, Nos1, Nup133, Nxf1, Osbpl6, Polr2m, Prnp, Rnf6, Rtcb, Seh1l, Syne1, Syne2, Trim27	GO:0005635
331	⊕	GO:MF	GO:0140640	catalytic activity, acting on a nucleic acid	9.42e-05	4.03	608	603	35	5.76	Alkbh3, Alkbh5, Arid1a, Cdk7, Cnot2, Cnot8, Ddx39a, Ddx3x, Ddx47, Dnase1l1, Dus3l, Kars, Lars2, Lig3, Lig4, Mettl15, Mettl5, Mus81, N4bp1, Nme1, Ogg1, Osgep, Polr1c, Polr2h, Ptges3, Rexo2, Rfc3, Rtcb, Smarca5, Tep1, Tfb2m, Trmt5, Trmt61a, Tsen34, Vars2	GO:0140640
336	⊕	GO:BP	GO:0006259	DNA metabolic process	9.54e-05	4.02	1009	606	47	4.66	Alkbh3, Arid1a, Ascc1, Brcc3, Carm1, Cct4, Cdc5l, Cdk7, Cdk9, Cetn2, Ctcf, Dnase1l1, Dyrk1b, Emsy, Exosc4, Exosc6, Gtf2h4, Iffo1, Kat2b, Lig3, Lig4, Mapk8, Mus81, Nfrkb, Nme1, Nmnat1, Nono, Npm1, Nudt15, Nudt16l1, Ogg1, Orc4, Orc5, Pds5a, Ptges3, Rexo2, Rfc3, Sirt6, Smarca5, Smarcd3, Smc6, Taf12, Taf6, Tep1, Tnfaip1, Ubr2, Usp7	GO:0006259
406	⊕	GO:BP	GO:1902531	regulation of intracellular signal transduction	9.55e-05	4.02	1722	606	69	4.01	Amot, Angpt1, Ank3, Ankrd2, Brcc3, Castor2, Cdh13, Cdk5rap3, Csnk1a1, Cul1, Dapk2, Ddx3x, Dok5, Dusp26, Dyrk2, Eid2, Gab1, Grb2, Gsdme, Hax1, Hdac3, Inpp4b, Irgm1, Lgals9, Maged1, Map2k6, Map3k20, Mlf1, Mtdh, Mydgf, Nmi, Nmnat1, Nol3, Nono, Npm1, Nprl2, Nprl3, Nqo2, Nuak1, Pdpk1, Phlda3, Plekha1, Ppm1b, Ppp3cc, Prkacb, Prnp, Ptp4a3, Ptpmt1, Rps15, S100a9, Seh1l, Selenos, Sh3glb1, Sh3rf2, Sqstm1, …	GO:1902531
461	⊕	GO:BP	GO:0060537	muscle tissue development	0.000101	4	489	606	29	5.93	Angpt1, Ankrd2, Arid1a, Asb2, Bves, Casq1, Ccnt2, Cdk5, Eln, Fdps, Fkbp1a, Gpc1, Gpcpd1, Hdac3, Mettl21c, Myh10, Nprl3, Pdlim5, Pgm5, Ryr1, Sin3b, Sirt6, Slc25a4, Syne1, Tbx1, Tnni1, Usp2, Vgll2, Vrk3	GO:0060537
413	⊕	GO:BP	GO:0051726	regulation of cell cycle	0.000117	3.93	1049	606	48	4.58	Anapc2, Anapc5, Anapc7, Arid1a, Brcc3, Camk2b, Cdc16, Cdc23, Cdc5l, Cdc73, Cdk4, Cdk5, Cdk5rap1, Cdk5rap3, Cdk7, Cdk9, Cep85, Cetn2, Chmp2b, Chmp7, Dapk3, Ddx3x, Drg1, Fbxo31, Grb14, Hdac3, Kat2b, Klhl21, Map3k20, Mapk12, Mapk8, Mlf1, Mus81, Nfrkb, Npm1, Prkacb, Ptpn3, Sh3glb1, Sin3b, Smarca5, Smarcd3, Smc6, Tada2a, Taf6, Tbx1, Trim35, Usp2, Wfs1	GO:0051726
1027	⊕	GO:BP	GO:0051926	negative regulation of calcium ion transport	0.000117	3.93	54	606	9	16.67	Nos1, Nos3, Pacsin3, Ppp3cc, Rrad, Tmbim6, Trim27, Usp2, Vdac1	GO:0051926
95	⊕	GO:BP	GO:0050789	regulation of biological process	0.000122	3.91	13144	606	351	2.67	Abat, Abhd5, Acsl6, Adamtsl4, Agpat1, Agpat2, Alkbh5, Amot, Amotl1, Amotl2, Anapc2, Anapc5, Anapc7, Angpt1, Ank3, Ankrd2, Aqp1, Arid1a, Asb10, Asb11, Asb15, Asb16, Asb18, Asb2, Asb8, Ascc1, Atg101, Atp2a1, Bag2, Bag3, Brcc3, Bves, Camk2b, Carhsp1, Carm1, Casq1, Castor2, Ccdc47, Ccnt2, Cct4, Cd151, Cd99l2, Cdc16, Cdc23, Cdc5l, Cdc73, Cdh13, Cdk4, Cdk5, Cdk5rap1, Cdk5rap3, Cdk7, Cdk9, Cep85, Cetn2,…	GO:0050789
537	⊕	GO:CC	GO:0042383	sarcolemma	0.000124	3.91	175	605	15	8.57	Ank3, Aqp1, Bves, Casq1, Flnc, Krt19, Msn, Nos1, Nos3, Obscn, Pgm5, Ryr1, Stbd1, Sync, Synm	GO:0042383
826	⊕	GO:BP	GO:0000956	nuclear-transcribed mRNA catabolic process	0.000124	3.91	120	606	13	10.83	Cnot2, Cnot8, Dcp1b, Edc3, Exosc2, Exosc4, Exosc6, Lsm4, Patl1, Polr2g, Samd4a, Smg7, Tnrc6b	GO:0000956
535	⊕	GO:BP	GO:0051651	maintenance of location in cell	0.000126	3.9	245	606	19	7.76	Ank3, Atp2a1, Casq1, Cdk5, Dbn1, Fkbp1a, Ghitm, Hdac3, Itpr3, Mettl21c, Nol3, Os9, Pdpk1, Plcg1, Polr2m, Ryr1, Syne1, Twf1, Vps13a	GO:0051651
86	⊕	GO:BP	GO:0060341	regulation of cellular localization	0.000132	3.88	1086	606	49	4.51	Abat, Angpt1, Ank3, Atp2a1, Bag3, Bves, Camk2b, Cct4, Cdk5, Cdk5rap3, Cdk9, Csnk1e, Dbn1, Dnajb6, Gopc, Gpc1, Hdac3, Idh2, Inpp4b, Irs1, Khdrbs1, Maged1, Mapk8, Mpc2, Msn, Myh10, Ndufaf2, Nol3, Nos1, Npm1, Os9, Osbp, Pcnt, Pdpk1, Pfkm, Prnp, Ptp4a3, Ptpmt1, Ptpn14, Rab23, Sh3glb1, Sirt4, Sirt6, Slc25a22, Sqstm1, Tmbim6, Usp7, Vamp8, Vps28	GO:0060341
571	⊕	GO:BP	GO:0032984	protein-containing complex disassembly	0.00014	3.85	247	606	19	7.69	Arid1a, Chmp2b, Chmp7, Eif5a, Irgm1, Lamp2, Mical3, Mid1ip1, Mtrf1l, Nes, Pex14, Pex5, Smarcd3, Tfip11, Tom1, Trim54, Twf1, Vamp8, Vps33a	GO:0032984
99	⊕	GO:BP	GO:0065008	regulation of biological quality	0.000147	3.83	3134	606	108	3.45	Abat, Alkbh5, Amot, Anapc2, Angpt1, Ank3, Aqp1, Bag2, Bag3, Bves, Camk2b, Carhsp1, Ccdc115, Cct4, Cdc73, Cdk4, Cdk5, Cdk5rap1, Cdk7, Chmp2b, Cnot2, Cnot8, Cog7, Copa, Crym, Ctsa, Dad1, Dapk3, Dbn1, Dcp1b, Ddo, Dhrs4, Eif2b2, Eif5a, Eln, Ephx2, Exosc2, Fbxl3, Get4, Golga4, Grb2, Hax1, Hdac3, Hnrnpa0, Irgm1, Irs1, Itpr3, Kat2b, Lamp2, Lars2, Mkln1, Mme, Mpc2, Msn, Mtco2, Myh10, Ncor2, Ndufaf2, Nme1…	GO:0065008
255	⊕	GO:CC	GO:0005813	centrosome	0.000153	3.82	708	605	35	4.94	Actr1b, Atp6v1d, B9d2, Camk2b, Cct4, Cdc16, Cdk5rap3, Cep85, Cetn2, Csnk1a1, Dapk3, Dctn3, Ddx3x, Fbxo31, Haus1, Haus8, Ift27, Ift81, Kat2b, Keap1, Nme1, Npm1, Nudt21, Pcgf5, Pcnt, Ppp2r3c, Prkacb, Proser3, Rab23, Rilpl1, Skt, Tapt1, Tpgs1, Usp2, Uxt	GO:0005813
752	⊕	GO:BP	GO:1902532	negative regulation of intracellular signal transduction	0.000153	3.82	556	606	31	5.58	Castor2, Cdk5rap3, Ddx3x, Dusp26, Dyrk2, Eid2, Hdac3, Irgm1, Map3k20, Nmi, Nol3, Nono, Nprl2, Nprl3, Nuak1, Phlda3, Plekha1, Ppm1b, Prkacb, Prnp, Selenos, Sh3glb1, Sh3rf2, Tbc1d7, Tmbim6, Tnfaip1, Ubr2, Usp7, Vdac2, Vrk3, Wfs1	GO:1902532
140	⊕	GO:CC	GO:0016020	membrane	0.000154	3.81	10191	605	279	2.74	Abhd16a, Acadsb, Acsl6, Adssl1, Agpat1, Agpat2, Alas1, Alg14, Amot, Amotl1, Amotl2, Angpt1, Ank3, Ap3s2, Ap4s1, Apmap, Aqp1, Arrdc2, Art1, Art5, Atp2a1, Atp5f1e, Atp5mc1, Atp6v1d, Atp6v1h, B9d2, Bag3, Bves, Camk2b, Casq1, Ccdc115, Ccdc47, Ccnt2, Cd151, Cd99l2, Cdh13, Cdk4, Cdk5, Cdk7, Cfi, Chmp2b, Chmp7, Ckmt1, Clip4, Clptm1, Cnot2, Cobl, Cog2, Cog7, Col4a2, Copa, Coq5, Coq8a, Cox5b, Cox6c, Cox7b…	GO:0016020
401	⊕	GO:CC	GO:0120025	plasma membrane bounded cell projection	0.000156	3.81	2460	605	87	3.54	Amot, Amotl1, Angpt1, Ank3, Ap3s2, Aqp1, Atp5mc1, Atp6v1d, B9d2, Bag2, Bves, Camk2b, Cct4, Cdh13, Cdk5, Cetn2, Cobl, Copa, Csnk1a1, Csnk1e, Dbn1, Dcxr, Ddx3x, Dmwd, Eea1, Eif2b2, Eif5a, Fbxw8, Fez2, Fkbp1a, Gopc, Hax1, Ift27, Ift81, Itga5, Itpr3, Ldha, Map4, Mapk8, Mkln1, Mlf1, Mme, Msn, Mtmr6, Mtnd1, Myh10, Nme1, Nos1, Pacrg, Palld, Pex6, Pfkm, Pgam1, Pi4k2a, Pkm, Plcg1, Plekha1, Ppp1ca, Ppp3cc,…	GO:0120025
747	⊕	GO:CC	GO:0035859	Seh1-associated complex	0.000156	3.81	15	605	5	33.33	Castor2, Nprl2, Nprl3, Seh1l, Wdr59	GO:0035859
841	⊕	GO:CC	GO:0070469	respirasome	0.000156	3.81	99	605	11	11.11	Cox5b, Cox6c, Cox7b, Mtco2, Mtnd1, Ndufa3, Ndufa6, Ndufa9, Ndufb5, Uqcr10, Uqcrq	GO:0070469
432	⊕	GO:BP	GO:0051301	cell division	0.000157	3.8	613	606	33	5.38	Anapc2, Anapc5, Anapc7, Ank3, Brcc3, Ccnt2, Cdc16, Cdc23, Cdk4, Cdk5, Cdk7, Cetn2, Chmp2b, Chmp7, Csnk1a1, Dctn3, Haus1, Haus8, Kat2b, Klhl21, Lig4, Maea, Map4, Mical3, Myh10, Orc4, Pds5a, Ppp1ca, Seh1l, Sh3glb1, Stag2, Tada2a, Tial1	GO:0051301
296	⊕	GO:BP	GO:0045103	intermediate filament-based process	0.000167	3.78	88	606	11	12.5	Agfg1, Csnk1a1, Dnajb6, Krt19, Krt2, Krt6a, Krt85, Macf1, Nes, Sync, Synm	GO:0045103
592	⊕	GO:CC	GO:1902554	serine/threonine protein kinase complex	0.000172	3.77	119	605	12	10.08	Atg101, Ccnt2, Cdk4, Cdk5, Cdk7, Cdk9, Gtf2h4, Phka1, Phkg1, Prkacb, Strada, Ulk1	GO:1902554
70	⊕	GO:BP	GO:0009893	positive regulation of metabolic process	0.000172	3.76	3745	606	124	3.31	Abat, Abhd5, Agpat1, Agpat2, Alkbh5, Angpt1, Ank3, Arid1a, Asb11, Atg101, Bag2, Bag3, Brcc3, Bves, Carm1, Ccnt2, Cct4, Cdc5l, Cdc73, Cdh13, Cdk4, Cdk5, Cdk5rap1, Cdk5rap3, Cdk7, Cdk9, Cnot2, Cnot8, Csnk1a1, Csnk1e, Ctcf, Dcp1b, Dcxr, Ddx3x, Dhrs4, Dyrk1b, Dyrk2, Eif5a, Ephx2, Exosc2, Exosc6, Fam98a, Fbxw8, Fdps, Gatad2a, Grb2, Guf1, Hax1, Hdac3, Hnrnpa0, Irgm1, Irs1, Itga5, Kars, Kat2b, Khdrbs1, …	GO:0009893
212	⊕	GO:MF	GO:0016874	ligase activity	0.000175	3.76	171	603	16	9.36	Acsl6, Acss1, Acss3, Adssl1, Atp5f1e, Kars, Lars2, Lig3, Lig4, Mccc1, Mtatp6, Pcca, Rtcb, Slc27a1, Tpgs1, Vars2	GO:0016874
265	⊕	GO:BP	GO:0042981	regulation of apoptotic process	0.000181	3.74	1658	606	66	3.98	Adamtsl4, Angpt1, Ankrd2, Aqp1, Bag3, Camk2b, Carm1, Cdc73, Cdk4, Cdk5, Ckmt1, Dad1, Dapk2, Dapk3, Ddx3x, Eif5a, Fbxo32, Ghitm, Gsdme, Hax1, Hdac3, Itga5, Ldha, Lig4, Maea, Maged1, Map2k6, Map3k20, Mapk8, Mtdh, Mydgf, Ncl, Nes, Nmnat1, Nol3, Nono, Nos1, Nos3, Npm1, Nqo2, Ogg1, Pdpk1, Phlda3, Plcg1, Ppp1ca, Prnp, Ptpmt1, S100a9, Selenos, Sh3glb1, Sh3rf2, Sirt4, Slc25a4, Stxbp1, Syne1, Taf6, Tbx1, …	GO:0042981
625	⊕	GO:BP	GO:0046034	ATP metabolic process	0.000188	3.73	230	606	18	7.83	Atp5f1e, Atp5mc1, Kat2b, Mlxipl, Mtatp6, Mtnd1, Ndufa3, Ndufa6, Ndufa9, Ndufb5, Nmnat1, Nt5e, Ogdh, Pfkm, Pgam1, Pkm, Sirt6, Slc25a12	GO:0046034
103	⊕	GO:MF	GO:0019899	enzyme binding	0.000193	3.71	2330	603	90	3.86	Abat, Acsl6, Adamtsl4, Anapc2, Anapc5, Anapc7, Angpt1, Ankrd2, Bag2, Camk2b, Ccnt2, Cdc5l, Cdc73, Cdk5, Cdk5rap3, Cdk9, Cul1, Dapk3, Erlin2, Fkbp1a, Golga4, Grb14, Grb2, Gys1, Hdac3, Hnrnpa0, Irgm1, Kat2b, Khdrbs1, Lamp2, Ldha, Lgals9, Map2k6, Mapk8, Mlxipl, Msn, Ncl, Ncor2, Nfrkb, Nme1, Nol3, Nos1, Nos3, Npm1, Nudt21, Os9, Pacrg, Pcca, Pdlim5, Pdpk1, Pex5, Pfkm, Pgam1, Phkg1, Plcg1, Plg, Plin5, …	GO:0019899
851	⊕	GO:MF	GO:0042578	phosphoric ester hydrolase activity	0.000197	3.7	350	603	24	6.86	Cpped1, Dusp18, Dusp26, Ephx2, Gpcpd1, Inpp4b, Mtmr6, Nit1, Nt5e, Nt5m, Pde7a, Plcg1, Pon3, Ppm1b, Ppm1j, Ppp1ca, Ppp3cc, Ptp4a3, Ptpmt1, Ptpn14, Ptpn21, Ptpn3, Ssu72, Synj2	GO:0042578
429	⊕	GO:BP	GO:0033043	regulation of organelle organization	0.000247	3.61	1178	606	51	4.33	Anapc2, Anapc5, Anapc7, Arid1a, Camk2b, Cct4, Cdc16, Cdc23, Chmp2b, Chmp7, Cnot2, Dapk3, Dbn1, Drg1, Eln, Fez2, Ghitm, Gmfb, Grb2, Hax1, Irgm1, Kat2b, Lig4, Map4, Mapk8, Mid1ip1, Msn, Nes, Nfrkb, Nol3, Npm1, Osbp, Sh3glb1, Sirt6, Slc25a4, Slc30a9, Smarca5, Smarcd3, Snx4, Stxbp1, Syne1, Syne2, Tapt1, Tbc1d7, Tom1, Trim27, Trim54, Twf1, Ulk1, Vamp1, Vdac1	GO:0033043
854	⊕	GO:BP	GO:0005975	carbohydrate metabolic process	0.000257	3.59	572	606	31	5.42	Cs, Dcxr, Dera, Dyrk2, Fbn1, Galt, Gnpda1, Gys1, Idh2, Irs1, Kat2b, Ldha, Man2b1, Mlxipl, Ogdh, Pfkm, Pgam1, Pgm5, Phka1, Phkg1, Pkm, Pmm2, Pofut1, Ppp1ca, Ptges3, Pygb, Sirt6, Slc25a11, Slc25a12, Stbd1, Usp7	GO:0005975
593	⊕	GO:BP	GO:0000045	autophagosome assembly	0.000274	3.56	111	606	12	10.81	Atg101, Atg4d, Bag3, Fez2, Irgm1, Rab23, Sh3glb1, Snx4, Stbd1, Stx12, Tom1, Ulk1	GO:0000045
892	⊕	GO:BP	GO:0006364	rRNA processing	0.000274	3.56	214	606	17	7.94	Ddx47, Exosc2, Exosc4, Exosc6, Imp3, Kat2b, Mettl15, Mettl5, Ncl, Npm1, Pin4, Rpl35a, Rps15, Rps8, Snu13, Tfb2m, Utp11	GO:0006364
9	⊕	GO:BP	GO:0046395	carboxylic acid catabolic process	0.000288	3.54	262	606	19	7.25	Aasdhppt, Abat, Acadsb, Dcxr, Ddo, Dlst, Echdc1, Gnpda1, Hmgcl, Irs1, Ldha, Mccc1, Nos1, Nos3, Pex13, Pex5, Plin5, Pon3, Shmt2	GO:0046395
37	⊕	GO:BP	GO:0044283	small molecule biosynthetic process	0.000288	3.54	605	606	32	5.29	Aasdhppt, Abat, Acss1, Adal, Coq10b, Coq5, Coq8a, Dhdds, Erlin2, Fdps, Gnpda1, Hmgcl, Ip6k3, Itpkc, Kat2b, Lbr, Ldha, Mgst3, Mid1ip1, Mlxipl, Mri1, Ndufa9, Nt5e, Pgam1, Pkm, Plcg1, Ptges3, Shmt2, Sirt6, Slc25a11, Slc25a12, Usp7	GO:0044283
47	⊕	GO:BP	GO:0016054	organic acid catabolic process	0.000288	3.54	262	606	19	7.25	Aasdhppt, Abat, Acadsb, Dcxr, Ddo, Dlst, Echdc1, Gnpda1, Hmgcl, Irs1, Ldha, Mccc1, Nos1, Nos3, Pex13, Pex5, Plin5, Pon3, Shmt2	GO:0016054
108	⊕	GO:BP	GO:0009966	regulation of signal transduction	0.000288	3.54	3005	606	103	3.43	Abat, Amot, Angpt1, Ank3, Ankrd2, Brcc3, Camk2b, Carm1, Castor2, Cdc73, Cdh13, Cdk5rap3, Cnot2, Crbn, Csnk1a1, Csnk1e, Cul1, Dapk2, Dapk3, Dbn1, Ddx3x, Dok5, Dusp26, Dyrk2, Eid2, Fbn1, Gab1, Ghitm, Gpc1, Grb14, Grb2, Gsdme, Hax1, Hdac3, Hif1an, Ift81, Inpp4b, Irgm1, Irs1, Lamp2, Lgals9, Maged1, Map2k6, Map3k20, Mapk8, Mlf1, Mtdh, Mydgf, Ncl, Ncor2, Nmi, Nmnat1, Nol3, Nono, Nos1, Npm1, Nprl2, Nprl…	GO:0009966
395	⊕	GO:BP	GO:0030029	actin filament-based process	0.000288	3.54	782	606	38	4.86	Amot, Amotl1, Amotl2, Aqp1, Asb2, Atp2a1, Camk2b, Casq1, Cdk5, Cobl, Dapk3, Dbn1, Dnajb6, Eln, Flnc, Gmfb, Grb2, Hax1, Kbtbd13, Krt19, Mical3, Mkln1, Myh10, Myh2, Nos1, Palld, Pdlim5, Pgm5, Pof1b, Pstpip2, S100a9, Sh3kbp1, Syne2, Tnfaip1, Tpm2, Trim27, Twf1, Xirp1	GO:0030029
468	⊕	GO:BP	GO:0016192	vesicle-mediated transport	0.000288	3.54	1517	606	61	4.02	Angpt1, Ank3, Ap3s2, Ap4s1, Atp6v1d, Atp6v1h, Bves, Cd151, Cdh13, Cdk5, Chmp2b, Chmp7, Cog2, Cog7, Copa, Csnk1e, Eea1, Golga4, Gosr2, Grb2, Ift27, Lgals9, Mical3, Mkln1, Msn, Mtmr6, Myh10, Ncl, Nme1, Pacsin3, Pdpk1, Pi4k2a, Ppp3cc, Rab4b, Sh3glb1, Sh3glb2, Sh3kbp1, Snap47, Snf8, Snx32, Snx4, Snx8, Stbd1, Stx12, Stxbp1, Syne1, Synj2, Tmed1, Tmem87a, Tom1, Tprg1l, Trappc1, Trappc6a, Trim27, Uso1, U…	GO:0016192
485	⊕	GO:BP	GO:0033365	protein localization to organelle	0.000288	3.54	996	606	45	4.52	Angpt1, Atp6v1d, Bag3, Carm1, Ccdc47, Cct4, Cdk5, Cdk5rap3, Cdk9, Chmp7, Cog7, Ctcf, Dcp1b, Ddx3x, Dnajb6, Dusp18, Get4, Hdac3, Iffo1, Irgm1, Klhl21, Lamp2, Lmnb2, Maged1, Msn, Nol3, Npm1, Nup133, Os9, Oxa1l, Pex13, Pex14, Pex5, Pex6, Rab23, Sec61a1, Sh3glb1, Sh3kbp1, Sirt4, Sirt6, Snf8, Sqstm1, Syne1, Vps13a, Vps28	GO:0033365
783	⊕	GO:BP	GO:0034470	ncRNA processing	0.000286	3.54	438	606	26	5.94	Cdk5rap1, Ddx3x, Ddx47, Dus3l, Exosc2, Exosc4, Exosc6, Imp3, Kat2b, Mettl15, Mettl5, Ncl, Npm1, Osgep, Pin4, Rpl35a, Rps15, Rps8, Rtcb, Snu13, Tfb2m, Trmt5, Trmt61a, Tsen34, Utp11, Zcchc8	GO:0034470
917	⊕	GO:BP	GO:0005977	glycogen metabolic process	0.000288	3.54	77	606	10	12.99	Dyrk2, Gys1, Irs1, Pfkm, Phka1, Phkg1, Ppp1ca, Ptges3, Pygb, Stbd1	GO:0005977
405	⊕	GO:CC	GO:0005884	actin filament	0.000302	3.52	126	605	12	9.52	Amot, Cobl, Dapk3, Dbn1, Keap1, Palld, Pdlim5, Pof1b, Pstpip2, Ptges3, Tpm2, Twf1	GO:0005884
439	⊕	GO:BP	GO:0022402	cell cycle process	0.000306	3.51	1256	606	53	4.22	Anapc2, Anapc5, Anapc7, Ank3, Arid1a, Brcc3, Camk2b, Cdc16, Cdc23, Cdc5l, Cdc73, Cdk4, Cdk5rap3, Cdk7, Cep85, Cetn2, Chmp2b, Chmp7, Ciao1, Ctcf, Dctn3, Ddx3x, Drg1, Fbxo31, Grb14, Haus1, Haus8, Hdac3, Iffo1, Kat2b, Klhl21, Map3k20, Map4, Mapk8, Mlf1, Mus81, Myh10, Nes, Npm1, Orc4, Pcnt, Pds5a, Seh1l, Sh3glb1, Smarca5, Smarcd3, Smc6, Stag2, Strada, Tbx1, Tpd52l1, Ubr2, Uxt	GO:0022402
594	⊕	GO:BP	GO:0007033	vacuole organization	0.000306	3.51	217	606	17	7.83	Atg101, Atg4d, Bag3, Ccdc115, Chmp2b, Chmp7, Fez2, Irgm1, Lamp2, Rab23, Sh3glb1, Snx4, Stbd1, Stx12, Tom1, Ulk1, Vps33a	GO:0007033
1017	⊕	GO:BP	GO:0032981	mitochondrial respiratory chain complex I assembly	0.000314	3.5	62	606	9	14.52	Mtnd1, Ndufa3, Ndufa6, Ndufa9, Ndufaf2, Ndufaf6, Ndufb5, Oxa1l, Tmem126b	GO:0032981
1021	⊕	GO:BP	GO:0010257	NADH dehydrogenase complex assembly	0.000314	3.5	62	606	9	14.52	Mtnd1, Ndufa3, Ndufa6, Ndufa9, Ndufaf2, Ndufaf6, Ndufb5, Oxa1l, Tmem126b	GO:0010257
391	⊕	GO:CC	GO:0015629	actin cytoskeleton	0.000331	3.48	503	605	27	5.37	Amot, Asb2, Bag3, Cobl, Dapk3, Dbn1, Dctn3, Flnc, Hax1, Kat2b, Keap1, Krt19, Maea, Mapk8, Myh1, Myh10, Myh2, Palld, Pdlim5, Pgm5, Pof1b, Pstpip2, Ptges3, Tnni1, Tpm2, Twf1, Xirp1	GO:0015629
596	⊕	GO:CC	GO:1902911	protein kinase complex	0.00033	3.48	148	605	13	8.78	Atg101, Ccnt2, Cdk4, Cdk5, Cdk7, Cdk9, Gtf2h4, Nuak1, Phka1, Phkg1, Prkacb, Strada, Ulk1	GO:1902911
497	⊕	GO:BP	GO:1904950	negative regulation of establishment of protein localization	0.000344	3.46	154	606	14	9.09	Angpt1, Bag3, Cdk5, Hdac3, Idh2, Irs1, Ndufaf2, Nol3, Nos1, Os9, Ptpmt1, Rab23, Sirt4, Sirt6	GO:1904950
914	⊕	GO:BP	GO:0044042	glucan metabolic process	0.00035	3.46	79	606	10	12.66	Dyrk2, Gys1, Irs1, Pfkm, Phka1, Phkg1, Ppp1ca, Ptges3, Pygb, Stbd1	GO:0044042
400	⊕	GO:BP	GO:0003365	establishment of cell polarity involved in ameboidal cell migration	0.000357	3.45	3	606	3	100	Amot, Amotl1, Amotl2	GO:0003365
412	⊕	GO:BP	GO:0000278	mitotic cell cycle	0.000357	3.45	852	606	40	4.69	Anapc2, Anapc5, Anapc7, Ank3, Arid1a, Brcc3, Camk2b, Cdc16, Cdc23, Cdc73, Cdk4, Cdk5rap3, Cdk7, Cep85, Cetn2, Chmp2b, Chmp7, Dapk3, Ddx3x, Drg1, Fbxo31, Hdac3, Kat2b, Map3k20, Map4, Mus81, Myh10, Nes, Nudt15, Pcnt, Ptpn3, Seh1l, Smarca5, Smarcd3, Stag2, Tada2a, Tpd52l1, Trim35, Tubd1, Usp2	GO:0000278
518	⊕	GO:BP	GO:0045185	maintenance of protein location	0.000369	3.43	97	606	11	11.34	Ank3, Cdk5, Dbn1, Fbn1, Get4, Hdac3, Lgals9, Os9, Syne1, Twf1, Vps13a	GO:0045185
169	⊕	GO:MF	GO:0016746	acyltransferase activity	0.000386	3.41	708	603	37	5.23	Abhd5, Agpat1, Agpat2, Alas1, Asb2, Cs, Cul1, Dlst, Fbxl3, Fbxw8, Hhatl, Kat2b, Klhl21, Maea, Med27, Naa20, Osgep, Pcgf5, Plaat1, Rmnd5a, Rmnd5b, Rnf181, Rnf6, Sh3glb1, Sh3rf2, Sirt4, Sirt6, Tada2a, Tnfaip1, Trim27, Trim3, Trim54, Trim63, Trim7, Ubr2, Ufc1, Wwp1	GO:0016746
257	⊕	GO:BP	GO:1901136	carbohydrate derivative catabolic process	0.000392	3.41	269	606	19	7.06	Adal, Dera, Gnpda1, Gns, Gpc1, Itpa, Kat2b, Mgat1, Mlxipl, Nt5e, Nt5m, Nudt15, Ogdh, Pde7a, Pfkm, Pgam1, Pkm, Sirt6, Stt3b	GO:1901136
268	⊕	GO:BP	GO:0043067	regulation of programmed cell death	0.000395	3.4	1707	606	66	3.87	Adamtsl4, Angpt1, Ankrd2, Aqp1, Bag3, Camk2b, Carm1, Cdc73, Cdk4, Cdk5, Ckmt1, Dad1, Dapk2, Dapk3, Ddx3x, Eif5a, Fbxo32, Ghitm, Gsdme, Hax1, Hdac3, Itga5, Ldha, Lig4, Maea, Maged1, Map2k6, Map3k20, Mapk8, Mtdh, Mydgf, Ncl, Nes, Nmnat1, Nol3, Nono, Nos1, Nos3, Npm1, Nqo2, Ogg1, Pdpk1, Phlda3, Plcg1, Ppp1ca, Prnp, Ptpmt1, S100a9, Selenos, Sh3glb1, Sh3rf2, Sirt4, Slc25a4, Stxbp1, Syne1, Taf6, Tbx1, …	GO:0043067
665	⊕	GO:BP	GO:0050821	protein stabilization	0.000404	3.39	200	606	16	8	Bag2, Bag3, Cct4, Cdk7, Cog7, Irgm1, Lamp2, Ncor2, Npm1, Pex6, Ptges3, Stx12, Stxbp1, Usp2, Usp7, Wfs1	GO:0050821
88	⊕	GO:BP	GO:0019222	regulation of metabolic process	0.000415	3.38	6882	606	201	2.92	Abat, Abhd5, Agpat1, Agpat2, Alkbh5, Anapc2, Angpt1, Ank3, Ankrd2, Arid1a, Asb11, Ascc1, Atg101, Bag2, Bag3, Brcc3, Bves, Carhsp1, Carm1, Ccnt2, Cct4, Cdc5l, Cdc73, Cdh13, Cdk4, Cdk5, Cdk5rap1, Cdk5rap3, Cdk7, Cdk9, Cep85, Ciao1, Cnot2, Cnot8, Crym, Csnk1a1, Csnk1e, Ctcf, Ctsa, Dapk3, Dcp1b, Dcxr, Ddx3x, Dhrs4, Dnajb4, Dnajb5, Dnajb6, Dus3l, Dusp26, Dyrk1b, Dyrk2, Edc3, Eid2, Eif5a, Emsy, Ephx2, …	GO:0019222
403	⊕	GO:CC	GO:0005911	cell-cell junction	0.000418	3.38	539	605	28	5.19	Amot, Amotl1, Amotl2, Ank3, Bves, Cd99l2, Cdh13, Cdk4, Dbn1, Gab1, Grb2, Itga5, Jam2, Keap1, Msn, Mtdh, Myh1, Myh2, Obscn, Pdlim5, Pgm5, Plcg1, Pnn, Pof1b, Ppp1ca, Sh3kbp1, Synm, Twf1	GO:0005911
61	⊕	GO:BP	GO:0051049	regulation of transport	0.000439	3.36	1749	606	67	3.83	Abat, Acsl6, Angpt1, Ank3, Aqp1, Atp2a1, Bag3, Bves, Casq1, Cd151, Cdh13, Cdk5, Crbn, Dbn1, Fkbp1a, Hdac3, Idh2, Inpp4b, Irs1, Khdrbs1, Lgals9, Map2k6, Mapk8, Mettl21c, Mkln1, Mpc2, Msn, Myh10, Ndufaf2, Nol3, Nos1, Nos3, Os9, Osbp, Osbpl6, Pacsin3, Pcnt, Pdpk1, Pfkm, Plcg1, Ppp3cc, Prnp, Ptpmt1, Ptpn14, Rab23, Rab4b, Rrad, S100a9, Sh3glb1, Sirt4, Sirt6, Slc25a22, Slc25a4, Snf8, Snx4, Stxbp1, Syne…	GO:0051049
600	⊕	GO:BP	GO:1905037	autophagosome organization	0.000439	3.36	118	606	12	10.17	Atg101, Atg4d, Bag3, Fez2, Irgm1, Rab23, Sh3glb1, Snx4, Stbd1, Stx12, Tom1, Ulk1	GO:1905037
676	⊕	GO:BP	GO:0010662	regulation of striated muscle cell apoptotic process	0.000437	3.36	65	606	9	13.85	Bag3, Eif5a, Fbxo32, Mapk8, Nol3, Npm1, Pdpk1, Sirt4, Slc25a4	GO:0010662
887	⊕	GO:BP	GO:0042254	ribosome biogenesis	0.000437	3.36	321	606	21	6.54	Ddx3x, Ddx47, Exosc2, Exosc4, Exosc6, Imp3, Kat2b, Mettl15, Mettl5, Mrps7, Ncl, Npm1, Pin4, Rpl23a, Rpl35a, Rpl38, Rps15, Rps8, Snu13, Tfb2m, Utp11	GO:0042254
106	⊕	GO:BP	GO:0080090	regulation of primary metabolic process	0.000489	3.31	5407	606	164	3.03	Abat, Abhd5, Alkbh5, Angpt1, Ankrd2, Arid1a, Asb11, Ascc1, Atg101, Bag2, Brcc3, Carhsp1, Carm1, Ccnt2, Cct4, Cdc5l, Cdc73, Cdh13, Cdk4, Cdk5, Cdk5rap1, Cdk5rap3, Cdk7, Cdk9, Cep85, Ciao1, Cnot2, Cnot8, Crym, Csnk1a1, Csnk1e, Ctcf, Ctsa, Dapk3, Dcp1b, Ddx3x, Dnajb4, Dnajb5, Dnajb6, Dus3l, Dusp26, Dyrk1b, Dyrk2, Eid2, Eif5a, Emsy, Ephx2, Erlin2, Exosc2, Exosc6, Fbxw8, Fdps, Fech, Gatad2a, Guf1, Hax…	GO:0080090
332	⊕	GO:BP	GO:0006974	DNA damage response	0.000489	3.31	866	606	40	4.62	Alkbh3, Arid1a, Ascc1, Brcc3, Cdc5l, Cdk5, Cdk5rap3, Cdk7, Cdk9, Cetn2, Dyrk1b, Dyrk2, Emsy, Fbxo31, Grb2, Gtf2h4, Hdac3, Iffo1, Kat2b, Lig3, Lig4, Map3k20, Mus81, Nfrkb, Nono, Npm1, Nuak1, Nudt16l1, Ogg1, Phlda3, Rfc3, Setd7, Sirt4, Sirt6, Smarca5, Smarcd3, Smc6, Taf12, Taf6, Usp7	GO:0006974
637	⊕	KEGG	map00190	Oxidative phosphorylation	0.0005	3.3	134	329	16	11.94	Atp5f1e, Atp5mc1, Atp6v1d, Atp6v1h, Cox5b, Cox6c, Cox7b, Mtatp6, Mtco2, Mtnd1, Ndufa3, Ndufa6, Ndufa9, Ndufb5, Uqcr10, Uqcrq	map00190
481	⊕	GO:CC	GO:0045121	membrane raft	0.000514	3.29	324	605	20	6.17	Angpt1, Aqp1, Bves, Cdh13, Dapk3, Erlin2, Gpc1, Irs1, Lamp2, Mme, Nos1, Nos3, Pi4k2a, Prnp, Slc25a4, Slc27a1, Stx12, Synj2, Vdac1, Vdac2	GO:0045121
87	⊕	GO:BP	GO:0050794	regulation of cellular process	0.000523	3.28	12593	606	334	2.65	Abat, Abhd5, Acsl6, Adamtsl4, Agpat1, Agpat2, Alkbh5, Amot, Amotl1, Amotl2, Anapc2, Anapc5, Anapc7, Angpt1, Ank3, Ankrd2, Aqp1, Arid1a, Asb10, Asb11, Asb15, Asb16, Asb18, Asb2, Asb8, Ascc1, Atg101, Atp2a1, Bag2, Bag3, Brcc3, Bves, Camk2b, Carhsp1, Carm1, Casq1, Castor2, Ccdc47, Ccnt2, Cct4, Cd151, Cd99l2, Cdc16, Cdc23, Cdc5l, Cdc73, Cdh13, Cdk4, Cdk5, Cdk5rap1, Cdk5rap3, Cdk7, Cdk9, Cep85, Cetn2,…	GO:0050794
480	⊕	GO:CC	GO:0098857	membrane microdomain	0.00053	3.28	325	605	20	6.15	Angpt1, Aqp1, Bves, Cdh13, Dapk3, Erlin2, Gpc1, Irs1, Lamp2, Mme, Nos1, Nos3, Pi4k2a, Prnp, Slc25a4, Slc27a1, Stx12, Synj2, Vdac1, Vdac2	GO:0098857
85	⊕	GO:BP	GO:0031323	regulation of cellular metabolic process	0.000541	3.27	6425	606	189	2.94	Abat, Abhd5, Agpat1, Agpat2, Alkbh5, Anapc2, Angpt1, Ank3, Ankrd2, Arid1a, Ascc1, Atg101, Bag2, Bag3, Brcc3, Carhsp1, Carm1, Ccnt2, Cct4, Cdc5l, Cdc73, Cdh13, Cdk4, Cdk5, Cdk5rap1, Cdk5rap3, Cdk7, Cdk9, Cep85, Ciao1, Cnot2, Cnot8, Crym, Csnk1e, Ctcf, Ctsa, Dapk3, Dcp1b, Dcxr, Ddx3x, Dhrs4, Dnajb4, Dnajb5, Dnajb6, Dus3l, Dusp26, Dyrk1b, Dyrk2, Edc3, Eid2, Eif5a, Emsy, Ephx2, Erlin2, Exosc2, Exosc4…	GO:0031323
604	⊕	GO:BP	GO:0007005	mitochondrion organization	0.000532	3.27	514	606	28	5.45	Atg4d, Atp2a1, Cdk5, Cluh, Ghitm, Hmgcl, Irgm1, Lig3, Micos13, Mtfr1l, Mtnd1, Ndufa3, Ndufa6, Ndufa9, Ndufaf2, Ndufaf6, Ndufb5, Nol3, Oxa1l, Pex5, Sh3glb1, Slc25a4, Slc30a9, Sqstm1, Tmem126b, Vdac1, Vdac2, Vps13a	GO:0007005
374	⊕	GO:CC	GO:0070161	anchoring junction	0.000553	3.26	729	605	34	4.66	Alkbh6, Amot, Amotl1, Amotl2, Ank3, Bves, Cd99l2, Cdh13, Cdk4, Dbn1, Gab1, Grb2, Itga5, Jam2, Keap1, Msn, Mtdh, Myh1, Myh2, Obscn, Palld, Pdlim5, Pdpk1, Pgm5, Plcg1, Pnn, Pof1b, Ppp1ca, Rexo2, Sh3kbp1, Syne2, Synm, Twf1, Xirp1	GO:0070161
14	⊕	GO:MF	GO:0000287	magnesium ion binding	0.000613	3.21	234	603	18	7.69	Aasdhppt, Adprh, Adssl1, Csnk1a1, Dyrk2, Ephx2, Hmgcl, Idh2, Lig4, Map3k20, Mapk12, Nme1, Pgm5, Pkm, Ppm1b, Prkacb, Prpsap2, Rexo2	GO:0000287
284	⊕	GO:BP	GO:0044085	cellular component biogenesis	0.000621	3.21	4368	606	137	3.14	Agfg1, Alkbh5, Ank3, Ap3s2, Aqp1, Asb2, Atg101, Atg4d, Atp6v1d, B9d2, Bag3, Brcc3, Casq1, Ccdc115, Cdc73, Cdh13, Cdk5, Cep85, Cetn2, Chmp2b, Chmp7, Ciao1, Clint1, Cnot2, Cobl, Cops7b, Crbn, Crnkl1, Csnk1a1, Dapk3, Dbn1, Ddx3x, Ddx47, Def8, Dnajb6, Drg1, Edc3, Eid2, Eln, Exosc2, Exosc4, Exosc6, Fam98a, Fbxw8, Fech, Fez2, Flnc, Gpc1, Grb2, Haus1, Haus8, Hax1, Hdac3, Iba57, Ift27, Ift81, Imp3, Irgm1…	GO:0044085
610	⊕	GO:BP	GO:0051924	regulation of calcium ion transport	0.000619	3.21	255	606	18	7.06	Atp2a1, Casq1, Fkbp1a, Mettl21c, Nol3, Nos1, Nos3, Pacsin3, Pdpk1, Plcg1, Ppp3cc, Prnp, Rrad, Tmbim6, Trim27, Usp2, Vdac1, Wfs1	GO:0051924
381	⊕	GO:BP	GO:0030036	actin cytoskeleton organization	0.000644	3.19	695	606	34	4.89	Amot, Amotl1, Amotl2, Aqp1, Asb2, Camk2b, Casq1, Cdk5, Cobl, Dapk3, Dbn1, Dnajb6, Eln, Flnc, Gmfb, Grb2, Hax1, Kbtbd13, Krt19, Mical3, Mkln1, Myh10, Palld, Pdlim5, Pgm5, Pof1b, Pstpip2, S100a9, Sh3kbp1, Tnfaip1, Tpm2, Trim27, Twf1, Xirp1	GO:0030036
807	⊕	GO:BP	GO:1902115	regulation of organelle assembly	0.00064	3.19	232	606	17	7.33	Chmp2b, Chmp7, Cnot2, Drg1, Fez2, Kat2b, Map4, Mapk8, Msn, Npm1, Sh3glb1, Snx4, Syne1, Syne2, Tapt1, Tbc1d7, Ulk1	GO:1902115
876	⊕	GO:BP	GO:0019318	hexose metabolic process	0.000672	3.17	257	606	18	7	Dcxr, Dyrk2, Fbn1, Galt, Gnpda1, Irs1, Kat2b, Ldha, Man2b1, Pfkm, Pgam1, Pkm, Pmm2, Pofut1, Sirt6, Slc25a11, Slc25a12, Usp7	GO:0019318
608	⊕	GO:BP	GO:0006816	calcium ion transport	0.00069	3.16	439	606	25	5.69	Atp2a1, Camk2b, Casq1, Cdk5, Fkbp1a, Ghitm, Itpr3, Mettl21c, Nol3, Nos1, Nos3, Pacsin3, Pdpk1, Plcg1, Ppp3cc, Prnp, Rrad, Ryr1, Sec61a1, Slc25a12, Tmbim6, Trim27, Usp2, Vdac1, Wfs1	GO:0006816
105	⊕	GO:BP	GO:0032787	monocarboxylic acid metabolic process	0.000711	3.15	699	606	34	4.86	Abat, Abhd5, Acadsb, Acsl6, Acss1, Dcxr, Echdc1, Ephx2, Erlin2, Haghl, Idh2, Irs1, Kat2b, Ldha, Mgst3, Mid1ip1, Mlxipl, Mpc1, Mpc2, Ogdh, Pex13, Pex5, Pfkm, Pgam1, Pkm, Plin5, Pon3, Ptges3, Sirt4, Sirt6, Slc25a12, Slc27a1, Ucp3, Vdac1	GO:0032787
291	⊕	GO:BP	GO:0045104	intermediate filament cytoskeleton organization	0.000721	3.14	87	606	10	11.49	Agfg1, Csnk1a1, Dnajb6, Krt19, Krt2, Krt6a, Krt85, Macf1, Nes, Synm	GO:0045104
580	⊕	GO:BP	GO:0042176	regulation of protein catabolic process	0.000721	3.14	360	606	22	6.11	Asb11, Bag2, Cdk5rap3, Csnk1a1, Csnk1e, Ctsa, Fbxw8, Mapk8, Msn, N4bp1, Nudt15, Pacsin3, Psmc1, Psmf1, Ptpn3, Serpinb1a, Sh3rf2, Sirt6, Snf8, Usp7, Vps28, Wfs1	GO:0042176
327	⊕	GO:BP	GO:0006487	protein N-linked glycosylation	0.000735	3.13	70	606	9	12.86	Alg14, Dad1, Dhdds, Magt1, Mgat1, Pmm2, Serpina1b, Stt3a, Stt3b	GO:0006487
239	⊕	GO:BP	GO:0018130	heterocycle biosynthetic process	0.000754	3.12	3963	606	126	3.18	Acsl6, Acss1, Adal, Adssl1, Alas1, Ampd1, Ankrd2, Arid1a, Ascc1, Atp5f1e, Atp5mc1, Carm1, Ccnt2, Cct4, Cdc5l, Cdc73, Cdh13, Cdk5, Cdk5rap3, Cdk7, Cdk9, Ciao1, Cnot2, Col4a2, Crym, Ctcf, Dcakd, Ddx3x, Dguok, Dnajb4, Dnajb5, Dnajb6, Dusp26, Dyrk1b, Eid2, Emsy, Fech, Gatad2a, Gnpda1, Gtf2h4, Hax1, Hdac3, Hif1an, Hnrnpl, Iba57, Idh2, Kars, Kat2b, Keap1, Khdrbs1, Lig3, Lig4, Lrrfip2, Maged1, Mapk8, Me…	GO:0018130
827	⊕	GO:BP	GO:0000291	nuclear-transcribed mRNA catabolic process, exonucleolytic	0.000765	3.12	17	606	5	29.41	Cnot8, Exosc2, Exosc4, Exosc6, Polr2g	GO:0000291
788	⊕	GO:BP	GO:0016311	dephosphorylation	0.000791	3.1	261	606	18	6.9	Cdk5rap3, Dusp18, Dusp26, Ephx2, Inpp4b, Mtmr6, Nuak1, Ppm1b, Ppm1j, Ppp1ca, Ppp2r3c, Ppp6r1, Ptp4a3, Ptpmt1, Ptpn14, Ptpn21, Ptpn3, Synj2	GO:0016311
220	⊕	GO:BP	GO:0019438	aromatic compound biosynthetic process	0.000834	3.08	3973	606	126	3.17	Acsl6, Acss1, Adal, Adssl1, Alas1, Ampd1, Ankrd2, Arid1a, Ascc1, Atp5f1e, Atp5mc1, Carm1, Ccnt2, Cct4, Cdc5l, Cdc73, Cdh13, Cdk5, Cdk5rap3, Cdk7, Cdk9, Ciao1, Cnot2, Col4a2, Crym, Ctcf, Dcakd, Ddx3x, Dguok, Dnajb4, Dnajb5, Dnajb6, Dusp26, Dyrk1b, Eid2, Emsy, Fech, Gatad2a, Gnpda1, Gtf2h4, Hax1, Hdac3, Hif1an, Hnrnpl, Iba57, Idh2, Kars, Kat2b, Keap1, Khdrbs1, Lig3, Lig4, Lrrfip2, Maged1, Mapk8, Me…	GO:0019438
884	⊕	GO:CC	GO:0015935	small ribosomal subunit	0.000828	3.08	81	605	9	11.11	Ddx3x, Imp3, Mrpl42, Mrps11, Mrps24, Mrps7, Npm1, Rps15, Rps8	GO:0015935
908	⊕	GO:CC	GO:1990204	oxidoreductase complex	0.000828	3.08	120	605	11	9.17	Dlst, Ldha, Mtnd1, Ndufa3, Ndufa6, Ndufa9, Ndufb5, Ogdh, P4ha2, Uqcr10, Uqcrq	GO:1990204
290	⊕	GO:CC	GO:0031410	cytoplasmic vesicle	0.00086	3.07	2077	605	73	3.51	Agfg1, Amot, Amotl1, Amotl2, Ankrd9, Ap3s2, Aqp1, Arrdc2, Atp6v1d, Atp6v1h, Ccdc115, Cct4, Chmp2b, Chmp7, Clint1, Copa, Dapk2, Eea1, Gopc, Gosr2, Gpc1, Grb14, Grb2, Hax1, Irgm1, Itga5, Itpr3, Lamp2, Mme, Nos1, Osbpl6, Pacsin3, Pdpk1, Pi4k2a, Plcg1, Ptp4a3, Rab23, Rab4b, Rnpep, Sec61a1, Serpinb1a, Sh3glb1, Sh3kbp1, Slc27a1, Slc30a9, Snap47, Snf8, Snx32, Snx4, Snx8, Sqstm1, Steap3, Stx12, Stxbp1, T…	GO:0031410
230	⊕	GO:BP	GO:1901362	organic cyclic compound biosynthetic process	0.000862	3.06	4131	606	130	3.15	Acsl6, Acss1, Adal, Adssl1, Alas1, Ampd1, Ankrd2, Arid1a, Ascc1, Atp5f1e, Atp5mc1, Carm1, Ccnt2, Cct4, Cdc5l, Cdc73, Cdh13, Cdk5, Cdk5rap3, Cdk7, Cdk9, Ciao1, Cnot2, Col4a2, Crym, Ctcf, Dcakd, Ddx3x, Dguok, Dnajb4, Dnajb5, Dnajb6, Dusp26, Dyrk1b, Eid2, Emsy, Erlin2, Fdps, Fech, Gatad2a, Gnpda1, Gtf2h4, Hax1, Hdac3, Hif1an, Hint2, Hnrnpl, Iba57, Idh2, Kars, Kat2b, Keap1, Khdrbs1, Lbr, Lig3, Lig4, …	GO:1901362
318	⊕	GO:BP	GO:0070085	glycosylation	0.000874	3.06	239	606	17	7.11	Alg14, Cog2, Cog7, Dad1, Dhdds, Eogt, Galnt1, Galnt17, Galnt2, Magt1, Mgat1, Pmm2, Pofut1, Poglut2, Serpina1b, Stt3a, Stt3b	GO:0070085
300	⊕	GO:CC	GO:0097708	intracellular vesicle	0.000901	3.05	2081	605	73	3.51	Agfg1, Amot, Amotl1, Amotl2, Ankrd9, Ap3s2, Aqp1, Arrdc2, Atp6v1d, Atp6v1h, Ccdc115, Cct4, Chmp2b, Chmp7, Clint1, Copa, Dapk2, Eea1, Gopc, Gosr2, Gpc1, Grb14, Grb2, Hax1, Irgm1, Itga5, Itpr3, Lamp2, Mme, Nos1, Osbpl6, Pacsin3, Pdpk1, Pi4k2a, Plcg1, Ptp4a3, Rab23, Rab4b, Rnpep, Sec61a1, Serpinb1a, Sh3glb1, Sh3kbp1, Slc27a1, Slc30a9, Snap47, Snf8, Snx32, Snx4, Snx8, Sqstm1, Steap3, Stx12, Stxbp1, T…	GO:0097708
414	⊕	GO:CC	GO:0000152	nuclear ubiquitin ligase complex	0.000994	3	49	605	7	14.29	Anapc2, Anapc5, Anapc7, Brcc3, Cdc16, Cdc23, Pcgf5	GO:0000152
467	⊕	GO:BP	GO:0031396	regulation of protein ubiquitination	0.00102	2.99	195	606	15	7.69	Angpt1, Bag2, Cdk5, Cdk5rap3, Ddx3x, Hdac3, Mapk8, N4bp1, Nmi, Npm1, Sh3rf2, Sqstm1, Tbc1d7, Vps28, Wfs1	GO:0031396
539	⊕	GO:BP	GO:0043271	negative regulation of monoatomic ion transport	0.00102	2.99	110	606	11	10	Ank3, Crbn, Nos1, Nos3, Pacsin3, Ppp3cc, Rrad, Tmbim6, Trim27, Usp2, Vdac1	GO:0043271
821	⊕	GO:BP	GO:0000288	nuclear-transcribed mRNA catabolic process, deadenylation-dependent decay	0.00103	2.99	57	606	8	14.04	Cnot2, Cnot8, Dcp1b, Exosc2, Patl1, Polr2g, Samd4a, Tnrc6b	GO:0000288
866	⊕	GO:BP	GO:0018279	protein N-linked glycosylation via asparagine	0.00101	2.99	18	606	5	27.78	Dad1, Magt1, Mgat1, Stt3a, Stt3b	GO:0018279
1007	⊕	GO:CC	GO:0034657	GID complex	0.00102	2.99	5	605	3	60	Maea, Rmnd5a, Rmnd5b	GO:0034657
486	⊕	GO:BP	GO:1903828	negative regulation of protein localization	0.00105	2.98	243	606	17	7	Angpt1, Bag3, Cdk5, Cdk9, Gopc, Hdac3, Idh2, Irs1, Maged1, Ndufaf2, Nol3, Nos1, Os9, Ptpmt1, Rab23, Sirt4, Sirt6	GO:1903828
492	⊕	GO:BP	GO:0051248	negative regulation of protein metabolic process	0.00107	2.97	686	606	33	4.81	Angpt1, Bag2, Cdk5, Cdk5rap1, Cdk5rap3, Cep85, Ctsa, Dapk3, Ddx3x, Hhatl, Hint2, Kat2b, Map3k20, Mlxipl, N4bp1, Ncl, Nos1, Npm1, Patl1, Prnp, Psmf1, Ptpn3, Samd4a, Sh3rf2, Shmt2, Sirt4, Sqstm1, Tnrc6b, Trim27, Trim3, Usp7, Vps28, Wfs1	GO:0051248
685	⊕	GO:BP	GO:0010658	striated muscle cell apoptotic process	0.00108	2.97	74	606	9	12.16	Bag3, Eif5a, Fbxo32, Mapk8, Nol3, Npm1, Pdpk1, Sirt4, Slc25a4	GO:0010658
355	⊕	GO:CC	GO:0016604	nuclear body	0.0011	2.96	951	605	40	4.21	Alkbh5, Ankrd2, Ascc1, Cdc5l, Cdk9, Crnkl1, Csnk1a1, Cwc22, Dapk3, Dcaf7, Ddx39a, Drg1, Fbxl3, Fibp, Gatad2a, Gtf2h4, Itpkc, Klhdc2, Mtdh, N4bp1, Ncor2, Nmnat1, Nono, Npm1, Nudt21, Nxf1, Obscn, Ogg1, Patl1, Pir, Pnn, Rnf6, Smc6, Snrpb2, Sqstm1, Stk19, Tfip11, Trim27, Usp7, Zcchc8	GO:0016604
359	⊕	GO:BP	GO:0006402	mRNA catabolic process	0.00109	2.96	244	606	17	6.97	Alkbh5, Carhsp1, Cnot2, Cnot8, Dcp1b, Edc3, Exosc2, Exosc4, Exosc6, Hnrnpa0, Lsm4, Npm1, Patl1, Polr2g, Samd4a, Smg7, Tnrc6b	GO:0006402
944	⊕	GO:BP	GO:1990542	mitochondrial transmembrane transport	0.00109	2.96	92	606	10	10.87	Ghitm, Mpc1, Mpc2, Slc25a12, Slc25a22, Slc25a3, Slc25a4, Tst, Ucp3, Vdac1	GO:1990542
317	⊕	GO:BP	GO:0043413	macromolecule glycosylation	0.00113	2.95	221	606	16	7.24	Alg14, Cog7, Dad1, Dhdds, Eogt, Galnt1, Galnt17, Galnt2, Magt1, Mgat1, Pmm2, Pofut1, Poglut2, Serpina1b, Stt3a, Stt3b	GO:0043413
319	⊕	GO:BP	GO:0006486	protein glycosylation	0.00113	2.95	221	606	16	7.24	Alg14, Cog7, Dad1, Dhdds, Eogt, Galnt1, Galnt17, Galnt2, Magt1, Mgat1, Pmm2, Pofut1, Poglut2, Serpina1b, Stt3a, Stt3b	GO:0006486
1041	⊕	GO:BP	GO:0016560	protein import into peroxisome matrix, docking	0.00113	2.95	4	606	3	75	Pex13, Pex14, Pex5	GO:0016560
529	⊕	GO:BP	GO:0061024	membrane organization	0.00117	2.93	782	606	36	4.6	Ank3, Ap3s2, Ccdc47, Chmp2b, Chmp7, Dbn1, Eea1, Get4, Ghitm, Gosr2, Hdac3, Lmnb2, Micos13, Myh10, Myh2, Nol3, Osbp, Oxa1l, Pacsin3, Pex5, Prelid3b, Rilpl1, S100a9, Sec61a1, Sh3glb1, Sh3glb2, Slc25a4, Snap47, Stx12, Stxbp1, Tom1, Trappc1, Trappc6a, Uso1, Vamp1, Vdac2	GO:0061024
577	⊕	GO:MF	GO:0016779	nucleotidyltransferase activity	0.00119	2.93	139	603	13	9.35	Art1, Art5, Galt, Kars, Nmnat1, Polr1c, Polr2g, Polr2h, Ptges3, Sirt4, Sirt6, Tep1, Uap1l1	GO:0016779
479	⊕	GO:BP	GO:0016310	phosphorylation	0.00119	2.92	1470	606	57	3.88	Angpt1, Camk2b, Cdk4, Cdk5, Cdk5rap1, Cdk5rap3, Cdk7, Cdk9, Cep85, Ckmt1, Coq8a, Csnk1a1, Csnk1e, Dapk2, Dapk3, Ddx3x, Dguok, Dyrk1b, Dyrk2, Fech, Hax1, Hdac3, Ip6k3, Irgm1, Itga5, Itpkc, Kat2b, Maged1, Map2k6, Map3k20, Mapk12, Mapk8, Mlxipl, Mydgf, Ncl, Nme1, Nos1, Npm1, Nuak1, Obscn, Osbp, Pdpk1, Pfkm, Phkg1, Pi4k2a, Pkm, Prkacb, Prnp, Ptges3, Sqstm1, Stk19, Strada, Tada2a, Trim27, Twf1, Ulk1, …	GO:0016310
853	⊕	GO:BP	GO:0006839	mitochondrial transport	0.00119	2.92	176	606	14	7.95	Crym, Ghitm, Mpc1, Mpc2, Nol3, Slc25a12, Slc25a20, Slc25a22, Slc25a3, Slc25a4, Tst, Ucp3, Vdac1, Vdac2	GO:0006839
328	⊕	GO:BP	GO:0006281	DNA repair	0.00122	2.91	573	606	29	5.06	Alkbh3, Arid1a, Ascc1, Brcc3, Cdc5l, Cdk7, Cdk9, Cetn2, Dyrk1b, Emsy, Gtf2h4, Iffo1, Kat2b, Lig3, Lig4, Mus81, Nfrkb, Nono, Npm1, Nudt16l1, Ogg1, Rfc3, Sirt6, Smarca5, Smarcd3, Smc6, Taf12, Taf6, Usp7	GO:0006281
93	⊕	GO:BP	GO:0051051	negative regulation of transport	0.00125	2.9	459	606	25	5.45	Abat, Angpt1, Ank3, Cdk5, Crbn, Hdac3, Idh2, Irs1, Lgals9, Ndufaf2, Nos1, Nos3, Os9, Pacsin3, Ppp3cc, Ptpmt1, Rab23, Rrad, Sirt4, Sirt6, Tmbim6, Trim27, Usp2, Vamp8, Vdac1	GO:0051051
82	⊕	GO:BP	GO:0032880	regulation of protein localization	0.0013	2.89	977	606	42	4.3	Abat, Angpt1, Ank3, Bag3, Camk2b, Cct4, Cdk5, Cdk5rap3, Cdk9, Csnk1e, Dbn1, Dnajb6, Gopc, Gpc1, Hdac3, Idh2, Irs1, Maged1, Mapk8, Mpc2, Msn, Myh10, Ndufaf2, Nol3, Nos1, Npm1, Os9, Osbp, Pcnt, Pdpk1, Pfkm, Prnp, Ptp4a3, Ptpmt1, Ptpn14, Rab23, Sirt4, Sirt6, Slc25a22, Sqstm1, Vamp8, Vps28	GO:0032880
146	⊕	GO:BP	GO:0046434	organophosphate catabolic process	0.00128	2.89	248	606	17	6.85	Abhd16a, Dera, Gpcpd1, Itpa, Kat2b, Mlxipl, Nt5e, Nt5m, Nudt15, Ogdh, Pde7a, Pfkm, Pgam1, Pkm, Plcg1, Sirt6, Synj2	GO:0046434
278	⊕	GO:MF	GO:0003779	actin binding	0.00129	2.89	447	603	26	5.82	Adssl1, Cobl, Dbn1, Fbxo25, Flnc, Gmfb, Kbtbd13, Macf1, Maea, Mical3, Msn, Myh1, Myh10, Myh2, Nos3, Pacrg, Palld, Pdlim5, Pof1b, Pstpip2, Syne1, Syne2, Tnni1, Tpm2, Twf1, Xirp1	GO:0003779
915	⊕	GO:BP	GO:0006112	energy reserve metabolic process	0.00136	2.87	95	606	10	10.53	Dyrk2, Gys1, Irs1, Pfkm, Phka1, Phkg1, Ppp1ca, Ptges3, Pygb, Stbd1	GO:0006112
623	⊕	GO:MF	GO:0015078	proton transmembrane transporter activity	0.00137	2.86	122	603	12	9.84	Atp5f1e, Atp5mc1, Atp6v1d, Atp6v1h, Ghitm, Mtatp6, Mtco2, Slc25a12, Slc25a22, Slc25a3, Slc25a4, Ucp3	GO:0015078
893	⊕	GO:BP	GO:0016072	rRNA metabolic process	0.00139	2.86	250	606	17	6.8	Ddx47, Exosc2, Exosc4, Exosc6, Imp3, Kat2b, Mettl15, Mettl5, Ncl, Npm1, Pin4, Rpl35a, Rps15, Rps8, Snu13, Tfb2m, Utp11	GO:0016072
231	⊕	GO:CC	GO:0005777	peroxisome	0.00142	2.85	151	605	12	7.95	Acsl6, Ddo, Dhrs4, Ephx2, Fdps, Hmgcl, Idh2, Isoc1, Pex13, Pex14, Pex5, Pex6	GO:0005777
237	⊕	GO:CC	GO:0042579	microbody	0.00142	2.85	151	605	12	7.95	Acsl6, Ddo, Dhrs4, Ephx2, Fdps, Hmgcl, Idh2, Isoc1, Pex13, Pex14, Pex5, Pex6	GO:0042579
301	⊕	GO:CC	GO:0031982	vesicle	0.00142	2.85	2228	605	76	3.41	Agfg1, Amot, Amotl1, Amotl2, Ankrd9, Ap3s2, Aqp1, Arrdc2, Atp6v1d, Atp6v1h, Ccdc115, Cct4, Chmp2b, Chmp7, Clint1, Copa, Dapk2, Eea1, Gopc, Gosr2, Gpc1, Grb14, Grb2, Hax1, Irgm1, Itga5, Itpr3, Lamp2, Mapk8, Mme, Nos1, Osbpl6, Pacrg, Pacsin3, Pdpk1, Pi4k2a, Plcg1, Ptp4a3, Rab23, Rab4b, Rnpep, Ryr1, Sec61a1, Serpinb1a, Sh3glb1, Sh3kbp1, Slc27a1, Slc30a9, Snap47, Snf8, Snx32, Snx4, Snx8, Sqstm1, Stea…	GO:0031982
548	⊕	GO:CC	GO:0016605	PML body	0.00142	2.85	108	605	10	9.26	Ankrd2, Cdk9, Dapk3, N4bp1, Patl1, Rnf6, Smc6, Sqstm1, Trim27, Usp7	GO:0016605
773	⊕	GO:CC	GO:0016591	RNA polymerase II, holoenzyme	0.00141	2.85	69	605	8	11.59	Cdc73, Cdk7, Gtf2h4, Polr2g, Polr2h, Polr2m, Taf12, Taf6	GO:0016591
784	⊕	GO:BP	GO:0034660	ncRNA metabolic process	0.00141	2.85	638	606	31	4.86	Cdk5rap1, Ctcf, Ddx3x, Ddx47, Dus3l, Exosc2, Exosc4, Exosc6, Imp3, Kars, Kat2b, Lars2, Mettl15, Mettl5, Ncl, Ncor2, Npm1, Osgep, Pin4, Rpl35a, Rps15, Rps8, Rtcb, Snu13, Tfb2m, Trmt5, Trmt61a, Tsen34, Utp11, Vars2, Zcchc8	GO:0034660
590	⊕	GO:BP	GO:0010508	positive regulation of autophagy	0.0015	2.82	158	606	13	8.23	Atg101, Bag3, Irgm1, Mtdh, Nprl2, Nprl3, Sh3glb1, Slc25a4, Snx4, Sqstm1, Tom1, Ulk1, Vdac1	GO:0010508
669	⊕	GO:MF	GO:0051087	protein-folding chaperone binding	0.00152	2.82	164	603	14	8.54	Bag2, Bag3, Dlst, Dnajb4, Dnajb5, Dnajb6, Fkbp1a, Get4, Lbr, Ogdh, Pacrg, Plg, Prnp, Ptges3	GO:0051087
877	⊕	GO:BP	GO:0005996	monosaccharide metabolic process	0.00151	2.82	277	606	18	6.5	Dcxr, Dyrk2, Fbn1, Galt, Gnpda1, Irs1, Kat2b, Ldha, Man2b1, Pfkm, Pgam1, Pkm, Pmm2, Pofut1, Sirt6, Slc25a11, Slc25a12, Usp7	GO:0005996
849	⊕	GO:MF	GO:0004721	phosphoprotein phosphatase activity	0.00159	2.8	165	603	14	8.48	Cpped1, Dusp18, Dusp26, Nit1, Ppm1b, Ppm1j, Ppp1ca, Ppp3cc, Ptp4a3, Ptpmt1, Ptpn14, Ptpn21, Ptpn3, Ssu72	GO:0004721
71	⊕	GO:BP	GO:0051171	regulation of nitrogen compound metabolic process	0.00164	2.79	5229	606	156	2.98	Abat, Alkbh5, Angpt1, Ankrd2, Arid1a, Asb11, Ascc1, Atg101, Bag2, Brcc3, Carhsp1, Carm1, Ccnt2, Cct4, Cdc5l, Cdc73, Cdh13, Cdk4, Cdk5, Cdk5rap1, Cdk5rap3, Cdk7, Cdk9, Cep85, Ciao1, Cnot2, Cnot8, Crym, Csnk1a1, Csnk1e, Ctcf, Ctsa, Dapk3, Dcp1b, Ddx3x, Dnajb4, Dnajb5, Dnajb6, Dus3l, Dusp26, Dyrk1b, Eid2, Eif5a, Emsy, Exosc2, Exosc6, Fbxw8, Fech, Gatad2a, Guf1, Hax1, Hdac3, Hhatl, Hif1an, Hint2, Hnr…	GO:0051171
490	⊕	GO:BP	GO:0051224	negative regulation of protein transport	0.00164	2.79	138	606	12	8.7	Angpt1, Cdk5, Hdac3, Idh2, Irs1, Ndufaf2, Nos1, Os9, Ptpmt1, Rab23, Sirt4, Sirt6	GO:0051224
549	⊕	GO:BP	GO:0007519	skeletal muscle tissue development	0.00162	2.79	205	606	15	7.32	Ankrd2, Asb2, Bves, Casq1, Ccnt2, Cdk5, Eln, Gpc1, Gpcpd1, Mettl21c, Ryr1, Sin3b, Usp2, Vgll2, Vrk3	GO:0007519
646	⊕	GO:BP	GO:1902600	proton transmembrane transport	0.00164	2.79	138	606	12	8.7	Atp5f1e, Atp5mc1, Atp6v1d, Atp6v1h, Ghitm, Mtatp6, Mtco2, Slc25a12, Slc25a22, Slc25a3, Slc25a4, Ucp3	GO:1902600
802	⊕	GO:CC	GO:0005776	autophagosome	0.00163	2.79	110	605	10	9.09	Chmp2b, Chmp7, Dapk2, Irgm1, Lamp2, Rab23, Sh3glb1, Sqstm1, Ulk1, Vps33a	GO:0005776
500	⊕	GO:BP	GO:0006812	monoatomic cation transport	0.00165	2.78	1022	606	43	4.21	Ank3, Aqp1, Atp2a1, Atp5f1e, Atp5mc1, Atp6v1d, Atp6v1h, Camk2b, Casq1, Cdk5, Commd3, Crbn, Fkbp1a, Ghitm, Itpr3, Magt1, Mettl21c, Mtatp6, Mtco2, Nol3, Nos1, Nos3, Pacsin3, Pdpk1, Plcg1, Pon3, Ppp3cc, Prnp, Rrad, Ryr1, Sec61a1, Slc25a12, Slc25a22, Slc25a3, Slc25a4, Slc30a9, Steap3, Tmbim6, Trim27, Ucp3, Usp2, Vdac1, Wfs1	GO:0006812
729	⊕	GO:MF	GO:0003712	transcription coregulator activity	0.00169	2.77	484	603	27	5.58	Carm1, Crym, Dyrk1b, Eid2, Hdac3, Kat2b, Maged1, Med27, Mtdh, Ncor2, Npm1, Pex14, Pir, Pkm, Ptpn14, Sin3b, Sirt6, Slc30a9, Smarcd3, Sqstm1, Tada2a, Taf12, Taf6, Tle5, Trim27, Uxt, Vgll2	GO:0003712
923	⊕	GO:BP	GO:0010665	regulation of cardiac muscle cell apoptotic process	0.00169	2.77	62	606	8	12.9	Eif5a, Fbxo32, Mapk8, Nol3, Npm1, Pdpk1, Sirt4, Slc25a4	GO:0010665
434	⊕	GO:CC	GO:0005680	anaphase-promoting complex	0.00176	2.76	25	605	5	20	Anapc2, Anapc5, Anapc7, Cdc16, Cdc23	GO:0005680
867	⊕	GO:CC	GO:0008250	oligosaccharyltransferase complex	0.00178	2.75	14	605	4	28.57	Dad1, Magt1, Stt3a, Stt3b	GO:0008250
182	⊕	GO:BP	GO:0035383	thioester metabolic process	0.00184	2.74	99	606	10	10.1	Acadsb, Acsl6, Acss1, Cs, Dlst, Hmgcl, Mpc1, Mpc2, Ogdh, Vdac1	GO:0035383
186	⊕	GO:BP	GO:0006637	acyl-CoA metabolic process	0.00184	2.74	99	606	10	10.1	Acadsb, Acsl6, Acss1, Cs, Dlst, Hmgcl, Mpc1, Mpc2, Ogdh, Vdac1	GO:0006637
872	⊕	GO:CC	GO:0034399	nuclear periphery	0.00183	2.74	156	605	12	7.69	Dcaf7, Iffo1, Lbr, Lmnb2, Maea, Matr3, Ncor2, Nono, Npm1, Ogg1, Stag2, Tep1	GO:0034399
769	⊕	GO:CC	GO:0055029	nuclear DNA-directed RNA polymerase complex	0.00187	2.73	92	605	9	9.78	Cdc73, Cdk7, Gtf2h4, Polr1c, Polr2g, Polr2h, Polr2m, Taf12, Taf6	GO:0055029
705	⊕	GO:MF	GO:0106310	protein serine kinase activity	0.00197	2.71	333	603	21	6.31	Camk2b, Cdk4, Cdk5, Cdk7, Cdk9, Csnk1a1, Csnk1e, Dapk2, Dapk3, Dyrk1b, Dyrk2, Map2k6, Map3k20, Mapk12, Mapk8, Nuak1, Obscn, Pdpk1, Phkg1, Prkacb, Ulk1	GO:0106310
848	⊕	GO:MF	GO:0017018	myosin phosphatase activity	0.00196	2.71	73	603	9	12.33	Cpped1, Dusp18, Dusp26, Ppm1b, Ppm1j, Ppp1ca, Ppp3cc, Ptpmt1, Ssu72	GO:0017018
555	⊕	GO:BP	GO:2001242	regulation of intrinsic apoptotic signaling pathway	0.002	2.7	186	606	14	7.53	Ankrd2, Dapk2, Ddx3x, Gsdme, Nol3, Nono, Ptpmt1, S100a9, Selenos, Sh3glb1, Taf6, Tmbim6, Vdac2, Wfs1	GO:2001242
846	⊕	GO:CC	GO:0070069	cytochrome complex	0.00205	2.69	40	605	6	15	Cox5b, Cox6c, Cox7b, Mtco2, Uqcr10, Uqcrq	GO:0070069
323	⊕	GO:CC	GO:0140534	endoplasmic reticulum protein-containing complex	0.00209	2.68	136	605	11	8.09	Alg14, Dad1, Fkbp1a, Magt1, P4ha2, Ryr1, Sec61a1, Sel1l, Selenos, Stt3a, Stt3b	GO:0140534
770	⊕	GO:CC	GO:0000428	DNA-directed RNA polymerase complex	0.00231	2.64	95	605	9	9.47	Cdc73, Cdk7, Gtf2h4, Polr1c, Polr2g, Polr2h, Polr2m, Taf12, Taf6	GO:0000428
922	⊕	GO:BP	GO:0005976	polysaccharide metabolic process	0.00235	2.63	102	606	10	9.8	Dyrk2, Gys1, Irs1, Pfkm, Phka1, Phkg1, Ppp1ca, Ptges3, Pygb, Stbd1	GO:0005976
211	⊕	GO:BP	GO:0034654	nucleobase-containing compound biosynthetic process	0.00239	2.62	3888	606	121	3.11	Acsl6, Acss1, Adal, Adssl1, Ampd1, Ankrd2, Arid1a, Ascc1, Atp5f1e, Atp5mc1, Carm1, Ccnt2, Cct4, Cdc5l, Cdc73, Cdh13, Cdk5, Cdk5rap3, Cdk7, Cdk9, Ciao1, Cnot2, Col4a2, Crym, Ctcf, Dcakd, Ddx3x, Dguok, Dnajb4, Dnajb5, Dnajb6, Dusp26, Dyrk1b, Eid2, Emsy, Gatad2a, Gnpda1, Gtf2h4, Hax1, Hdac3, Hif1an, Hnrnpl, Idh2, Kars, Kat2b, Keap1, Khdrbs1, Lig3, Lig4, Lrrfip2, Maged1, Mapk8, Med27, Mettl23, Mlf1, …	GO:0034654
197	⊕	GO:CC	GO:0031968	organelle outer membrane	0.00245	2.61	236	605	15	6.36	Acsl6, Hax1, Itpr3, Mgst3, Nme1, Nos1, Prnp, Sh3glb1, Slc25a4, Slc27a1, Syne1, Syne2, Vdac1, Vdac2, Vps13a	GO:0031968
233	⊕	GO:CC	GO:0019867	outer membrane	0.00245	2.61	236	605	15	6.36	Acsl6, Hax1, Itpr3, Mgst3, Nme1, Nos1, Prnp, Sh3glb1, Slc25a4, Slc27a1, Syne1, Syne2, Vdac1, Vdac2, Vps13a	GO:0019867
326	⊕	GO:CC	GO:0031965	nuclear membrane	0.00245	2.61	316	605	18	5.7	Alg14, Aqp1, Cdk4, Hax1, Iffo1, Itpr3, Klhdc2, Lbr, Lmnb2, Mtdh, Nos1, Nup133, Osbpl6, Prnp, Rnf6, Syne1, Syne2, Trim27	GO:0031965
335	⊕	GO:MF	GO:0140098	catalytic activity, acting on RNA	0.00244	2.61	390	603	23	5.9	Alkbh3, Alkbh5, Cnot2, Cnot8, Ddx39a, Ddx3x, Ddx47, Dus3l, Kars, Lars2, Mettl15, Mettl5, N4bp1, Osgep, Polr1c, Polr2h, Rexo2, Rtcb, Tfb2m, Trmt5, Trmt61a, Tsen34, Vars2	GO:0140098
496	⊕	GO:BP	GO:0072594	establishment of protein localization to organelle	0.00246	2.61	453	606	24	5.3	Angpt1, Bag3, Cct4, Dusp18, Get4, Hdac3, Irgm1, Lamp2, Nol3, Nup133, Oxa1l, Pex13, Pex14, Pex5, Pex6, Rab23, Sec61a1, Sh3kbp1, Sirt4, Sirt6, Snf8, Sqstm1, Vps13a, Vps28	GO:0072594
1046	⊕	GO:BP	GO:0005980	glycogen catabolic process	0.00246	2.61	22	606	5	22.73	Pfkm, Phkg1, Ppp1ca, Pygb, Stbd1	GO:0005980
612	⊕	GO:CC	GO:0031672	A band	0.00255	2.59	42	605	6	14.29	Atp2a1, Kat2b, Myh1, Myh2, Obscn, Rpl4	GO:0031672
771	⊕	GO:CC	GO:0030880	RNA polymerase complex	0.00258	2.59	97	605	9	9.28	Cdc73, Cdk7, Gtf2h4, Polr1c, Polr2g, Polr2h, Polr2m, Taf12, Taf6	GO:0030880
62	⊕	GO:BP	GO:0031325	positive regulation of cellular metabolic process	0.00262	2.58	3434	606	109	3.17	Abat, Abhd5, Agpat1, Agpat2, Alkbh5, Angpt1, Ank3, Arid1a, Atg101, Bag2, Bag3, Brcc3, Carm1, Ccnt2, Cct4, Cdc5l, Cdc73, Cdh13, Cdk4, Cdk5, Cdk5rap1, Cdk5rap3, Cdk7, Cdk9, Cnot2, Cnot8, Ctcf, Dcp1b, Dcxr, Ddx3x, Dhrs4, Dyrk1b, Dyrk2, Eif5a, Ephx2, Exosc2, Exosc6, Fam98a, Gatad2a, Grb2, Guf1, Hax1, Hdac3, Hnrnpa0, Irgm1, Irs1, Itga5, Kars, Kat2b, Khdrbs1, Lgals9, Maged1, Map2k6, Mapk8, Med27, Mettl…	GO:0031325
953	⊕	GO:CC	GO:0097225	sperm midpiece	0.00261	2.58	59	605	7	11.86	Ift27, Ift81, Pacrg, Ppp3cc, Sqstm1, Vdac2, Vps13a	GO:0097225
199	⊕	GO:BP	GO:0051130	positive regulation of cellular component organization	0.0027	2.57	1248	606	49	3.93	Acsl6, Anapc2, Anapc5, Anapc7, Angpt1, Aqp1, Brcc3, Camk2b, Cct4, Cd151, Cdc16, Cnot2, Cobl, Crbn, Dbn1, Ddx3x, Def8, Drg1, Eif2b2, Eif5a, Fam98a, Fbxo31, Fbxw8, Golga4, Grb2, Irgm1, Kat2b, Lig4, Mapk8, Msn, Nes, Nfrkb, Nme1, Osbp, Ppp3cc, Rpl4, S100a9, Sh3glb1, Sirt6, Slc25a4, Snx4, Syne1, Tapt1, Tom1, Trim27, Twf1, Ulk1, Vdac1, Vps28	GO:0051130
430	⊕	GO:BP	GO:0010564	regulation of cell cycle process	0.0027	2.57	726	606	33	4.55	Anapc2, Anapc5, Anapc7, Arid1a, Brcc3, Camk2b, Cdc16, Cdc23, Cdc5l, Cdc73, Cdk4, Cdk5rap3, Cdk7, Cep85, Cetn2, Chmp2b, Chmp7, Ddx3x, Drg1, Fbxo31, Grb14, Kat2b, Klhl21, Map3k20, Mapk8, Mlf1, Mus81, Npm1, Sh3glb1, Smarca5, Smarcd3, Smc6, Tbx1	GO:0010564
547	⊕	GO:BP	GO:0060538	skeletal muscle organ development	0.0027	2.57	216	606	15	6.94	Ankrd2, Asb2, Bves, Casq1, Ccnt2, Cdk5, Eln, Gpc1, Gpcpd1, Mettl21c, Ryr1, Sin3b, Usp2, Vgll2, Vrk3	GO:0060538
748	⊕	GO:BP	GO:0023057	negative regulation of signaling	0.0027	2.57	1453	606	55	3.79	Castor2, Cdk5rap3, Cnot2, Csnk1a1, Csnk1e, Ddx3x, Dusp26, Dyrk2, Eid2, Fbn1, Ghitm, Gpc1, Grb14, Hdac3, Hif1an, Irgm1, Irs1, Lamp2, Map3k20, Ncl, Ncor2, Ndufaf2, Nmi, Nol3, Nono, Nos1, Nprl2, Nprl3, Nuak1, Pdpk1, Phlda3, Plekha1, Plin5, Ppm1b, Prkacb, Prnp, Ptpmt1, Ryr1, Selenos, Sh3glb1, Sh3rf2, Sirt4, Slc25a4, Stxbp1, Tbc1d7, Tbx1, Tle5, Tmbim6, Tnfaip1, Tprg1l, Ubr2, Usp7, Vdac2, Vrk3, Wfs1	GO:0023057
557	⊕	GO:BP	GO:0051656	establishment of organelle localization	0.00275	2.56	486	606	25	5.14	Ap3s2, Cdc23, Cdk5, Chmp2b, Chmp7, Hdac3, Kat2b, Lmnb2, Map4, Mapk8, Myh10, Npm1, Pdpk1, Pex14, Rps15, Seh1l, Snf8, Snx4, Stxbp1, Syne1, Syne2, Trappc1, Trappc6a, Uchl1, Vamp8	GO:0051656
715	⊕	GO:CC	GO:0000177	cytoplasmic exosome (RNase complex)	0.00273	2.56	16	605	4	25	Carhsp1, Exosc2, Exosc4, Exosc6	GO:0000177
798	⊕	GO:CC	GO:0005643	nuclear pore	0.00272	2.56	78	605	8	10.26	Cetn2, Chmp2b, Chmp7, Eif5a, Lbr, Nup133, Nxf1, Seh1l	GO:0005643
864	⊕	GO:CC	GO:0001651	dense fibrillar component	0.00273	2.56	7	605	3	42.86	Ctcf, Ncl, Snu13	GO:0001651
495	⊕	GO:BP	GO:0032386	regulation of intracellular transport	0.00281	2.55	293	606	18	6.14	Angpt1, Atp2a1, Bag3, Bves, Cdk5, Dbn1, Hdac3, Inpp4b, Khdrbs1, Mapk8, Msn, Os9, Pcnt, Ptpn14, Rab23, Sh3glb1, Sirt6, Usp7	GO:0032386
755	⊕	GO:BP	GO:0010648	negative regulation of cell communication	0.0028	2.55	1456	606	55	3.78	Castor2, Cdk5rap3, Cnot2, Csnk1a1, Csnk1e, Ddx3x, Dusp26, Dyrk2, Eid2, Fbn1, Ghitm, Gpc1, Grb14, Hdac3, Hif1an, Irgm1, Irs1, Lamp2, Map3k20, Ncl, Ncor2, Ndufaf2, Nmi, Nol3, Nono, Nos1, Nprl2, Nprl3, Nuak1, Pdpk1, Phlda3, Plekha1, Plin5, Ppm1b, Prkacb, Prnp, Ptpmt1, Ryr1, Selenos, Sh3glb1, Sh3rf2, Sirt4, Slc25a4, Stxbp1, Tbc1d7, Tbx1, Tle5, Tmbim6, Tnfaip1, Tprg1l, Ubr2, Usp7, Vdac2, Vrk3, Wfs1	GO:0010648
164	⊕	GO:BP	GO:0006654	phosphatidic acid biosynthetic process	0.00295	2.53	23	606	5	21.74	Abhd5, Agpat1, Agpat2, Sh3glb1, Slc27a1	GO:0006654
297	⊕	GO:BP	GO:0016050	vesicle organization	0.00297	2.53	348	606	20	5.75	Agfg1, Ap3s2, Aqp1, Atp6v1d, Atp6v1h, Chmp2b, Chmp7, Eea1, Gosr2, Osbp, Pi4k2a, Snap47, Sqstm1, Stx12, Stxbp1, Tom1, Trappc1, Trappc6a, Uso1, Vamp1	GO:0016050
471	⊕	GO:BP	GO:0090317	negative regulation of intracellular protein transport	0.00298	2.53	36	606	6	16.67	Angpt1, Cdk5, Hdac3, Os9, Rab23, Sirt6	GO:0090317
1045	⊕	GO:BP	GO:0009251	glucan catabolic process	0.00295	2.53	23	606	5	21.74	Pfkm, Phkg1, Ppp1ca, Pygb, Stbd1	GO:0009251
690	⊕	GO:BP	GO:0010660	regulation of muscle cell apoptotic process	0.00302	2.52	106	606	10	9.43	Bag3, Eif5a, Fbxo32, Mapk8, Nol3, Npm1, Pdpk1, Sirt4, Slc25a4, Tbx1	GO:0010660
743	⊕	GO:BP	GO:0043502	regulation of muscle adaptation	0.00302	2.52	106	606	10	9.43	Casq1, Cdk9, Fbxo32, Fdps, Nol3, Nos3, Slc25a4, Tnni1, Trim63, Twf1	GO:0043502
672	⊕	GO:CC	GO:0005874	microtubule	0.00316	2.5	469	605	23	4.9	Bag2, Cct4, Cdk5, Cdk5rap3, Chmp2b, Chmp7, Clip4, Dctn3, Dcxr, Haus1, Haus8, Klc2, Klhl21, Macf1, Map4, Mid1ip1, Pacrg, Rassf3, Selenos, Synj2, Tpgs1, Trim54, Tubd1	GO:0005874
174	⊕	GO:BP	GO:0033875	ribonucleoside bisphosphate metabolic process	0.00325	2.49	128	606	11	8.59	Acadsb, Acsl6, Acss1, Cs, Dcakd, Dlst, Hmgcl, Mpc1, Mpc2, Ogdh, Vdac1	GO:0033875
180	⊕	GO:BP	GO:0034032	purine nucleoside bisphosphate metabolic process	0.00325	2.49	128	606	11	8.59	Acadsb, Acsl6, Acss1, Cs, Dcakd, Dlst, Hmgcl, Mpc1, Mpc2, Ogdh, Vdac1	GO:0034032
185	⊕	GO:BP	GO:0033865	nucleoside bisphosphate metabolic process	0.00325	2.49	128	606	11	8.59	Acadsb, Acsl6, Acss1, Cs, Dcakd, Dlst, Hmgcl, Mpc1, Mpc2, Ogdh, Vdac1	GO:0033865
562	⊕	GO:CC	GO:0098793	presynapse	0.00326	2.49	751	605	32	4.26	Ap3s2, Aqp1, Atp6v1d, Atp6v1h, Cdk5, Fkbp1a, Itpr3, Mettl5, Mme, Nos1, Pdlim5, Pi4k2a, Ppp1ca, Ppp3cc, Prnp, Rab4b, Rpl23a, Rpl27a, Rpl35a, Rpl38, Rpl4, Sh3glb1, Snap47, Snx4, Stx12, Stxbp1, Synj2, Tprg1l, Vamp1, Vdac1, Vdac2, Wfs1	GO:0098793
426	⊕	GO:BP	GO:0007059	chromosome segregation	0.00341	2.47	408	606	22	5.39	Anapc2, Anapc5, Anapc7, Arid1a, Cdc16, Cdc23, Cep85, Chmp2b, Chmp7, Ciao1, Ctcf, Ddx3x, Drg1, Haus1, Haus8, Hdac3, Kat2b, Seh1l, Smarca5, Smarcd3, Smc6, Stag2	GO:0007059
574	⊕	GO:CC	GO:1904949	ATPase complex	0.00339	2.47	146	605	11	7.53	Arid1a, Atp5f1e, Atp5mc1, Atp6v1d, Atp6v1h, Ccdc115, Gatad2a, Mtatp6, Nfrkb, Smarca5, Smarcd3	GO:1904949
80	⊕	GO:BP	GO:0003012	muscle system process	0.00346	2.46	437	606	23	5.26	Abat, Atp2a1, Casq1, Cdk9, Dbn1, Fbxo32, Fdps, Fkbp1a, Kbtbd13, Map2k6, Myh1, Myh2, Nol3, Nos1, Nos3, Pdlim5, Ryr1, Slc25a4, Synm, Tnni1, Tpm2, Trim63, Twf1	GO:0003012
778	⊕	GO:MF	GO:0030332	cyclin binding	0.0035	2.46	33	603	6	18.18	Cdk4, Cdk5rap3, Fbxo31, Hdac3, Tnfaip1, Usp2	GO:0030332
947	⊕	GO:CC	GO:0031201	SNARE complex	0.00344	2.46	45	605	6	13.33	Gosr2, Snap47, Snx4, Stx12, Vamp1, Vamp8	GO:0031201
984	⊕	GO:CC	GO:1905368	peptidase complex	0.0035	2.46	124	605	10	8.06	Kat2b, Psma4, Psmb1, Psmb3, Psmb4, Psmc1, Psmf1, Tada2a, Taf12, Taf6	GO:1905368
938	⊕	GO:CC	GO:1990425	ryanodine receptor complex	0.00354	2.45	2	605	2	100	Fkbp1a, Ryr1	GO:1990425
627	⊕	GO:BP	GO:0015986	proton motive force-driven ATP synthesis	0.00361	2.44	70	606	8	11.43	Atp5f1e, Atp5mc1, Mtatp6, Mtnd1, Ndufa3, Ndufa6, Ndufa9, Ndufb5	GO:0015986
871	⊕	GO:CC	GO:0016363	nuclear matrix	0.00367	2.44	125	605	10	8	Dcaf7, Iffo1, Maea, Matr3, Ncor2, Nono, Npm1, Ogg1, Stag2, Tep1	GO:0016363
581	⊕	GO:BP	GO:0045732	positive regulation of protein catabolic process	0.00369	2.43	199	606	14	7.04	Asb11, Bag2, Csnk1a1, Csnk1e, Fbxw8, Mapk8, Msn, Pacsin3, Psmc1, Sh3rf2, Sirt6, Snf8, Vps28, Wfs1	GO:0045732
36	⊕	GO:BP	GO:0006520	amino acid metabolic process	0.00377	2.42	275	606	17	6.18	Aasdhppt, Abat, Acadsb, Adssl1, Ddo, Dlst, Hmgcl, Kars, Lars2, Mccc1, Mri1, Nos1, Nos3, Shmt2, Sirt4, Slc25a12, Vars2	GO:0006520
293	⊕	GO:BP	GO:0097435	supramolecular fiber organization	0.00377	2.42	806	606	35	4.34	Agfg1, Casq1, Clip4, Cobl, Dapk3, Dbn1, Dnajb6, Drg1, Eln, Flnc, Gmfb, Grb2, Hax1, Kbtbd13, Krt19, Krt2, Krt6a, Krt85, Map4, Mapk8, Mical3, Mid1ip1, Myh10, Pgm5, Pof1b, Pstpip2, Sh3kbp1, Tnfaip1, Tpm2, Trim27, Trim54, Twf1, Vipas39, Wdr73, Xirp1	GO:0097435
699	⊕	GO:BP	GO:1900225	regulation of NLRP3 inflammasome complex assembly	0.00387	2.41	38	606	6	15.79	Brcc3, Csnk1a1, Ddx3x, Irgm1, Lamp2, Mapk8	GO:1900225
924	⊕	GO:BP	GO:0010659	cardiac muscle cell apoptotic process	0.0039	2.41	71	606	8	11.27	Eif5a, Fbxo32, Mapk8, Nol3, Npm1, Pdpk1, Sirt4, Slc25a4	GO:0010659
996	⊕	GO:BP	GO:0006090	pyruvate metabolic process	0.00387	2.41	131	606	11	8.4	Kat2b, Ldha, Mlxipl, Mpc1, Mpc2, Ogdh, Pfkm, Pgam1, Pkm, Sirt6, Vdac1	GO:0006090
138	⊕	GO:BP	GO:0006644	phospholipid metabolic process	0.00406	2.39	358	606	20	5.59	Abhd16a, Abhd5, Acsl6, Agpat1, Agpat2, Dhdds, Fdps, Gpcpd1, Inpp4b, Ip6k3, Itpkc, Mtmr6, Osbp, Pi4k2a, Plaat1, Plcg1, Ptpmt1, Sh3glb1, Slc27a1, Synj2	GO:0006644
267	⊕	GO:BP	GO:0043065	positive regulation of apoptotic process	0.00409	2.39	622	606	29	4.66	Adamtsl4, Camk2b, Carm1, Cdk4, Cdk5, Dapk2, Dapk3, Ddx3x, Eif5a, Fbxo32, Gsdme, Hdac3, Ldha, Maged1, Map2k6, Map3k20, Mapk8, Nos3, Nqo2, Phlda3, Plcg1, Ppp1ca, Prnp, S100a9, Taf6, Tle5, Tpd52l1, Trim35, Utp11	GO:0043065
399	⊕	GO:CC	GO:0042641	actomyosin	0.00405	2.39	105	605	9	8.57	Amot, Asb2, Bag3, Kat2b, Myh10, Palld, Pdlim5, Pgm5, Xirp1	GO:0042641
544	⊕	GO:CC	GO:0043034	costamere	0.00405	2.39	18	605	4	22.22	Ank3, Krt19, Pgm5, Synm	GO:0043034
859	⊕	GO:CC	GO:0005847	mRNA cleavage and polyadenylation specificity factor complex	0.00405	2.39	18	605	4	22.22	Csnk1a1, Nudt21, Ssu72, Wdr33	GO:0005847
1013	⊕	GO:CC	GO:0015934	large ribosomal subunit	0.00405	2.39	127	605	10	7.87	Mrpl33, Mrpl42, Npm1, Rpl23a, Rpl27a, Rpl30, Rpl35a, Rpl38, Rpl4, Snu13	GO:0015934
554	⊕	GO:BP	GO:0042692	muscle cell differentiation	0.00419	2.38	444	606	23	5.18	Ankrd2, Arid1a, Asb2, Bves, Casq1, Ccnt2, Cdk9, Dyrk1b, Eif5a, Fdps, Flnc, Hdac3, Jam2, Krt19, Myh10, Pdlim5, Pgm5, Ryr1, Sirt6, Slc25a4, Smarcd3, Syne1, Uchl1	GO:0042692
367	⊕	GO:BP	GO:0061157	mRNA destabilization	0.00422	2.37	91	606	9	9.89	Alkbh5, Cnot2, Cnot8, Dcp1b, Exosc2, Patl1, Polr2g, Samd4a, Tnrc6b	GO:0061157
442	⊕	GO:BP	GO:1903047	mitotic cell cycle process	0.00431	2.37	718	606	32	4.46	Anapc2, Anapc5, Anapc7, Ank3, Arid1a, Brcc3, Camk2b, Cdc16, Cdc23, Cdc73, Cdk4, Cdk5rap3, Cdk7, Cep85, Chmp2b, Chmp7, Ddx3x, Drg1, Fbxo31, Hdac3, Kat2b, Map3k20, Map4, Mus81, Myh10, Nes, Pcnt, Seh1l, Smarca5, Smarcd3, Stag2, Tpd52l1	GO:1903047
494	⊕	GO:BP	GO:0007517	muscle organ development	0.00428	2.37	360	606	20	5.56	Angpt1, Ankrd2, Asb2, Bves, Casq1, Ccnt2, Cdk5, Eid2, Eln, Fkbp1a, Gpc1, Gpcpd1, Mettl21c, Ryr1, Sin3b, Sirt6, Tnni1, Usp2, Vgll2, Vrk3	GO:0007517
514	⊕	GO:BP	GO:0032507	maintenance of protein location in cell	0.00422	2.37	72	606	8	11.11	Ank3, Cdk5, Dbn1, Hdac3, Os9, Syne1, Twf1, Vps13a	GO:0032507
553	⊕	GO:BP	GO:2001233	regulation of apoptotic signaling pathway	0.00434	2.36	417	606	22	5.28	Ankrd2, Camk2b, Dapk2, Dapk3, Ddx3x, Ghitm, Gsdme, Maged1, Mapk8, Nol3, Nono, Ppp1ca, Ptpmt1, S100a9, Selenos, Sh3glb1, Slc25a4, Taf6, Tmbim6, Tpd52l1, Vdac2, Wfs1	GO:2001233
564	⊕	GO:BP	GO:0044087	regulation of cellular component biogenesis	0.00434	2.36	1010	606	41	4.06	Aqp1, Brcc3, Chmp2b, Chmp7, Cnot2, Cobl, Crbn, Csnk1a1, Dapk3, Dbn1, Ddx3x, Def8, Dnajb6, Drg1, Eln, Fam98a, Fez2, Grb2, Hax1, Irgm1, Kat2b, Lamp2, Map4, Mapk8, Msn, Nol3, Npm1, Pdlim5, Pex5, Sh3glb1, Snf8, Snx4, Stxbp1, Syne1, Syne2, Tapt1, Tbc1d7, Tfip11, Twf1, Ulk1, Vdac2	GO:0044087
538	⊕	GO:CC	GO:0005773	vacuole	0.00447	2.35	640	605	28	4.38	Ank3, Atp6v1d, Atp6v1h, Ccdc115, Chmp2b, Chmp7, Ctsa, Dapk2, Gns, Irgm1, Lamp2, Man2b1, Nos1, Nprl2, Nprl3, Ppt2, Rab23, Seh1l, Serpinb1a, Sh3glb1, Sqstm1, Tbc1d7, Tial1, Ulk1, Vamp8, Vps13a, Vps33a, Wdr59	GO:0005773
819	⊕	GO:CC	GO:0043209	myelin sheath	0.0045	2.35	202	605	13	6.44	Ckmt1, Dlst, Msn, Nme1, Pgam1, Pkm, Slc25a12, Slc25a3, Slc25a4, Stxbp1, Uchl1, Vdac1, Vdac2	GO:0043209
833	⊕	GO:BP	GO:0042180	cellular ketone metabolic process	0.00444	2.35	254	606	16	6.3	Coq10b, Coq5, Coq8a, Dhrs4, Erlin2, Haghl, Irs1, Kat2b, Mid1ip1, Mlxipl, Ncor2, Ndufa9, Nqo2, Plin5, Sirt4, Sirt6	GO:0042180
900	⊕	GO:BP	GO:0009166	nucleotide catabolic process	0.00454	2.34	180	606	13	7.22	Dera, Itpa, Kat2b, Mlxipl, Nt5e, Nt5m, Nudt15, Ogdh, Pde7a, Pfkm, Pgam1, Pkm, Sirt6	GO:0009166
408	⊕	GO:CC	GO:0005768	endosome	0.00471	2.33	973	605	38	3.91	Amotl2, Ap3s2, Ccdc115, Chmp2b, Chmp7, Eea1, Gosr2, Gpc1, Grb14, Grb2, Irgm1, Lamp2, Mme, Osbpl6, Pacsin3, Pi4k2a, Ptp4a3, Rab4b, Serpinb1a, Sh3glb1, Snf8, Snx32, Snx4, Snx8, Sqstm1, Steap3, Stx12, Tnfaip1, Tom1, Tpd52l1, Trappc1, Trim27, Trim3, Vamp8, Vipas39, Vps13a, Vps28, Vps33a	GO:0005768
478	⊕	GO:BP	GO:1903320	regulation of protein modification by small protein conjugation or removal	0.00471	2.33	230	606	15	6.52	Angpt1, Bag2, Cdk5, Cdk5rap3, Ddx3x, Hdac3, Mapk8, N4bp1, Nmi, Npm1, Sh3rf2, Sqstm1, Tbc1d7, Vps28, Wfs1	GO:1903320
621	⊕	GO:BP	GO:0009206	purine ribonucleoside triphosphate biosynthetic process	0.00467	2.33	113	606	10	8.85	Atp5f1e, Atp5mc1, Mtatp6, Mtnd1, Ndufa3, Ndufa6, Ndufa9, Ndufb5, Nme1, Slc25a12	GO:0009206
889	⊕	GO:CC	GO:0022626	cytosolic ribosome	0.0047	2.33	130	605	10	7.69	Ddx3x, Rpl23a, Rpl27a, Rpl30, Rpl35a, Rpl38, Rpl4, Rps15, Rps8, Snu13	GO:0022626
194	⊕	GO:BP	GO:0022900	electron transport chain	0.00476	2.32	135	606	11	8.15	Acadsb, Cox5b, Cox7b, Dguok, Mtco2, Mtnd1, Nqo2, Slc25a12, Slc25a22, Uqcr10, Uqcrq	GO:0022900
460	⊕	GO:CC	GO:0005694	chromosome	0.0048	2.32	1429	605	51	3.57	Anapc7, Ankrd2, Arid1a, Carm1, Cdc5l, Cdk4, Chmp2b, Chmp7, Csnk1a1, Ctcf, Dapk3, Dctn3, Dyrk1b, Exosc4, Gatad2a, Get4, Hdac3, Hnrnpl, Iffo1, Kat2b, Lig4, Maged1, Mlxipl, Mus81, Ncl, Ncor2, Nfrkb, Nmnat1, Nono, Nup133, Orc4, Orc5, Pcgf5, Pds5a, Pin4, Ppp1ca, Rfc3, Seh1l, Setd7, Sin3b, Sirt6, Smarca5, Smarcd3, Smc6, Stag2, Tada2a, Taf12, Taf6, Tep1, Tfip11, Ubr2	GO:0005694
749	⊕	GO:BP	GO:1903432	regulation of TORC1 signaling	0.0048	2.32	93	606	9	9.68	Castor2, Csnk1a1, Nprl2, Nprl3, Prkacb, Seh1l, Tbc1d7, Usp7, Wdr59	GO:1903432
767	⊕	GO:CC	GO:0071013	catalytic step 2 spliceosome	0.00476	2.32	108	605	9	8.33	Cdc5l, Crnkl1, Cwc22, Hnrnpf, Pnn, Snrpb2, Tfip11, Wdr83, Zcchc8	GO:0071013
1047	⊕	GO:BP	GO:0000272	polysaccharide catabolic process	0.00483	2.32	26	606	5	19.23	Pfkm, Phkg1, Ppp1ca, Pygb, Stbd1	GO:0000272
1056	⊕	GO:CC	GO:0005839	proteasome core complex	0.00476	2.32	19	605	4	21.05	Psma4, Psmb1, Psmb3, Psmb4	GO:0005839
1058	⊕	GO:CC	GO:0022625	cytosolic large ribosomal subunit	0.00476	2.32	67	605	7	10.45	Rpl23a, Rpl27a, Rpl30, Rpl35a, Rpl38, Rpl4, Snu13	GO:0022625
630	⊕	GO:BP	GO:0009145	purine nucleoside triphosphate biosynthetic process	0.00493	2.31	114	606	10	8.77	Atp5f1e, Atp5mc1, Mtatp6, Mtnd1, Ndufa3, Ndufa6, Ndufa9, Ndufb5, Nme1, Slc25a12	GO:0009145
709	⊕	GO:MF	GO:0004674	protein serine/threonine kinase activity	0.00505	2.3	438	603	24	5.48	Camk2b, Cdk4, Cdk5, Cdk7, Cdk9, Csnk1a1, Csnk1e, Dapk2, Dapk3, Dyrk1b, Dyrk2, Map2k6, Map3k20, Mapk12, Mapk8, Nuak1, Obscn, Pdpk1, Phkg1, Prkacb, Stk19, Strada, Ulk1, Vrk3	GO:0004674
343	⊕	GO:BP	GO:0043488	regulation of mRNA stability	0.00507	2.29	159	606	12	7.55	Alkbh5, Carhsp1, Cnot2, Cnot8, Dcp1b, Exosc2, Hnrnpa0, Npm1, Patl1, Polr2g, Samd4a, Tnrc6b	GO:0043488
360	⊕	GO:BP	GO:0051168	nuclear export	0.00514	2.29	183	606	13	7.1	Alkbh5, Bag3, Cdk5, Ddx39a, Hdac3, Khdrbs1, Npm1, Nup133, Nxf1, Ptpn14, Rps15, Sirt6, Strada	GO:0051168
551	⊕	GO:BP	GO:0097190	apoptotic signaling pathway	0.00512	2.29	633	606	29	4.58	Ankrd2, Atp2a1, Bag3, Camk2b, Dapk2, Dapk3, Ddx3x, Ddx47, Dyrk2, Ghitm, Gsdme, Maged1, Mapk8, Mettl21c, Nol3, Nono, Pdpk1, Phlda3, Ppp1ca, Ptpmt1, S100a9, Selenos, Sh3glb1, Slc25a4, Taf6, Tmbim6, Tpd52l1, Vdac2, Wfs1	GO:0097190
787	⊕	GO:BP	GO:0140053	mitochondrial gene expression	0.00507	2.29	159	606	12	7.55	Cdk5rap1, Gfm1, Lars2, Mrpl33, Mrpl42, Mrps24, Mrps7, Mtg1, Mtrf1l, Shmt2, Tfb2m, Trmt5	GO:0140053
482	⊕	GO:BP	GO:0014706	striated muscle tissue development	0.00521	2.28	285	606	17	5.96	Angpt1, Arid1a, Asb2, Bves, Fdps, Fkbp1a, Hdac3, Myh10, Nprl3, Pdlim5, Pgm5, Sin3b, Sirt6, Slc25a4, Syne1, Tbx1, Tnni1	GO:0014706
718	⊕	GO:BP	GO:0043414	macromolecule methylation	0.00528	2.28	160	606	12	7.5	Carm1, Ctcf, Fam98a, Mettl15, Mettl21c, Mettl5, N6amt1, Setd7, Smarca5, Tfb2m, Trmt5, Trmt61a	GO:0043414
852	⊕	GO:BP	GO:0031333	negative regulation of protein-containing complex assembly	0.00528	2.28	160	606	12	7.5	Crbn, Csnk1a1, Ddx3x, Irgm1, Lamp2, Nol3, Pex5, Stxbp1, Tfip11, Twf1, Ulk1, Vdac2	GO:0031333
1040	⊕	GO:BP	GO:0016558	protein import into peroxisome matrix	0.00528	2.28	15	606	4	26.67	Pex13, Pex14, Pex5, Pex6	GO:0016558
245	⊕	GO:BP	GO:0006084	acetyl-CoA metabolic process	0.00531	2.27	41	606	6	14.63	Acss1, Cs, Dlst, Mpc1, Mpc2, Vdac1	GO:0006084
369	⊕	GO:BP	GO:0050779	RNA destabilization	0.00533	2.27	95	606	9	9.47	Alkbh5, Cnot2, Cnot8, Dcp1b, Exosc2, Patl1, Polr2g, Samd4a, Tnrc6b	GO:0050779
683	⊕	GO:BP	GO:0010664	negative regulation of striated muscle cell apoptotic process	0.00531	2.27	41	606	6	14.63	Bag3, Nol3, Npm1, Pdpk1, Sirt4, Slc25a4	GO:0010664
692	⊕	GO:BP	GO:0044546	NLRP3 inflammasome complex assembly	0.00531	2.27	41	606	6	14.63	Brcc3, Csnk1a1, Ddx3x, Irgm1, Lamp2, Mapk8	GO:0044546
697	⊕	GO:BP	GO:0141085	regulation of inflammasome-mediated signaling pathway	0.00531	2.27	41	606	6	14.63	Brcc3, Csnk1a1, Ddx3x, Irgm1, Lamp2, Mapk8	GO:0141085
745	⊕	GO:BP	GO:1904262	negative regulation of TORC1 signaling	0.00531	2.27	41	606	6	14.63	Castor2, Nprl2, Nprl3, Prkacb, Tbc1d7, Usp7	GO:1904262
168	⊕	GO:BP	GO:0046473	phosphatidic acid metabolic process	0.00549	2.26	27	606	5	18.52	Abhd5, Agpat1, Agpat2, Sh3glb1, Slc27a1	GO:0046473
488	⊕	GO:BP	GO:1901873	regulation of post-translational protein modification	0.00551	2.26	235	606	15	6.38	Angpt1, Bag2, Cdk5, Cdk5rap3, Ddx3x, Hdac3, Mapk8, N4bp1, Nmi, Npm1, Sh3rf2, Sqstm1, Tbc1d7, Vps28, Wfs1	GO:1901873
615	⊕	GO:BP	GO:1903169	regulation of calcium ion transmembrane transport	0.00544	2.26	161	606	12	7.45	Atp2a1, Casq1, Fkbp1a, Mettl21c, Nol3, Pdpk1, Plcg1, Ppp3cc, Prnp, Rrad, Tmbim6, Vdac1	GO:1903169
39	⊕	GO:BP	GO:0043648	dicarboxylic acid metabolic process	0.00564	2.25	96	606	9	9.38	Aasdhppt, Adssl1, Cs, Ddo, Dlst, Idh2, Ogdh, Shmt2, Slc25a12	GO:0043648
375	⊕	GO:CC	GO:0008180	COP9 signalosome	0.00567	2.25	34	605	5	14.71	Amot, Amotl1, Cops7b, Grb2, Plcg1	GO:0008180
489	⊕	GO:BP	GO:0051247	positive regulation of protein metabolic process	0.00568	2.25	1130	606	44	3.89	Angpt1, Asb11, Bag2, Cdk4, Cdk5, Cdk5rap1, Cdk5rap3, Csnk1a1, Csnk1e, Ddx3x, Eif5a, Fbxw8, Guf1, Hax1, Hdac3, Irgm1, Itga5, Khdrbs1, Maged1, Map2k6, Mapk8, Mettl5, Msn, Mydgf, Ncor2, Nmi, Nos1, Npm1, Osbp, Pacsin3, Pkm, Polr2g, Prnp, Psmc1, S100a9, Samd4a, Sh3rf2, Sirt6, Snf8, Sqstm1, Strada, Tbc1d7, Vps28, Wfs1	GO:0051247
677	⊕	GO:BP	GO:0010657	muscle cell apoptotic process	0.00564	2.25	117	606	10	8.55	Bag3, Eif5a, Fbxo32, Mapk8, Nol3, Npm1, Pdpk1, Sirt4, Slc25a4, Tbx1	GO:0010657
751	⊕	GO:BP	GO:0032006	regulation of TOR signaling	0.00564	2.25	162	606	12	7.41	Castor2, Csnk1a1, Hdac3, Nprl2, Nprl3, Nuak1, Prkacb, Seh1l, Tbc1d7, Ubr2, Usp7, Wdr59	GO:0032006
760	⊕	GO:CC	GO:0032806	carboxy-terminal domain protein kinase complex	0.00567	2.25	20	605	4	20	Ccnt2, Cdk7, Cdk9, Gtf2h4	GO:0032806
800	⊕	GO:BP	GO:0006906	vesicle fusion	0.00564	2.25	117	606	10	8.55	Chmp2b, Chmp7, Eea1, Gosr2, Snap47, Stx12, Stxbp1, Tom1, Uso1, Vamp1	GO:0006906
806	⊕	GO:BP	GO:0097352	autophagosome maturation	0.00563	2.25	58	606	7	12.07	Chmp2b, Chmp7, Irgm1, Lamp2, Tom1, Vamp8, Vps33a	GO:0097352
706	⊕	GO:MF	GO:0005516	calmodulin binding	0.00574	2.24	189	603	14	7.41	Camk2b, Dapk2, Itpkc, Myh1, Myh10, Nos1, Nos3, Obscn, Phka1, Phkg1, Ppp3cc, Ryr1, Tprg1l, Wfs1	GO:0005516
679	⊕	GO:BP	GO:0016239	positive regulation of macroautophagy	0.00593	2.23	77	606	8	10.39	Bag3, Irgm1, Sh3glb1, Slc25a4, Snx4, Tom1, Ulk1, Vdac1	GO:0016239
262	⊕	GO:BP	GO:0043068	positive regulation of programmed cell death	0.00598	2.22	642	606	29	4.52	Adamtsl4, Camk2b, Carm1, Cdk4, Cdk5, Dapk2, Dapk3, Ddx3x, Eif5a, Fbxo32, Gsdme, Hdac3, Ldha, Maged1, Map2k6, Map3k20, Mapk8, Nos3, Nqo2, Phlda3, Plcg1, Ppp1ca, Prnp, S100a9, Taf6, Tle5, Tpd52l1, Trim35, Utp11	GO:0043068
356	⊕	GO:BP	GO:0061014	positive regulation of mRNA catabolic process	0.00599	2.22	97	606	9	9.28	Alkbh5, Cnot2, Cnot8, Dcp1b, Exosc2, Patl1, Polr2g, Samd4a, Tnrc6b	GO:0061014
531	⊕	GO:BP	GO:0010959	regulation of metal ion transport	0.00615	2.21	374	606	20	5.35	Ank3, Atp2a1, Casq1, Crbn, Fkbp1a, Mettl21c, Nol3, Nos1, Nos3, Pacsin3, Pdpk1, Plcg1, Ppp3cc, Prnp, Rrad, Tmbim6, Trim27, Usp2, Vdac1, Wfs1	GO:0010959
775	⊕	GO:BP	GO:0045727	positive regulation of translation	0.00624	2.21	141	606	11	7.8	Cdk4, Cdk5rap1, Ddx3x, Eif5a, Guf1, Khdrbs1, Mettl5, Npm1, Pkm, Polr2g, Samd4a	GO:0045727
347	⊕	GO:BP	GO:0006401	RNA catabolic process	0.00628	2.2	292	606	17	5.82	Alkbh5, Carhsp1, Cnot2, Cnot8, Dcp1b, Edc3, Exosc2, Exosc4, Exosc6, Hnrnpa0, Lsm4, Npm1, Patl1, Polr2g, Samd4a, Smg7, Tnrc6b	GO:0006401
473	⊕	GO:BP	GO:0048738	cardiac muscle tissue development	0.00638	2.2	266	606	16	6.02	Angpt1, Arid1a, Asb2, Bves, Fdps, Fkbp1a, Hdac3, Myh10, Nprl3, Pdlim5, Sin3b, Sirt6, Slc25a4, Syne1, Tbx1, Tnni1	GO:0048738
487	⊕	GO:BP	GO:0046823	negative regulation of nucleocytoplasmic transport	0.00626	2.2	28	606	5	17.86	Angpt1, Cdk5, Hdac3, Rab23, Sirt6	GO:0046823
556	⊕	GO:BP	GO:0019725	cellular homeostasis	0.00626	2.2	869	606	36	4.14	Ankrd9, Aqp1, Atp2a1, Atp6v1d, Atp6v1h, Bag3, Casq1, Ccdc115, Ccdc47, Cdk5, Chmp2b, Fkbp1a, Ghitm, Inpp4b, Itpr3, Lamp2, Mettl21c, Mlxipl, Mpc2, Ndufaf2, Nol3, Npm1, Osbp, Pdpk1, Pfkm, Plcg1, Plg, Prnp, Ptpmt1, Ryr1, Selenos, Serpinb1a, Slc30a9, Tmbim6, Vps33a, Wfs1	GO:0019725
566	⊕	GO:BP	GO:0071496	cellular response to external stimulus	0.00629	2.2	404	606	21	5.2	Aqp1, Bag3, Csnk1a1, Kat2b, Lamp2, Ldha, Mapk8, Mlxipl, Nos1, Nos3, Nprl2, Nprl3, Nuak1, Nudt15, Plin2, Seh1l, Sh3glb1, Tbc1d7, Tle5, Tmem87a, Wdr59	GO:0071496
624	⊕	GO:BP	GO:0009201	ribonucleoside triphosphate biosynthetic process	0.00626	2.2	119	606	10	8.4	Atp5f1e, Atp5mc1, Mtatp6, Mtnd1, Ndufa3, Ndufa6, Ndufa9, Ndufb5, Nme1, Slc25a12	GO:0009201
735	⊕	GO:BP	GO:0014874	response to stimulus involved in regulation of muscle adaptation	0.00629	2.2	16	606	4	25	Casq1, Fbxo32, Nol3, Trim63	GO:0014874
804	⊕	GO:BP	GO:0090174	organelle membrane fusion	0.00626	2.2	119	606	10	8.4	Chmp2b, Chmp7, Eea1, Gosr2, Snap47, Stx12, Stxbp1, Tom1, Uso1, Vamp1	GO:0090174
901	⊕	GO:BP	GO:1901292	nucleoside phosphate catabolic process	0.00629	2.2	189	606	13	6.88	Dera, Itpa, Kat2b, Mlxipl, Nt5e, Nt5m, Nudt15, Ogdh, Pde7a, Pfkm, Pgam1, Pkm, Sirt6	GO:1901292
930	⊕	GO:BP	GO:0071051	polyadenylation-dependent snoRNA 3'-end processing	0.00629	2.2	7	606	3	42.86	Exosc2, Exosc4, Exosc6	GO:0071051
68	⊕	GO:MF	GO:0097159	organic cyclic compound binding	0.00643	2.19	6937	603	206	2.97	Abat, Abcf2, Abcf3, Acadsb, Acsl6, Acss1, Acss3, Actr1b, Adssl1, Agfg1, Alas1, Arid1a, Ascc1, Atp2a1, Bag2, Bag3, Bves, Camk2b, Carhsp1, Carm1, Ccnt2, Cct4, Cdc5l, Cdk4, Cdk5, Cdk7, Cdk9, Ckmt1, Cluh, Cnot8, Copa, Coq8a, Crnkl1, Crym, Csnk1a1, Csnk1e, Ctcf, Cwc22, Cyp20a1, Dapk2, Dapk3, Dcakd, Dcp1b, Ddo, Ddx39a, Ddx3x, Ddx47, Dguok, Dnajb6, Dnase1l1, Drg1, Dus3l, Dyrk1b, Dyrk2, Edc3, Egln3, Eif2…	GO:0097159
382	⊕	GO:BP	GO:0043536	positive regulation of blood vessel endothelial cell migration	0.00645	2.19	60	606	7	11.67	Amot, Amotl1, Angpt1, Nos3, Pdpk1, Plcg1, Plg	GO:0043536
530	⊕	GO:BP	GO:1904063	negative regulation of cation transmembrane transport	0.00645	2.19	60	606	7	11.67	Ank3, Crbn, Nos1, Ppp3cc, Rrad, Tmbim6, Vdac1	GO:1904063
536	⊕	GO:BP	GO:0098662	inorganic cation transmembrane transport	0.00645	2.19	774	606	33	4.26	Ank3, Aqp1, Atp2a1, Atp5f1e, Atp5mc1, Atp6v1d, Atp6v1h, Casq1, Crbn, Fkbp1a, Ghitm, Itpr3, Magt1, Mettl21c, Mtatp6, Mtco2, Nol3, Nos1, Pdpk1, Plcg1, Ppp3cc, Prnp, Rrad, Ryr1, Sec61a1, Slc25a12, Slc25a22, Slc25a3, Slc25a4, Slc30a9, Tmbim6, Ucp3, Vdac1	GO:0098662
668	⊕	GO:BP	GO:0061136	regulation of proteasomal protein catabolic process	0.0065	2.19	190	606	13	6.84	Bag2, Csnk1a1, Csnk1e, Fbxw8, Mapk8, N4bp1, Nudt15, Psmc1, Psmf1, Sh3rf2, Sirt6, Usp7, Wfs1	GO:0061136
670	⊕	GO:MF	GO:0031072	heat shock protein binding	0.00643	2.19	147	603	12	8.16	Bag2, Cdk5, Dlst, Dnajb6, Fkbp1a, Hspa14, Mettl21c, Mettl23, Nos3, Ogdh, Pacrg, Ptges3	GO:0031072
847	⊕	GO:MF	GO:0004722	protein serine/threonine phosphatase activity	0.00643	2.19	87	603	9	10.34	Cpped1, Dusp18, Dusp26, Ppm1b, Ppm1j, Ppp1ca, Ppp3cc, Ptpmt1, Ssu72	GO:0004722
863	⊕	GO:BP	GO:0042752	regulation of circadian rhythm	0.00648	2.19	120	606	10	8.33	Csnk1e, Fbxl3, Hdac3, Maged1, Mapk8, Nono, Ppp1ca, Sirt6, Usp2, Usp7	GO:0042752
5	⊕	GO:BP	GO:0009058	biosynthetic process	0.00654	2.18	10857	606	285	2.63	Aasdhppt, Abat, Abhd5, Acsl6, Acss1, Adal, Adssl1, Agpat1, Agpat2, Alas1, Aldh7a1, Alg14, Alkbh5, Ampd1, Anapc2, Angpt1, Ank3, Ankrd2, Apmap, Arid1a, Ascc1, Atg101, Atp5f1e, Atp5mc1, Bag2, Carhsp1, Carm1, Ccdc47, Ccnt2, Cct4, Cdc5l, Cdc73, Cdh13, Cdk4, Cdk5, Cdk5rap1, Cdk5rap3, Cdk7, Cdk9, Ciao1, Ckmt1, Cnot2, Cnot8, Cog7, Col4a2, Coq10b, Coq5, Coq8a, Cpn1, Crnkl1, Crym, Csnk1e, Ctcf, Cwc22, Dad1…	GO:0009058
282	⊕	GO:BP	GO:0022607	cellular component assembly	0.00665	2.18	4098	606	123	3	Agfg1, Alkbh5, Ank3, Ap3s2, Aqp1, Asb2, Atg101, Atg4d, Atp6v1d, B9d2, Bag3, Brcc3, Casq1, Ccdc115, Cdc73, Cdh13, Cdk5, Cep85, Cetn2, Chmp2b, Chmp7, Ciao1, Clint1, Cnot2, Cobl, Cops7b, Crbn, Crnkl1, Csnk1a1, Dapk3, Dbn1, Ddx3x, Def8, Dnajb6, Drg1, Edc3, Eid2, Eln, Fam98a, Fbxw8, Fech, Fez2, Flnc, Gpc1, Grb2, Haus1, Haus8, Hax1, Hdac3, Iba57, Ift27, Ift81, Irgm1, Itga5, Kat2b, Kctd5, Krt19, Lamp2, …	GO:0022607
598	⊕	GO:BP	GO:0010506	regulation of autophagy	0.00654	2.18	294	606	17	5.78	Atg101, Bag3, Ctsa, Fez2, Irgm1, Keap1, Mtdh, Nprl2, Nprl3, Sh3glb1, Slc25a4, Snx4, Sqstm1, Tom1, Trim27, Ulk1, Vdac1	GO:0010506
746	⊕	GO:BP	GO:0032007	negative regulation of TOR signaling	0.00659	2.18	79	606	8	10.13	Castor2, Nprl2, Nprl3, Nuak1, Prkacb, Tbc1d7, Ubr2, Usp7	GO:0032007
258	⊕	GO:BP	GO:0072523	purine-containing compound catabolic process	0.00681	2.17	167	606	12	7.19	Adal, Itpa, Kat2b, Mlxipl, Nt5e, Nudt15, Ogdh, Pde7a, Pfkm, Pgam1, Pkm, Sirt6	GO:0072523
427	⊕	GO:BP	GO:0000819	sister chromatid segregation	0.00672	2.17	216	606	14	6.48	Anapc2, Anapc5, Anapc7, Arid1a, Cdc16, Cdc23, Chmp2b, Chmp7, Drg1, Kat2b, Seh1l, Smarca5, Smarcd3, Stag2	GO:0000819
1002	⊕	GO:MF	GO:0016886	ligase activity, forming phosphoric ester bonds	0.00672	2.17	6	603	3	50	Lig3, Lig4, Rtcb	GO:0016886
28	⊕	GO:MF	GO:0043169	cation binding	0.00691	2.16	4277	603	136	3.18	Aasdhppt, Abat, Acss1, Adal, Ado, Adprh, Adssl1, Agfg1, Alkbh3, Alkbh5, Alkbh6, Ampd1, Atp2a1, Brcc3, Casq1, Ccdc47, Cdh13, Cdk5rap1, Cetn2, Cfi, Cnot8, Cox5b, Cpn1, Cpped1, Crbn, Csnk1a1, Ctcf, Cyb5d1, Cyp20a1, Def8, Dhdds, Drg1, Dus3l, Dyrk2, Eea1, Egln3, Ephx2, Ethe1, Fbn1, Fdps, Fech, Galnt1, Galnt17, Galnt2, Galt, Gatad2a, Gns, Gpc1, Haghl, Hif1an, Hmgcl, Idh2, Itga5, Itpa, Itpr3, Lig3, Lig4…	GO:0043169
698	⊕	GO:BP	GO:0140632	canonical inflammasome complex assembly	0.00697	2.16	44	606	6	13.64	Brcc3, Csnk1a1, Ddx3x, Irgm1, Lamp2, Mapk8	GO:0140632
754	⊕	GO:BP	GO:0038202	TORC1 signaling	0.00697	2.16	100	606	9	9	Castor2, Csnk1a1, Nprl2, Nprl3, Prkacb, Seh1l, Tbc1d7, Usp7, Wdr59	GO:0038202
634	⊕	GO:CC	GO:0016469	proton-transporting two-sector ATPase complex	0.00713	2.15	53	605	6	11.32	Atp5f1e, Atp5mc1, Atp6v1d, Atp6v1h, Ccdc115, Mtatp6	GO:0016469
708	⊕	KEGG	map04922	Glucagon signaling pathway	0.00704	2.15	104	329	12	11.54	Camk2b, Gys1, Itpr3, Ldha, Pfkm, Pgam1, Phka1, Phkg1, Pkm, Ppp3cc, Prkacb, Pygb	map04922
813	⊕	GO:CC	GO:0000421	autophagosome membrane	0.00713	2.15	53	605	6	11.32	Chmp2b, Chmp7, Irgm1, Lamp2, Sh3glb1, Ulk1	GO:0000421
666	⊕	GO:CC	GO:0101031	protein folding chaperone complex	0.00718	2.14	36	605	5	13.89	Bag2, Bag3, Ccdc47, Cct4, Ptges3	GO:0101031
886	⊕	GO:MF	GO:0035591	signaling adaptor activity	0.00719	2.14	89	603	9	10.11	Ddx3x, Gab1, Grb2, Hax1, Irs1, Khdrbs1, Lamp2, Sqstm1, Wdr59	GO:0035591
929	⊕	GO:CC	GO:0101019	nucleolar exosome (RNase complex)	0.00718	2.14	10	605	3	30	Exosc2, Exosc4, Exosc6	GO:0101019
1057	⊕	GO:CC	GO:0019774	proteasome core complex, beta-subunit complex	0.00718	2.14	10	605	3	30	Psmb1, Psmb3, Psmb4	GO:0019774
528	⊕	GO:BP	GO:0051129	negative regulation of cellular component organization	0.00761	2.12	751	606	32	4.26	Ank3, Carm1, Cdk5, Crbn, Csnk1a1, Dbn1, Ddx3x, Dguok, Dnajb6, Fez2, Ghitm, Gmfb, Irgm1, Kat2b, Lamp2, Map4, Mid1ip1, Nol3, Npm1, Pacsin3, Pex5, Prnp, Rnf6, Slc25a4, Smarca5, Stxbp1, Tbc1d7, Tfip11, Trim54, Twf1, Ulk1, Vdac2	GO:0051129
774	⊕	GO:BP	GO:0034250	positive regulation of amide metabolic process	0.00751	2.12	169	606	12	7.1	Cdk4, Cdk5rap1, Csnk1e, Ddx3x, Eif5a, Guf1, Khdrbs1, Mettl5, Npm1, Pkm, Polr2g, Samd4a	GO:0034250
890	⊕	GO:BP	GO:0043543	protein acylation	0.00763	2.12	81	606	8	9.88	Ddx3x, Dlst, Hhatl, Hint2, Kat2b, Naa20, Ogdh, Ppm1b	GO:0043543
354	⊕	GO:BP	GO:1903313	positive regulation of mRNA metabolic process	0.00772	2.11	146	606	11	7.53	Alkbh5, Cdc73, Cnot2, Cnot8, Dcp1b, Exosc2, Ncl, Patl1, Polr2g, Samd4a, Tnrc6b	GO:1903313
707	⊕	GO:MF	GO:0016301	kinase activity	0.00773	2.11	777	603	35	4.5	Camk2b, Cdk4, Cdk5, Cdk7, Cdk9, Ckmt1, Coq8a, Csnk1a1, Csnk1e, Dapk2, Dapk3, Dcakd, Dguok, Dyrk1b, Dyrk2, Ip6k3, Itpkc, Map2k6, Map3k20, Mapk12, Mapk8, Nme1, Nuak1, Obscn, Pdpk1, Pfkm, Phkg1, Pi4k2a, Pkm, Prkacb, Stk19, Strada, Twf1, Ulk1, Vrk3	GO:0016301
714	⊕	GO:CC	GO:0000178	exosome (RNase complex)	0.00779	2.11	22	605	4	18.18	Carhsp1, Exosc2, Exosc4, Exosc6	GO:0000178
861	⊕	GO:CC	GO:0005882	intermediate filament	0.00778	2.11	217	605	13	5.99	Csnk1a1, Iffo1, Krt15, Krt19, Krt2, Krt222, Krt6a, Krt85, Lmnb2, Nes, Nme1, Sync, Synm	GO:0005882
1022	⊕	GO:CC	GO:0032982	myosin filament	0.00779	2.11	22	605	4	18.18	Myh1, Myh10, Myh2, Obscn	GO:0032982
77	⊕	GO:BP	GO:0070201	regulation of establishment of protein localization	0.00803	2.1	596	606	27	4.53	Abat, Angpt1, Ank3, Bag3, Cct4, Cdk5, Hdac3, Idh2, Irs1, Mpc2, Myh10, Ndufaf2, Nol3, Nos1, Os9, Osbp, Pcnt, Pfkm, Prnp, Ptp4a3, Ptpmt1, Ptpn14, Rab23, Sirt4, Sirt6, Slc25a22, Vps28	GO:0070201
152	⊕	GO:BP	GO:0008654	phospholipid biosynthetic process	0.00803	2.1	221	606	14	6.33	Abhd5, Acsl6, Agpat1, Agpat2, Dhdds, Fdps, Inpp4b, Ip6k3, Itpkc, Osbp, Pi4k2a, Ptpmt1, Sh3glb1, Slc27a1	GO:0008654
188	⊕	GO:MF	GO:0016491	oxidoreductase activity	0.00799	2.1	780	603	35	4.49	Acadsb, Ado, Aldh7a1, Alkbh3, Alkbh5, Alkbh6, Crym, Cyp20a1, Dcxr, Ddo, Dhrs4, Dus3l, Egln3, Ethe1, Hif1an, Idh2, Lbr, Ldha, Mgst3, Mical3, Mmachc, Mtco2, Mtnd1, Ndufa9, Nos1, Nos3, Nqo2, Ogdh, P4ha2, Pdpr, Pir, Selenom, Selenow, Steap3, Sumf1	GO:0016491
340	⊕	GO:BP	GO:1903311	regulation of mRNA metabolic process	0.00791	2.1	300	606	17	5.67	Alkbh5, Carhsp1, Cdc73, Cdk9, Cnot2, Cnot8, Dcp1b, Exosc2, Hnrnpa0, Hnrnpl, Khdrbs1, Ncl, Npm1, Patl1, Polr2g, Samd4a, Tnrc6b	GO:1903311
416	⊕	GO:BP	GO:0070979	protein K11-linked ubiquitination	0.00791	2.1	30	606	5	16.67	Anapc2, Anapc5, Anapc7, Cdc16, Cdc23	GO:0070979
545	⊕	GO:BP	GO:0051146	striated muscle cell differentiation	0.00791	2.1	328	606	18	5.49	Ankrd2, Arid1a, Asb2, Bves, Casq1, Dyrk1b, Fdps, Flnc, Hdac3, Jam2, Krt19, Myh10, Pdlim5, Pgm5, Ryr1, Sirt6, Slc25a4, Syne1	GO:0051146
645	⊕	GO:BP	GO:0006754	ATP biosynthetic process	0.0079	2.1	102	606	9	8.82	Atp5f1e, Atp5mc1, Mtatp6, Mtnd1, Ndufa3, Ndufa6, Ndufa9, Ndufb5, Slc25a12	GO:0006754
726	⊕	GO:MF	GO:0016741	transferase activity, transferring one-carbon groups	0.00798	2.1	222	603	15	6.76	Carm1, Coq5, Fam98a, Mettl15, Mettl21c, Mettl23, Mettl26, Mettl5, N6amt1, Pcmtd2, Setd7, Shmt2, Tfb2m, Trmt5, Trmt61a	GO:0016741
1011	⊕	GO:BP	GO:0006850	mitochondrial pyruvate transmembrane transport	0.00791	2.1	2	606	2	100	Mpc1, Mpc2	GO:0006850
1018	⊕	GO:BP	GO:0033108	mitochondrial respiratory chain complex assembly	0.0079	2.1	102	606	9	8.82	Mtnd1, Ndufa3, Ndufa6, Ndufa9, Ndufaf2, Ndufaf6, Ndufb5, Oxa1l, Tmem126b	GO:0033108
1030	⊕	GO:BP	GO:0060699	regulation of endoribonuclease activity	0.00791	2.1	2	606	2	100	Npm1, Tmbim6	GO:0060699
1043	⊕	GO:BP	GO:0044721	protein import into peroxisome matrix, substrate release	0.00791	2.1	2	606	2	100	Pex14, Pex5	GO:0044721
143	⊕	GO:BP	GO:0006650	glycerophospholipid metabolic process	0.00808	2.09	274	606	16	5.84	Abhd16a, Abhd5, Agpat1, Agpat2, Gpcpd1, Inpp4b, Ip6k3, Itpkc, Mtmr6, Pi4k2a, Plaat1, Plcg1, Ptpmt1, Sh3glb1, Slc27a1, Synj2	GO:0006650
325	⊕	GO:MF	GO:0016757	glycosyltransferase activity	0.00818	2.09	273	603	17	6.23	Alg14, Art1, Art5, Eogt, Galnt1, Galnt17, Galnt2, Gys1, Mgat1, Pofut1, Poglut2, Pygb, Sirt4, Sirt6, Stt3a, Stt3b, Umps	GO:0016757
636	⊕	GO:BP	GO:0042776	proton motive force-driven mitochondrial ATP synthesis	0.00808	2.09	63	606	7	11.11	Atp5f1e, Mtatp6, Mtnd1, Ndufa3, Ndufa6, Ndufa9, Ndufb5	GO:0042776
781	⊕	GO:MF	GO:0002039	p53 binding	0.00818	2.09	73	603	8	10.96	Cdk5, Dusp26, Npm1, Nuak1, Ptges3, Setd7, Tep1, Usp7	GO:0002039
306	⊕	GO:BP	GO:0060255	regulation of macromolecule metabolic process	0.00841	2.08	6358	606	178	2.8	Agpat1, Agpat2, Alkbh5, Anapc2, Angpt1, Ank3, Ankrd2, Arid1a, Asb11, Ascc1, Atg101, Bag2, Brcc3, Bves, Carhsp1, Carm1, Ccnt2, Cct4, Cdc5l, Cdc73, Cdh13, Cdk4, Cdk5, Cdk5rap1, Cdk5rap3, Cdk7, Cdk9, Cep85, Ciao1, Cnot2, Cnot8, Crym, Csnk1a1, Csnk1e, Ctcf, Ctsa, Dapk3, Dcp1b, Ddx3x, Dnajb4, Dnajb5, Dnajb6, Dus3l, Dusp26, Dyrk1b, Dyrk2, Edc3, Eid2, Eif5a, Emsy, Ephx2, Exosc2, Exosc4, Exosc6, Fam98a, …	GO:0060255
370	⊕	GO:CC	GO:0005794	Golgi apparatus	0.00835	2.08	1473	605	51	3.46	Alkbh5, Ap3s2, Ap4s1, Cep85, Clint1, Cog2, Cog7, Copa, Dapk2, Dusp26, Fbxw8, Galnt1, Galnt17, Galnt2, Galt, Golga4, Gopc, Gosr2, Gpc1, Grb2, Hdac3, Ift27, Irgm1, Itga5, Lamp2, Mgat1, Mme, Mydgf, Myh2, Nos3, Osbp, Pcgf5, Pex5, Pi4k2a, Ppp2r3c, Prnp, Rras2, Selenom, Serpina1b, Sh3glb1, Stx12, Syne1, Tmed1, Tmem87a, Trappc1, Trappc6a, Trim3, Trim7, Uso1, Vipas39, Vps13a	GO:0005794
384	⊕	GO:CC	GO:0001725	stress fiber	0.00829	2.08	96	605	8	8.33	Amot, Asb2, Bag3, Myh10, Palld, Pdlim5, Pgm5, Xirp1	GO:0001725
392	⊕	GO:CC	GO:0097517	contractile actin filament bundle	0.00829	2.08	96	605	8	8.33	Amot, Asb2, Bag3, Myh10, Palld, Pdlim5, Pgm5, Xirp1	GO:0097517
731	⊕	GO:CC	GO:0014802	terminal cisterna	0.00835	2.08	3	605	2	66.67	Casq1, Ryr1	GO:0014802
1036	⊕	GO:CC	GO:1990429	peroxisomal importomer complex	0.00835	2.08	3	605	2	66.67	Pex13, Pex14	GO:1990429
1072	⊕	GO:CC	GO:0046695	SLIK (SAGA-like) complex	0.00835	2.08	3	605	2	66.67	Taf12, Taf6	GO:0046695
595	⊕	GO:CC	GO:0000407	phagophore assembly site	0.00847	2.07	38	605	5	13.16	Atg101, Sqstm1, Stbd1, Stx12, Ulk1	GO:0000407
74	⊕	GO:BP	GO:0009063	amino acid catabolic process	0.00876	2.06	104	606	9	8.65	Abat, Acadsb, Ddo, Dlst, Hmgcl, Mccc1, Nos1, Nos3, Shmt2	GO:0009063
644	⊕	GO:BP	GO:0009142	nucleoside triphosphate biosynthetic process	0.00876	2.06	126	606	10	7.94	Atp5f1e, Atp5mc1, Mtatp6, Mtnd1, Ndufa3, Ndufa6, Ndufa9, Ndufb5, Nme1, Slc25a12	GO:0009142
711	⊕	GO:CC	GO:1905354	exoribonuclease complex	0.00864	2.06	23	605	4	17.39	Carhsp1, Exosc2, Exosc4, Exosc6	GO:1905354
744	⊕	GO:CC	GO:0061700	GATOR2 complex	0.0088	2.06	11	605	3	27.27	Castor2, Seh1l, Wdr59	GO:0061700
786	⊕	GO:BP	GO:0032543	mitochondrial translation	0.00876	2.06	126	606	10	7.94	Cdk5rap1, Gfm1, Lars2, Mrpl33, Mrpl42, Mrps24, Mrps7, Mtg1, Mtrf1l, Shmt2	GO:0032543
857	⊕	GO:CC	GO:0005849	mRNA cleavage factor complex	0.00864	2.06	23	605	4	17.39	Csnk1a1, Nudt21, Ssu72, Wdr33	GO:0005849
990	⊕	GO:CC	GO:0000124	SAGA complex	0.00864	2.06	23	605	4	17.39	Kat2b, Tada2a, Taf12, Taf6	GO:0000124
926	⊕	GO:BP	GO:0034475	U4 snRNA 3'-end processing	0.00884	2.05	8	606	3	37.5	Exosc2, Exosc4, Exosc6	GO:0034475
956	⊕	GO:MF	GO:0019843	rRNA binding	0.00882	2.05	74	603	8	10.81	Imp3, Map3k20, Mrps7, Ncl, Npm1, Rpl23a, Rpl4, Tst	GO:0019843
965	⊕	GO:BP	GO:0071211	protein targeting to vacuole involved in autophagy	0.00884	2.05	8	606	3	37.5	Irgm1, Lamp2, Sqstm1	GO:0071211
346	⊕	GO:BP	GO:0043487	regulation of RNA stability	0.00911	2.04	174	606	12	6.9	Alkbh5, Carhsp1, Cnot2, Cnot8, Dcp1b, Exosc2, Hnrnpa0, Npm1, Patl1, Polr2g, Samd4a, Tnrc6b	GO:0043487
572	⊕	GO:BP	GO:0051052	regulation of DNA metabolic process	0.00922	2.04	510	606	24	4.71	Arid1a, Brcc3, Cct4, Cdk9, Exosc6, Kat2b, Lig3, Mapk8, Nfrkb, Nmnat1, Npm1, Nudt16l1, Ogg1, Orc5, Pds5a, Ptges3, Rfc3, Sirt6, Smarca5, Smarcd3, Taf12, Taf6, Tnfaip1, Usp7	GO:0051052
836	⊕	GO:BP	GO:0006744	ubiquinone biosynthetic process	0.00911	2.04	18	606	4	22.22	Coq10b, Coq5, Coq8a, Ndufa9	GO:0006744
33	⊕	GO:BP	GO:1901576	organic substance biosynthetic process	0.00934	2.03	10794	606	282	2.61	Aasdhppt, Abat, Abhd5, Acsl6, Acss1, Adal, Adssl1, Agpat1, Agpat2, Alas1, Aldh7a1, Alg14, Alkbh5, Ampd1, Anapc2, Angpt1, Ank3, Ankrd2, Arid1a, Ascc1, Atg101, Atp5f1e, Atp5mc1, Bag2, Carhsp1, Carm1, Ccdc47, Ccnt2, Cct4, Cdc5l, Cdc73, Cdh13, Cdk4, Cdk5, Cdk5rap1, Cdk5rap3, Cdk7, Cdk9, Ciao1, Ckmt1, Cnot2, Cnot8, Cog7, Col4a2, Coq10b, Coq5, Coq8a, Cpn1, Crnkl1, Crym, Csnk1e, Ctcf, Cwc22, Dad1, Dapk3…	GO:1901576
465	⊕	GO:BP	GO:0006468	protein phosphorylation	0.00932	2.03	1236	606	46	3.72	Angpt1, Camk2b, Cdk4, Cdk5, Cdk5rap1, Cdk5rap3, Cdk7, Cdk9, Cep85, Csnk1a1, Csnk1e, Dapk2, Dapk3, Ddx3x, Dyrk1b, Dyrk2, Fech, Hax1, Hdac3, Irgm1, Itga5, Kat2b, Maged1, Map2k6, Map3k20, Mapk12, Mapk8, Mlxipl, Mydgf, Ncl, Nos1, Npm1, Nuak1, Obscn, Osbp, Pdpk1, Phkg1, Prkacb, Prnp, Sqstm1, Strada, Tada2a, Trim27, Twf1, Ulk1, Vrk3	GO:0006468
499	⊕	GO:BP	GO:0034766	negative regulation of monoatomic ion transmembrane transport	0.00942	2.03	65	606	7	10.77	Ank3, Crbn, Nos1, Ppp3cc, Rrad, Tmbim6, Vdac1	GO:0034766
694	⊕	GO:BP	GO:0141084	inflammasome-mediated signaling pathway	0.00929	2.03	47	606	6	12.77	Brcc3, Csnk1a1, Ddx3x, Irgm1, Lamp2, Mapk8	GO:0141084
272	⊕	GO:MF	GO:0051213	dioxygenase activity	0.00954	2.02	94	603	9	9.57	Ado, Alkbh3, Alkbh5, Alkbh6, Egln3, Ethe1, Hif1an, P4ha2, Pir	GO:0051213
512	⊕	GO:BP	GO:0098655	monoatomic cation transmembrane transport	0.00944	2.02	797	606	33	4.14	Ank3, Aqp1, Atp2a1, Atp5f1e, Atp5mc1, Atp6v1d, Atp6v1h, Casq1, Crbn, Fkbp1a, Ghitm, Itpr3, Magt1, Mettl21c, Mtatp6, Mtco2, Nol3, Nos1, Pdpk1, Plcg1, Ppp3cc, Prnp, Rrad, Ryr1, Sec61a1, Slc25a12, Slc25a22, Slc25a3, Slc25a4, Slc30a9, Tmbim6, Ucp3, Vdac1	GO:0098655
579	⊕	GO:MF	GO:0106274	NAD+-protein-arginine ADP-ribosyltransferase activity	0.00962	2.02	7	603	3	42.86	Art1, Art5, Sirt6	GO:0106274
158	⊕	GO:MF	GO:0042171	lysophosphatidic acid acyltransferase activity	0.0101	2	16	603	4	25	Abhd5, Agpat1, Agpat2, Sh3glb1	GO:0042171
219	⊕	GO:BP	GO:0034033	purine nucleoside bisphosphate biosynthetic process	0.0101	2	48	606	6	12.5	Acsl6, Acss1, Dcakd, Mpc1, Mpc2, Vdac1	GO:0034033
221	⊕	GO:BP	GO:0034030	ribonucleoside bisphosphate biosynthetic process	0.0101	2	48	606	6	12.5	Acsl6, Acss1, Dcakd, Mpc1, Mpc2, Vdac1	GO:0034030
235	⊕	GO:BP	GO:0033866	nucleoside bisphosphate biosynthetic process	0.0101	2	48	606	6	12.5	Acsl6, Acss1, Dcakd, Mpc1, Mpc2, Vdac1	GO:0033866
241	⊕	GO:CC	GO:0005778	peroxisomal membrane	0.01	2	58	605	6	10.34	Acsl6, Dhrs4, Pex13, Pex14, Pex5, Pex6	GO:0005778
242	⊕	GO:CC	GO:0031903	microbody membrane	0.01	2	58	605	6	10.34	Acsl6, Dhrs4, Pex13, Pex14, Pex5, Pex6	GO:0031903
484	⊕	GO:BP	GO:0031400	negative regulation of protein modification process	0.0101	2	337	606	18	5.34	Angpt1, Bag2, Cdk5, Cdk5rap1, Cdk5rap3, Cep85, Hhatl, Hint2, Kat2b, Mlxipl, N4bp1, Nos1, Npm1, Prnp, Sh3rf2, Sqstm1, Trim27, Vps28	GO:0031400
602	⊕	KEGG	map05017	Spinocerebellar ataxia	0.0101	2	141	329	14	9.93	Atg101, Atp2a1, Itpr3, Mapk8, Psma4, Psmb1, Psmb3, Psmb4, Psmc1, Ryr1, Slc25a4, Ulk1, Vdac1, Vdac2	map05017
753	⊕	GO:BP	GO:0009968	negative regulation of signal transduction	0.01	2	1311	606	48	3.66	Castor2, Cdk5rap3, Cnot2, Csnk1a1, Csnk1e, Ddx3x, Dusp26, Dyrk2, Eid2, Fbn1, Ghitm, Gpc1, Grb14, Hdac3, Hif1an, Irgm1, Lamp2, Map3k20, Ncl, Ncor2, Nmi, Nol3, Nono, Nprl2, Nprl3, Nuak1, Pdpk1, Phlda3, Plekha1, Plin5, Ppm1b, Prkacb, Prnp, Ryr1, Selenos, Sh3glb1, Sh3rf2, Slc25a4, Tbc1d7, Tbx1, Tle5, Tmbim6, Tnfaip1, Ubr2, Usp7, Vdac2, Vrk3, Wfs1	GO:0009968
913	⊕	GO:BP	GO:0006470	protein dephosphorylation	0.00989	2	176	606	12	6.82	Dusp18, Dusp26, Nuak1, Ppm1b, Ppm1j, Ppp1ca, Ppp6r1, Ptp4a3, Ptpmt1, Ptpn14, Ptpn21, Ptpn3	GO:0006470
918	⊕	GO:BP	GO:0009250	glucan biosynthetic process	0.0101	2	48	606	6	12.5	Dyrk2, Gys1, Irs1, Phkg1, Ppp1ca, Ptges3	GO:0009250
921	⊕	GO:BP	GO:0005978	glycogen biosynthetic process	0.0101	2	48	606	6	12.5	Dyrk2, Gys1, Irs1, Phkg1, Ppp1ca, Ptges3	GO:0005978
109	⊕	GO:BP	GO:0051173	positive regulation of nitrogen compound metabolic process	0.0103	1.99	2944	606	92	3.12	Abat, Alkbh5, Angpt1, Arid1a, Asb11, Bag2, Brcc3, Carm1, Ccnt2, Cct4, Cdc5l, Cdc73, Cdh13, Cdk4, Cdk5, Cdk5rap1, Cdk5rap3, Cdk7, Cdk9, Cnot2, Cnot8, Csnk1a1, Csnk1e, Ctcf, Dcp1b, Ddx3x, Dyrk1b, Eif5a, Exosc2, Exosc6, Fbxw8, Gatad2a, Guf1, Hax1, Hdac3, Irgm1, Itga5, Kars, Kat2b, Khdrbs1, Maged1, Map2k6, Mapk8, Med27, Mettl23, Mettl5, Mlxipl, Msn, Mtdh, Mydgf, Ncl, Ncor2, Nfrkb, Nmi, Nos1, Npm1, Os…	GO:0051173
860	⊕	GO:CC	GO:0045111	intermediate filament cytoskeleton	0.0101	1.99	254	605	14	5.51	Csnk1a1, Iffo1, Krt15, Krt19, Krt2, Krt222, Krt6a, Krt85, Lmnb2, Nes, Nme1, Sync, Syne2, Synm	GO:0045111
12	⊕	GO:BP	GO:1901605	alpha-amino acid metabolic process	0.0105	1.98	203	606	13	6.4	Aasdhppt, Acadsb, Adssl1, Ddo, Dlst, Hmgcl, Mccc1, Mri1, Nos1, Nos3, Shmt2, Sirt4, Slc25a12	GO:1901605
389	⊕	GO:BP	GO:0001701	in utero embryonic development	0.0104	1.98	516	606	24	4.65	Amot, Angpt1, Cnot2, Dad1, Dbn1, Dnajb6, Fbxw8, Gab1, Gatad2a, Grb2, Hdac3, Keap1, Krt19, Lig4, Matr3, Mgat1, Myh10, Ncor2, Nos3, Plcg1, Plg, Rtcb, Serpina1b, Slc25a20	GO:0001701
695	⊕	GO:BP	GO:0045786	negative regulation of cell cycle	0.0104	1.98	367	606	19	5.18	Brcc3, Cdc5l, Cdc73, Cdk5, Cdk5rap1, Cdk5rap3, Fbxo31, Grb14, Kat2b, Map3k20, Mapk12, Mus81, Npm1, Prkacb, Ptpn3, Sin3b, Smarca5, Taf6, Trim35	GO:0045786
175	⊕	GO:MF	GO:0050660	flavin adenine dinucleotide binding	0.0106	1.97	96	603	9	9.38	Acadsb, Ddo, Dus3l, Mical3, Mmachc, Nos1, Nos3, Nqo2, Steap3	GO:0050660
533	⊕	GO:BP	GO:1904062	regulation of monoatomic cation transmembrane transport	0.0107	1.97	256	606	15	5.86	Ank3, Atp2a1, Casq1, Crbn, Fkbp1a, Mettl21c, Nol3, Nos1, Pdpk1, Plcg1, Ppp3cc, Prnp, Rrad, Tmbim6, Vdac1	GO:1904062
673	⊕	GO:BP	GO:1901800	positive regulation of proteasomal protein catabolic process	0.0107	1.97	108	606	9	8.33	Bag2, Csnk1a1, Csnk1e, Fbxw8, Mapk8, Psmc1, Sh3rf2, Sirt6, Wfs1	GO:1901800
832	⊕	GO:BP	GO:1901663	quinone biosynthetic process	0.0107	1.97	19	606	4	21.05	Coq10b, Coq5, Coq8a, Ndufa9	GO:1901663
139	⊕	GO:BP	GO:0044255	cellular lipid metabolic process	0.0109	1.96	1041	606	40	3.84	Abhd16a, Abhd5, Acadsb, Acsl6, Acss1, Agpat1, Agpat2, Alg14, Dhdds, Dhrs4, Echdc1, Ephx2, Erlin2, Fdps, Gpcpd1, Inpp4b, Ip6k3, Irs1, Itpkc, Kat2b, Mgst3, Mid1ip1, Mlxipl, Mtmr6, Nceh1, Osbp, Pex13, Pex5, Pi4k2a, Plaat1, Plcg1, Plin5, Ptges3, Ptpmt1, Sel1l, Sh3glb1, Sirt4, Slc27a1, Synj2, Ucp3	GO:0044255
184	⊕	GO:BP	GO:1901606	alpha-amino acid catabolic process	0.0109	1.96	87	606	8	9.2	Acadsb, Ddo, Dlst, Hmgcl, Mccc1, Nos1, Nos3, Shmt2	GO:1901606
283	⊕	GO:BP	GO:0009653	anatomical structure morphogenesis	0.0111	1.96	2761	606	87	3.15	Agfg1, Amot, Amotl1, Amotl2, Anapc2, Angpt1, Ank3, Aqp1, Arid1a, Asb2, Bves, Camk2b, Carm1, Casq1, Cd151, Cdc73, Cdh13, Cdk5, Cnot2, Cobl, Col4a2, Csnk1a1, Cul1, Dapk3, Dbn1, Dnajb6, Dyrk1b, Eif2b2, Eln, Fbn1, Fbxo31, Fbxw8, Fkbp1a, Flnc, Gab1, Gatad2a, Golga4, Gpc1, Grb2, Irgm1, Itga5, Jam2, Krt19, Krt6a, Maged1, Map3k20, Mapk8, Matr3, Mkln1, Msn, Mtdh, Mydgf, Myh10, Ncl, Ncor2, Nes, Nos3, Nprl3…	GO:0009653
286	⊕	GO:CC	GO:0036477	somatodendritic compartment	0.011	1.96	1103	605	40	3.63	Agfg1, Ank3, Aqp1, Atp5mc1, Bag2, Camk2b, Cdk5, Ckmt1, Cobl, Copa, Csnk1e, Dbn1, Dmwd, Eif5a, Fbxo31, Gopc, Gpc1, Itpr3, Jam2, Mapk8, Mme, Mtnd1, Myh10, Nos1, Palld, Pdpk1, Pi4k2a, Pmm2, Polr2m, Ppp1ca, Prnp, Ptges3, Samd4a, Sh3glb1, Snap47, Syne1, Tpgs1, Trim3, Uchl1, Wfs1	GO:0036477
875	⊕	GO:BP	GO:0019362	pyridine nucleotide metabolic process	0.0109	1.96	179	606	12	6.7	Dcxr, Dlst, Idh2, Kat2b, Ldha, Mlxipl, Nmnat1, Ogdh, Pfkm, Pgam1, Pkm, Sirt6	GO:0019362
878	⊕	GO:BP	GO:0046496	nicotinamide nucleotide metabolic process	0.0109	1.96	179	606	12	6.7	Dcxr, Dlst, Idh2, Kat2b, Ldha, Mlxipl, Nmnat1, Ogdh, Pfkm, Pgam1, Pkm, Sirt6	GO:0046496
55	⊕	GO:BP	GO:0090257	regulation of muscle system process	0.0113	1.95	258	606	15	5.81	Abat, Atp2a1, Casq1, Cdk9, Dbn1, Fbxo32, Fdps, Kbtbd13, Nol3, Nos3, Ryr1, Slc25a4, Tnni1, Trim63, Twf1	GO:0090257
361	⊕	GO:BP	GO:0061013	regulation of mRNA catabolic process	0.0113	1.95	180	606	12	6.67	Alkbh5, Carhsp1, Cnot2, Cnot8, Dcp1b, Exosc2, Hnrnpa0, Npm1, Patl1, Polr2g, Samd4a, Tnrc6b	GO:0061013
472	⊕	GO:BP	GO:0031398	positive regulation of protein ubiquitination	0.0113	1.95	109	606	9	8.26	Angpt1, Cdk5rap3, Ddx3x, Hdac3, Mapk8, Nmi, Npm1, Tbc1d7, Wfs1	GO:0031398
654	⊕	GO:CC	GO:0031312	extrinsic component of organelle membrane	0.0113	1.95	41	605	5	12.2	Atp6v1d, Atp6v1h, Coq5, Dusp18, Tprg1l	GO:0031312
720	⊕	GO:MF	GO:0035642	histone H3R17 methyltransferase activity	0.0112	1.95	2	603	2	100	Carm1, Mettl23	GO:0035642
730	⊕	GO:MF	GO:0008757	S-adenosylmethionine-dependent methyltransferase activity	0.0112	1.95	185	603	13	7.03	Carm1, Coq5, Mettl15, Mettl21c, Mettl23, Mettl26, Mettl5, N6amt1, Pcmtd2, Setd7, Tfb2m, Trmt5, Trmt61a	GO:0008757
1042	⊕	GO:BP	GO:0065002	intracellular protein transmembrane transport	0.0112	1.95	33	606	5	15.15	Pex13, Pex14, Pex5, Pex6, Sec61a1	GO:0065002
1069	⊕	GO:MF	GO:0004579	dolichyl-diphosphooligosaccharide-protein glycotransferase activity	0.0112	1.95	2	603	2	100	Stt3a, Stt3b	GO:0004579
1070	⊕	GO:MF	GO:0004576	oligosaccharyl transferase activity	0.0112	1.95	2	603	2	100	Stt3a, Stt3b	GO:0004576
843	⊕	GO:CC	GO:0005751	mitochondrial respiratory chain complex IV	0.0114	1.94	25	605	4	16	Cox5b, Cox6c, Cox7b, Mtco2	GO:0005751
223	⊕	GO:CC	GO:0005741	mitochondrial outer membrane	0.0119	1.92	204	605	12	5.88	Acsl6, Hax1, Mgst3, Nme1, Nos1, Prnp, Sh3glb1, Slc25a4, Slc27a1, Vdac1, Vdac2, Vps13a	GO:0005741
552	⊕	GO:BP	GO:0097193	intrinsic apoptotic signaling pathway	0.0119	1.92	315	606	17	5.4	Ankrd2, Atp2a1, Dapk2, Ddx3x, Dyrk2, Gsdme, Nol3, Nono, Phlda3, Ptpmt1, S100a9, Selenos, Sh3glb1, Taf6, Tmbim6, Vdac2, Wfs1	GO:0097193
700	⊕	GO:BP	GO:0043254	regulation of protein-containing complex assembly	0.0121	1.92	432	606	21	4.86	Brcc3, Crbn, Csnk1a1, Dbn1, Ddx3x, Drg1, Eln, Grb2, Hax1, Irgm1, Lamp2, Mapk8, Msn, Nol3, Pex5, Sh3glb1, Stxbp1, Tfip11, Twf1, Ulk1, Vdac2	GO:0043254
993	⊕	GO:BP	GO:0098732	macromolecule deacylation	0.012	1.92	50	606	6	12	Kat2b, Ncor2, Ppt2, Sirt4, Sirt6, Tada2a	GO:0098732
17	⊕	GO:MF	GO:0046872	metal ion binding	0.0122	1.91	4176	603	131	3.14	Aasdhppt, Abat, Adal, Ado, Adprh, Adssl1, Agfg1, Alkbh3, Alkbh5, Alkbh6, Ampd1, Atp2a1, Brcc3, Casq1, Ccdc47, Cdh13, Cdk5rap1, Cetn2, Cfi, Cnot8, Cox5b, Cpn1, Cpped1, Crbn, Csnk1a1, Ctcf, Cyb5d1, Cyp20a1, Def8, Dhdds, Drg1, Dus3l, Dyrk2, Eea1, Egln3, Ephx2, Ethe1, Fbn1, Fdps, Fech, Galnt1, Galnt17, Galnt2, Galt, Gatad2a, Gns, Gpc1, Haghl, Hif1an, Hmgcl, Idh2, Itga5, Itpa, Itpr3, Lig3, Lig4, Macf1…	GO:0046872
713	⊕	GO:MF	GO:0003729	mRNA binding	0.0122	1.91	395	603	21	5.32	Carhsp1, Copa, Dcp1b, Ddx3x, Edc3, Exosc4, Fech, Hnrnpa0, Hnrnpl, Khdrbs1, Mrps7, Myh10, N4bp1, Ncl, Nudt21, Nxf1, Pkm, Rpl30, Samd4a, Shmt2, Tial1	GO:0003729
722	⊕	GO:MF	GO:0008168	methyltransferase activity	0.0122	1.91	212	603	14	6.6	Carm1, Coq5, Fam98a, Mettl15, Mettl21c, Mettl23, Mettl26, Mettl5, N6amt1, Pcmtd2, Setd7, Tfb2m, Trmt5, Trmt61a	GO:0008168
756	⊕	GO:BP	GO:0048585	negative regulation of response to stimulus	0.0122	1.91	1723	606	59	3.42	Castor2, Cdk5rap3, Cnot2, Csnk1a1, Csnk1e, Dbn1, Ddx3x, Dusp26, Dyrk2, Eid2, Fbn1, Ghitm, Gpc1, Grb14, Hdac3, Hif1an, Irgm1, Lamp2, Lgals9, Map3k20, Ncl, Ncor2, Ndufaf2, Nmi, Nol3, Nono, Nos3, Nprl2, Nprl3, Nt5e, Nuak1, Nudt16l1, Ogg1, Pdpk1, Phlda3, Plekha1, Plg, Plin5, Ppm1b, Prkacb, Prnp, Psmb4, Ptpmt1, Ryr1, Selenos, Sh3glb1, Sh3rf2, Slc25a4, Tbc1d7, Tbx1, Tle5, Tmbim6, Tnfaip1, Trim27, Ubr2,…	GO:0048585
822	⊕	KEGG	map03018	RNA degradation	0.0124	1.91	82	329	10	12.2	Cnot2, Cnot8, Dcp1b, Edc3, Exosc2, Exosc4, Exosc6, Lsm4, Patl1, Pfkm	map03018
79	⊕	KEGG	map00640	Propanoate metabolism	0.0127	1.9	31	329	6	19.35	Abat, Acss1, Acss3, Echdc1, Ldha, Pcca	map00640
246	⊕	GO:BP	GO:0006085	acetyl-CoA biosynthetic process	0.0125	1.9	20	606	4	20	Acss1, Mpc1, Mpc2, Vdac1	GO:0006085
329	⊕	GO:MF	GO:0140097	catalytic activity, acting on DNA	0.0126	1.9	238	603	15	6.3	Alkbh3, Arid1a, Cdk7, Ddx3x, Dnase1l1, Lig3, Lig4, Mus81, Nme1, Ogg1, Ptges3, Rexo2, Rfc3, Smarca5, Tep1	GO:0140097
380	⊕	GO:CC	GO:0140513	nuclear protein-containing complex	0.0127	1.9	2377	605	74	3.11	Amot, Amotl1, Anapc2, Anapc5, Anapc7, Arid1a, Brcc3, Carm1, Ccnt2, Cdc16, Cdc23, Cdc5l, Cdc73, Cdk7, Cdk9, Cetn2, Chmp2b, Chmp7, Cops7b, Crnkl1, Csnk1a1, Cwc22, Eif5a, Exosc2, Exosc4, Exosc6, Gatad2a, Grb2, Gtf2h4, Hdac11, Hdac3, Hnrnpf, Imp3, Lbr, Lig4, Lsm4, Med27, Mlxipl, Ncl, Ncor2, Nfrkb, Nono, Nudt21, Nup133, Nxf1, Orc4, Orc5, Pcgf5, Plcg1, Pnn, Polr1c, Polr2g, Polr2h, Polr2m, Ptges3, Rfc3,…	GO:0140513
436	⊕	GO:BP	GO:0051276	chromosome organization	0.0125	1.9	588	606	26	4.42	Anapc2, Anapc5, Anapc7, Arid1a, Cct4, Cdc16, Cdc23, Chmp2b, Chmp7, Ddx3x, Drg1, Itpa, Kat2b, Lig4, Nfrkb, Nup133, Pds5a, Ptges3, Rfc3, Seh1l, Sirt6, Smarca5, Smarcd3, Smc6, Stag2, Tep1	GO:0051276
550	⊕	GO:MF	GO:0008134	transcription factor binding	0.0126	1.9	659	603	30	4.55	Ankrd2, Arid1a, Carm1, Ccnt2, Cdc5l, Cdk5rap3, Cdk9, Cnot2, Ctcf, Dapk3, Ddx3x, Dusp26, Hdac11, Hdac3, Hif1an, Hnrnpf, Kat2b, Keap1, Mettl23, Mlxipl, Mtdh, Ncor2, Npm1, Psmc1, Rnf6, Slc30a9, Smarcd3, Taf12, Taf6, Wfs1	GO:0008134
620	⊕	GO:BP	GO:0070296	sarcoplasmic reticulum calcium ion transport	0.0125	1.9	34	606	5	14.71	Atp2a1, Casq1, Mettl21c, Nol3, Ryr1	GO:0070296
667	⊕	GO:MF	GO:0060590	ATPase regulator activity	0.0126	1.9	45	603	6	13.33	Bag2, Bag3, Dnajb4, Dnajb6, Gtf2h4, Sil1	GO:0060590
680	⊕	GO:BP	GO:0010656	negative regulation of muscle cell apoptotic process	0.0125	1.9	69	606	7	10.14	Bag3, Nol3, Npm1, Pdpk1, Sirt4, Slc25a4, Tbx1	GO:0010656
741	⊕	GO:CC	GO:0005788	endoplasmic reticulum lumen	0.0125	1.9	128	605	9	7.03	Casq1, Eogt, Os9, P4ha2, Poglut2, Rcn2, Selenom, Sil1, Sumf1	GO:0005788
772	⊕	GO:BP	GO:0006378	mRNA polyadenylation	0.0125	1.9	20	606	4	20	Cdc73, Nudt21, Ssu72, Wdr33	GO:0006378
838	⊕	GO:BP	GO:0022904	respiratory electron transport chain	0.0125	1.9	111	606	9	8.11	Cox5b, Cox7b, Dguok, Mtco2, Mtnd1, Slc25a12, Slc25a22, Uqcr10, Uqcrq	GO:0022904
1035	⊕	GO:BP	GO:0072662	protein localization to peroxisome	0.0125	1.9	20	606	4	20	Pex13, Pex14, Pex5, Pex6	GO:0072662
1037	⊕	GO:BP	GO:0072663	establishment of protein localization to peroxisome	0.0125	1.9	20	606	4	20	Pex13, Pex14, Pex5, Pex6	GO:0072663
201	⊕	GO:CC	GO:0031984	organelle subcompartment	0.0128	1.89	1403	605	48	3.42	Acsl6, Agpat2, Alg14, Ap3s2, Ap4s1, Art1, Atp2a1, Camk2b, Casq1, Ccdc47, Cog2, Dad1, Dhdds, Eif5a, Erlin2, Fkbp1a, Galnt1, Galnt2, Gosr2, Hhatl, Irgm1, Itpr3, Lamp2, Lbr, Magt1, Mme, Mtdh, Nos1, Osbp, Osbpl6, Pi4k2a, Rtcb, Ryr1, Sec61a1, Sel1l, Selenos, Stbd1, Stt3a, Stt3b, Syne2, Tmbim6, Tmed1, Tmem87a, Trappc6a, Uchl1, Uso1, Vps13a, Wfs1	GO:0031984
338	⊕	GO:CC	GO:0016607	nuclear speck	0.0131	1.88	474	605	21	4.43	Alkbh5, Ascc1, Cdc5l, Crnkl1, Csnk1a1, Cwc22, Ddx39a, Fibp, Gatad2a, Gtf2h4, Itpkc, Nono, Npm1, Nxf1, Ogg1, Patl1, Pnn, Smc6, Snrpb2, Stk19, Tfip11	GO:0016607
455	⊕	GO:BP	GO:0010638	positive regulation of organelle organization	0.0132	1.88	528	606	24	4.55	Anapc5, Anapc7, Camk2b, Cct4, Cdc16, Cnot2, Drg1, Grb2, Irgm1, Lig4, Mapk8, Msn, Nes, Nfrkb, Osbp, Sh3glb1, Sirt6, Slc25a4, Snx4, Tapt1, Tom1, Trim27, Ulk1, Vdac1	GO:0010638
563	⊕	GO:BP	GO:0007034	vacuolar transport	0.0131	1.88	159	606	11	6.92	Ap3s2, Chmp2b, Chmp7, Irgm1, Lamp2, Snf8, Sqstm1, Vipas39, Vps13a, Vps28, Vps33a	GO:0007034
684	⊕	GO:BP	GO:0006986	response to unfolded protein	0.0131	1.88	112	606	9	8.04	Bag3, Cdk5rap3, Dnajb5, Os9, Pacrg, Selenos, Stt3b, Tmbim6, Wfs1	GO:0006986
742	⊕	GO:BP	GO:0043500	muscle adaptation	0.0131	1.88	135	606	10	7.41	Casq1, Cdk9, Fbxo32, Fdps, Nol3, Nos3, Slc25a4, Tnni1, Trim63, Twf1	GO:0043500
750	⊕	GO:BP	GO:0031929	TOR signaling	0.0132	1.88	184	606	12	6.52	Castor2, Csnk1a1, Hdac3, Nprl2, Nprl3, Nuak1, Prkacb, Seh1l, Tbc1d7, Ubr2, Usp7, Wdr59	GO:0031929
337	⊕	GO:CC	GO:0042382	paraspeckles	0.0134	1.87	13	605	3	23.08	Alkbh5, Nono, Nudt21	GO:0042382
388	⊕	GO:CC	GO:0032432	actin filament bundle	0.0134	1.87	106	605	8	7.55	Amot, Asb2, Bag3, Myh10, Palld, Pdlim5, Pgm5, Xirp1	GO:0032432
425	⊕	GO:BP	GO:0044770	cell cycle phase transition	0.0135	1.87	529	606	24	4.54	Anapc2, Anapc5, Anapc7, Arid1a, Brcc3, Camk2b, Cdc16, Cdc23, Cdc5l, Cdc73, Cdk4, Cdk5rap3, Cdk7, Chmp7, Ddx3x, Fbxo31, Map3k20, Mlf1, Mus81, Nes, Npm1, Smarcd3, Tbx1, Tpd52l1	GO:0044770
814	⊕	GO:CC	GO:0044753	amphisome	0.0134	1.87	13	605	3	23.08	Chmp2b, Chmp7, Sqstm1	GO:0044753
960	⊕	GO:CC	GO:0044754	autolysosome	0.0134	1.87	13	605	3	23.08	Irgm1, Lamp2, Sqstm1	GO:0044754
218	⊕	GO:BP	GO:0071616	acyl-CoA biosynthetic process	0.0138	1.86	35	606	5	14.29	Acsl6, Acss1, Mpc1, Mpc2, Vdac1	GO:0071616
225	⊕	GO:BP	GO:0035384	thioester biosynthetic process	0.0138	1.86	35	606	5	14.29	Acsl6, Acss1, Mpc1, Mpc2, Vdac1	GO:0035384
289	⊕	GO:BP	GO:0006997	nucleus organization	0.0138	1.86	136	606	10	7.35	Agfg1, Chmp2b, Chmp7, Gopc, Lmnb2, Nup133, Seh1l, Smarca5, Syne1, Wdr73	GO:0006997
383	⊕	GO:CC	GO:0001726	ruffle	0.0137	1.86	182	605	11	6.04	Amot, Cobl, Itga5, Mkln1, Mtmr6, Nme1, Palld, Plcg1, Plekha1, Synj2, Twf1	GO:0001726
910	⊕	GO:BP	GO:0051084	'de novo' post-translational protein folding	0.0138	1.86	35	606	5	14.29	Dnajb4, Dnajb5, Hspa14, Ptges3, Sh3glb1	GO:0051084
940	⊕	GO:BP	GO:0009225	nucleotide-sugar metabolic process	0.0138	1.86	35	606	5	14.29	Galt, Gnpda1, Mgat1, Pmm2, Uap1l1	GO:0009225
589	⊕	KEGG	map04140	Autophagy - animal	0.0141	1.85	166	329	15	9.04	Atg101, Atg4d, Dapk2, Dapk3, Irs1, Lamp2, Mapk8, Pdpk1, Prkacb, Rras2, Sh3glb1, Sqstm1, Ulk1, Vamp8, Vps33a	map04140
816	⊕	GO:CC	GO:0036452	ESCRT complex	0.0142	1.85	27	605	4	14.81	Chmp2b, Chmp7, Snf8, Vps28	GO:0036452
870	⊕	GO:CC	GO:0044308	axonal spine	0.0142	1.85	4	605	2	50	Dbn1, Eea1	GO:0044308
880	⊕	GO:BP	GO:0072524	pyridine-containing compound metabolic process	0.0142	1.85	186	606	12	6.45	Dcxr, Dlst, Idh2, Kat2b, Ldha, Mlxipl, Nmnat1, Ogdh, Pfkm, Pgam1, Pkm, Sirt6	GO:0072524
972	⊕	GO:BP	GO:0006195	purine nucleotide catabolic process	0.0142	1.85	161	606	11	6.83	Itpa, Kat2b, Mlxipl, Nt5e, Nudt15, Ogdh, Pde7a, Pfkm, Pgam1, Pkm, Sirt6	GO:0006195
1009	⊕	GO:BP	GO:0034198	cellular response to amino acid starvation	0.014	1.85	52	606	6	11.54	Mapk8, Nprl2, Nprl3, Seh1l, Sh3glb1, Wdr59	GO:0034198
141	⊕	GO:BP	GO:0046486	glycerolipid metabolic process	0.0146	1.84	381	606	19	4.99	Abhd16a, Abhd5, Acsl6, Agpat1, Agpat2, Gpcpd1, Inpp4b, Ip6k3, Itpkc, Mtmr6, Pi4k2a, Plaat1, Plcg1, Plin5, Ptpmt1, Sel1l, Sh3glb1, Slc27a1, Synj2	GO:0046486
285	⊕	GO:CC	GO:0043025	neuronal cell body	0.0144	1.84	743	605	29	3.9	Agfg1, Aqp1, Atp5mc1, Camk2b, Cdk5, Ckmt1, Cobl, Copa, Csnk1e, Dbn1, Dmwd, Eif5a, Fbxo31, Gpc1, Itpr3, Mapk8, Mme, Mtnd1, Myh10, Palld, Pdpk1, Pi4k2a, Pmm2, Polr2m, Ppp1ca, Ptges3, Sh3glb1, Snap47, Uchl1	GO:0043025
703	⊕	GO:BP	GO:0050790	regulation of catalytic activity	0.0146	1.84	533	606	24	4.5	Bves, Cdk5rap1, Cdk5rap3, Cep85, Dcp1b, Ddx3x, Kat2b, Lgals9, Maged1, Mid1ip1, Npm1, Nuak1, Plin5, Ppp6r1, Prnp, Ptges3, Rfc3, S100a9, Sirt4, Strada, Tbc1d7, Tmbim6, Trappc6a, Trim27	GO:0050790
835	⊕	GO:BP	GO:0006743	ubiquinone metabolic process	0.0145	1.84	21	606	4	19.05	Coq10b, Coq5, Coq8a, Ndufa9	GO:0006743
724	⊕	GO:BP	GO:0032259	methylation	0.0149	1.83	240	606	14	5.83	Carm1, Coq5, Ctcf, Fam98a, Mettl15, Mettl21c, Mettl23, Mettl5, N6amt1, Setd7, Smarca5, Tfb2m, Trmt5, Trmt61a	GO:0032259
701	⊕	GO:BP	GO:0016197	endosomal transport	0.0152	1.82	268	606	15	5.6	Bves, Chmp2b, Chmp7, Msn, Sh3glb1, Snf8, Snx32, Snx4, Snx8, Stx12, Tmem87a, Tom1, Trim27, Usp7, Vps28	GO:0016197
757	⊕	GO:BP	GO:0036503	ERAD pathway	0.0152	1.82	53	606	6	11.32	Ccdc47, Get4, Os9, Sel1l, Selenos, Wfs1	GO:0036503
22	⊕	GO:BP	GO:0170039	proteinogenic amino acid metabolic process	0.0156	1.81	139	606	10	7.19	Aasdhppt, Adssl1, Ddo, Dlst, Mri1, Nos1, Nos3, Shmt2, Sirt4, Slc25a12	GO:0170039
498	⊕	GO:BP	GO:0031399	regulation of protein modification process	0.0156	1.81	1102	606	41	3.72	Angpt1, Atg101, Bag2, Cdk5, Cdk5rap1, Cdk5rap3, Cep85, Ddx3x, Fech, Hax1, Hdac3, Hhatl, Hint2, Irgm1, Itga5, Kat2b, Maged1, Map2k6, Mapk8, Mlxipl, Mydgf, N4bp1, Ncl, Ncor2, Nmi, Nos1, Npm1, Nuak1, Osbp, Ppp6r1, Prnp, Sh3rf2, Sqstm1, Strada, Tada2a, Tbc1d7, Trim27, Twf1, Ulk1, Vps28, Wfs1	GO:0031399
650	⊕	GO:CC	GO:0005774	vacuolar membrane	0.0154	1.81	358	605	17	4.75	Atp6v1d, Atp6v1h, Ccdc115, Chmp2b, Chmp7, Irgm1, Lamp2, Nprl2, Nprl3, Seh1l, Sh3glb1, Tbc1d7, Ulk1, Vamp8, Vps13a, Vps33a, Wdr59	GO:0005774
885	⊕	GO:CC	GO:0005840	ribosome	0.0154	1.81	420	605	19	4.52	Ddx3x, Hspa14, Imp3, Mrpl33, Mrpl42, Mrps11, Mrps24, Mrps7, Mtg1, Npm1, Rpl23a, Rpl27a, Rpl30, Rpl35a, Rpl38, Rpl4, Rps15, Rps8, Snu13	GO:0005840
911	⊕	GO:BP	GO:0006458	'de novo' protein folding	0.0154	1.81	36	606	5	13.89	Dnajb4, Dnajb5, Hspa14, Ptges3, Sh3glb1	GO:0006458
925	⊕	GO:BP	GO:0018243	protein O-linked glycosylation via threonine	0.0154	1.81	10	606	3	30	Eogt, Galnt1, Galnt2	GO:0018243
939	⊕	GO:BP	GO:0018242	protein O-linked glycosylation via serine	0.0154	1.81	10	606	3	30	Galnt1, Galnt2, Poglut2	GO:0018242
687	⊕	GO:BP	GO:0016241	regulation of macroautophagy	0.0159	1.8	116	606	9	7.76	Bag3, Fez2, Irgm1, Sh3glb1, Slc25a4, Snx4, Tom1, Ulk1, Vdac1	GO:0016241
842	⊕	GO:CC	GO:0045277	respiratory chain complex IV	0.0157	1.8	28	605	4	14.29	Cox5b, Cox6c, Cox7b, Mtco2	GO:0045277
865	⊕	GO:CC	GO:0019005	SCF ubiquitin ligase complex	0.0157	1.8	65	605	6	9.23	Cul1, Fbxl3, Fbxo25, Fbxo31, Fbxo32, Fbxw8	GO:0019005
1052	⊕	GO:CC	GO:0005665	RNA polymerase II, core complex	0.0159	1.8	14	605	3	21.43	Polr2g, Polr2h, Polr2m	GO:0005665
222	⊕	KEGG	map04146	Peroxisome	0.0163	1.79	87	329	10	11.49	Acsl6, Ddo, Dhrs4, Ephx2, Hmgcl, Idh2, Pex13, Pex14, Pex5, Pex6	map04146
573	⊕	GO:BP	GO:0006289	nucleotide-excision repair	0.016	1.79	73	606	7	9.59	Arid1a, Cetn2, Gtf2h4, Lig4, Ogg1, Smarcd3, Usp7	GO:0006289
373	⊕	GO:CC	GO:0005925	focal adhesion	0.0167	1.78	188	605	11	5.85	Alkbh6, Itga5, Keap1, Msn, Palld, Pdpk1, Pgm5, Rexo2, Sh3kbp1, Syne2, Xirp1	GO:0005925
451	⊕	GO:BP	GO:1901989	positive regulation of cell cycle phase transition	0.0168	1.78	117	606	9	7.69	Anapc5, Anapc7, Cdc16, Cdc73, Cdk4, Ddx3x, Npm1, Smarcd3, Tbx1	GO:1901989
869	⊕	GO:BP	GO:0034249	negative regulation of amide metabolic process	0.0167	1.78	165	606	11	6.67	Dapk3, Ddx3x, Map3k20, Ncl, Patl1, Prnp, Samd4a, Shmt2, Tnrc6b, Trim3, Wfs1	GO:0034249
163	⊕	GO:MF	GO:0071617	lysophospholipid acyltransferase activity	0.0169	1.77	19	603	4	21.05	Abhd5, Agpat1, Agpat2, Sh3glb1	GO:0071617
493	⊕	GO:BP	GO:0043066	negative regulation of apoptotic process	0.017	1.77	1039	606	39	3.75	Angpt1, Aqp1, Bag3, Cdc73, Ckmt1, Dad1, Ddx3x, Eif5a, Ghitm, Hax1, Itga5, Lig4, Maea, Mapk8, Mtdh, Mydgf, Ncl, Nes, Nmnat1, Nol3, Nono, Nos1, Npm1, Ogg1, Pdpk1, Prnp, Selenos, Sh3glb1, Sh3rf2, Sirt4, Slc25a4, Stxbp1, Syne1, Tbx1, Tmbim6, Vdac1, Vdac2, Wdr73, Wfs1	GO:0043066
894	⊕	GO:BP	GO:1990849	vacuolar localization	0.017	1.77	95	606	8	8.42	Def8, Fam98a, Klc2, Pdpk1, Snx4, Stxbp1, Vamp8, Vps33a	GO:1990849
895	⊕	GO:BP	GO:0032418	lysosome localization	0.017	1.77	95	606	8	8.42	Def8, Fam98a, Klc2, Pdpk1, Snx4, Stxbp1, Vamp8, Vps33a	GO:0032418
941	⊕	GO:BP	GO:0019320	hexose catabolic process	0.017	1.77	37	606	5	13.51	Galt, Ldha, Pfkm, Pkm, Slc25a12	GO:0019320
1034	⊕	GO:BP	GO:0043574	peroxisomal transport	0.0168	1.77	22	606	4	18.18	Pex13, Pex14, Pex5, Pex6	GO:0043574
1038	⊕	GO:BP	GO:0015919	peroxisomal membrane transport	0.0168	1.77	22	606	4	18.18	Pex13, Pex14, Pex5, Pex6	GO:0015919
176	⊕	GO:BP	GO:0006790	sulfur compound metabolic process	0.0174	1.76	330	606	17	5.15	Acadsb, Acsl6, Acss1, Angpt1, Cs, Dlst, Ethe1, Gns, Gpc1, Hmgcl, Mmachc, Mpc1, Mpc2, Mri1, Ogdh, Oplah, Vdac1	GO:0006790
341	⊕	GO:BP	GO:0010608	post-transcriptional regulation of gene expression	0.0174	1.76	904	606	35	3.87	Alkbh5, Carhsp1, Cdk4, Cdk5rap1, Cnot2, Cnot8, Dapk3, Dcp1b, Ddx3x, Dus3l, Eif5a, Exosc2, Fech, Guf1, Hnrnpa0, Khdrbs1, Map3k20, Matr3, Mettl5, Mtg1, Ncl, Npm1, Nudt21, Patl1, Pkm, Polr2g, Ppp1ca, Rpl38, S100a9, Samd4a, Shmt2, Tial1, Tnrc6b, Trim3, Wfs1	GO:0010608
377	⊕	GO:BP	GO:0072359	circulatory system development	0.0174	1.76	1216	606	44	3.62	Amot, Amotl1, Amotl2, Angpt1, Aqp1, Arid1a, Asb2, Bves, Cdh13, Col4a2, Eln, Fbn1, Fbxw8, Fdps, Fkbp1a, Gab1, Gatad2a, Gys1, Hdac3, Itga5, Kat2b, Matr3, Mtdh, Mydgf, Myh10, Ncl, Ncor2, Nos3, Nprl3, Pdlim5, Pdpk1, Pkm, Plcg1, Plg, Pofut1, Ptpn14, Ryr1, Sin3b, Sirt6, Slc25a4, Smarcd3, Syne1, Tbx1, Tnni1	GO:0072359
411	⊕	KEGG	map04114	Oocyte meiosis	0.0173	1.76	120	329	12	10	Anapc2, Anapc5, Anapc7, Camk2b, Cdc16, Cdc23, Cul1, Itpr3, Mapk12, Ppp1ca, Ppp3cc, Prkacb	map04114
462	⊕	GO:BP	GO:0032387	negative regulation of intracellular transport	0.0175	1.76	55	606	6	10.91	Angpt1, Cdk5, Hdac3, Os9, Rab23, Sirt6	GO:0032387
560	⊕	GO:CC	GO:0012506	vesicle membrane	0.0173	1.76	928	605	34	3.66	Ap3s2, Aqp1, Atp6v1d, Atp6v1h, Chmp2b, Chmp7, Copa, Eea1, Gosr2, Grb14, Grb2, Irgm1, Itpr3, Lamp2, Osbpl6, Pi4k2a, Rab4b, Sec61a1, Sh3kbp1, Snap47, Snf8, Snx4, Snx8, Steap3, Stx12, Tom1, Tprg1l, Uso1, Vamp1, Vamp8, Vps13a, Vps28, Vps33a, Wfs1	GO:0012506
569	⊕	GO:BP	GO:0043933	protein-containing complex organization	0.0173	1.76	3478	606	104	2.99	Arid1a, Asb2, Brcc3, Carm1, Casq1, Ccdc115, Cdc73, Cdk5, Cdk9, Chmp2b, Chmp7, Clint1, Cobl, Cops7b, Crbn, Crnkl1, Csnk1a1, Ctcf, Dapk3, Dbn1, Ddx3x, Drg1, Eid2, Eif5a, Eln, Emsy, Fech, Gatad2a, Grb2, Hax1, Hdac11, Hdac3, Irgm1, Kat2b, Kctd5, Lamp2, Lmnb2, Map4, Mapk8, Med27, Mettl23, Mical3, Mid1ip1, Mrps7, Msn, Mtnd1, Mtrf1l, N6amt1, Ndufa3, Ndufa6, Ndufa9, Ndufaf2, Ndufaf6, Ndufb5, Nes, Nfrkb, …	GO:0043933
740	⊕	GO:BP	GO:0097553	calcium ion transmembrane import into cytosol	0.0174	1.76	192	606	12	6.25	Casq1, Fkbp1a, Ghitm, Itpr3, Mettl21c, Nol3, Pdpk1, Plcg1, Ppp3cc, Prnp, Ryr1, Tmbim6	GO:0097553
858	⊕	GO:BP	GO:0031668	cellular response to extracellular stimulus	0.0174	1.76	301	606	16	5.32	Csnk1a1, Kat2b, Lamp2, Ldha, Mapk8, Mlxipl, Nprl2, Nprl3, Nuak1, Nudt15, Plin2, Seh1l, Sh3glb1, Tbc1d7, Tle5, Wdr59	GO:0031668
868	⊕	GO:BP	GO:0017148	negative regulation of translation	0.0175	1.76	142	606	10	7.04	Dapk3, Ddx3x, Map3k20, Ncl, Patl1, Samd4a, Shmt2, Tnrc6b, Trim3, Wfs1	GO:0017148
357	⊕	GO:BP	GO:0051169	nuclear transport	0.0177	1.75	360	606	18	5	Alkbh5, Angpt1, Bag3, Cdk5, Ddx39a, Hdac3, Inpp4b, Khdrbs1, Npm1, Nup133, Nxf1, Ptpn14, Rab23, Rps15, Seh1l, Sirt6, Sqstm1, Strada	GO:0051169
365	⊕	GO:BP	GO:0006913	nucleocytoplasmic transport	0.0177	1.75	360	606	18	5	Alkbh5, Angpt1, Bag3, Cdk5, Ddx39a, Hdac3, Inpp4b, Khdrbs1, Npm1, Nup133, Nxf1, Ptpn14, Rab23, Rps15, Seh1l, Sirt6, Sqstm1, Strada	GO:0006913
524	⊕	GO:BP	GO:0065009	regulation of molecular function	0.0177	1.75	838	606	33	3.94	Ank3, Atp2a1, Bves, Casq1, Cdk5rap1, Cdk5rap3, Cep85, Ckmt1, Crbn, Dcp1b, Ddx3x, Fkbp1a, Hif1an, Kat2b, Lgals9, Maged1, Mid1ip1, Mtdh, Npm1, Nuak1, Plin5, Ppp6r1, Prnp, Ptges3, Rfc3, Rrad, S100a9, Sirt4, Strada, Tbc1d7, Tmbim6, Trappc6a, Trim27	GO:0065009
793	⊕	GO:BP	GO:0120187	positive regulation of protein localization to chromatin	0.0178	1.75	3	606	2	66.67	Cdk9, Sirt6	GO:0120187
840	⊕	KEGG	map04932	Non-alcoholic fatty liver disease	0.0177	1.75	155	329	14	9.03	Cox5b, Cox6c, Cox7b, Irs1, Mapk12, Mapk8, Mlxipl, Mtco2, Ndufa3, Ndufa6, Ndufa9, Ndufb5, Uqcr10, Uqcrq	map04932
902	⊕	GO:BP	GO:0046070	dGTP metabolic process	0.0178	1.75	3	606	2	66.67	Dguok, Nudt15	GO:0046070
979	⊕	GO:BP	GO:0002276	basophil activation involved in immune response	0.0178	1.75	3	606	2	66.67	Kars, Pi4k2a	GO:0002276
1005	⊕	GO:BP	GO:0006275	regulation of DNA replication	0.0179	1.75	119	606	9	7.56	Lig3, Mapk8, Nfrkb, Npm1, Orc5, Pds5a, Rfc3, Smarca5, Tnfaip1	GO:0006275
1029	⊕	GO:BP	GO:0060700	regulation of ribonuclease activity	0.0178	1.75	3	606	2	66.67	Npm1, Tmbim6	GO:0060700
1055	⊕	GO:CC	GO:0000502	proteasome complex	0.0179	1.75	67	605	6	8.96	Psma4, Psmb1, Psmb3, Psmb4, Psmc1, Psmf1	GO:0000502
1068	⊕	GO:BP	GO:0043686	co-translational protein modification	0.0178	1.75	3	606	2	66.67	Stt3a, Stt3b	GO:0043686
691	⊕	GO:BP	GO:0046825	regulation of protein export from nucleus	0.0181	1.74	38	606	5	13.16	Bag3, Cdk5, Hdac3, Ptpn14, Sirt6	GO:0046825
723	⊕	GO:BP	GO:0006479	protein methylation	0.0181	1.74	38	606	5	13.16	Carm1, Fam98a, Mettl21c, N6amt1, Setd7	GO:0006479
725	⊕	GO:BP	GO:0008213	protein alkylation	0.0181	1.74	38	606	5	13.16	Carm1, Fam98a, Mettl21c, N6amt1, Setd7	GO:0008213
986	⊕	GO:BP	GO:0006476	protein deacetylation	0.0181	1.74	38	606	5	13.16	Kat2b, Ncor2, Sirt4, Sirt6, Tada2a	GO:0006476
1025	⊕	GO:BP	GO:0010667	negative regulation of cardiac muscle cell apoptotic process	0.0181	1.74	38	606	5	13.16	Nol3, Npm1, Pdpk1, Sirt4, Slc25a4	GO:0010667
299	⊕	GO:CC	GO:0044297	cell body	0.0186	1.73	829	605	31	3.74	Agfg1, Aqp1, Atp5mc1, Camk2b, Cct4, Cdk5, Ckmt1, Cobl, Copa, Csnk1e, Dbn1, Dmwd, Eif5a, Fbxo31, Gpc1, Itpr3, Mapk8, Mme, Mtnd1, Myh10, Pacrg, Palld, Pdpk1, Pi4k2a, Pmm2, Polr2m, Ppp1ca, Ptges3, Sh3glb1, Snap47, Uchl1	GO:0044297
522	⊕	GO:CC	GO:0030315	T-tubule	0.0186	1.73	68	605	6	8.82	Ank3, Casq1, Msn, Nos1, Ryr1, Stbd1	GO:0030315
765	⊕	GO:CC	GO:0005681	spliceosomal complex	0.0186	1.73	219	605	12	5.48	Cdc5l, Crnkl1, Cwc22, Hnrnpf, Lsm4, Ncl, Pnn, Snrpb2, Snu13, Tfip11, Wdr83, Zcchc8	GO:0005681
823	⊕	GO:BP	GO:0000289	nuclear-transcribed mRNA poly(A) tail shortening	0.0188	1.73	23	606	4	17.39	Cnot2, Polr2g, Samd4a, Tnrc6b	GO:0000289
891	⊕	GO:BP	GO:0043555	regulation of translation in response to stress	0.0188	1.73	23	606	4	17.39	Ddx3x, Fech, Map3k20, Npm1	GO:0043555
932	⊕	GO:CC	GO:0000176	nuclear exosome (RNase complex)	0.0186	1.73	15	605	3	20	Exosc2, Exosc4, Exosc6	GO:0000176
966	⊕	GO:CC	GO:0005767	secondary lysosome	0.0186	1.73	15	605	3	20	Irgm1, Lamp2, Sqstm1	GO:0005767
1050	⊕	GO:CC	GO:0031083	BLOC-1 complex	0.0186	1.73	15	605	3	20	Pi4k2a, Snap47, Stx12	GO:0031083
309	⊕	GO:BP	GO:0046501	protoporphyrinogen IX metabolic process	0.019	1.72	11	606	3	27.27	Alas1, Fech, Urod	GO:0046501
601	⊕	GO:BP	GO:1903059	regulation of protein lipidation	0.019	1.72	11	606	3	27.27	Atg101, Hhatl, Ulk1	GO:1903059
945	⊕	GO:BP	GO:0006047	UDP-N-acetylglucosamine metabolic process	0.019	1.72	11	606	3	27.27	Gnpda1, Mgat1, Uap1l1	GO:0006047
967	⊕	GO:BP	GO:1901526	positive regulation of mitophagy	0.019	1.72	11	606	3	27.27	Irgm1, Slc25a4, Vdac1	GO:1901526
796	⊕	GO:CC	GO:0005938	cell cortex	0.0196	1.71	339	605	16	4.72	Cep85, Clip4, Cobl, Dbn1, Gab1, Grb2, Hax1, Krt19, Maea, Mical3, Mkln1, Myh10, Myh2, Ncl, Ryr1, Stxbp1	GO:0005938
94	⊕	GO:BP	GO:0009628	response to abiotic stimulus	0.02	1.7	1300	606	46	3.54	Abat, Ado, Adssl1, Alkbh5, Ankrd2, Aqp1, Bag3, Brcc3, Casq1, Ccdc115, Cdk5, Ddx3x, Egln3, Eif2b2, Fbxl3, Fbxo32, Fech, Grb2, Kars, Lig4, Map3k20, Mapk8, Mme, Mtatp6, Mtco2, Mtnd1, N4bp1, Nol3, Nono, Nos1, Nos3, Npm1, Ogg1, Pdpk1, Ppp1ca, Ryr1, Sirt4, Sirt6, Slc27a1, Syne1, Tmbim6, Tmem87a, Trim63, Ucp3, Usp2, Wdr83	GO:0009628
513	⊕	GO:BP	GO:0098660	inorganic ion transmembrane transport	0.02	1.7	881	606	34	3.86	Ank3, Aqp1, Atp2a1, Atp5f1e, Atp5mc1, Atp6v1d, Atp6v1h, Casq1, Crbn, Fkbp1a, Ghitm, Itpr3, Magt1, Mettl21c, Mtatp6, Mtco2, Nol3, Nos1, Pdpk1, Plcg1, Ppp3cc, Prnp, Rrad, Ryr1, Sec61a1, Slc25a11, Slc25a12, Slc25a22, Slc25a3, Slc25a4, Slc30a9, Tmbim6, Ucp3, Vdac1	GO:0098660
616	⊕	GO:BP	GO:0070588	calcium ion transmembrane transport	0.02	1.7	336	606	17	5.06	Atp2a1, Casq1, Fkbp1a, Ghitm, Itpr3, Mettl21c, Nol3, Pdpk1, Plcg1, Ppp3cc, Prnp, Rrad, Ryr1, Sec61a1, Slc25a12, Tmbim6, Vdac1	GO:0070588
879	⊕	GO:BP	GO:0006006	glucose metabolic process	0.02	1.7	223	606	13	5.83	Dcxr, Dyrk2, Fbn1, Irs1, Kat2b, Ldha, Pfkm, Pgam1, Pkm, Sirt6, Slc25a11, Slc25a12, Usp7	GO:0006006
1010	⊕	GO:BP	GO:1990928	response to amino acid starvation	0.02	1.7	57	606	6	10.53	Mapk8, Nprl2, Nprl3, Seh1l, Sh3glb1, Wdr59	GO:1990928
393	⊕	GO:CC	GO:0005923	bicellular tight junction	0.0203	1.69	141	605	9	6.38	Amot, Amotl1, Amotl2, Ank3, Bves, Cdk4, Jam2, Mtdh, Pof1b	GO:0005923
508	⊕	GO:BP	GO:0006605	protein targeting	0.0205	1.69	308	606	16	5.19	Ank3, Bag3, Cdk5, Dusp18, Get4, Irgm1, Lamp2, Nol3, Os9, Pex5, Pex6, Prnp, Sec61a1, Sirt4, Sqstm1, Vps13a	GO:0006605
768	⊕	GO:BP	GO:0031123	RNA 3'-end processing	0.0205	1.69	99	606	8	8.08	Cdc73, Cdk9, Exosc2, Exosc4, Exosc6, Nudt21, Ssu72, Wdr33	GO:0031123
303	⊕	GO:BP	GO:0010604	positive regulation of macromolecule metabolic process	0.0208	1.68	3427	606	102	2.98	Agpat1, Agpat2, Alkbh5, Angpt1, Ank3, Arid1a, Asb11, Bag2, Brcc3, Bves, Carm1, Ccnt2, Cct4, Cdc5l, Cdc73, Cdh13, Cdk4, Cdk5, Cdk5rap1, Cdk5rap3, Cdk7, Cdk9, Cnot2, Cnot8, Csnk1a1, Csnk1e, Ctcf, Dcp1b, Ddx3x, Dyrk1b, Dyrk2, Eif5a, Ephx2, Exosc2, Exosc6, Fam98a, Fbxw8, Gatad2a, Guf1, Hax1, Hdac3, Hnrnpa0, Irgm1, Irs1, Itga5, Kars, Kat2b, Khdrbs1, Lgals9, Maged1, Map2k6, Mapk8, Med27, Mettl23, Mettl…	GO:0010604
829	⊕	GO:CC	GO:1990357	terminal web	0.0207	1.68	5	605	2	40	Cobl, Krt19	GO:1990357
830	⊕	GO:CC	GO:0099023	vesicle tethering complex	0.0207	1.68	70	605	6	8.57	Cog2, Cog7, Trappc1, Trappc6a, Vipas39, Vps33a	GO:0099023
1023	⊕	GO:CC	GO:0005859	muscle myosin complex	0.0207	1.68	5	605	2	40	Myh1, Myh2	GO:0005859
1031	⊕	GO:CC	GO:1990130	GATOR1 complex	0.0207	1.68	5	605	2	40	Nprl2, Nprl3	GO:1990130
1049	⊕	GO:CC	GO:0005964	phosphorylase kinase complex	0.0207	1.68	5	605	2	40	Phka1, Phkg1	GO:0005964
503	⊕	GO:BP	GO:0044092	negative regulation of molecular function	0.0215	1.67	281	606	15	5.34	Ank3, Cdk5rap1, Cdk5rap3, Cep85, Ckmt1, Crbn, Ddx3x, Hif1an, Kat2b, Npm1, Plin5, Prnp, Rrad, Tmbim6, Trim27	GO:0044092
505	⊕	GO:CC	GO:0000323	lytic vacuole	0.0212	1.67	535	605	22	4.11	Ank3, Ccdc115, Chmp2b, Chmp7, Ctsa, Gns, Irgm1, Lamp2, Man2b1, Nos1, Nprl2, Nprl3, Ppt2, Seh1l, Serpinb1a, Sqstm1, Tbc1d7, Tial1, Vamp8, Vps13a, Vps33a, Wdr59	GO:0000323
541	⊕	GO:CC	GO:0005764	lysosome	0.0212	1.67	535	605	22	4.11	Ank3, Ccdc115, Chmp2b, Chmp7, Ctsa, Gns, Irgm1, Lamp2, Man2b1, Nos1, Nprl2, Nprl3, Ppt2, Seh1l, Serpinb1a, Sqstm1, Tbc1d7, Tial1, Vamp8, Vps13a, Vps33a, Wdr59	GO:0005764
542	⊕	GO:BP	GO:0034763	negative regulation of transmembrane transport	0.0216	1.67	100	606	8	8	Ank3, Crbn, Nos1, Ppp3cc, Rrad, Sirt6, Tmbim6, Vdac1	GO:0034763
681	⊕	GO:BP	GO:0046716	muscle cell cellular homeostasis	0.0215	1.67	24	606	4	16.67	Bag3, Lamp2, Pfkm, Plg	GO:0046716
761	⊕	GO:CC	GO:0019908	nuclear cyclin-dependent protein kinase holoenzyme complex	0.0212	1.67	16	605	3	18.75	Ccnt2, Cdk7, Cdk9	GO:0019908
789	⊕	GO:MF	GO:0051059	NF-kappaB binding	0.0214	1.67	34	603	5	14.71	Cdk5rap3, Hdac3, Hif1an, Mtdh, Npm1	GO:0051059
824	⊕	GO:CC	GO:0030014	CCR4-NOT complex	0.0212	1.67	16	605	3	18.75	Cnot2, Cnot8, Patl1	GO:0030014
961	⊕	GO:BP	GO:0072666	establishment of protein localization to vacuole	0.0216	1.67	58	606	6	10.34	Irgm1, Lamp2, Snf8, Sqstm1, Vps13a, Vps28	GO:0072666
1016	⊕	GO:CC	GO:0005747	mitochondrial respiratory chain complex I	0.0212	1.67	50	605	5	10	Mtnd1, Ndufa3, Ndufa6, Ndufa9, Ndufb5	GO:0005747
1019	⊕	GO:CC	GO:0045271	respiratory chain complex I	0.0212	1.67	50	605	5	10	Mtnd1, Ndufa3, Ndufa6, Ndufa9, Ndufb5	GO:0045271
1020	⊕	GO:CC	GO:0030964	NADH dehydrogenase complex	0.0212	1.67	50	605	5	10	Mtnd1, Ndufa3, Ndufa6, Ndufa9, Ndufb5	GO:0030964
371	⊕	GO:CC	GO:0030055	cell-substrate junction	0.0221	1.66	199	605	11	5.53	Alkbh6, Itga5, Keap1, Msn, Palld, Pdpk1, Pgm5, Rexo2, Sh3kbp1, Syne2, Xirp1	GO:0030055
463	⊕	GO:BP	GO:0007507	heart development	0.0221	1.66	653	606	27	4.13	Angpt1, Arid1a, Asb2, Bves, Eln, Fbn1, Fdps, Fkbp1a, Gab1, Gys1, Hdac3, Kat2b, Matr3, Myh10, Ncor2, Nos3, Nprl3, Pdlim5, Pofut1, Ryr1, Sin3b, Sirt6, Slc25a4, Smarcd3, Syne1, Tbx1, Tnni1	GO:0007507
559	⊕	GO:CC	GO:0030659	cytoplasmic vesicle membrane	0.0216	1.66	914	605	33	3.61	Ap3s2, Aqp1, Atp6v1d, Atp6v1h, Chmp2b, Chmp7, Copa, Eea1, Gosr2, Grb14, Irgm1, Itpr3, Lamp2, Osbpl6, Pi4k2a, Rab4b, Sec61a1, Sh3kbp1, Snap47, Snf8, Snx4, Snx8, Steap3, Stx12, Tom1, Tprg1l, Uso1, Vamp1, Vamp8, Vps13a, Vps28, Vps33a, Wfs1	GO:0030659
655	⊕	GO:CC	GO:0008021	synaptic vesicle	0.0221	1.66	256	605	13	5.08	Atp6v1d, Atp6v1h, Mme, Pi4k2a, Rab4b, Sh3glb1, Snap47, Stx12, Tprg1l, Vamp1, Vdac1, Vdac2, Wfs1	GO:0008021
942	⊕	GO:BP	GO:0046365	monosaccharide catabolic process	0.022	1.66	40	606	5	12.5	Galt, Ldha, Pfkm, Pkm, Slc25a12	GO:0046365
1014	⊕	GO:CC	GO:0005763	mitochondrial small ribosomal subunit	0.0221	1.66	32	605	4	12.5	Mrpl42, Mrps11, Mrps24, Mrps7	GO:0005763
1015	⊕	GO:CC	GO:0000314	organellar small ribosomal subunit	0.0221	1.66	32	605	4	12.5	Mrpl42, Mrps11, Mrps24, Mrps7	GO:0000314
35	⊕	GO:BP	GO:0044249	cellular biosynthetic process	0.0226	1.65	10717	606	276	2.58	Aasdhppt, Abat, Abhd5, Acsl6, Acss1, Adal, Adssl1, Agpat1, Agpat2, Alas1, Aldh7a1, Alg14, Alkbh5, Ampd1, Anapc2, Angpt1, Ank3, Ankrd2, Arid1a, Ascc1, Atg101, Atp5f1e, Atp5mc1, Bag2, Carhsp1, Carm1, Ccdc47, Ccnt2, Cct4, Cdc5l, Cdc73, Cdh13, Cdk4, Cdk5, Cdk5rap1, Cdk5rap3, Cdk7, Cdk9, Ciao1, Cnot2, Cnot8, Cog7, Col4a2, Coq10b, Coq5, Coq8a, Cpn1, Crnkl1, Crym, Csnk1e, Ctcf, Cwc22, Dad1, Dapk3, Dcakd…	GO:0044249
417	⊕	GO:BP	GO:0051983	regulation of chromosome segregation	0.0225	1.65	124	606	9	7.26	Anapc2, Anapc5, Anapc7, Arid1a, Cdc16, Cdc23, Kat2b, Smarcd3, Smc6	GO:0051983
428	⊕	GO:BP	GO:0033045	regulation of sister chromatid segregation	0.0226	1.65	101	606	8	7.92	Anapc2, Anapc5, Anapc7, Arid1a, Cdc16, Cdc23, Kat2b, Smarcd3	GO:0033045
509	⊕	GO:BP	GO:0006811	monoatomic ion transport	0.0226	1.65	1239	606	44	3.55	Ank3, Aqp1, Atp2a1, Atp5f1e, Atp5mc1, Atp6v1d, Atp6v1h, Camk2b, Casq1, Cdk5, Commd3, Crbn, Fkbp1a, Ghitm, Itpr3, Magt1, Mettl21c, Mtatp6, Mtco2, Nol3, Nos1, Nos3, Pacsin3, Pdpk1, Plcg1, Pon3, Ppp3cc, Prnp, Rrad, Ryr1, Sec61a1, Slc25a12, Slc25a22, Slc25a3, Slc25a4, Slc30a9, Steap3, Tmbim6, Trim27, Ucp3, Usp2, Vdac1, Vdac2, Wfs1	GO:0006811
510	⊕	GO:CC	GO:0098794	postsynapse	0.0223	1.65	847	605	31	3.66	Ank3, Camk2b, Cdk5, Chmp2b, Dbn1, Eea1, Eif2b2, Gopc, Itga5, Map4, Mettl5, Mkln1, Myh10, Nos1, Pdlim5, Pdpk1, Ppp1ca, Prnp, Rpl23a, Rpl27a, Rpl30, Rpl35a, Rpl38, Rpl4, Sh3glb2, Snap47, Stx12, Stxbp1, Syne1, Trim3, Vdac1	GO:0098794
815	⊕	GO:CC	GO:0098687	chromosomal region	0.0225	1.65	379	605	17	4.49	Chmp2b, Chmp7, Csnk1a1, Ctcf, Dapk3, Dctn3, Kat2b, Nup133, Orc4, Ppp1ca, Seh1l, Sirt6, Smarca5, Smc6, Stag2, Tep1, Tfip11	GO:0098687
968	⊕	GO:BP	GO:0072665	protein localization to vacuole	0.0226	1.65	79	606	7	8.86	Irgm1, Lamp2, Sh3glb1, Snf8, Sqstm1, Vps13a, Vps28	GO:0072665
321	⊕	GO:BP	GO:0009101	glycoprotein biosynthetic process	0.0227	1.64	312	606	16	5.13	Alg14, Cog7, Dad1, Dhdds, Eogt, Galnt1, Galnt17, Galnt2, Magt1, Mgat1, Pmm2, Pofut1, Poglut2, Serpina1b, Stt3a, Stt3b	GO:0009101
407	⊕	GO:BP	GO:0043009	chordate embryonic development	0.0235	1.63	791	606	31	3.92	Amot, Angpt1, Arid1a, Cnot2, Cobl, Dad1, Dbn1, Dnajb6, Fbxw8, Gab1, Gatad2a, Grb2, Hdac3, Keap1, Krt19, Lig4, Matr3, Mgat1, Myh10, Ncor2, Nos3, Nup133, Plcg1, Plg, Pofut1, Prkacb, Rtcb, Serpina1b, Skt, Slc25a20, Tapt1	GO:0043009
453	⊕	GO:BP	GO:0045842	positive regulation of mitotic metaphase/anaphase transition	0.0235	1.63	12	606	3	25	Anapc5, Anapc7, Cdc16	GO:0045842
523	⊕	GO:BP	GO:0051668	localization within membrane	0.0235	1.63	723	606	29	4.01	Ank3, Bves, Camk2b, Ccdc47, Cdh13, Cdk5, Dbn1, Dusp18, Get4, Golga4, Gpc1, Lgals9, Lmnb2, Oxa1l, Pdpk1, Pex5, Prnp, Rilpl1, Sec61a1, Sh3glb1, Sirt6, Snap47, Snf8, Snx4, Sqstm1, Stx12, Stxbp1, Vamp8, Wdr59	GO:0051668
543	⊕	GO:BP	GO:0034765	regulation of monoatomic ion transmembrane transport	0.0235	1.63	285	606	15	5.26	Ank3, Atp2a1, Casq1, Crbn, Fkbp1a, Mettl21c, Nol3, Nos1, Pdpk1, Plcg1, Ppp3cc, Prnp, Rrad, Tmbim6, Vdac1	GO:0034765
570	⊕	GO:BP	GO:0055007	cardiac muscle cell differentiation	0.0235	1.63	150	606	10	6.67	Arid1a, Asb2, Bves, Fdps, Hdac3, Myh10, Pdlim5, Sirt6, Slc25a4, Syne1	GO:0055007
674	⊕	GO:BP	GO:1903050	regulation of proteolysis involved in protein catabolic process	0.0232	1.63	228	606	13	5.7	Bag2, Csnk1a1, Csnk1e, Fbxw8, Mapk8, N4bp1, Nudt15, Psmc1, Psmf1, Sh3rf2, Sirt6, Usp7, Wfs1	GO:1903050
688	⊕	GO:BP	GO:0061684	chaperone-mediated autophagy	0.0235	1.63	12	606	3	25	Bag3, Ctsa, Lamp2	GO:0061684
689	⊕	GO:BP	GO:0035966	response to topologically incorrect protein	0.0234	1.63	125	606	9	7.2	Bag3, Cdk5rap3, Dnajb5, Os9, Pacrg, Selenos, Stt3b, Tmbim6, Wfs1	GO:0035966
794	⊕	GO:BP	GO:0051647	nucleus localization	0.0236	1.63	41	606	5	12.2	Cdk9, Lmnb2, Myh10, Syne1, Syne2	GO:0051647
903	⊕	GO:BP	GO:0009200	deoxyribonucleoside triphosphate metabolic process	0.0235	1.63	12	606	3	25	Dguok, Itpa, Nudt15	GO:0009200
928	⊕	GO:BP	GO:0034427	nuclear-transcribed mRNA catabolic process, exonucleolytic, 3'-5'	0.0235	1.63	12	606	3	25	Exosc2, Exosc4, Exosc6	GO:0034427
931	⊕	GO:BP	GO:0031126	sno(s)RNA 3'-end processing	0.0235	1.63	12	606	3	25	Exosc2, Exosc4, Exosc6	GO:0031126
971	⊕	GO:CC	GO:0032587	ruffle membrane	0.0233	1.63	96	605	7	7.29	Itga5, Mtmr6, Nme1, Plcg1, Plekha1, Synj2, Twf1	GO:0032587
974	⊕	GO:BP	GO:0009154	purine ribonucleotide catabolic process	0.0235	1.63	150	606	10	6.67	Itpa, Kat2b, Mlxipl, Nt5e, Ogdh, Pde7a, Pfkm, Pgam1, Pkm, Sirt6	GO:0009154
313	⊕	GO:BP	GO:0006783	heme biosynthetic process	0.0239	1.62	25	606	4	16	Alas1, Fech, Iba57, Urod	GO:0006783
671	⊕	GO:BP	GO:0030162	regulation of proteolysis	0.0239	1.62	435	606	20	4.6	Bag2, Cdk5, Csnk1a1, Csnk1e, Ddx3x, Fbxw8, Mapk8, N4bp1, Nudt15, Pacsin3, Prkacb, Psmc1, Psmf1, Ptpn3, S100a9, Sh3rf2, Sirt4, Sirt6, Usp7, Wfs1	GO:0030162
693	⊕	GO:CC	GO:0000922	spindle pole	0.024	1.62	174	605	10	5.75	Brcc3, Cep85, Haus1, Haus8, Klhl21, Npm1, Smc6, Stag2, Uxt, Wdr73	GO:0000922
438	⊕	GO:BP	GO:0050775	positive regulation of dendrite morphogenesis	0.0243	1.61	60	606	6	10	Anapc2, Camk2b, Dbn1, Fbxo31, Fbxw8, Sh3glb1	GO:0050775
474	⊕	GO:BP	GO:0043069	negative regulation of programmed cell death	0.0243	1.61	1069	606	39	3.65	Angpt1, Aqp1, Bag3, Cdc73, Ckmt1, Dad1, Ddx3x, Eif5a, Ghitm, Hax1, Itga5, Lig4, Maea, Mapk8, Mtdh, Mydgf, Ncl, Nes, Nmnat1, Nol3, Nono, Nos1, Npm1, Ogg1, Pdpk1, Prnp, Selenos, Sh3glb1, Sh3rf2, Sirt4, Slc25a4, Stxbp1, Syne1, Tbx1, Tmbim6, Vdac1, Vdac2, Wdr73, Wfs1	GO:0043069
719	⊕	GO:MF	GO:0008170	N-methyltransferase activity	0.0248	1.61	90	603	8	8.89	Carm1, Mettl15, Mettl21c, Mettl23, Mettl5, N6amt1, Setd7, Tfb2m	GO:0008170
1048	⊕	GO:MF	GO:0016868	intramolecular phosphotransferase activity	0.0248	1.61	10	603	3	30	Pgam1, Pgm5, Pmm2	GO:0016868
276	⊕	GO:MF	GO:0051015	actin filament binding	0.0253	1.6	208	603	13	6.25	Adssl1, Dbn1, Flnc, Kbtbd13, Myh1, Myh10, Myh2, Pof1b, Pstpip2, Syne1, Tpm2, Twf1, Xirp1	GO:0051015
279	⊕	GO:BP	GO:0009123	nucleoside monophosphate metabolic process	0.025	1.6	81	606	7	8.64	Adssl1, Ampd1, Dguok, Nme1, Nt5e, Nt5m, Umps	GO:0009123
307	⊕	GO:MF	GO:0016748	succinyltransferase activity	0.0253	1.6	3	603	2	66.67	Alas1, Dlst	GO:0016748
344	⊕	GO:BP	GO:0009892	negative regulation of metabolic process	0.0251	1.6	3336	606	99	2.97	Alkbh5, Anapc2, Angpt1, Ankrd2, Arid1a, Bag2, Carhsp1, Cdc73, Cdk5, Cdk5rap1, Cdk5rap3, Cep85, Cnot2, Cnot8, Crym, Ctcf, Ctsa, Dapk3, Dcp1b, Ddx3x, Dnajb4, Dnajb5, Dnajb6, Dusp26, Edc3, Eid2, Erlin2, Exosc2, Exosc4, Exosc6, Fez2, Gatad2a, Hdac3, Hhatl, Hint2, Hnrnpa0, Hnrnpl, Irgm1, Kat2b, Keap1, Khdrbs1, Lgals9, Lig3, Lmnb2, Lsm4, Maged1, Map2k6, Map3k20, Mlxipl, Mtdh, N4bp1, Ncl, Ncor2, Nme1, N…	GO:0009892
410	⊕	GO:BP	GO:0030307	positive regulation of cell growth	0.0253	1.6	204	606	12	5.88	Anapc2, Dbn1, Ddx3x, Eif2b2, Exosc2, Exosc4, Fdps, Golga4, N6amt1, Rpl4, Sh3glb1, Slc25a4	GO:0030307
576	⊕	GO:MF	GO:0016763	pentosyltransferase activity	0.0253	1.6	53	603	6	11.32	Art1, Art5, Poglut2, Sirt4, Sirt6, Umps	GO:0016763
582	⊕	GO:MF	GO:0019787	ubiquitin-like protein transferase activity	0.0249	1.6	451	603	22	4.88	Asb2, Cul1, Fbxl3, Fbxw8, Klhl21, Maea, Med27, Pcgf5, Rmnd5a, Rmnd5b, Rnf181, Rnf6, Sh3rf2, Tnfaip1, Trim27, Trim3, Trim54, Trim63, Trim7, Ubr2, Ufc1, Wwp1	GO:0019787
585	⊕	GO:MF	GO:0004842	ubiquitin-protein transferase activity	0.0253	1.6	426	603	21	4.93	Asb2, Cul1, Fbxl3, Fbxw8, Klhl21, Maea, Med27, Pcgf5, Rmnd5a, Rmnd5b, Rnf181, Rnf6, Sh3rf2, Tnfaip1, Trim27, Trim3, Trim54, Trim63, Trim7, Ubr2, Wwp1	GO:0004842
662	⊕	GO:BP	GO:1903052	positive regulation of proteolysis involved in protein catabolic process	0.0252	1.6	127	606	9	7.09	Bag2, Csnk1a1, Csnk1e, Fbxw8, Mapk8, Psmc1, Sh3rf2, Sirt6, Wfs1	GO:1903052
721	⊕	GO:MF	GO:0003713	transcription coactivator activity	0.0253	1.6	260	603	15	5.77	Carm1, Dyrk1b, Kat2b, Maged1, Med27, Mtdh, Npm1, Pkm, Slc30a9, Smarcd3, Tada2a, Taf12, Taf6, Trim27, Vgll2	GO:0003713
948	⊕	GO:MF	GO:2001070	starch binding	0.0253	1.6	3	603	2	66.67	Gpcpd1, Stbd1	GO:2001070
951	⊕	GO:MF	GO:0004407	histone deacetylase activity	0.0253	1.6	22	603	4	18.18	Hdac11, Hdac3, Sirt4, Sirt6	GO:0004407
1003	⊕	GO:MF	GO:0003910	DNA ligase (ATP) activity	0.0253	1.6	3	603	2	66.67	Lig3, Lig4	GO:0003910
1004	⊕	GO:MF	GO:0003909	DNA ligase activity	0.0253	1.6	3	603	2	66.67	Lig3, Lig4	GO:0003909
1028	⊕	GO:MF	GO:0004517	nitric-oxide synthase activity	0.0253	1.6	3	603	2	66.67	Nos1, Nos3	GO:0004517
1	⊕	GO:BP	GO:0170033	L-amino acid metabolic process	0.0254	1.59	152	606	10	6.58	Aasdhppt, Adssl1, Ddo, Dlst, Mri1, Nos1, Nos3, Shmt2, Sirt4, Slc25a12	GO:0170033
378	⊕	GO:CC	GO:0070160	tight junction	0.0259	1.59	149	605	9	6.04	Amot, Amotl1, Amotl2, Ank3, Bves, Cdk4, Jam2, Mtdh, Pof1b	GO:0070160
449	⊕	GO:BP	GO:0000070	mitotic sister chromatid segregation	0.0257	1.59	178	606	11	6.18	Anapc5, Anapc7, Cdc16, Cdc23, Chmp2b, Chmp7, Drg1, Kat2b, Seh1l, Smarca5, Stag2	GO:0000070
603	⊕	GO:BP	GO:0000423	mitophagy	0.0257	1.59	42	606	5	11.9	Atg4d, Irgm1, Slc25a4, Sqstm1, Vdac1	GO:0000423
758	⊕	GO:MF	GO:0043022	ribosome binding	0.0256	1.59	114	603	9	7.89	Ccdc47, Ddx3x, Eif5a, Guf1, Map3k20, Nme1, Npm1, Oxa1l, Sec61a1	GO:0043022
834	⊕	GO:BP	GO:1901661	quinone metabolic process	0.0257	1.59	42	606	5	11.9	Coq10b, Coq5, Coq8a, Ndufa9, Nqo2	GO:1901661
994	⊕	GO:BP	GO:0046032	ADP catabolic process	0.0258	1.59	104	606	8	7.69	Kat2b, Mlxipl, Nt5e, Ogdh, Pfkm, Pgam1, Pkm, Sirt6	GO:0046032
352	⊕	GO:BP	GO:0031324	negative regulation of cellular metabolic process	0.0266	1.58	3108	606	93	2.99	Alkbh5, Anapc2, Angpt1, Ankrd2, Arid1a, Carhsp1, Cdc73, Cdk5, Cdk5rap1, Cdk5rap3, Cep85, Cnot2, Cnot8, Crym, Ctcf, Ctsa, Dapk3, Dcp1b, Ddx3x, Dnajb4, Dnajb5, Dnajb6, Dusp26, Edc3, Eid2, Erlin2, Exosc2, Exosc4, Exosc6, Fez2, Gatad2a, Hdac3, Hhatl, Hnrnpa0, Hnrnpl, Irgm1, Kat2b, Keap1, Khdrbs1, Lgals9, Lig3, Lmnb2, Lsm4, Maged1, Map3k20, Mlxipl, Mtdh, N4bp1, Ncl, Ncor2, Nme1, Nmi, Nmnat1, Nono, Nos…	GO:0031324
710	⊕	GO:MF	GO:0016773	phosphotransferase activity, alcohol group as acceptor	0.0262	1.58	701	603	30	4.28	Camk2b, Cdk4, Cdk5, Cdk7, Cdk9, Csnk1a1, Csnk1e, Dapk2, Dapk3, Dcakd, Dyrk1b, Dyrk2, Itpkc, Map2k6, Map3k20, Mapk12, Mapk8, Nuak1, Obscn, Pdpk1, Pfkm, Phkg1, Pi4k2a, Pkm, Prkacb, Stk19, Strada, Twf1, Ulk1, Vrk3	GO:0016773
727	⊕	GO:MF	GO:0140993	histone modifying activity	0.0266	1.58	211	603	13	6.16	Carm1, Cdk5, Hdac11, Hdac3, Kat2b, Mettl23, N6amt1, Pcgf5, Setd7, Sirt4, Sirt6, Tada2a, Ubr2	GO:0140993
897	⊕	GO:MF	GO:0016830	carbon-carbon lyase activity	0.0262	1.58	54	603	6	11.11	Dera, Echdc1, Hmgcl, Shmt2, Umps, Urod	GO:0016830
995	⊕	GO:BP	GO:0009185	ribonucleoside diphosphate metabolic process	0.0262	1.58	128	606	9	7.03	Kat2b, Mlxipl, Nt5e, Ogdh, Pfkm, Pgam1, Pkm, Sirt6, Umps	GO:0009185
776	⊕	GO:BP	GO:0010288	response to lead ion	0.0268	1.57	26	606	4	15.38	Cdk4, Fech, Ppp1ca, Serpina1b	GO:0010288
962	⊕	GO:BP	GO:0044090	positive regulation of vacuole organization	0.0268	1.57	26	606	4	15.38	Irgm1, Sh3glb1, Snx4, Ulk1	GO:0044090
53	⊕	GO:BP	GO:0007275	multicellular organism development	0.0278	1.56	4879	606	137	2.81	Abat, Acsl6, Amot, Amotl1, Amotl2, Anapc2, Anapc7, Angpt1, Ank3, Aqp1, Arid1a, Asb2, Bves, Camk2b, Carm1, Ccdc47, Cdc73, Cdh13, Cdk5, Cdk5rap3, Cep85, Clptm1, Cnot2, Cobl, Col4a2, Cox7b, Crybg3, Dad1, Dbn1, Dguok, Dnajb6, Dok5, Eif2b2, Eln, Exosc6, Fbn1, Fbxo31, Fbxw8, Fdps, Fkbp1a, Gab1, Gatad2a, Golga4, Gpc1, Grb2, Gsdme, Gys1, Hax1, Hdac11, Hdac3, Idh2, Ift27, Inpp4b, Irgm1, Itga5, Jam2, Kat2b…	GO:0007275
386	⊕	GO:BP	GO:0022603	regulation of anatomical structure morphogenesis	0.0275	1.56	904	606	34	3.76	Amot, Anapc2, Aqp1, Bves, Camk2b, Cdk5, Col4a2, Dapk3, Dbn1, Eif2b2, Fbxo31, Fbxw8, Gab1, Golga4, Irgm1, Itga5, Maged1, Mkln1, Msn, Mtdh, Mydgf, Myh10, Nos3, Pdlim5, Pdpk1, Pkm, Plcg1, Plg, Rnf6, Rpl4, Sh3glb1, Sh3kbp1, Sirt6, Syne1	GO:0022603
648	⊕	GO:CC	GO:0033178	proton-transporting two-sector ATPase complex, catalytic domain	0.0277	1.56	18	605	3	16.67	Atp5f1e, Atp6v1d, Atp6v1h	GO:0033178
678	⊕	GO:BP	GO:0034620	cellular response to unfolded protein	0.0278	1.56	83	606	7	8.43	Bag3, Cdk5rap3, Os9, Pacrg, Selenos, Tmbim6, Wfs1	GO:0034620
825	⊕	GO:CC	GO:0030015	CCR4-NOT core complex	0.0277	1.56	6	605	2	33.33	Cnot2, Cnot8	GO:0030015
844	⊕	GO:BP	GO:0042773	ATP synthesis coupled electron transport	0.0278	1.56	83	606	7	8.43	Cox5b, Cox7b, Dguok, Mtco2, Mtnd1, Uqcr10, Uqcrq	GO:0042773
904	⊕	GO:BP	GO:0019674	NAD metabolic process	0.0278	1.56	62	606	6	9.68	Dlst, Ldha, Nmnat1, Ogdh, Pfkm, Pkm	GO:0019674
96	⊕	GO:BP	GO:0050896	response to stimulus	0.0282	1.55	10506	606	270	2.57	Abat, Abcf3, Ado, Adssl1, Agpat2, Alas1, Alkbh3, Alkbh5, Amot, Amotl1, Amotl2, Ampd1, Angpt1, Ank3, Ankrd2, Aqp1, Arid1a, Asb10, Asb11, Asb15, Asb16, Asb18, Asb2, Asb8, Ascc1, Atp2a1, Bag3, Brcc3, Bves, Camk2b, Carm1, Casq1, Castor2, Ccdc115, Ccdc47, Cd151, Cdc5l, Cdc73, Cdh13, Cdk4, Cdk5, Cdk5rap3, Cdk7, Cdk9, Cetn2, Cfi, Chmp2b, Chmp7, Cnot2, Col4a2, Copa, Cpn1, Crbn, Csnk1a1, Csnk1e, Cul1, Dap…	GO:0050896
302	⊕	GO:BP	GO:0031326	regulation of cellular biosynthetic process	0.0282	1.55	5663	606	156	2.75	Agpat1, Agpat2, Alkbh5, Anapc2, Angpt1, Ank3, Ankrd2, Arid1a, Ascc1, Atg101, Bag2, Carhsp1, Carm1, Ccnt2, Cct4, Cdc5l, Cdc73, Cdh13, Cdk4, Cdk5, Cdk5rap1, Cdk5rap3, Cdk7, Cdk9, Ciao1, Cnot2, Cnot8, Crym, Csnk1e, Ctcf, Dapk3, Dcp1b, Ddx3x, Dnajb4, Dnajb5, Dnajb6, Dus3l, Dusp26, Dyrk1b, Dyrk2, Edc3, Eid2, Eif5a, Emsy, Ephx2, Erlin2, Exosc2, Exosc4, Exosc6, Fam98a, Fech, Gatad2a, Guf1, Hax1, Hdac3, …	GO:0031326
304	⊕	GO:BP	GO:0009889	regulation of biosynthetic process	0.0284	1.55	5706	606	157	2.75	Agpat1, Agpat2, Alkbh5, Anapc2, Angpt1, Ank3, Ankrd2, Arid1a, Ascc1, Atg101, Bag2, Carhsp1, Carm1, Ccnt2, Cct4, Cdc5l, Cdc73, Cdh13, Cdk4, Cdk5, Cdk5rap1, Cdk5rap3, Cdk7, Cdk9, Ciao1, Cnot2, Cnot8, Crym, Csnk1e, Ctcf, Dapk3, Dcp1b, Ddx3x, Dnajb4, Dnajb5, Dnajb6, Dus3l, Dusp26, Dyrk1b, Dyrk2, Edc3, Eid2, Eif5a, Emsy, Ephx2, Erlin2, Exosc2, Exosc4, Exosc6, Fam98a, Fdps, Fech, Gatad2a, Guf1, Hax1, H…	GO:0009889
454	⊕	GO:BP	GO:1902101	positive regulation of metaphase/anaphase transition of cell cycle	0.0282	1.55	13	606	3	23.08	Anapc5, Anapc7, Cdc16	GO:1902101
660	⊕	GO:CC	GO:0036064	ciliary basal body	0.0285	1.55	179	605	10	5.59	B9d2, Cetn2, Csnk1a1, Fbxw8, Ift81, Mlf1, Psmb4, Rilpl1, Tapt1, Tbc1d7	GO:0036064
882	⊕	GO:BP	GO:2001243	negative regulation of intrinsic apoptotic signaling pathway	0.0282	1.55	106	606	8	7.55	Ddx3x, Nol3, Nono, Selenos, Sh3glb1, Tmbim6, Vdac2, Wfs1	GO:2001243
933	⊕	GO:BP	GO:0071027	nuclear RNA surveillance	0.0282	1.55	13	606	3	23.08	Exosc2, Exosc4, Exosc6	GO:0071027
950	⊕	GO:MF	GO:0033558	protein lysine deacetylase activity	0.0281	1.55	23	603	4	17.39	Hdac11, Hdac3, Sirt4, Sirt6	GO:0033558
958	⊕	GO:MF	GO:0034593	phosphatidylinositol bisphosphate phosphatase activity	0.0281	1.55	23	603	4	17.39	Inpp4b, Mtmr6, Ptpmt1, Synj2	GO:0034593
1012	⊕	GO:BP	GO:0006086	acetyl-CoA biosynthetic process from pyruvate	0.0282	1.55	13	606	3	23.08	Mpc1, Mpc2, Vdac1	GO:0006086
46	⊕	GO:BP	GO:0009066	aspartate family amino acid metabolic process	0.0291	1.54	44	606	5	11.36	Aasdhppt, Adssl1, Ddo, Dlst, Mri1	GO:0009066
119	⊕	GO:BP	GO:0048731	system development	0.029	1.54	4117	606	118	2.87	Abat, Acsl6, Amot, Amotl1, Amotl2, Anapc2, Anapc7, Angpt1, Ank3, Aqp1, Arid1a, Asb2, Bves, Camk2b, Carm1, Cdh13, Cdk5, Cdk5rap3, Cep85, Cobl, Col4a2, Cox7b, Crybg3, Dbn1, Dguok, Dok5, Eif2b2, Eln, Exosc6, Fbn1, Fbxo31, Fbxw8, Fdps, Fkbp1a, Gab1, Gatad2a, Golga4, Gpc1, Grb2, Gsdme, Gys1, Hdac11, Hdac3, Idh2, Ift27, Itga5, Jam2, Kat2b, Lig4, Maged1, Map2k6, Map4, Mapk8, Matr3, Mme, Mtdh, Mydgf, Myh…	GO:0048731
330	⊕	GO:BP	GO:0035553	oxidative single-stranded RNA demethylation	0.029	1.54	4	606	2	50	Alkbh3, Alkbh5	GO:0035553
333	⊕	GO:BP	GO:0006304	DNA modification	0.029	1.54	84	606	7	8.33	Alkbh3, Ascc1, Ctcf, Exosc4, Exosc6, Smarca5, Usp7	GO:0006304
390	⊕	GO:BP	GO:0009792	embryo development ending in birth or egg hatching	0.0291	1.54	808	606	31	3.84	Amot, Angpt1, Arid1a, Cnot2, Cobl, Dad1, Dbn1, Dnajb6, Fbxw8, Gab1, Gatad2a, Grb2, Hdac3, Keap1, Krt19, Lig4, Matr3, Mgat1, Myh10, Ncor2, Nos3, Nup133, Plcg1, Plg, Pofut1, Prkacb, Rtcb, Serpina1b, Skt, Slc25a20, Tapt1	GO:0009792
415	⊕	GO:BP	GO:0010770	positive regulation of cell morphogenesis	0.029	1.54	63	606	6	9.52	Anapc2, Camk2b, Dbn1, Fbxo31, Fbxw8, Sh3glb1	GO:0010770
433	⊕	GO:BP	GO:0033044	regulation of chromosome organization	0.029	1.54	237	606	13	5.49	Anapc2, Anapc5, Anapc7, Arid1a, Cct4, Cdc16, Cdc23, Kat2b, Lig4, Nfrkb, Sirt6, Smarca5, Smarcd3	GO:0033044
477	⊕	GO:BP	GO:0051402	neuron apoptotic process	0.0291	1.54	354	606	17	4.8	Angpt1, Cdk5, Hdac3, Lig4, Mapk8, Nes, Nmnat1, Nono, Nos1, Npm1, Nqo2, Pdpk1, Prnp, Ptges3, Stxbp1, Tmbim6, Wfs1	GO:0051402
605	⊕	GO:BP	GO:0051697	protein delipidation	0.029	1.54	4	606	2	50	Atg4d, Sirt6	GO:0051697
609	⊕	GO:BP	GO:0031443	fast-twitch skeletal muscle fiber contraction	0.029	1.54	4	606	2	50	Atp2a1, Synm	GO:0031443
617	⊕	GO:BP	GO:0090076	relaxation of skeletal muscle	0.029	1.54	4	606	2	50	Atp2a1, Kbtbd13	GO:0090076
702	⊕	GO:BP	GO:0022406	membrane docking	0.029	1.54	84	606	7	8.33	Bves, Msn, Stx12, Stxbp1, Tprg1l, Uso1, Vamp8	GO:0022406
737	⊕	GO:BP	GO:0014808	release of sequestered calcium ion into cytosol by sarcoplasmic reticulum	0.029	1.54	27	606	4	14.81	Casq1, Mettl21c, Nol3, Ryr1	GO:0014808
780	⊕	GO:BP	GO:0048511	rhythmic process	0.0286	1.54	352	606	17	4.83	Cdk5, Csnk1e, Fbxl3, Hdac3, Kat2b, Maged1, Map2k6, Mapk8, Ncor2, Ndufa9, Nono, Nos3, Plekha1, Ppp1ca, Sirt6, Usp2, Usp7	GO:0048511
782	⊕	GO:BP	GO:0034352	positive regulation of glial cell apoptotic process	0.029	1.54	4	606	2	50	Cdk5, Mapk8	GO:0034352
801	⊕	GO:BP	GO:0045324	late endosome to vacuole transport	0.029	1.54	27	606	4	14.81	Chmp2b, Chmp7, Snf8, Vps28	GO:0045324
898	⊕	GO:BP	GO:0009262	deoxyribonucleotide metabolic process	0.0291	1.54	44	606	5	11.36	Dera, Dguok, Nme1, Nt5m, Nudt15	GO:0009262
899	⊕	GO:BP	GO:0019692	deoxyribose phosphate metabolic process	0.0291	1.54	44	606	5	11.36	Dera, Dguok, Nme1, Nt5m, Nudt15	GO:0019692
905	⊕	GO:BP	GO:0106077	histone succinylation	0.029	1.54	4	606	2	50	Dlst, Ogdh	GO:0106077
906	⊕	GO:BP	GO:0018335	protein succinylation	0.029	1.54	4	606	2	50	Dlst, Ogdh	GO:0018335
937	⊕	GO:BP	GO:0014878	response to electrical stimulus involved in regulation of muscle adaptation	0.029	1.54	4	606	2	50	Fbxo32, Trim63	GO:0014878
999	⊕	GO:BP	GO:0006007	glucose catabolic process	0.029	1.54	27	606	4	14.81	Ldha, Pfkm, Pkm, Slc25a12	GO:0006007
1026	⊕	GO:BP	GO:1902109	negative regulation of mitochondrial membrane permeability involved in apoptotic process	0.029	1.54	4	606	2	50	Nol3, Slc25a4	GO:1902109
1065	⊕	GO:BP	GO:1903593	regulation of histamine secretion by mast cell	0.029	1.54	4	606	2	50	Snx4, Vamp8	GO:1903593
1066	⊕	GO:BP	GO:1903595	positive regulation of histamine secretion by mast cell	0.029	1.54	4	606	2	50	Snx4, Vamp8	GO:1903595
1067	⊕	GO:BP	GO:0061753	substrate localization to autophagosome	0.029	1.54	4	606	2	50	Stbd1, Tom1	GO:0061753
1071	⊕	GO:BP	GO:0007412	axon target recognition	0.029	1.54	4	606	2	50	Stxbp1, Uchl1	GO:0007412
127	⊕	GO:MF	GO:0140657	ATP-dependent activity	0.0297	1.53	585	603	26	4.44	Abcf2, Abcf3, Acsl6, Acss1, Acss3, Arid1a, Atp2a1, Atp5f1e, Atp6v1d, Atp6v1h, Cct4, Cdk7, Ddx39a, Ddx3x, Ddx47, Hspa14, Myh1, Myh10, Myh2, Orc4, Pex6, Psmc1, Rfc3, Slc27a1, Smarca5, Smc6	GO:0140657
520	⊕	GO:BP	GO:0043269	regulation of monoatomic ion transport	0.0294	1.53	447	606	20	4.47	Ank3, Atp2a1, Casq1, Crbn, Fkbp1a, Mettl21c, Nol3, Nos1, Nos3, Pacsin3, Pdpk1, Plcg1, Ppp3cc, Prnp, Rrad, Tmbim6, Trim27, Usp2, Vdac1, Wfs1	GO:0043269
561	⊕	GO:CC	GO:0005769	early endosome	0.0292	1.53	423	605	18	4.26	Ap3s2, Eea1, Mme, Osbpl6, Pi4k2a, Ptp4a3, Serpinb1a, Sh3glb1, Snx4, Snx8, Stx12, Tom1, Tpd52l1, Trim27, Trim3, Vipas39, Vps28, Vps33a	GO:0005769
651	⊕	GO:CC	GO:0099501	exocytic vesicle membrane	0.0296	1.53	153	605	9	5.88	Atp6v1d, Atp6v1h, Pi4k2a, Rab4b, Snap47, Stx12, Tprg1l, Vamp1, Wfs1	GO:0099501
657	⊕	GO:CC	GO:0030672	synaptic vesicle membrane	0.0296	1.53	153	605	9	5.88	Atp6v1d, Atp6v1h, Pi4k2a, Rab4b, Snap47, Stx12, Tprg1l, Vamp1, Wfs1	GO:0030672
762	⊕	GO:CC	GO:0000307	cyclin-dependent protein kinase holoenzyme complex	0.0296	1.53	55	605	5	9.09	Ccnt2, Cdk4, Cdk5, Cdk7, Cdk9	GO:0000307
263	⊕	GO:BP	GO:0009888	tissue development	0.0299	1.52	2122	606	67	3.16	Adamtsl4, Agpat2, Angpt1, Ankrd2, Aqp1, Arid1a, Asb2, Bves, Carm1, Casq1, Ccnt2, Cd151, Cdc73, Cdk5, Cobl, Col4a2, Dyrk1b, Eln, Fbxw8, Fdps, Fkbp1a, Gab1, Gatad2a, Gpc1, Gpcpd1, Grb2, Gsdme, Hdac3, Itga5, Keap1, Krt19, Krt2, Krt6a, Krt85, Maged1, Mettl21c, Msn, Myh10, Ncor2, Nos3, Nprl3, Nup133, Palld, Pdlim5, Pdpk1, Pgm5, Pof1b, Pofut1, Ppp1ca, Prkacb, Rilpl1, Rpl38, Ryr1, Selenom, Sin3b, Sirt6,…	GO:0009888
912	⊕	GO:BP	GO:0002181	cytoplasmic translation	0.0305	1.52	158	606	10	6.33	Drg1, Pkm, Rpl23a, Rpl27a, Rpl30, Rpl35a, Rpl38, Rpl4, Rps15, Rps8	GO:0002181
982	⊕	GO:BP	GO:0009137	purine nucleoside diphosphate catabolic process	0.0299	1.52	108	606	8	7.41	Kat2b, Mlxipl, Nt5e, Ogdh, Pfkm, Pgam1, Pkm, Sirt6	GO:0009137
992	⊕	GO:BP	GO:0009181	purine ribonucleoside diphosphate catabolic process	0.0299	1.52	108	606	8	7.41	Kat2b, Mlxipl, Nt5e, Ogdh, Pfkm, Pgam1, Pkm, Sirt6	GO:0009181
583	⊕	GO:MF	GO:0016755	aminoacyltransferase activity	0.0311	1.51	467	603	22	4.71	Asb2, Cul1, Fbxl3, Fbxw8, Klhl21, Maea, Med27, Pcgf5, Rmnd5a, Rmnd5b, Rnf181, Rnf6, Sh3rf2, Tnfaip1, Trim27, Trim3, Trim54, Trim63, Trim7, Ubr2, Ufc1, Wwp1	GO:0016755
144	⊕	GO:BP	GO:0006629	lipid metabolic process	0.0314	1.5	1417	606	48	3.39	Abhd16a, Abhd5, Acadsb, Acsl6, Acss1, Acss3, Agpat1, Agpat2, Alg14, Dhdds, Dhrs4, Echdc1, Ephx2, Erlin2, Fdps, Fech, Gpcpd1, Hint2, Hmgcl, Inpp4b, Ip6k3, Irs1, Itpkc, Kat2b, Lbr, Mgst3, Mid1ip1, Mlxipl, Mtmr6, Nceh1, Osbp, Pcca, Pex13, Pex5, Pi4k2a, Plaat1, Plcg1, Plekha1, Plin5, Ptges3, Ptpmt1, Sel1l, Sh3glb1, Sirt4, Sirt6, Slc27a1, Synj2, Ucp3	GO:0006629
232	⊕	GO:CC	GO:0042175	nuclear outer membrane-endoplasmic reticulum membrane network	0.0315	1.5	1127	605	38	3.37	Acsl6, Agpat2, Alg14, Art1, Atp2a1, Camk2b, Casq1, Ccdc47, Dad1, Dhdds, Eif5a, Erlin2, Fkbp1a, Gosr2, Hhatl, Irgm1, Itpr3, Lbr, Magt1, Mtdh, Nos1, Osbp, Osbpl6, Rtcb, Ryr1, Sec61a1, Sel1l, Selenos, Stbd1, Stt3a, Stt3b, Syne1, Syne2, Tmbim6, Tmed1, Uchl1, Vps13a, Wfs1	GO:0042175
516	⊕	GO:CC	GO:0030424	axon	0.0313	1.5	801	605	29	3.62	Ank3, Ap3s2, Aqp1, Atp5mc1, Bag2, Cdk5, Cobl, Copa, Csnk1e, Dbn1, Eea1, Eif2b2, Fez2, Fkbp1a, Map4, Mapk8, Mme, Myh10, Nos1, Palld, Prnp, Pygb, Rnf6, Stxbp1, Synj2, Tpgs1, Tprg1l, Uchl1, Ulk1	GO:0030424
565	⊕	GO:CC	GO:0005901	caveola	0.0315	1.5	103	605	7	6.8	Aqp1, Bves, Cdh13, Irs1, Nos1, Nos3, Slc27a1	GO:0005901
652	⊕	GO:CC	GO:0030135	coated vesicle	0.0315	1.5	241	605	12	4.98	Atp6v1d, Atp6v1h, Ccdc115, Clint1, Copa, Gopc, Gosr2, Hax1, Plcg1, Tmed1, Uso1, Vps33a	GO:0030135
799	⊕	GO:CC	GO:0031902	late endosome membrane	0.0315	1.5	155	605	9	5.81	Chmp2b, Chmp7, Gosr2, Irgm1, Lamp2, Snf8, Vamp8, Vps28, Vps33a	GO:0031902
811	⊕	GO:CC	GO:0000775	chromosome, centromeric region	0.0315	1.5	271	605	13	4.8	Chmp2b, Chmp7, Csnk1a1, Ctcf, Dapk3, Dctn3, Kat2b, Nup133, Seh1l, Sirt6, Smarca5, Smc6, Stag2	GO:0000775
943	⊕	GO:CC	GO:0031463	Cul3-RING ubiquitin ligase complex	0.0314	1.5	36	605	4	11.11	Gan, Keap1, Klhl21, Tnfaip1	GO:0031463
976	⊕	GO:BP	GO:0009261	ribonucleotide catabolic process	0.0317	1.5	159	606	10	6.29	Itpa, Kat2b, Mlxipl, Nt5e, Ogdh, Pde7a, Pfkm, Pgam1, Pkm, Sirt6	GO:0009261
988	⊕	GO:BP	GO:0046031	ADP metabolic process	0.0314	1.5	109	606	8	7.34	Kat2b, Mlxipl, Nt5e, Ogdh, Pfkm, Pgam1, Pkm, Sirt6	GO:0046031
69	⊕	GO:BP	GO:0015740	C4-dicarboxylate transport	0.032	1.49	28	606	4	14.29	Abat, Slc25a11, Slc25a12, Slc25a22	GO:0015740
160	⊕	GO:BP	GO:0010889	regulation of sequestering of triglyceride	0.0322	1.49	14	606	3	21.43	Abhd5, Plin2, Plin5	GO:0010889
205	⊕	GO:MF	GO:0015645	fatty acid ligase activity	0.032	1.49	24	603	4	16.67	Acsl6, Acss1, Acss3, Slc27a1	GO:0015645
464	⊕	GO:BP	GO:1903322	positive regulation of protein modification by small protein conjugation or removal	0.032	1.49	134	606	9	6.72	Angpt1, Cdk5rap3, Ddx3x, Hdac3, Mapk8, Nmi, Npm1, Tbc1d7, Wfs1	GO:1903322
470	⊕	GO:BP	GO:0043523	regulation of neuron apoptotic process	0.0321	1.49	299	606	15	5.02	Angpt1, Cdk5, Hdac3, Lig4, Mapk8, Nes, Nmnat1, Nono, Nos1, Npm1, Nqo2, Pdpk1, Prnp, Stxbp1, Wfs1	GO:0043523
540	⊕	GO:BP	GO:0030001	metal ion transport	0.032	1.49	884	606	33	3.73	Ank3, Aqp1, Atp2a1, Camk2b, Casq1, Cdk5, Commd3, Crbn, Fkbp1a, Ghitm, Itpr3, Magt1, Mettl21c, Nol3, Nos1, Nos3, Pacsin3, Pdpk1, Plcg1, Pon3, Ppp3cc, Prnp, Rrad, Ryr1, Sec61a1, Slc25a12, Slc30a9, Steap3, Tmbim6, Trim27, Usp2, Vdac1, Wfs1	GO:0030001
613	⊕	GO:BP	GO:0032469	endoplasmic reticulum calcium ion homeostasis	0.032	1.49	28	606	4	14.29	Atp2a1, Ccdc47, Tmbim6, Wfs1	GO:0032469
733	⊕	GO:BP	GO:1903514	release of sequestered calcium ion into cytosol by endoplasmic reticulum	0.032	1.49	28	606	4	14.29	Casq1, Mettl21c, Nol3, Ryr1	GO:1903514
736	⊕	GO:BP	GO:0051209	release of sequestered calcium ion into cytosol	0.032	1.49	134	606	9	6.72	Casq1, Fkbp1a, Ghitm, Itpr3, Mettl21c, Nol3, Pdpk1, Plcg1, Ryr1	GO:0051209
763	⊕	GO:BP	GO:0061077	chaperone-mediated protein folding	0.0321	1.49	65	606	6	9.23	Cct4, Dnajb4, Dnajb5, Dnajb6, Hspa14, Ptges3	GO:0061077
803	⊕	GO:BP	GO:0048284	organelle fusion	0.0324	1.49	160	606	10	6.25	Chmp2b, Chmp7, Eea1, Gosr2, Snap47, Stx12, Stxbp1, Tom1, Uso1, Vamp1	GO:0048284
831	⊕	GO:BP	GO:0006891	intra-Golgi vesicle-mediated transport	0.032	1.49	28	606	4	14.29	Cog2, Cog7, Copa, Gosr2	GO:0006891
934	⊕	GO:BP	GO:0043144	sno(s)RNA processing	0.0322	1.49	14	606	3	21.43	Exosc2, Exosc4, Exosc6	GO:0043144
936	⊕	GO:BP	GO:0014889	muscle atrophy	0.0322	1.49	14	606	3	21.43	Fbxo32, Nol3, Trim63	GO:0014889
989	⊕	GO:BP	GO:0009132	nucleoside diphosphate metabolic process	0.032	1.49	134	606	9	6.72	Kat2b, Mlxipl, Nt5e, Ogdh, Pfkm, Pgam1, Pkm, Sirt6, Umps	GO:0009132
159	⊕	GO:MF	GO:0003841	1-acylglycerol-3-phosphate O-acyltransferase activity	0.0333	1.48	12	603	3	25	Abhd5, Agpat1, Agpat2	GO:0003841
260	⊕	GO:MF	GO:0016810	hydrolase activity, acting on carbon-nitrogen (but not peptide) bonds	0.0333	1.48	144	603	10	6.94	Adal, Ampd1, Gnpda1, Hdac11, Hdac3, Hint2, Nit1, Oplah, Sirt4, Sirt6	GO:0016810
402	⊕	GO:BP	GO:0141124	intracellular signaling cassette	0.033	1.48	1794	606	58	3.23	Amot, Angpt1, Ank3, Aqp1, Casq1, Cdh13, Cdk5rap3, Csnk1a1, Cul1, Ddx3x, Dok5, Dusp26, Dyrk2, Eid2, Gab1, Grb2, Gsdme, Hax1, Hdac3, Inpp4b, Irgm1, Irs1, Kars, Lgals9, Maged1, Map2k6, Map3k20, Mapk12, Mapk8, Mtdh, Mydgf, Nceh1, Nmi, Nmnat1, Nol3, Nos1, Nos3, Nqo2, Pde7a, Pdpk1, Phlda3, Plcg1, Plekha1, Ppm1b, Ppp3cc, Prnp, Ptp4a3, Rab4b, Rilpl1, Rras2, Sh3rf2, Sqstm1, Stk19, Tnfaip1, Tpd52l1, Uso1, …	GO:0141124
466	⊕	GO:BP	GO:1901875	positive regulation of post-translational protein modification	0.033	1.48	135	606	9	6.67	Angpt1, Cdk5rap3, Ddx3x, Hdac3, Mapk8, Nmi, Npm1, Tbc1d7, Wfs1	GO:1901875
476	⊕	GO:BP	GO:0046822	regulation of nucleocytoplasmic transport	0.033	1.48	135	606	9	6.67	Angpt1, Bag3, Cdk5, Hdac3, Inpp4b, Khdrbs1, Ptpn14, Rab23, Sirt6	GO:0046822
546	⊕	GO:MF	GO:0031432	titin binding	0.0333	1.48	12	603	3	25	Ankrd2, Obscn, Trim63	GO:0031432
732	⊕	GO:BP	GO:0051283	negative regulation of sequestering of calcium ion	0.033	1.48	135	606	9	6.67	Casq1, Fkbp1a, Ghitm, Itpr3, Mettl21c, Nol3, Pdpk1, Plcg1, Ryr1	GO:0051283
1024	⊕	GO:MF	GO:0019215	intermediate filament binding	0.0333	1.48	12	603	3	25	Nes, Nme1, Synm	GO:0019215
198	⊕	GO:CC	GO:0005789	endoplasmic reticulum membrane	0.0339	1.47	1097	605	37	3.37	Acsl6, Agpat2, Alg14, Art1, Atp2a1, Camk2b, Casq1, Ccdc47, Dad1, Dhdds, Eif5a, Erlin2, Fkbp1a, Gosr2, Hhatl, Irgm1, Itpr3, Lbr, Magt1, Mtdh, Nos1, Osbp, Osbpl6, Rtcb, Ryr1, Sec61a1, Sel1l, Selenos, Stbd1, Stt3a, Stt3b, Syne2, Tmbim6, Tmed1, Uchl1, Vps13a, Wfs1	GO:0005789
210	⊕	GO:BP	GO:0120035	regulation of plasma membrane bounded cell projection organization	0.0339	1.47	751	606	29	3.86	Acsl6, Anapc2, Aqp1, Camk2b, Carm1, Cdk5, Cobl, Dbn1, Def8, Dguok, Eif2b2, Fam98a, Fbxo31, Fbxw8, Golga4, Kat2b, Map4, Nme1, Pdlim5, Prnp, Rnf6, Rpl4, S100a9, Sh3glb1, Syne1, Syne2, Tapt1, Tbc1d7, Twf1	GO:0120035
507	⊕	KEGG	map05205	Proteoglycans in cancer	0.0341	1.47	204	329	16	7.84	Ank3, Camk2b, Flnc, Gab1, Gpc1, Grb2, Itga5, Itpr3, Mapk12, Msn, Nudt16l1, Pdpk1, Plcg1, Ppp1ca, Prkacb, Rras2	map05205
862	⊕	GO:BP	GO:0032922	circadian regulation of gene expression	0.034	1.47	66	606	6	9.09	Csnk1e, Hdac3, Maged1, Ppp1ca, Sirt6, Usp2	GO:0032922
954	⊕	GO:CC	GO:0097228	sperm principal piece	0.0336	1.47	37	605	4	10.81	Ift27, Ift81, Pfkm, Pgam1	GO:0097228
987	⊕	GO:CC	GO:0070461	SAGA-type complex	0.0336	1.47	37	605	4	10.81	Kat2b, Tada2a, Taf12, Taf6	GO:0070461
54	⊕	GO:BP	GO:0051223	regulation of protein transport	0.0347	1.46	520	606	22	4.23	Abat, Angpt1, Bag3, Cdk5, Hdac3, Idh2, Irs1, Mpc2, Myh10, Ndufaf2, Nos1, Os9, Osbp, Pcnt, Pfkm, Ptpmt1, Ptpn14, Rab23, Sirt4, Sirt6, Slc25a22, Vps28	GO:0051223
653	⊕	GO:CC	GO:0070382	exocytic vesicle	0.0343	1.46	275	605	13	4.73	Atp6v1d, Atp6v1h, Mme, Pi4k2a, Rab4b, Sh3glb1, Snap47, Stx12, Tprg1l, Vamp1, Vdac1, Vdac2, Wfs1	GO:0070382
658	⊕	GO:CC	GO:0005929	cilium	0.0343	1.46	775	605	28	3.61	Atp6v1d, B9d2, Cct4, Cetn2, Csnk1a1, Fbxw8, Ift27, Ift81, Ldha, Map4, Mlf1, Pacrg, Pex6, Pfkm, Pgam1, Pkm, Ppp3cc, Prkacb, Psmb4, Rilpl1, Sqstm1, Tapt1, Tbc1d7, Tedc2, Tpgs1, Tubd1, Vdac2, Vps13a	GO:0005929
696	⊕	GO:CC	GO:0070552	BRISC complex	0.0343	1.46	7	605	2	28.57	Brcc3, Shmt2	GO:0070552
795	⊕	GO:BP	GO:0007098	centrosome cycle	0.0344	1.46	136	606	9	6.62	Cep85, Cetn2, Chmp2b, Haus1, Haus8, Kat2b, Mapk8, Npm1, Uxt	GO:0007098
820	⊕	GO:BP	GO:1902117	positive regulation of organelle assembly	0.0344	1.46	88	606	7	7.95	Cnot2, Mapk8, Msn, Sh3glb1, Snx4, Tapt1, Ulk1	GO:1902117
837	⊕	GO:CC	GO:0031314	extrinsic component of mitochondrial inner membrane	0.0343	1.46	7	605	2	28.57	Coq5, Dusp18	GO:0031314
907	⊕	GO:CC	GO:0045252	oxoglutarate dehydrogenase complex	0.0343	1.46	7	605	2	28.57	Dlst, Ogdh	GO:0045252
1008	⊕	GO:CC	GO:0005826	actomyosin contractile ring	0.0343	1.46	7	605	2	28.57	Maea, Myh2	GO:0005826
1051	⊕	GO:CC	GO:0031082	BLOC complex	0.0343	1.46	20	605	3	15	Pi4k2a, Snap47, Stx12	GO:0031082
1064	⊕	GO:CC	GO:0005757	mitochondrial permeability transition pore complex	0.0343	1.46	7	605	2	28.57	Slc25a4, Vdac1	GO:0005757
100	⊕	GO:BP	GO:0023056	positive regulation of signaling	0.0353	1.45	1990	606	63	3.17	Abat, Angpt1, Ank3, Brcc3, Bves, Camk2b, Cdc73, Cdh13, Cdk5rap3, Crbn, Csnk1a1, Csnk1e, Cul1, Dapk3, Dbn1, Ddx3x, Dok5, Gab1, Gsdme, Hax1, Hdac3, Irgm1, Irs1, Itpr3, Lgals9, Maged1, Map2k6, Map3k20, Mapk8, Mme, Mpc2, Mtdh, Mydgf, Nmi, Nmnat1, Nos1, Nqo2, Osbp, Pfkm, Ppm1b, Ppp1ca, Ppp3cc, Prnp, Ptp4a3, Rps15, S100a9, Seh1l, Sh3glb1, Sh3rf2, Sirt6, Snap47, Snx4, Sqstm1, Stk19, Stxbp1, Taf6, Tedc2,…	GO:0023056
200	⊕	GO:CC	GO:0098827	endoplasmic reticulum subcompartment	0.0358	1.45	1104	605	37	3.35	Acsl6, Agpat2, Alg14, Art1, Atp2a1, Camk2b, Casq1, Ccdc47, Dad1, Dhdds, Eif5a, Erlin2, Fkbp1a, Gosr2, Hhatl, Irgm1, Itpr3, Lbr, Magt1, Mtdh, Nos1, Osbp, Osbpl6, Rtcb, Ryr1, Sec61a1, Sel1l, Selenos, Stbd1, Stt3a, Stt3b, Syne2, Tmbim6, Tmed1, Uchl1, Vps13a, Wfs1	GO:0098827
305	⊕	GO:BP	GO:0010556	regulation of macromolecule biosynthetic process	0.0355	1.45	5506	606	151	2.74	Agpat1, Agpat2, Alkbh5, Anapc2, Angpt1, Ank3, Ankrd2, Arid1a, Ascc1, Atg101, Bag2, Carhsp1, Carm1, Ccnt2, Cct4, Cdc5l, Cdc73, Cdh13, Cdk4, Cdk5, Cdk5rap1, Cdk5rap3, Cdk7, Cdk9, Ciao1, Cnot2, Cnot8, Crym, Csnk1e, Ctcf, Dapk3, Dcp1b, Ddx3x, Dnajb4, Dnajb5, Dnajb6, Dus3l, Dusp26, Dyrk1b, Dyrk2, Edc3, Eid2, Eif5a, Emsy, Ephx2, Exosc2, Exosc4, Exosc6, Fam98a, Fech, Gatad2a, Guf1, Hax1, Hdac3, Hhatl, H…	GO:0010556
308	⊕	GO:BP	GO:0033014	tetrapyrrole biosynthetic process	0.0353	1.45	29	606	4	13.79	Alas1, Fech, Iba57, Urod	GO:0033014
314	⊕	GO:BP	GO:0006779	porphyrin-containing compound biosynthetic process	0.0353	1.45	29	606	4	13.79	Alas1, Fech, Iba57, Urod	GO:0006779
441	⊕	GO:BP	GO:0048588	developmental cell growth	0.0355	1.45	274	606	14	5.11	Anapc2, Cdk5, Cobl, Dbn1, Eif2b2, Fdps, Golga4, Pdlim5, Rnf6, Rpl4, Sh3glb1, Sirt6, Slc25a4, Ulk1	GO:0048588
575	⊕	GO:MF	GO:1990404	NAD+-protein ADP-ribosyltransferase activity	0.0352	1.45	25	603	4	16	Art1, Art5, Sirt4, Sirt6	GO:1990404
584	⊕	GO:BP	GO:0055001	muscle cell development	0.0355	1.45	217	606	12	5.53	Asb2, Bves, Casq1, Fdps, Flnc, Krt19, Myh10, Pdlim5, Pgm5, Ryr1, Slc25a4, Uchl1	GO:0055001
704	⊕	GO:MF	GO:0004672	protein kinase activity	0.0352	1.45	596	603	26	4.36	Camk2b, Cdk4, Cdk5, Cdk7, Cdk9, Csnk1a1, Csnk1e, Dapk2, Dapk3, Dyrk1b, Dyrk2, Map2k6, Map3k20, Mapk12, Mapk8, Nuak1, Obscn, Pdpk1, Phkg1, Pkm, Prkacb, Stk19, Strada, Twf1, Ulk1, Vrk3	GO:0004672
728	⊕	GO:BP	GO:0006260	DNA replication	0.0355	1.45	274	606	14	5.11	Carm1, Cdk9, Lig3, Lig4, Mapk8, Mus81, Nfrkb, Npm1, Orc4, Orc5, Pds5a, Rfc3, Smarca5, Tnfaip1	GO:0006260
739	⊕	GO:BP	GO:0051282	regulation of sequestering of calcium ion	0.0355	1.45	137	606	9	6.57	Casq1, Fkbp1a, Ghitm, Itpr3, Mettl21c, Nol3, Pdpk1, Plcg1, Ryr1	GO:0051282
991	⊕	GO:BP	GO:0009191	ribonucleoside diphosphate catabolic process	0.0353	1.45	112	606	8	7.14	Kat2b, Mlxipl, Nt5e, Ogdh, Pfkm, Pgam1, Pkm, Sirt6	GO:0009191
165	⊕	GO:BP	GO:0045017	glycerolipid biosynthetic process	0.0365	1.44	218	606	12	5.5	Abhd5, Acsl6, Agpat1, Agpat2, Inpp4b, Ip6k3, Itpkc, Pi4k2a, Plin5, Ptpmt1, Sh3glb1, Slc27a1	GO:0045017
281	⊕	GO:BP	GO:0009124	nucleoside monophosphate biosynthetic process	0.0361	1.44	47	606	5	10.64	Adssl1, Ampd1, Dguok, Nme1, Umps	GO:0009124
614	⊕	GO:BP	GO:0003009	skeletal muscle contraction	0.0361	1.44	47	606	5	10.64	Atp2a1, Casq1, Kbtbd13, Synm, Tnni1	GO:0003009
619	⊕	GO:BP	GO:0034976	response to endoplasmic reticulum stress	0.0365	1.44	218	606	12	5.5	Atp2a1, Ccdc47, Cdk5rap3, Ddx3x, Get4, Map3k20, Os9, Sel1l, Selenos, Tmbim6, Ufc1, Wfs1	GO:0034976
271	⊕	GO:BP	GO:0070887	cellular response to chemical stimulus	0.0371	1.43	3162	606	93	2.94	Ado, Adssl1, Angpt1, Ank3, Aqp1, Arid1a, Bag3, Carm1, Castor2, Ccdc115, Cdc5l, Cdc73, Cdk4, Cdk5, Cdk5rap3, Cdk9, Cnot2, Csnk1a1, Dapk2, Dapk3, Dbn1, Dcp1b, Ddx3x, Fbn1, Fbxo32, Fech, Fkbp1a, Gab1, Grb14, Grb2, Gsdme, Hax1, Irgm1, Irs1, Itpkc, Itpr3, Kat2b, Keap1, Lig4, Map2k6, Mapk8, Mettl21c, Mgst3, Mlxipl, Mme, Mpc1, Mpc2, Msn, Mtdh, N6amt1, Nceh1, Ncl, Ncor2, Ndufaf2, Nol3, Nono, Nos1, Nos3, …	GO:0070887
288	⊕	GO:BP	GO:0045109	intermediate filament organization	0.0375	1.43	68	606	6	8.82	Agfg1, Dnajb6, Krt19, Krt2, Krt6a, Krt85	GO:0045109
316	⊕	GO:BP	GO:0009100	glycoprotein metabolic process	0.0372	1.43	366	606	17	4.64	Alg14, Cog7, Dad1, Dhdds, Eogt, Galnt1, Galnt17, Galnt2, Gpc1, Magt1, Mgat1, Pmm2, Pofut1, Poglut2, Serpina1b, Stt3a, Stt3b	GO:0009100
418	⊕	GO:BP	GO:0050773	regulation of dendrite development	0.0369	1.43	138	606	9	6.52	Anapc2, Camk2b, Carm1, Cobl, Dbn1, Fbxo31, Fbxw8, Sh3glb1, Syne1	GO:0050773
[truncated: 121 more rows]

## Sheet: WebGestalt
Flame
[truncated: 84 more rows]
