# Supplementary material for: R405W Desmin Knock‐In Mice Highlight Alterations of Mitochondria, Protein Quality Control and Myofibrils in Myofibrillar Myopathy
Source: J Cachexia Sarcopenia Muscle. 2025 Oct 30;16(6):e70094. doi: 10.1002/jcsm.70094 (PMC12572951; doi:10.1002/jcsm.70094)
Supplement: Supplementary file 7 — Table S7: Correlation between transcriptome and proteome analysis results. Correlation analysis of the combined transcriptomic and proteomic datasets with a significance level of q < 0.05 set for the mRNA and corresponding protein list entries resulted in four different groups of regulation; colour coding as in the dot plot visualization (Figure S3). [file JCSM-16-e70094-s010.xlsx]

## Sheet: Supplementary Table 7
Ensembl ID	gene name	uniprot identifer	protein name	mRNA log2 fold change hom vs wt	mRNA q-value hom vs wt	protein log2 fold change hom vs wt	protein q-value hom vs wt
ENSMUSG00000000171	Sdhd	Q9CXV1	Succinate dehydrogenase [ubiquinone] cytochrome b small subunit, mitochondrial	-0.262036	0.0214	-0.9759	0.0249
ENSMUSG00000000399	Ndufa9	Q9DC69	NADH dehydrogenase [ubiquinone] 1 alpha subcomplex subunit 9, mitochondrial	-0.241104	0.0153	-0.7357	0.015008
ENSMUSG00000002944	Cd36	Q08857	Platelet glycoprotein 4	-0.602159	1.52e-05	-1.3964	0.033848
ENSMUSG00000002981	Clptm1	Q8VBZ3	Cleft lip and palate transmembrane protein 1 homolog	-0.196174	0.0056	-1.1393	0.028549
ENSMUSG00000003865	Gys1	Q9Z1E4	Glycogen [starch] synthase, muscle	-0.319647	0.00772	-0.4855	0.02849
ENSMUSG00000004843	Chmp2b	Q8BJF9	Charged multivesicular body protein 2b	-0.346131	4.27e-05	-1.2922	0.011523
ENSMUSG00000005510	Ndufs3	Q9DCT2	NADH dehydrogenase [ubiquinone] iron-sulfur protein 3, mitochondrial	-0.232844	0.0187836	-0.7376	0.031011
ENSMUSG00000005575	Ube2m	P61082	NEDD8-conjugating enzyme Ubc12	-0.345276	0.0022	-0.4442	0.038974
ENSMUSG00000005683	Cs	Q9CZU6	Citrate synthase, mitochondrial	-0.196168	0.0262	-0.7246	0.042088
ENSMUSG00000006717	Acot13	Q9CQR4	Acyl-coenzyme A thioesterase 13	-0.230411	0.0403	-1.2772	0.027952
ENSMUSG00000011148	Adssl1	P28650	Adenylosuccinate synthetase isozyme 1	-0.36677	0.000151	-0.5597	0.022219
ENSMUSG00000014606	Slc25a11	Q9CR62	Mitochondrial 2-oxoglutarate/malate carrier protein	-0.226	0.0197	-1.1188	0.006932
ENSMUSG00000014778	Fhod1	Q6P9Q4	FH1/FH2 domain-containing protein 1	-0.619496	1.08e-06	-0.6013	0.017362
ENSMUSG00000019877	Serinc1	Q9QZI8	Serine incorporator 1	-0.327276	0.00546	-0.1548	0.049234
ENSMUSG00000020402	Vdac1	Q60932	Voltage-dependent anion-selective channel protein 1	-0.234622	0.00662	-0.6832	0.00612
ENSMUSG00000020456	Ogdh	Q60597	2-oxoglutarate dehydrogenase, mitochondrial	-0.456241	9.89e-06	-0.568	0.031372
ENSMUSG00000021577	Sdha	Q8K2B3	Succinate dehydrogenase [ubiquinone] flavoprotein subunit, mitochondrial	-0.453227	4.17e-08	-0.8829	0.014642
ENSMUSG00000021794	Glud1	P26443	Glutamate dehydrogenase 1, mitochondrial	-0.287457	0.0178	-0.451	0.044162
ENSMUSG00000022040	Ephx2	P34914	Bifunctional epoxide hydrolase 2	-0.966927	4.74e-09	-1.0008	0.016672
ENSMUSG00000022210	Dhrs4	Q99LB2	Dehydrogenase/reductase SDR family member 4	-0.844623	4.62e-15	-0.5767	0.019021
ENSMUSG00000022354	Ndufb9	Q9CQJ8	NADH dehydrogenase [ubiquinone] 1 beta subcomplex subunit 9	-0.235154	0.0454	-0.5489	0.040371
ENSMUSG00000022407	Adsl	P54822	Adenylosuccinate lyase	-0.271037	0.00437	-0.5247	0.036438
ENSMUSG00000022415	Syngr1	O55100	Synaptogyrin-1	-0.935809	1.61e-27	-0.7396	0.029429
ENSMUSG00000022450	Ndufa6	Q9CQZ5	NADH dehydrogenase [ubiquinone] 1 alpha subcomplex subunit 6	-0.275222	0.00477	-0.6489	0.019755
ENSMUSG00000022562	Oplah	Q8K010	5-oxoprolinase	-0.711195	1.04e-05	-0.6382	0.017454
ENSMUSG00000023861	Mpc1	P63030	Mitochondrial pyruvate carrier 1	-0.353104	0.0031	-1.6864	0.007528
ENSMUSG00000024359	Hspa9	P38647	Stress-70 protein, mitochondrial	-0.504237	5.91e-08	-0.4948	0.028691
ENSMUSG00000024601	Isoc1	Q91V64	Isochorismatase domain-containing protein 1	-0.478601	0.0016	-0.676	0.021914
ENSMUSG00000025277	Abhd6	Q8R2Y0	Monoacylglycerol lipase ABHD6	-0.563786	0.0324	-0.7799	0.023358
ENSMUSG00000025968	Ndufs1	Q91VD9	NADH-ubiquinone oxidoreductase 75 kDa subunit, mitochondrial	-0.360337	0.001	-0.4312	0.04347
ENSMUSG00000026456	Cyb5r1	Q9DB73	NADH-cytochrome b5 reductase 1	-0.321553	0.0245	-0.6841	0.038774
ENSMUSG00000026489	Coq8a	Q60936	Atypical kinase COQ8A, mitochondrial	-0.312889	0.00345	-0.9327	0.031038
ENSMUSG00000026568	Mpc2	Q9D023	Mitochondrial pyruvate carrier 2	-0.593598	3.62e-10	-0.8944	0.02764
ENSMUSG00000026687	Aldh9a1	Q9JLJ2	4-trimethylaminobutyraldehyde dehydrogenase	-0.491766	0.000813	-1.2664	0.037583
ENSMUSG00000026688	Mgst3	Q9CPU4	Microsomal glutathione S-transferase 3	-0.588469	1.25e-07	-1.0319	0.00789
ENSMUSG00000027010	Slc25a12	Q8BH59	Calcium-binding mitochondrial carrier protein Aralar1	-0.306707	0.00771	-1.4894	0.005242
ENSMUSG00000027668	Mfn1	Q811U4	Mitofusin-1	-0.449509	4.49e-05	-0.5299	0.034498
ENSMUSG00000027698	Nceh1	Q8BLF1	Neutral cholesterol ester hydrolase 1	-0.620412	8.55e-06	-0.6425	0.008176
ENSMUSG00000027709	Mccc1	Q99MR8	Methylcrotonoyl-CoA carboxylase subunit alpha, mitochondrial	-0.345383	1.37e-05	-0.735	0.025601
ENSMUSG00000027774	Gfm1	Q8K0D5	Elongation factor G, mitochondrial	-0.278861	0.000239	-1.0394	0.011224
ENSMUSG00000028273	Pdlim5	Q8CI51	PDZ and LIM domain protein 5	-0.423652	0.000133	-0.996	0.006335
ENSMUSG00000028431	Elp1	Q7TT37	Elongator complex protein 1	-0.166766	0.0318	-0.6389	0.020795
ENSMUSG00000028514	Usp24	B1AY13	Ubiquitin carboxyl-terminal hydrolase 24	-0.470202	0.0338	-0.7665	0.040393
ENSMUSG00000028953	Abcf2	Q99LE6	ATP-binding cassette sub-family F member 2	-0.26344	0.00115	-0.594	0.008075
ENSMUSG00000029221	Slc30a9	Q5IRJ6	Zinc transporter 9	-0.310426	0.00316	-1.5263	0.009394
ENSMUSG00000029361	Nos1	Q9Z0J4	Nitric oxide synthase, brain	-1.14065	1.85e-05	-0.7043	0.028524
ENSMUSG00000029455	Aldh2	P47738	Aldehyde dehydrogenase, mitochondrial	-0.303316	0.0423	-0.6522	0.042607
ENSMUSG00000029759	Pon3	Q62087	Serum paraoxonase/lactonase 3	-0.817853	0.0101	-1.1297	0.010293
ENSMUSG00000030515	Tarsl2	Q8BLY2	Threonine--tRNA ligase 2, cytoplasmic	-0.364149	0.0105	-0.4738	0.049321
ENSMUSG00000030541	Idh2	P54071	Isocitrate dehydrogenase [NADP], mitochondrial	-0.678071	3.07e-06	-0.5529	0.044328
ENSMUSG00000030615	Tmem126a	Q9D8Y1	Transmembrane protein 126A	-0.281272	0.017002	-0.6095	0.049313
ENSMUSG00000030861	Acadsb	Q9DBL1	Short/branched chain specific acyl-CoA dehydrogenase, mitochondrial	-0.511024	2.31e-07	-0.9063	0.018136
ENSMUSG00000031097	Tnni2	P13412	Troponin I, fast skeletal muscle	-0.302094	0.0184	-1.1745	0.039866
ENSMUSG00000031198	Fundc2	Q9D6K8	FUN14 domain-containing protein 2	-0.416915	8.39e-05	-0.5181	0.044132
ENSMUSG00000031633	Slc25a4	P48962	ADP/ATP translocase 1	-0.296317	0.000482	-1.7832	0.005941
ENSMUSG00000031808	Slc27a1	Q60714	Long-chain fatty acid transport protein 1	-0.648369	8.55e-05	-1.8896	0.006093
ENSMUSG00000031948	Kars	Q99MN1	Lysine--tRNA ligase	-0.270063	0.00553	-0.4338	0.028412
ENSMUSG00000032294	Pkm	P52480	Pyruvate kinase PKM	-0.279544	0.00546	-0.723	0.005953
ENSMUSG00000032306	Mpi	Q924M7	Mannose-6-phosphate isomerase	-0.33529	1.48e-06	-0.7978	0.029508
ENSMUSG00000032399	Rpl4	Q9D8E6	60S ribosomal protein L4	-0.272239	0.000596	-1.0962	0.009733
ENSMUSG00000032602	Slc25a20	Q9Z2Z6	Mitochondrial carnitine/acylcarnitine carrier protein	-0.672903	1.19e-06	-1.3338	0.02629
ENSMUSG00000034055	Phka1	P18826	Phosphorylase b kinase regulatory subunit alpha, skeletal muscle isoform	-0.493553	0.000434	-0.9516	0.016631
ENSMUSG00000035069	Oma1	Q9D8H7	Metalloendopeptidase OMA1, mitochondrial	-0.235688	0.0273	-0.4657	0.029826
ENSMUSG00000036879	Phkb	Q7TSH2	Phosphorylase b kinase regulatory subunit beta	-0.808284	9.08e-07	-0.85	0.027897
ENSMUSG00000038462	Uqcrfs1	Q9CR68	Cytochrome b-c1 complex subunit Rieske, mitochondrial	-0.395733	2.38e-06	-0.7776	0.018172
ENSMUSG00000038776	Ephx1	Q9D379	Epoxide hydrolase 1	-0.61076	0.0109	-0.7473	0.034092
ENSMUSG00000039474	Wfs1	P56695	Wolframin	-0.647132	0.000218	-1.3097	0.004553
ENSMUSG00000041028	Ghitm	Q91VC9	Growth hormone-inducible transmembrane protein	-0.82324	4.23e-17	-2.237	0.007891
ENSMUSG00000041058	Wwp1	Q8BZZ3	NEDD4-like E3 ubiquitin-protein ligase WWP1	-0.763203	5.56e-05	-1.2832	0.008
ENSMUSG00000041571	Selenow	P63300	Selenoprotein W	-0.360486	0.0314	-0.9305	0.007859
ENSMUSG00000041650	Pcca	Q91ZA3	Propionyl-CoA carboxylase alpha chain, mitochondrial	-0.235874	0.00588	-0.4216	0.032128
ENSMUSG00000042359	Osbpl6	Q8BXR9	Oxysterol-binding protein-related protein 6	-1.07632	1.14e-06	-0.9166	0.006154
ENSMUSG00000046230	Vps13a	Q5H8C4	Vacuolar protein sorting-associated protein 13A	-0.47087	0.0148	-0.9155	0.032691
ENSMUSG00000046598	Bdh1	Q80XN0	D-beta-hydroxybutyrate dehydrogenase, mitochondrial	-1.61005	3.28e-08	-1.1354	0.025489
ENSMUSG00000046756	Mrps7	Q80X85	28S ribosomal protein S7, mitochondrial	-0.18768	0.0169	-0.7986	0.006813
ENSMUSG00000046985	Tapt1	Q4VBD2	Transmembrane anterior posterior transformation protein 1	-0.360936	2.03e-07	-0.8974	0.022214
ENSMUSG00000048486	Fitm2	P59266	Fat storage-inducing transmembrane protein 2	-0.317356	0.00513	-1.1383	0.019432
ENSMUSG00000050812	Ecpas	Q6PDI5	Proteasome adapter and scaffold protein ECM29	-0.31309	0.0307	-0.8626	0.039157
ENSMUSG00000052337	Immt	Q8CAQ8	MICOS complex subunit Mic60	-0.373497	2.51e-05	-0.9193	0.021959
ENSMUSG00000057897	Camk2b	P28652	Calcium/calmodulin-dependent protein kinase type II subunit beta	-0.334214	0.00206	-1.5702	0.009737
ENSMUSG00000059534	Uqcr10	Q8R1I1	Cytochrome b-c1 complex subunit 9	-0.270821	0.0355	-0.6683	0.025419
ENSMUSG00000060098	Prmt7	Q922X9	Protein arginine N-methyltransferase 7	-0.273465	0.00306	-0.5133	0.049355
ENSMUSG00000060600	Eno3	P21550	Beta-enolase	-0.435163	0.000193	-0.5378	0.033395
ENSMUSG00000061904	Slc25a3	Q8VEM8	Phosphate carrier protein, mitochondrial	-0.606726	1.39e-13	-1.405	0.019738
ENSMUSG00000062373	Tmem65	Q4VAE3	Transmembrane protein 65	-0.767936	9.24e-05	-0.9352	0.04146
ENSMUSG00000062908	Acadm	P45952	Medium-chain specific acyl-CoA dehydrogenase, mitochondrial	-0.595308	2.87e-05	-0.8015	0.023796
ENSMUSG00000064341	mt-Nd1	P03888	NADH-ubiquinone oxidoreductase chain 1	-0.494802	0.00851	-1.5946	0.008031
ENSMUSG00000064354	mt-Co2	P00405	Cytochrome c oxidase subunit 2	-0.511131	0.0211	-0.7156	0.012467
ENSMUSG00000068184	Ndufaf2	Q59J78	NADH dehydrogenase [ubiquinone] 1 alpha subcomplex assembly factor 2	-0.539497	8.85e-05	-1.0809	0.006901
ENSMUSG00000113902	Ndufb1-ps	P0DN34	NADH dehydrogenase [ubiquinone] 1 beta subcomplex subunit 1	-0.291265	0.0419226	-1.2039	0.022602
ENSMUSG00000001508	Sgca	P82350	Alpha-sarcoglycan	-0.267045	0.0352	0.469599	0.021412
ENSMUSG00000002222	Rmnd5a	Q80YQ8	E3 ubiquitin-protein ligase RMND5A	-0.483237	0.00438	2.4361	0.005324
ENSMUSG00000004535	Tax1bp1	Q3UKC1	Tax1-binding protein 1 homolog	-0.166526	0.0365	0.4868	0.037556
ENSMUSG00000005362	Crbn	Q8C7D2	Protein cereblon	-0.322395	0.0234	1.0104	0.013392
ENSMUSG00000009894	Snap47	Q8R570	Synaptosomal-associated protein 47	-0.449011	2.73e-06	1.2929	0.005184
ENSMUSG00000018882	Mrpl45	Q9D0Q7	39S ribosomal protein L45, mitochondrial	-0.273634	0.0462	0.5613	0.049982
ENSMUSG00000019088	Dnase1l1	Q9D7J6	Deoxyribonuclease-1-like 1	-0.286835	2.36e-05	1.4602	0.016724
ENSMUSG00000019494	Cops6	O88545	COP9 signalosome complex subunit 6	-0.272312	0.00134	0.4864	0.027939
ENSMUSG00000019872	Smpdl3a	P70158	Acid sphingomyelinase-like phosphodiesterase 3a	-0.50656	2.71e-06	0.5659	0.047176
ENSMUSG00000021051	Ppp2r5e	Q61151	Serine/threonine-protein phosphatase 2A 56 kDa regulatory subunit epsilon isoform	-0.222247	0.0356	0.4352	0.049196
ENSMUSG00000021114	Atp6v1d	P57746	V-type proton ATPase subunit D	-0.298707	0.0169	0.4936	0.039678
ENSMUSG00000022214	Dcaf11	Q91VU6	DDB1- and CUL4-associated factor 11	-0.330015	1.38e-05	0.7203	0.018167
ENSMUSG00000022610	Mapk12	O08911	Mitogen-activated protein kinase 12	-0.211471	0.022	0.5791	0.031095
ENSMUSG00000022808	Snx4	Q91YJ2	Sorting nexin-4	-0.657392	0.000798	2.2755	0.00224
ENSMUSG00000025894	Aasdhppt	Q9CQF6	L-aminoadipate-semialdehyde dehydrogenase-phosphopantetheinyl transferase	-0.346046	0.000705	2.4308	0.002378
ENSMUSG00000026027	Stradb	Q8K4T3	STE20-related kinase adapter protein beta	-0.379171	0.000119	0.5687	0.049399
ENSMUSG00000026361	Cdc73	Q8JZM7	Parafibromin	-0.318438	0.0296	0.6802	0.00985
ENSMUSG00000026492	Tfb2m	Q3TL26	Dimethyladenosine transferase 2, mitochondrial	-0.293239	0.00609	0.7136	0.006238
ENSMUSG00000027022	Xirp2	Q4U4S6	Xin actin-binding repeat-containing protein 2	-0.585205	0.00638	0.6394	0.033706
ENSMUSG00000027506	Tpd52	Q62393	Tumor protein D52	-0.310493	0.00149	0.7124	0.010662
ENSMUSG00000027589	Pcmtd2	Q8BHD8	Protein-L-isoaspartate O-methyltransferase domain-containing protein 2	-0.298301	0.0105668	1.3354	0.004621
ENSMUSG00000028647	Mycbp	Q9EQS3	c-Myc-binding protein	-0.377737	0.00368	0.2121	0.025523
ENSMUSG00000028992	Nmnat1	Q9EPA7	Nicotinamide/nicotinic acid mononucleotide adenylyltransferase 1	-0.456906	0.00102	1.7101	0.020771
ENSMUSG00000029030	Tprgl	Q9DBS2	Tumor protein p63-regulated gene 1-like protein	-0.361349	1.22e-12	0.8324	0.031963
ENSMUSG00000029392	Rilpl1	Q9JJC6	RILP-like protein 1	-0.465853	7.81e-05	0.6177	0.011512
ENSMUSG00000029472	Anapc5	Q8BTZ4	Anaphase-promoting complex subunit 5	-0.468014	5.54e-11	1.0258	0.01324
ENSMUSG00000029685	Asb15	Q8VHS6	Ankyrin repeat and SOCS box protein 15	-0.581418	0.0118	2.044	0.009797
ENSMUSG00000031201	Brcc3	P46737	Lys-63-specific deubiquitinase BRCC36	-0.256537	0.0286	0.4531	0.039673
ENSMUSG00000031382	Asb11	Q9CQ31	Ankyrin repeat and SOCS box protein 11	-0.894866	1.32e-07	1.7039	0.004496
ENSMUSG00000032786	Alas1	Q8VC19	5-aminolevulinate synthase, nonspecific, mitochondrial	-0.278109	0.0106	1.3138	0.004527
ENSMUSG00000037062	Sh3glb1	Q9JK48	Endophilin-B1	-0.382841	0.000414	1.3348	0.004504
ENSMUSG00000038204	Asb10	Q91ZT7	Ankyrin repeat and SOCS box protein 10	-0.531998	6.09e-05	2.3419	0.002571
ENSMUSG00000038708	Golga4	Q91VW5	Golgin subfamily A member 4	-0.748256	0.00324	0.9441	0.037264
ENSMUSG00000038733	Wdr26	Q8C6G8	WD repeat-containing protein 26	-0.330656	0.0265	0.5097	0.01597
ENSMUSG00000038763	Alpk3	Q924C5	Alpha-protein kinase 3	-0.485159	0.0126	0.4777	0.041857
ENSMUSG00000039770	Ypel5	P62700	Protein yippee-like 5	-0.351114	0.00195	0.352	0.036258
ENSMUSG00000040859	Bsdc1	Q80Y55	BSD domain-containing protein 1	-0.248241	0.0026	0.6877	0.016874
ENSMUSG00000042650	Alkbh5	Q3TSG4	RNA demethylase ALKBH5	-0.363919	1.74e-05	1.1527	0.005235
ENSMUSG00000045176	Borcs6	Q9D6W8	BLOC-1-related complex subunit 6	-0.279892	0.0158	1.7893	0.009112
ENSMUSG00000046671	Mtfr1l	Q9CWE0	Mitochondrial fission regulator 1-like	-0.25078	0.00154	0.8667	0.008015
ENSMUSG00000050323	Ndufaf6	A2AIL4	NADH dehydrogenase (ubiquinone) complex I, assembly factor 6	-0.310736	0.0273	0.7941	0.013433
ENSMUSG00000054452	Aes	P63002	TLE family member 5	-0.377252	0.000432	1.1548	0.006307
ENSMUSG00000057234	Mettl15	Q9DCL4	Probable methyltransferase-like protein 15	-0.366946	0.00251	0.6292	0.015481
ENSMUSG00000058586	Serhl	Q9EPB5	Serine hydrolase-like protein	-0.315662	0.00123	0.7898	0.029537
ENSMUSG00000059895	Ptp4a3	Q9D658	Protein tyrosine phosphatase type IVA 3	-0.547392	1.37e-05	1.6699	0.004282
ENSMUSG00000060038	Dhps	Q3TXU5	Deoxyhypusine synthase	-0.301893	0.014	0.6307	0.009683
ENSMUSG00000061130	Ppm1b	P36993	Protein phosphatase 1B	-0.441306	3.39e-06	0.5586	0.019588
ENSMUSG00000062077	Trim54	Q9ERP3	Tripartite motif-containing protein 54	-0.31497	0.0201176	0.5392	0.022782
ENSMUSG00000063801	Ap3s2	Q8BSZ2	AP-3 complex subunit sigma-2	-0.158448	0.0263	1.2981	0.005989
ENSMUSG00000064357	mt-Atp6	P00848	ATP synthase subunit a	-0.582622	0.00782	0.8883	0.023569
ENSMUSG00000071072	Ptges3	Q9R0Q7	Prostaglandin E synthase 3	-0.223507	0.0468	0.7517	0.031642
ENSMUSG00000079562	Maea	Q4VC33	E3 ubiquitin-protein transferase MAEA	-0.164354	0.0365	3.2617	0.001714
ENSMUSG00000001123	Lgals9	O08573	Galectin-9	0.591586	0.000106	-0.6183	0.028918
ENSMUSG00000017969	Ptgis	O35074	Prostacyclin synthase	0.774128	0.0391	-0.9355	0.047394
ENSMUSG00000020911	Krt19	P19001	Keratin, type I cytoskeletal 19	1.60573	0.00831	-1.8298	0.009399
ENSMUSG00000020935	Dcakd	Q8BHC4	Dephospho-CoA kinase domain-containing protein	0.544636	0.000161	-0.686	0.027696
ENSMUSG00000026797	Stxbp1	O08599	Syntaxin-binding protein 1	0.413038	0.0225	-0.9424	0.005252
ENSMUSG00000026825	Dnm1	P39053	Dynamin-1	0.508802	0.0126	-0.5667	0.027945
ENSMUSG00000031502	Col4a1	P02463	Collagen alpha-1(IV) chain	1.33088	9.85e-13	-0.6479	0.047626
ENSMUSG00000031503	Col4a2	P08122	Collagen alpha-2(IV) chain	1.19931	4.76e-10	-0.8399	0.015958
ENSMUSG00000034675	Dbn1	Q9QXS6	Drebrin	0.81959	0.000258	-0.3443	0.036455
ENSMUSG00000056071	S100a9	P31725	Protein S100-A9	1.69106	0.0466	-1.4821	0.010362
ENSMUSG00000058056	Palld	Q9ET54	Palladin	0.783642	5.71e-16	-1.2015	0.019596
ENSMUSG00000061825	Ces2c	Q91WG0	Acylcarnitine hydrolase	1.87193	7.14e-05	-0.9079	0.032165
ENSMUSG00000075702	Selenom	Q8VHC3	Selenoprotein M	0.47647	0.0101	-0.0146	0.015949
ENSMUSG00000000555	Itga5	P11688	Integrin alpha-5	0.830176	1.01e-06	0.7486	0.04008
ENSMUSG00000001333	Sync	Q9EPM5	Syncoilin	0.46734	0.0137	1.3481	0.004549
ENSMUSG00000007122	Casq1	O09165	Calsequestrin-1	0.401803	0.000624	1.6941	0.006833
ENSMUSG00000008393	Carhsp1	Q9CR86	Calcium-regulated heat stable protein 1	0.638947	0.00115	1.183	0.007923
ENSMUSG00000010097	Nxf1	Q99JX7	Nuclear RNA export factor 1	0.507981	0.0126	0.5163	0.040604
ENSMUSG00000016757	Ttll12	Q3UDE2	Tubulin--tyrosine ligase-like protein 12	0.40656	0.0431	0.5144	0.037847
ENSMUSG00000020736	Nt5c	Q9JM14	5'(3')-deoxyribonucleotidase, cytosolic type	0.560258	0.0195	0.625	0.020843
ENSMUSG00000020908	Myh3	P13541	Myosin-3	1.25777	2.71e-09	1.0904	0.046971
ENSMUSG00000022557	Bop1	P97452	Ribosome biogenesis protein BOP1	0.284032	0.0318	0.6102	0.047275
ENSMUSG00000030058	Copg1	Q9QZE5	Coatomer subunit gamma-1	0.246744	0.008	0.4819	0.029946
ENSMUSG00000030095	Tmem43	Q9DBS1	Transmembrane protein 43	0.352639	0.0026	0.5253	0.049301
ENSMUSG00000030793	Pycard	Q9EPB4	Apoptosis-associated speck-like protein containing a CARD	2.23668	6.05e-10	0.7015	0.019269
ENSMUSG00000031119	Gpc4	P51655	Glypican-4	0.482225	0.00432	0.7962	0.023488
ENSMUSG00000031311	Nono	Q99K48	Non-POU domain-containing octamer-binding protein	0.231772	0.00235	0.7533	0.01032
ENSMUSG00000033405	Nudt15	Q8BG93	Nucleotide triphosphate diphosphatase NUDT15	0.338763	0.0398862	0.8495	0.024836
ENSMUSG00000034040	Galnt17	Q7TT15	Polypeptide N-acetylgalactosaminyltransferase 17	0.763125	0.000167	0.6418	0.008089
ENSMUSG00000034205	Loxl2	P58022	Lysyl oxidase homolog 2	1.23698	2.96e-10	0.3088	0.040571
ENSMUSG00000034842	Art3	Q8R2G4	Ecto-ADP-ribosyltransferase 3	0.298885	0.0304	0.5907	0.034062
ENSMUSG00000036446	Lum	P51885	Lumican	1.00517	4.22e-05	0.7051	0.019443
ENSMUSG00000037225	Fgf2	P15655	Fibroblast growth factor 2	0.438175	0.0347	0.00110036	0.046974
ENSMUSG00000037351	Actr1b	Q8R5C5	Beta-centractin	0.302207	0.00976	0.6855	0.016447
ENSMUSG00000037742	Eef1a1	P10126	Elongation factor 1-alpha 1	0.417203	0.000522	0.5211	0.037335
ENSMUSG00000038587	Akap12	Q9WTQ5	A-kinase anchor protein 12	0.636501	0.00554	0.6884	0.023727
ENSMUSG00000040350	Trim7	Q923T7	E3 ubiquitin-protein ligase TRIM7	0.804612	3.42e-09	1.6143	0.00786
ENSMUSG00000044734	Serpinb1a	Q9D154	Leukocyte elastase inhibitor A	1.68752	2.17e-15	1.0452	0.005246
ENSMUSG00000048416	Mlf1	Q9QWV4	Myeloid leukemia factor 1	0.971843	1.56e-13	4.844	0.0018
ENSMUSG00000052632	Asap2	Q7SIG6	Arf-GAP with SH3 domain, ANK repeat and PH domain-containing protein 2	0.844408	2.96e-10	1.6552	0.047049
ENSMUSG00000053886	Sh2d4a	Q9D7V1	SH2 domain-containing protein 4A	1.2832	1.27e-06	0.8236	0.009766
ENSMUSG00000055723	Rras2	P62071	Ras-related protein R-Ras2	0.416829	0.00279	0.7261	0.039726
ENSMUSG00000057880	Abat	P61922	4-aminobutyrate aminotransferase, mitochondrial	0.741504	3.86e-05	0.66	0.013587
ENSMUSG00000061780	Cfd	P03953	Complement factor D	1.38814	1.43e-06	0.7665	0.046962
ENSMUSG00000062075	Lmnb2	P21619	Lamin-B2	0.89323	1.19e-10	0.6656	0.019887
