# Supplementary material for: R405W Desmin Knock‐In Mice Highlight Alterations of Mitochondria, Protein Quality Control and Myofibrils in Myofibrillar Myopathy
Source: J Cachexia Sarcopenia Muscle. 2025 Oct 30;16(6):e70094. doi: 10.1002/jcsm.70094 (PMC12572951; doi:10.1002/jcsm.70094)
Supplement: Supplementary file 8 — Table S8: Detailed comparison of the transcriptome and proteome datasets. Comparison, as described in the Results section, of the 4230 entries from the combined transcriptomic and proteomic datasets. Candidates of interest were sorted into the indicated categories. Below these categories, all remaining candidates from that dataset are listed in alphabetical order. A subset of candidates that have been identified as direct desmin interaction partners, protein aggregate myopathy causing genes, or were reported to be enriched in fibres containing sarcoplasmic protein aggregates in skeletal muscle tissue from desminopathy patients are also summarized on a separate sheet. [file JCSM-16-e70094-s007.xlsx]

## Sheet: Supplementary Table 8
Ensembl ID	gene name	mRNA log2 fold change hom vs wt	mRNA q-value hom vs wt	mRNA log2 fold change het vs wt	mRNA q-value het vs wt	mRNA log2 fold change hom vs het	mRNA q-value hom vs het	uniprot identifer	protein name	protein log2 fold change hom vs wt	protein q-value hom vs wt	protein log2 fold change het vs wt	protein q-value het vs wt	protein log2 fold change hom vs het	protein q-value hom vs het	established direct desmin interaction	PAM causing mutations	enriched in sarcoplasmic prot. aggregates
intermediate filament & associated																				Colour code	as used in figure S3 (hom vs. wt of candidates with q<0.05)
ENSMUSG00000026208	Des	-0.0388787	0.822238	-0.018153	0.978745	-0.0207256	0.928284	P31001	Desmin	-0.0463	0.894658	0.0509	0.883969	-0.0972	0.923076		#	$		orange	upregulated on mRNA and protein levels
ENSMUSG00000064201	Krt2	-0.702377	—	-1.13765	—	0.435276	—	Q3TTY5	Keratin, type II cytoskeletal 2 epidermal	-1.2834	0.019302	-1.8721	0.0389014	0.5887	0.760801					blue	downregulated on mRNA and protein levels
ENSMUSG00000020911	Krt19	1.60573	0.00830708	0.498336	0.815473	1.10739	0.118112	P19001	Keratin, type I cytoskeletal 19	-1.8298	0.0093986	-1.4938	0.0397632	-0.336	0.665732					yellow	upregulated on mRNA but downregulated on protein level
ENSMUSG00000035849	Krt222	-0.318441	0.0126674	0.30788	0.16998	-0.626322	6.35674e-08	Q8CCX5	Keratin-like protein KRT222	—	0.002	—	0.07275	-0.5187	0.430154					green	downregulated on mRNA but upregulated on protein level
ENSMUSG00000062075	Lmnb2	0.89323	1.19392e-10	0.274092	0.45539	0.619138	3.10296e-05	P21619	Lamin-B2	0.6656	0.0198872	0.2071	0.43761	0.4585	0.344535	*
ENSMUSG00000031337	Mtm1	-0.471403	0.00349718	-0.0420446	0.959202	-0.429359	0.0148499	Q9Z2C5	Myotubularin	-0.0651	0.866232	-0.0122	0.973166	-0.0529	0.96882	*				Fill colour
ENSMUSG00000004891	Nes	0.142608	0.395833	0.042391	0.945979	0.100217	0.647037	Q6P5H2	Nestin	-1.666	0.00804494	-1.2743	0.0630463	-0.3917	0.807339	*				q ≤ 0.05
ENSMUSG00000022565	Plec	-0.293886	0.160578	-0.211276	0.7114	-0.0826101	0.812727	Q9QXS1	Plectin	-0.5469	0.0980432	-0.4632	0.137102	-0.0837	0.944964	*	#
ENSMUSG00000001333	Sync	0.46734	0.013703	0.173786	0.767869	0.293553	0.211441	Q9EPM5	Syncoilin	1.3481	0.00454902	1.3031	0.0108	0.045	0.967041	*
ENSMUSG00000096054	Syne1	-0.115755	0.797906	0.137898	0.913384	-0.253653	0.582015	Q6ZWR6	Nesprin-1	-0.7995	0.0288292	-0.7772	0.0781318	-0.0223	0.983905
ENSMUSG00000063450	Syne2	-0.024771	0.946253	-0.00599474	0.995873	-0.0187762	0.965313	Q6ZWQ0	Nesprin-2	-1.7534	0.0159899	-1.6605	0.0469754	-0.0929	0.959349
ENSMUSG00000054150	Syne3	0.351983	0.354867	0.260658	0.80374	0.0913257	0.886178	Q4FZC9	Nesprin-3	-0.1502	0.587569	-0.1825	0.62376	0.0323	0.996383	*
ENSMUSG00000030554	Synm	-0.314838	0.0966936	-0.108065	0.870109	-0.206773	0.389267	Q70IV5	Synemin	0.4768	0.0282166	0.3346	0.14414	0.1422	0.781718	*
ENSMUSG00000026728	Vim	0.493858	0.0351597	-0.151569	0.859489	0.645427	0.00637467	P20152	Vimentin	0.2399	0.4857	0.0903	0.767056	0.1496	0.906125	*		$
sarcomere
ENSMUSG00000031972	Acta1	-0.091869	0.605541	-0.0922964	0.848455	0.000427415	0.997966	P68134	Actin, alpha skeletal muscle	-0.1044	0.650894	-0.1632	0.479976	0.0588	0.940959		#
ENSMUSG00000052374	Actn2	-0.181186	0.230437	-0.24517	0.378581	0.0639841	0.788969	Q9JI91	Alpha-actinin-2	-0.3664	0.0371299	-0.17	0.380955	-0.1964	0.665947
ENSMUSG00000062929	Cfl2	-0.19036	0.0230896	-0.0914748	0.715091	-0.0988853	0.375987	P45591	Cofilin-2	-0.226	0.458114	0.00859993	0.981681	-0.2346	0.801029
ENSMUSG00000020173	Cobl	0.074689	0.596463	-0.031392	0.950057	0.106081	0.487369	Q5NBX1	Protein cordon-bleu	0.5293	0.0252183	0.2038	0.383503	0.3255	0.384422
ENSMUSG00000023092	Fhl1	-0.145941	0.2421	0.000242074	0.99977	-0.146183	0.300252	P97447	Four and a half LIM domains protein 1	-1.1519	0.0246045	-0.8735	0.146645	-0.2784	0.895719		#	$
ENSMUSG00000068699	Flnc	-0.341269	0.234216	-0.259964	0.735033	-0.081305	0.87136	Q8VHX6	Filamin-C	-0.5211	0.0263633	-0.2533	0.248166	-0.2678	0.64638		#	$
ENSMUSG00000021798	Ldb3	-0.150689	0.166543	-0.109652	0.7114	-0.041037	0.822198	Q9JKS4	LIM domain-binding protein 3	-0.7135	0.0808219	-0.2927	0.266491	-0.4208	0.700963		#
ENSMUSG00000056328	Myh1	-0.033796	0.951887	-0.452064	0.603279	0.418268	0.344589	Q5SX40	Myosin-1	-0.7152	0.029535	-0.3657	0.197874	-0.3495	0.659261
ENSMUSG00000033196	Myh2	0.194201	0.435057	0.0251135	0.984832	0.169088	0.578954	G3UW82	Myosin-2	-0.848	0.00756485	-0.5397	0.0797363	-0.3083	0.643712
ENSMUSG00000020908	Myh3	1.25777	2.70679e-09	0.317566	0.613	0.940206	4.00797e-05	P13541	Myosin-3	1.0904	0.0469706	0.7686	0.378356	0.3218	0.911806
ENSMUSG00000055775	Myh8	1.25941	0.126929	-0.543625	0.841148	1.80303	0.0297275	P13542	Myosin-8	-1.3714	0.0420311	-0.5646	0.490545	-0.8068	0.489473
ENSMUSG00000020900	Myh10	-0.274689	0.367906	-0.214531	0.794855	-0.0601577	0.908169	Q61879	Myosin-10	-1.787	0.0219635	-1.8435	0.0392	0.0565	0.9843
ENSMUSG00000030739	Myh14	0.127791	0.636902	0.152792	0.823187	-0.025001	0.948932	Q6URW6	Myosin-14	0.6289	0.031735	0.5462	0.197704	0.0827	0.960844
ENSMUSG00000024049	Myom1	-0.346655	0.00545455	-0.108374	0.79338	-0.238281	0.109784	Q62234	Myomesin-1	-0.5301	0.202465	-0.1545	0.701805	-0.3756	0.726936	*
ENSMUSG00000024471	Myot	-0.117409	0.224887	-0.0945742	0.713085	-0.0228347	0.895696	Q9JIF9	Myotilin	-0.6325	0.0643337	-0.2493	0.364422	-0.3832	0.668719		#
ENSMUSG00000061462	Obscn	-0.132857	0.673957	-0.105423	0.911749	-0.0274336	0.950814	A2AAJ9	Obscurin	-1.2927	0.0108199	-1.2701	0.0390769	-0.0226	0.994777
ENSMUSG00000026418	Tnni1	0.0843595	0.833282	0.0655366	0.961197	0.0188229	0.97199	Q9WUZ5	Troponin I, slow skeletal muscle	-1.4908	0.00578049	-0.5888	0.168797	-0.902	0.21565
ENSMUSG00000031097	Tnni2	-0.302094	0.0183881	-0.202276	0.495302	-0.099818	0.612849	P13412	Troponin I, fast skeletal muscle	-1.1745	0.0398663	-0.6393	0.195101	-0.5352	0.697794
ENSMUSG00000032366	Tpm1	-0.212611	0.196697	-0.272463	0.371923	0.0598516	0.826356	P58771	Tropomyosin alpha-1 chain	-0.4192	0.0358266	-0.2307	0.253519	-0.1885	0.705719
ENSMUSG00000028464	Tpm2	-0.20298	0.187268	-0.17083	0.653612	-0.03215	0.909174	P58774	Tropomyosin beta chain	-0.7452	0.0134475	-0.8155	0.0530136	0.0703	0.958407
ENSMUSG00000051747	Ttn	0.0872333	0.829715	0.0281205	0.98663	0.0591128	0.914768	A2ASS6	Titin	-0.3329	0.436477	-0.5832	0.14388	0.2503	0.820305		#
heat shock related
ENSMUSG00000032060	Cryab/Hspb5	-0.362552	0.0861367	0.00415423	0.997203	-0.366707	0.115447	P23927	Alpha-crystallin B chain / Heat shock protein beta-5	-0.2772	0.415252	-0.00799998	0.982155	-0.2692	0.790587	*	#	$
ENSMUSG00000028035	Dnajb4	-0.313414	0.305168	-0.45787	0.425344	0.144456	0.746355	Q9D832	DnaJ homolog subfamily B member 4	0.5762	0.0622505	0.00999993	0.972292	0.5662	0.334949		#
ENSMUSG00000036052	Dnajb5	-0.326605	0.289822	-0.446384	0.450686	0.11978	0.803753	O89114	DnaJ homolog subfamily B member 5	1.4945	0.00669194	0.4716	0.0943519	1.0229	0.130517
ENSMUSG00000029131	Dnajb6	-0.0932693	0.427735	-0.00889817	0.988571	-0.0843711	0.551165	O54946	DnaJ homolog subfamily B member 6	2.9264	0.00164706	1.9091	0.011	1.0173	0.0517143		#
ENSMUSG00000014195	Dnajc7	-0.227406	0.0516284	0.00120091	0.998679	-0.228606	0.0737099	Q9QYI3	DnaJ homolog subfamily C member 7	0.3519	0.0492791	0.4687	0.15308	-0.1168	0.907122
ENSMUSG00000027679	Dnajc19	-0.262923	0.005485	-0.153326	0.497003	-0.109598	0.411561	Q9CQV7	Mitochondrial import inner membrane translocase subunit TIM14	—	0.0361549	0.3423	0.0987545	—	0.99457
ENSMUSG00000024359	Hspa9	-0.504237	5.91423e-08	-0.130971	0.644329	-0.373266	0.000252645	P38647	Stress-70 protein, mitochondrial	-0.4948	0.028691	-0.2548	0.326829	-0.24	0.690378
ENSMUSG00000004951	Hsp27/Hspb1	0.137152	0.697092	-0.0668425	0.955363	0.203995	0.595792	P14602	Heat shock protein beta-1	0.7111	0.0975499	0.709	0.153164	0.00209993	0.997564	*		$
ENSMUSG00000006221	Hspb7	-0.0685443	0.661984	0.149831	0.616497	-0.218375	0.0990689	P35385	Heat shock protein beta-7	-0.9655	0.149753	-0.377	0.464586	-0.5885	0.787977
ENSMUSG00000041548	Hspb8	-0.0487884	0.865649	-0.140568	0.833066	0.0917799	0.786341	Q9JK92	Heat shock protein beta-8	0.718	0.0552552	0.286	0.614632	0.432	0.754486		#
ENSMUSG00000109865	Hspa14	0.051021	0.825048	0.0719135	0.911417	-0.0208924	0.945646	Q99M31	Heat shock 70 kDa protein 14	-0.7962	0.0114985	-0.3429	0.206568	-0.4533	0.367975
protein quality control
ENSMUSG00000037204	Atg101	0.128044	0.566142	0.0610321	0.937526	0.0670123	0.834004	Q9D8Z6	Autophagy-related protein 101	—	0.00133333	—	0.0072	1.3255	0.0513333
ENSMUSG00000030847	Bag3	-0.167093	0.461039	-0.0961764	0.895349	-0.0709163	0.835361	Q9JLV1	BAG family molecular chaperone regulator 3	1.3783	0.00979125	1.3279	0.0308108	0.0504	0.969869		#
ENSMUSG00000024942	Capn1	0.085355	0.44773	0.00432457	0.99367	0.0810304	0.545231	O35350	Calpain-1 catalytic subunit	-0.00850004	0.984362	-0.2538	0.342099	0.2453	0.72336
ENSMUSG00000026509	Capn2	0.138192	0.183671	-0.043231	0.911529	0.181423	0.0913909	O08529	Calpain-2 catalytic subunit	0.3129	0.266668	0.327	0.203705	-0.0141	0.99479
ENSMUSG00000079110	Capn3	-0.3797	6.40724e-08	-0.124234	0.502459	-0.255466	0.00119536	Q64691	Calpain-3	-0.0804	0.797538	-0.00159998	0.997529	-0.0788	0.915638	*
ENSMUSG00000021893	Capn7	-0.143907	0.267255	0.00756019	0.992129	-0.151467	0.295517	Q9R1S8	Calpain-7	0.1733	0.440799	0.2427	0.370234	-0.0694	0.937752
ENSMUSG00000001794	Capns1	0.307637	0.0303466	0.0393227	0.951514	0.268315	0.0959032	O88456	Calpain small subunit 1	0.1781	0.723587	-0.1123	0.859111	0.2904	0.855466
ENSMUSG00000001349	Cnn1	-0.031502	0.951575	-0.0899051	0.950994	0.0584031	0.924661	Q08091	Calponin-1 / Smooth muscle basic calponin	0.231	0.995002	0.5845	0.688326	-0.3535	0.907279	*
ENSMUSG00000053931	Cnn3	0.508664	0.000743443	-0.052976	0.941762	0.56164	0.000315933	Q9DAW9	Calponin-3	-0.00779999	0.989209	-0.00190003	0.997807	-0.00589996	0.996395
ENSMUSG00000031628	Casp3	0.499392	0.0510793	-0.225172	0.775124	0.724564	0.00443684	P70677	Caspase-3	0.4244	0.282979	0.0401001	0.497738	0.3843	0.875804
ENSMUSG00000027997	Casp6	-0.211217	0.333747	-0.252246	0.603279	0.0410288	0.91422	O08738	Caspase-6	0.1881	0.0500438	-0.1133	0.31639	0.3014	0.61454	*
ENSMUSG00000025076	Casp7	0.452544	0.160158	0.685748	0.190518	-0.233204	0.597387	P97864	Caspase-7	0.3672	0.31683	0.361	0.154805	0.00620005	0.996537
ENSMUSG00000050812	Ecpas	-0.31309	0.0307375	-0.0912987	0.862089	-0.221791	0.205705	Q6PDI5	Proteasome adapter and scaffold protein ECM29	-0.8626	0.0391568	-0.3816	0.484489	-0.481	0.695868
ENSMUSG00000052557	Gan	0.0330762	0.899634	0.150426	0.773229	-0.11735	0.660495	Q8CA72	Gigaxonin	—	0.00452941	—	0.0421257	-0.0745	0.666011
ENSMUSG00000025261	Huwe1	-0.200142	0.463168	4.18532e-05	0.999924	-0.200184	0.532897	Q7TMY8	E3 ubiquitin-protein ligase HUWE1	-1.1817	0.0435776	-1.1105	0.0870341	-0.0712	0.976499
ENSMUSG00000073700	Klhl21	-0.0788025	0.741036	0.279466	0.45539	-0.358268	0.0540705	Q3U410	Kelch-like protein 21	1.935	0.00652525	1.1204	0.0388611	0.8146	0.113508
ENSMUSG00000022357	Klhl38	0.212301	0.745681	0.53147	0.684843	-0.319169	0.660495	Q8BSF5	Kelch-like protein 38	—	0.00449383	—	0.0257471	0.1555	0.727179
ENSMUSG00000016534	Lamp2	-0.120965	0.314862	-0.0941149	0.76592	-0.0268502	0.898283	P17047	Lysosome-associated membrane glycoprotein 2	0.7351	0.00675472	0.6482	0.0460652	0.0868999	0.919876
ENSMUSG00000079562	Maea	-0.164354	0.0364956	-0.0547282	0.8402	-0.109626	0.260693	Q4VC33	E3 ubiquitin-protein transferase MAEA	3.2617	0.00171429	2.2334	0.0117647	1.0283	0.0550588
ENSMUSG00000026977	March7	0.0167964	0.94854	0.130126	0.796707	-0.113329	0.643039	Q9WV66	E3 ubiquitin-protein ligase MARCH7	—	0.00228571	—	0.006	0.7377	0.209892
ENSMUSG00000005069	Pex5	-0.0745822	0.490298	-0.058538	0.85083	-0.0160442	0.924851	O09012	Peroxisomal targeting signal 1 receptor	0.7728	0.0289819	0.5717	0.122032	0.2011	0.803916
ENSMUSG00000002763	Pex6	0.0216404	0.937157	-0.0224231	0.981395	0.0440634	0.897671	Q99LC9	Peroxisome assembly factor 2	2.0515	0.00451852	1.2543	0.019541	0.7972	0.411453
ENSMUSG00000020283	Pex13	-0.116314	0.285656	0.0562069	0.871845	-0.172521	0.115447	Q9D0K1	Peroxisomal membrane protein PEX13	—	0.0278842	—	0.0167843	0.3306	0.937611
ENSMUSG00000028975	Pex14	-0.140061	0.193466	0.0148265	0.979191	-0.154887	0.187036	Q9R0A0	Peroxisomal membrane protein PEX14	1.1944	0.0133956	1.0465	0.0171429	0.1479	0.914025
ENSMUSG00000032301	Psma4	0.0427858	0.70039	0.058371	0.834624	-0.0155853	0.922232	Q9R1P0	Proteasome subunit alpha type-4	-1.0763	0.0291849	-0.5505	0.098944	-0.5258	0.650812
ENSMUSG00000068749	Psma5	0.089491	0.474116	0.150257	0.543532	-0.0607664	0.712901	Q9Z2U1	Proteasome subunit alpha type-5	0.3169	0.145756	-0.0176	0.961115	0.3345	0.543
ENSMUSG00000021024	Psma6	-0.0770489	0.563796	0.00488198	0.99367	-0.0819309	0.602293	Q9QUM9	Proteasome subunit alpha type-6	-0.1141	0.686141	-0.1532	0.540526	0.0390999	0.97176
ENSMUSG00000027566	Psma7	0.0048426	0.974502	0.0656323	0.834624	-0.0607897	0.675632	Q9Z2U0	Proteasome subunit alpha type-7	-0.5248	0.26628	-0.2773	0.593104	-0.2475	0.880874
ENSMUSG00000014769	Psmb1	-0.0938152	0.518054	0.123282	0.72252	-0.217097	0.0990565	O09061	Proteasome subunit beta type-1	0.7536	0.0070393	0.3413	0.167929	0.4123	0.368698
ENSMUSG00000069744	Psmb3	-0.118187	0.388064	-0.00771065	0.992129	-0.110477	0.496684	Q9R1P1	Proteasome subunit beta type-3	1.104	0.00620833	0.4345	0.0730402	0.6695	0.175822
ENSMUSG00000005779	Psmb4	-0.136211	0.435188	-0.00483554	0.995557	-0.131376	0.526915	P99026	Proteasome subunit beta type-4	0.8957	0.0096609	0.2368	0.43095	0.6589	0.0675294			$
ENSMUSG00000022193	Psmb5	-0.0521124	0.80353	-0.0128219	0.988708	-0.0392905	0.890517	O55234	Proteasome subunit beta type-5	0.6161	0.0396339	0.4138	0.211131	0.2023	0.79347
ENSMUSG00000021178	Psmc1	-0.0903074	0.510134	0.0422964	0.929342	-0.132604	0.35687	P62192	26S proteasome regulatory subunit 4	0.5568	0.03453	0.4174	0.135681	0.1394	0.822602
ENSMUSG00000029440	Psmd9	-0.141714	0.360271	-0.0625033	0.907455	-0.0792105	0.711756	Q9CR00	26S proteasome non-ATPase regulatory subunit 9	0.5587	0.037563	0.4025	0.188921	0.1562	0.869717
ENSMUSG00000032869	Psmf1	0.112527	0.453673	0.226391	0.364448	-0.113864	0.515223	Q8BHL8	Proteasome inhibitor PI31 subunit	0.8476	0.0132135	0.5766	0.0947395	0.271	0.6418
ENSMUSG00000024537	Psmg2	-0.0894082	0.701668	-0.0116426	0.992129	-0.0777656	0.79655	Q9EST4	Proteasome assembly chaperone 2	0.572	0.0217713	0.1861	0.530599	0.3859	0.496206
ENSMUSG00000029551	Psmg3	0.255262	0.26783	0.102288	0.90027	0.152975	0.620546	Q9CZH3	Proteasome assembly chaperone 3	0.7906	0.00528767	0.2186	0.52793	0.572	0.322308
ENSMUSG00000071451	Psmg4	-0.140363	0.550348	-0.0166787	0.988708	-0.123684	0.67363	P0C7N9	Proteasome assembly chaperone 4	—	0.0159089	—	0.0908295	0.1827	0.85124
ENSMUSG00000002222	Rmnd5a	-0.483237	0.0043826	-0.0737745	0.919974	-0.409463	0.0308712	Q80YQ8	E3 ubiquitin-protein ligase RMND5A	2.4361	0.00532414	1.4808	0.02932	0.9553	0.0567273
ENSMUSG00000057719	Sh3rf2	-0.0161473	0.974255	0.525474	0.406069	-0.541621	0.116419	Q8BZT2	E3 ubiquitin-protein ligase SH3RF2	—	0.002	—	0.006	1.0273	0.071814
ENSMUSG00000015837	Sqstm1	-0.196957	0.222422	0.0152793	0.985958	-0.212236	0.23381	Q64337	Sequestosome-1	0.8068	0.00755	0.2718	0.357754	0.535	0.206037		#
ENSMUSG00000039615	Stub1	-0.151975	0.281318	-0.0659495	0.88958	-0.0860253	0.656178	Q9WUD1	E3 ubiquitin-protein ligase CHIP / STIP1 homology and U box-containing protein 1	0.3312	0.0787335	0.4462	0.119632	-0.115	0.895344
ENSMUSG00000008604	Ubqln4	-0.405476	3.59647e-06	-0.15957	0.463307	-0.245905	0.0164899	Q99NB8	Ubiquilin-4	0.0748	0.650369	0.2503	0.714894	-0.1755	0.727329
ENSMUSG00000029223	Uchl1	0.288474	0.290545	0.198812	0.79368	0.0896622	0.839252	Q9R0P9	Ubiquitin carboxyl-terminal hydrolase isozyme L1	1.5578	0.00528244	1.3104	0.0277083	0.2474	0.855033
ENSMUSG00000062963	Ufc1	-0.125077	0.374127	-0.0110801	0.98795	-0.113996	0.49724	Q9CR09	Ubiquitin-fold modifier-conjugating enzyme 1	1.0526	0.00627368	1.0078	0.0254545	0.0448	0.967801
ENSMUSG00000027746	Ufm1	0.111724	0.458235	0.0940192	0.820205	0.0177052	0.941382	P61961	Ubiquitin-fold modifier 1	0.3451	0.332722	0.3564	0.780147	-0.0113	0.855195
ENSMUSG00000031634	Ufsp2	-0.134324	0.227877	-0.0344252	0.939157	-0.0998985	0.474713	Q99K23	Ufm1-specific protease 2	-1.0337	0.00795402	-0.7016	0.130699	-0.3321	0.734651
ENSMUSG00000032010	Usp2	-0.238272	0.609716	0.0224555	0.99276	-0.260727	0.635656	O88623	Ubiquitin carboxyl-terminal hydrolase 2	2.1051	0.00446154	1.0664	0.0143	1.0387	0.0582222
ENSMUSG00000038429	Usp5	-0.0829636	0.522739	-0.0152894	0.979191	-0.0676742	0.682527	P56399	Ubiquitin carboxyl-terminal hydrolase 5	0.2969	0.135906	0.2748	0.262003	0.0221001	0.980037
ENSMUSG00000028452	Vcp	-0.0644424	0.5782	0.0579632	0.860757	-0.122406	0.282316	Q01853	Transitional endoplasmic reticulum ATPase	-0.243	0.355537	-0.2058	0.500935	-0.0372	0.964599		#
ENSMUSG00000027022	Xirp2	-0.585205	0.00638435	-0.112306	0.899081	-0.472898	0.0533007	Q4U4S6	Xin actin-binding repeat-containing protein 2	0.6394	0.0337057	0.2616	0.408141	0.3778	0.487801			$
mitochondria
ENSMUSG00000029455	Aldh2	-0.303316	0.0423312	-0.0888548	0.868814	-0.214462	0.238134	P47738	Aldehyde dehydrogenase, mitochondrial	-0.6522	0.0426067	-0.4496	0.230442	-0.2026	0.857745
ENSMUSG00000005683	Cs	-0.196168	0.0262031	-0.111673	0.62939	-0.0844946	0.499843	Q9CZU6	Citrate synthase, mitochondrial	-0.7246	0.0420883	-0.2446	0.241008	-0.48	0.507054
ENSMUSG00000014313	Cox6c	-0.0965396	0.569149	-0.121839	0.758949	0.0252994	0.922349	Q9CPQ1	Cytochrome c oxidase subunit 6C	-1.5384	0.0186759	-1.4947	0.0614815	-0.0437	0.983894
ENSMUSG00000031231	Cox7b	-0.3114	0.00169213	-0.196203	0.359699	-0.115197	0.420618	P56393	Cytochrome c oxidase subunit 7B, mitochondrial	—	0.0355942	—	0.006	-0.0532	0.55501
ENSMUSG00000017778	Cox7c	-0.152177	0.368786	-0.136731	0.749541	-0.0154466	0.95522	P17665	Cytochrome c oxidase subunit 7C, mitochondrial	-1.5446	0.046079	-0.8093	0.200573	-0.7353	0.548624
ENSMUSG00000028247	Coq3	-0.421976	0.00045955	-0.118671	0.76116	-0.303304	0.0291948	Q8BMS4	Ubiquinone biosynthesis O-methyltransferase, mitochondrial	-0.4195	0.0861051	-0.2059	0.3794	-0.2136	0.781743
ENSMUSG00000041733	Coq5	-0.206059	0.146489	-0.10052	0.819005	-0.105539	0.593053	Q9CXI0	2-methoxy-6-polyprenyl-1,4-benzoquinol methylase, mitochondrial	0.5539	0.0143914	0.4298	0.0795484	0.1241	0.854398
ENSMUSG00000026489	Coq8a	-0.312889	0.00344659	0.0334007	0.94788	-0.34629	0.00181204	Q60936	Atypical kinase COQ8A, mitochondrial	-0.9327	0.0310375	-0.7459	0.117097	-0.1868	0.788828
ENSMUSG00000028607	Cpt2	-0.574519	3.11612e-05	-0.0127584	0.989668	-0.56176	0.000104965	P52825	Carnitine O-palmitoyltransferase 2, mitochondrial	-0.2826	0.333435	0.1116	0.741278	-0.3942	0.464432
ENSMUSG00000026456	Cyb5r1	-0.321553	0.024471	-0.0717567	0.90027	-0.249796	0.135914	Q9DB73	NADH-cytochrome b5 reductase 1	-0.6841	0.0387743	-0.2429	0.428291	-0.4412	0.559786
ENSMUSG00000029433	Diablo	-0.148547	0.41526	-0.0289372	0.970236	-0.119609	0.601701	Q9JIQ3	Diablo homolog, mitochondrial	-0.8539	0.0219141	-0.5897	0.191388	-0.2642	0.669227
ENSMUSG00000032314	Etfa	-0.323555	0.0167495	0.0112464	0.989795	-0.334801	0.0204211	Q99LC5	Electron transfer flavoprotein subunit alpha, mitochondrial	0.2411	0.32986	0.2306	0.400292	0.0104999	0.992808
ENSMUSG00000004610	Etfb	-0.470021	0.000288095	-0.120542	0.781886	-0.349479	0.0176432	Q9DCW4	Electron transfer flavoprotein subunit beta	-0.4191	0.440166	-0.0344	0.919493	-0.3847	0.805839
ENSMUSG00000027809	Etfdh	-0.684388	0.000273926	-0.0598062	0.948469	-0.624582	0.0020161	Q921G7	Electron transfer flavoprotein-ubiquinone oxidoreductase, mitochondrial	-0.3385	0.104211	0.0148	0.959477	-0.3533	0.357961
ENSMUSG00000027774	Gfm1	-0.278861	0.000239156	-0.142629	0.423389	-0.136233	0.164256	Q8K0D5	Elongation factor G, mitochondrial	-1.0394	0.0112242	-0.6262	0.115559	-0.4132	0.489309
ENSMUSG00000021794	Glud1	-0.287457	0.017828	-0.138816	0.694647	-0.148641	0.356845	P26443	Glutamate dehydrogenase 1, mitochondrial	-0.451	0.0441624	-0.2904	0.237777	-0.1606	0.800985
ENSMUSG00000068329	Htra2	-0.00781512	0.972514	-0.0627596	0.908153	0.0549445	0.822263	Q9JIY5	Serine protease HTRA2, mitochondrial	-0.8948	0.0217155	-0.6898	0.134496	-0.205	0.895796
ENSMUSG00000030541	Idh2	-0.678071	3.06907e-06	-0.207162	0.623746	-0.470909	0.00404193	P54071	Isocitrate dehydrogenase [NADP], mitochondrial	-0.5529	0.0443283	-0.1197	0.637995	-0.4332	0.412885
ENSMUSG00000052337	Immt	-0.373497	2.51034e-05	-0.207987	0.259755	-0.16551	0.152859	Q8CAQ8	MICOS complex subunit Mic60	-0.9193	0.0219588	-0.601	0.184332	-0.3183	0.809815
ENSMUSG00000073481	Marc2	-0.185161	0.303854	-0.127632	0.799927	-0.057529	0.845071	Q922Q1	Mitochondrial amidoxime reducing component 2	-1.4418	0.00459843	-1.3315	0.023831	-0.1103	0.937368
ENSMUSG00000027709	Mccc1	-0.345383	1.37009e-05	-0.244621	0.0678719	-0.100762	0.39668	Q99MR8	Methylcrotonoyl-CoA carboxylase subunit alpha, mitochondrial	-0.735	0.0256014	-0.2192	0.253093	-0.5158	0.36844
ENSMUSG00000027668	Mfn1	-0.449509	4.4865e-05	-0.121941	0.739405	-0.327569	0.00839035	Q811U4	Mitofusin-1	-0.5299	0.0344978	-0.287	0.373709	-0.2429	0.734952
ENSMUSG00000029020	Mfn2	-0.401522	0.000167827	-0.0474989	0.922108	-0.354023	0.00216868	Q80U63	Mitofusin-2	-0.1106	0.763105	0.1179	0.701219	-0.2285	0.813751
ENSMUSG00000023861	Mpc1	-0.353104	0.00309856	-0.155274	0.640696	-0.19783	0.189828	P63030	Mitochondrial pyruvate carrier 1	-1.6864	0.00752846	-1.3019	0.0868362	-0.3845	0.85394
ENSMUSG00000026568	Mpc2	-0.593598	3.62231e-10	-0.288179	0.094733	-0.305419	0.00600623	Q9D023	Mitochondrial pyruvate carrier 2	-0.8944	0.0276395	-0.0648	0.87477	-0.8296	0.207134
ENSMUSG00000064357	mt-Atp6	-0.582622	0.00782401	-0.329388	0.550928	-0.253234	0.407515	P00848	ATP synthase subunit a	0.8883	0.0235692	1.1839	0.0177143	-0.2956	0.760348
ENSMUSG00000064354	mt-Co2	-0.511131	0.0211429	-0.358363	0.473157	-0.152768	0.665049	P00405	Cytochrome c oxidase subunit 2	-0.7156	0.0124672	-0.3722	0.137787	-0.3434	0.545303
ENSMUSG00000064341	mt-Nd1	-0.494802	0.00851486	-0.112792	0.874311	-0.38201	0.0793141	P03888	NADH-ubiquinone oxidoreductase chain 1	-1.5946	0.00803053	-0.8676	0.059	-0.727	0.479274
ENSMUSG00000004748	Mtfp1	-0.272909	0.0833492	-0.236054	0.494956	-0.0368552	0.90406	Q9CRB8	Mitochondrial fission process protein 1	-0.5881	0.0387127	-0.1562	0.688715	-0.4319	0.591316
ENSMUSG00000046671	Mtfr1l	-0.25078	0.0015433	-0.0986055	0.674747	-0.152174	0.117891	Q9CWE0	Mitochondrial fission regulator 1-like	0.8667	0.00801493	0.7198	0.0449592	0.1469	0.873724
ENSMUSG00000039018	Mtg1	0.122518	0.528124	0.041362	0.952407	0.0811555	0.755437	Q8R2R6	Mitochondrial ribosome-associated GTPase 1	—	0.0105489	—	0.205012	0.5963	0.367495
ENSMUSG00000035674	Ndufa3	-0.262758	0.0966936	-0.112375	0.823682	-0.150383	0.474272	Q9CQ91	NADH dehydrogenase [ubiquinone] 1 alpha subcomplex subunit 3	-1.3477	0.00533333	-0.9609	0.0393208	-0.3868	0.609485
ENSMUSG00000022450	Ndufa6	-0.275222	0.0047655	-0.14087	0.57884	-0.134352	0.298836	Q9CQZ5	NADH dehydrogenase [ubiquinone] 1 alpha subcomplex subunit 6	-0.6489	0.0197549	-0.4394	0.148365	-0.2095	0.748241
ENSMUSG00000000399	Ndufa9	-0.241104	0.015315	-0.145563	0.560231	-0.0955402	0.506981	Q9DC69	NADH dehydrogenase [ubiquinone] 1 alpha subcomplex subunit 9, mitochondrial	-0.7357	0.015008	-0.2311	0.479254	-0.5046	0.417786
ENSMUSG00000068184	Ndufaf2	-0.539497	8.85107e-05	-0.226055	0.526849	-0.313442	0.0629696	Q59J78	NADH dehydrogenase [ubiquinone] 1 alpha subcomplex assembly factor 2	-1.0809	0.0069009	-0.5983	0.0867941	-0.4826	0.485749
ENSMUSG00000050323	Ndufaf6	-0.310736	0.0272726	-0.249637	0.402805	-0.0610989	0.811212	A2AIL4	NADH dehydrogenase (ubiquinone) complex I, assembly factor 6	0.7941	0.0134333	0.2594	0.398558	0.5347	0.236319
ENSMUSG00000113902	Ndufb1-ps	-0.291265	0.0419226	-0.210422	0.536363	-0.080843	0.729685	P0DN34	NADH dehydrogenase [ubiquinone] 1 beta subcomplex subunit 1	-1.2039	0.0226024	-0.8715	0.158665	-0.3324	0.822303
ENSMUSG00000026032	Ndufb3	-0.248065	0.124636	-0.0663633	0.914403	-0.181702	0.36229	Q9CQZ6	NADH dehydrogenase [ubiquinone] 1 beta subcomplex subunit 3	-0.8949	0.0234809	-0.581	0.155754	-0.3139	0.800742
ENSMUSG00000022354	Ndufb9	-0.235154	0.0453579	-0.117613	0.734902	-0.117541	0.46544	Q9CQJ8	NADH dehydrogenase [ubiquinone] 1 beta subcomplex subunit 9	-0.5489	0.0403709	-0.3625	0.277404	-0.1864	0.854067
ENSMUSG00000025968	Ndufs1	-0.360337	0.00100026	-0.187793	0.472745	-0.172544	0.230913	Q91VD9	NADH-ubiquinone oxidoreductase 75 kDa subunit, mitochondrial	-0.4312	0.0434701	-0.1318	0.583936	-0.2994	0.470396
ENSMUSG00000005510	Ndufs3	-0.232844	0.0187836	-0.109383	0.713085	-0.12346	0.344589	Q9DCT2	NADH dehydrogenase [ubiquinone] iron-sulfur protein 3, mitochondrial	-0.7376	0.031011	-0.3249	0.460505	-0.4127	0.713291
ENSMUSG00000020456	Ogdh	-0.456241	9.8889e-06	-0.205127	0.3942	-0.251114	0.0452171	Q60597	2-oxoglutarate dehydrogenase, mitochondrial	-0.568	0.0313717	-0.1648	0.437456	-0.4032	0.420126
ENSMUSG00000035069	Oma1	-0.235688	0.0272763	-0.0376448	0.93679	-0.198043	0.106463	Q9D8H7	Metalloendopeptidase OMA1, mitochondrial	-0.4657	0.0298264	-0.0945	0.118671	-0.3712	0.951409
ENSMUSG00000041650	Pcca	-0.235874	0.00588188	-0.145106	0.463126	-0.090768	0.465666	Q91ZA3	Propionyl-CoA carboxylase alpha chain, mitochondrial	-0.4216	0.0321284	-0.184	0.367543	-0.2376	0.587092
ENSMUSG00000019577	Pdk4	-0.117247	0.816292	-0.122016	0.93636	0.00476948	0.993952	O70571	[Pyruvate dehydrogenase (acetyl-transferring)] kinase isozyme 4, mitochondrial	1.1779	0.0494198	0.2129	0.762468	0.965	0.19109
ENSMUSG00000033624	Pdpr	-0.874968	0.146482	-0.105841	0.970593	-0.769127	0.274755	Q7TSQ8	Pyruvate dehydrogenase phosphatase regulatory subunit, mitochondrial	-0.7548	0.00662136	-0.2685	0.190845	-0.4863	0.193096
ENSMUSG00000032294	Pkm	-0.279544	0.00546268	-0.264993	0.126999	-0.0145512	0.942825	P52480	Pyruvate kinase PKM	-0.723	0.00595294	-0.459	0.0653243	-0.264	0.603427
ENSMUSG00000021577	Sdha	-0.453227	4.17429e-08	-0.185057	0.3188	-0.26817	0.00497723	Q8K2B3	Succinate dehydrogenase [ubiquinone] flavoprotein subunit, mitochondrial	-0.8829	0.0146417	-0.5358	0.172943	-0.3471	0.721946
ENSMUSG00000000171	Sdhd	-0.262036	0.0213545	-0.120217	0.7282	-0.141819	0.342092	Q9CXV1	Succinate dehydrogenase [ubiquinone] cytochrome b small subunit, mitochondrial	-0.9759	0.0249004	-0.00860003	0.0475728	-0.9673	0.968226
ENSMUSG00000029524	Sirt4	-0.160801	0.200613	-0.00638172	0.993024	-0.15442	0.28399	Q8R216	NAD-dependent protein lipoamidase sirtuin-4, mitochondrial	1.4777	0.00441237	0.5892	0.0521835	0.8885	0.0621935
ENSMUSG00000027010	Slc25a12	-0.306707	0.00771342	-0.191933	0.468942	-0.114773	0.494012	Q8BH59	Calcium-binding mitochondrial carrier protein Aralar1	-1.4894	0.00524242	-0.8481	0.0643737	-0.6413	0.310947
ENSMUSG00000061904	Slc25a3	-0.606726	1.387e-13	-0.284932	0.0383597	-0.321794	0.000600176	Q8VEM8	Phosphate carrier protein, mitochondrial	-1.405	0.019738	-0.6716	0.0835779	-0.7334	0.518234
ENSMUSG00000031633	Slc25a4	-0.296317	0.000482324	-0.146999	0.471548	-0.149319	0.170749	P48962	ADP/ATP translocase 1	-1.7832	0.00594083	-1.3133	0.0398194	-0.4699	0.6522
ENSMUSG00000014606	Slc25a11	-0.226	0.0196952	-0.172521	0.402805	-0.0534791	0.745646	Q9CR62	Mitochondrial 2-oxoglutarate/malate carrier protein	-1.1188	0.00693213	-0.3704	0.374126	-0.7484	0.304732
ENSMUSG00000032602	Slc25a20	-0.672903	1.1883e-06	-0.00190417	0.998679	-0.670999	2.84763e-06	Q9Z2Z6	Mitochondrial carnitine/acylcarnitine carrier protein	-1.3338	0.0262898	-0.3518	0.371654	-0.982	0.356675
ENSMUSG00000019082	Slc25a22	-0.386017	0.228636	0.399669	0.577531	-0.785687	0.00710824	Q9D6M3	Mitochondrial glutamate carrier 1	-1.196	0.0174423	-0.4532	0.13912	-0.7428	0.368012
ENSMUSG00000062373	Tmem65	-0.767936	9.24102e-05	-0.121819	0.879589	-0.646117	0.00260394	Q4VAE3	Transmembrane protein 65	-0.9352	0.0414602	-0.6	0.21398	-0.3352	0.707245
ENSMUSG00000030615	Tmem126a	-0.281272	0.017002	-0.180113	0.526849	-0.101158	0.565486	Q9D8Y1	Transmembrane protein 126A	-0.6095	0.0493128	-0.1296	0.692387	-0.4799	0.498727
ENSMUSG00000032942	Ucp3	-0.50645	0.179404	0.235923	0.846	-0.742373	0.0489168	P56501	Mitochondrial uncoupling protein 3	-1.7662	0.00674178	-0.7728	0.0988537	-0.9934	0.286117
ENSMUSG00000071528	Usmg5	-0.195758	0.120552	-0.158708	0.598867	-0.0370499	0.872967	Q78IK2	ATP synthase membrane subunit DAPIT, mitochondrial	-1.1472	0.0442832	-0.6351	0.20072	-0.5121	0.735066
ENSMUSG00000028514	Usp24	-0.470202	0.0337828	-0.111604	0.899081	-0.358598	0.171324	B1AY13	Ubiquitin carboxyl-terminal hydrolase 24	-0.7665	0.0403926	-0.3536	0.131947	-0.4129	0.641281
ENSMUSG00000038462	Uqcrfs1	-0.395733	2.38451e-06	-0.262401	0.0652105	-0.133332	0.256258	Q9CR68	Cytochrome b-c1 complex subunit Rieske, mitochondrial	-0.7776	0.0181717	-0.2971	0.465324	-0.4805	0.492637
ENSMUSG00000059534	Uqcr10	-0.270821	0.0354771	-0.146902	0.684637	-0.123918	0.491681	Q8R1I1	Cytochrome b-c1 complex subunit 9	-0.6683	0.0254186	-0.2137	0.35302	-0.4546	0.410289
ENSMUSG00000063882	Uqcrh	-0.117893	0.534999	-0.175469	0.675894	0.0575767	0.835303	P99028	Cytochrome b-c1 complex subunit 6, mitochondrial	-0.8896	0.0425019	-0.2205	0.373101	-0.6691	0.903412
ENSMUSG00000044894	Uqcrq	-0.137587	0.371929	-0.126716	0.74488	-0.0108715	0.966074	Q9CQ69	Cytochrome b-c1 complex subunit 8	-0.61	0.010481	-0.2731	0.272355	-0.3369	0.492862
ENSMUSG00000020402	Vdac1	-0.234622	0.00662074	-0.0910559	0.735033	-0.143566	0.180986	Q60932	Voltage-dependent anion-selective channel protein 1	-0.6832	0.00612022	-0.5256	0.080971	-0.1576	0.820793
ENSMUSG00000021771	Vdac2	-0.105527	0.407004	-0.100754	0.751285	-0.00477354	0.981852	Q60930	Voltage-dependent anion-selective channel protein 2	-0.8921	0.0193888	-0.4187	0.184175	-0.4734	0.554789
oxidative stress
ENSMUSG00000022210	Dhrs4	-0.844623	4.62201e-15	-0.160703	0.628054	-0.68392	1.52301e-09	Q99LB2	Dehydrogenase/reductase SDR family member 4	-0.5767	0.0190206	-0.0991	0.706396	-0.4776	0.161073
ENSMUSG00000026688	Mgst3	-0.588469	1.25276e-07	-0.124158	0.743177	-0.464311	0.000116479	Q9CPU4	Microsomal glutathione S-transferase 3	-1.0319	0.00788976	-0.6019	0.102047	-0.43	0.610433
ENSMUSG00000029361	Nos1	-1.14065	1.84843e-05	-0.447536	0.522855	-0.693113	0.02815	Q9Z0J4	Nitric oxide synthase, brain	-0.7043	0.0285244	-0.5343	0.0833684	-0.17	0.840817
ENSMUSG00000075702	Selenom	0.47647	0.0101437	0.117233	0.866371	0.359237	0.0962937	Q8VHC3	Selenoprotein M	-0.0146	0.0159492	0.0671	0.127329	-0.0817	0.662201
ENSMUSG00000041571	Selenow	-0.360486	0.0314108	-0.232329	0.577531	-0.128156	0.613772	P63300	Selenoprotein W	-0.9305	0.00785882	-0.7784	0.049933	-0.1521	0.896064
ENSMUSG00000003308	Keap1	0.0540446	0.519939	0.0771805	0.682371	-0.0231358	0.856951	Q9Z2X8	Kelch-like ECH-associated protein 1	—	0.00422222	—	0.0420682	0.3447	0.57762
mechanical stress
ENSMUSG00000022451	Twf1	0.234358	0.203709	-0.0250166	0.979191	0.259374	0.198608	Q91YR1	Twinfilin-1	-0.9365	0.00653465	-0.3423	0.285889	-0.5942	0.308469
ENSMUSG00000024122	Pdpk1	-0.396098	0.121772	-0.222228	0.758793	-0.17387	0.640951	Q9Z2A0	3-phosphoinositide-dependent protein kinase 1	0.5414	0.00963696	0.2913	0.230336	0.2501	0.66523
neuromuscular junction
ENSMUSG00000041936	Agrn	0.557474	0.0024962	0.190546	0.744047	0.366928	0.0964294	A2ASQ1	Agrin	-0.3598	0.0598432	-0.1767	0.430126	-0.1831	0.726911
ENSMUSG00000023328	Ache	0.574499	2.70679e-09	0.396973	0.00337726	0.177526	0.178102	P21836	Acetylcholinesterase	0.4864	0.24746	0.524	0.816687	-0.0376	0.791231
ENSMUSG00000034675	Dbn1	0.81959	0.00025791	-0.186473	0.821836	1.00606	8.94147e-06	Q9QXS6	Drebrin	-0.3443	0.0364552	-0.00750002	0.977008	-0.3368	0.30642
ENSMUSG00000022415	Syngr1	-0.935809	1.61169e-27	-0.228823	0.222026	-0.706985	7.32229e-15	O55100	Synaptogyrin-1	-0.7396	0.029429	-0.501	0.0732062	-0.2386	0.820418
channels & transporters
ENSMUSG00000029221	Slc30a9	-0.310426	0.00315635	-0.158792	0.560336	-0.151634	0.276308	Q5IRJ6	Zinc transporter 9	-1.5263	0.00939437	-1.17	0.0550617	-0.3563	0.822262
ENSMUSG00000030592	Ryr1	-0.330645	0.151187	-0.0683883	0.943321	-0.262257	0.344803	E9PZQ0	Ryanodine receptor 1	-0.8441	0.0254882	-0.7134	0.0728805	-0.1307	0.919158
myogenesis & regeneration
ENSMUSG00000037225	Fgf2	0.438175	0.0347416	0.492554	0.172231	-0.0543787	0.895034	P15655	Fibroblast growth factor 2	0.00109993	0.0469742	-0.2736	0.713656	0.2747	0.420065
ENSMUSG00000022610	Mapk12	-0.211471	0.0220272	0.000267976	0.99977	-0.211739	0.0341817	O08911	Mitogen-activated protein kinase 12	0.5791	0.0310952	0.4428	0.0623429	0.1363	0.869431
ENSMUSG00000058056	Palld	0.783642	5.71439e-16	0.0762556	0.854877	0.707387	1.48624e-12	Q9ET54	Palladin	-1.2015	0.0195956	-0.8097	0.133769	-0.3918	0.727005
ENSMUSG00000062077	Trim54	-0.31497	0.0201176	-0.0357503	0.955363	-0.27922	0.0663058	Q9ERP3	Tripartite motif-containing protein 54	0.5392	0.0227816	0.438	0.0833181	0.1012	0.884497
cell cycle
ENSMUSG00000026349	Ccnt2	0.146827	0.567234	0.0699079	0.937698	0.0769191	0.834388	Q7TQK0	Cyclin-T2	—	0.00459701	—	0.01152	0.4377	0.694158
ENSMUSG00000002944	Cd36	-0.602159	1.5201e-05	-0.0392619	0.95801	-0.562897	0.000130224	Q08857	Platelet glycoprotein 4, Fatty acid translocase (FAT), Glycoprotein IIIb (GPIIIB), Leukocyte differentiation antigen CD36	-1.3964	0.033848	-1.061	0.201867	-0.3354	0.912788
ENSMUSG00000031065	Cdk16	-0.124829	0.0508409	-0.105692	0.445601	-0.0191373	0.876734	Q04735	Cyclin-dependent kinase 16	0.6586	0.0252381	0.4657	0.175636	0.1929	0.824889
ENSMUSG00000006728	Cdk4	0.237105	0.0898077	0.0746817	0.882341	0.162423	0.350989	P30285	Cyclin-dependent kinase 4	—	0.0198609	—	0.0237222	-0.0226	0.961658
ENSMUSG00000028969	Cdk5	0.299579	0.0793222	0.111649	0.849139	0.18793	0.389945	P49615	Cyclin-dependent-like kinase 5	0.5579	0.0288742	0.4363	0.117203	0.1216	0.839597
ENSMUSG00000027487	Cdk5rap1	-0.164921	0.431193	-0.0604355	0.937698	-0.104485	0.710647	Q8BTW8	CDK5 regulatory subunit-associated protein 1	—	0.00228571	—	0.0285306	0.511	0.552482
ENSMUSG00000018669	Cdk5rap3	0.127555	0.591452	-0.008111	0.994392	0.135666	0.631109	Q99LM2	CDK5 regulatory subunit-associated protein 3	0.5137	0.0115294	0.2612	0.152539	0.2525	0.513833
ENSMUSG00000069089	Cdk7	0.194259	0.209154	0.0646902	0.911235	0.129568	0.51508	Q03147	Cyclin-dependent kinase 7	—	0.0045812	—	0.0596364	0.7406	0.172333
ENSMUSG00000009555	Cdk9	-0.0365615	0.884152	0.108179	0.858517	-0.14474	0.545104	Q99J95	Cyclin-dependent kinase 9	1.4476	0.00711304	0.587	0.194857	0.8606	0.0905714
ENSMUSG00000025862	Stag2	0.124559	0.513234	-0.0143549	0.98795	0.138914	0.526063	O35638	Cohesin subunit SA-2	—	0.0161134	—	0.0483865	0.482	0.809819
nuclear envelope
ENSMUSG00000039509	Nup133	-0.344215	0.12574	-0.355036	0.445602	0.0108219	0.979258	Q8R0G9	Nuclear pore complex protein Nup133	1.6319	0.00519149	1.503	0.0173103	0.1289	0.902751
ENSMUSG00000026999	Nup35	0.0320344	0.903992	-0.101967	0.872262	0.134001	0.608536	Q8R4R6	Nucleoporin NUP35	0.7566	0.0303987	0.4075	0.25617	0.3491	0.60603
ENSMUSG00000079614	Seh1l	-0.165804	0.113959	-0.108098	0.713179	-0.057706	0.724252	Q8R2U0	Nucleoporin SEH1	—	0.019532	—	0.0284444	0.2293	0.995703
ENSMUSG00000030095	Tmem43	0.352639	0.00259874	0.147872	0.664628	0.204767	0.159396	Q9DBS1	Transmembrane protein 43	0.5253	0.0493008	0.3613	0.213917	0.164	0.793827
adhesion & migration & extracellular matrix
ENSMUSG00000031841	Cdh13	0.181195	0.120512	-0.0102637	0.98795	0.191458	0.134453	Q9WTR5	Cadherin-13	0.7738	0.0125099	0.4849	0.0952547	0.2889	0.699274
ENSMUSG00000029661	Col1a2	2.06652	5.15201e-07	0.301458	0.860448	1.76506	5.97027e-05	Q01149	Collagen alpha-2(I) chain	-0.6028	0.152037	-0.1418	0.870883	-0.461	0.807961			$
ENSMUSG00000031502	Col4a1	1.33088	9.85414e-13	-0.121521	0.883657	1.4524	1.55102e-14	P02463	Collagen alpha-1(IV) chain	-0.6479	0.0476259	-0.6151	0.0651837	-0.0328	0.980957
ENSMUSG00000031503	Col4a2	1.19931	4.76207e-10	-0.0799486	0.935691	1.27926	6.36396e-11	P08122	Collagen alpha-2(IV) chain	-0.8399	0.0159581	-0.617	0.0822187	-0.2229	0.823611
ENSMUSG00000039952	Dag1	0.180812	0.101459	-0.024159	0.963097	0.204971	0.0816136	Q62165	Dystroglycan	0.5042	0.0276483	0.4215	0.112638	0.0827	0.919159
ENSMUSG00000028447	Dctn3	-0.0303049	0.90355	-0.0476168	0.948469	0.0173119	0.955794	Q9Z0Y1	Dynactin subunit 3	0.9312	0.00633155	0.6799	0.0469505	0.2513	0.703089
ENSMUSG00000026825	Dnm1	0.508802	0.0125781	0.334109	0.478734	0.174693	0.56582	P39053	Dynamin-1	-0.5667	0.0279452	-0.3355	0.0786964	-0.2312	0.82061
ENSMUSG00000024302	Dtna	0.165623	0.337702	0.0764712	0.897149	0.0891518	0.710972	Q9D2N4	Dystrobrevin alpha	0.5604	0.0483445	0.1661	0.583876	0.3943	0.435462
ENSMUSG00000000555	Itga5	0.830176	1.01139e-06	0.0681989	0.93636	0.761977	2.01881e-05	P11688	Integrin alpha-5	0.7486	0.0400798	0.6892	0.0547615	0.0594001	0.969414
ENSMUSG00000034205	Loxl2	1.23698	2.95683e-10	-0.0239038	0.986029	1.26088	3.2498e-10	P58022	Lysyl oxidase homolog 2	0.3088	0.0405714	0.4407	0.0739331	-0.1319	0.996097
ENSMUSG00000051586	Mical3	0.256446	0.180445	0.194815	0.702217	0.0616314	0.853743	Q8CJ19	[F-actin]-monooxygenase MICAL3	2.6551	0.00477193	1.3089	0.17695	1.3462	0.461041
ENSMUSG00000001508	Sgca	-0.267045	0.0351925	-0.104862	0.794202	-0.162183	0.315492	P82350	Alpha-sarcoglycan	0.4696	0.0214118	0.1217	0.677242	0.3479	0.509583
ENSMUSG00000021823	Vcl	0.330312	0.0267158	-0.137674	0.759489	0.467986	0.00149395	Q64727	Vinculin	0.408	0.0934202	0.1287	0.548113	0.2793	0.665681
inflammation
ENSMUSG00000024601	Isoc1	-0.478601	0.00159521	-0.138324	0.781858	-0.340277	0.0556038	Q91V64	Isochorismatase domain-containing protein 1	-0.676	0.0219138	-0.3208	0.266426	-0.3552	0.44109
ENSMUSG00000044734	Serpinb1a	1.68752	2.17071e-15	0.192626	0.827119	1.49489	8.72248e-12	Q9D154	Leukocyte elastase inhibitor A	1.0452	0.00524638	0.4628	0.0937632	0.5824	0.165206
other candidates of interest
ENSMUSG00000031543	Ank1	0.203249	0.122791	0.0309236	0.959103	0.172325	0.266497	Q02357	Ankyrin-1	-0.2407	0.423263	-0.2805	0.365931	0.0397999	0.976994	*
ENSMUSG00000032826	Ank2	-0.557505	0.0102381	-0.122582	0.885827	-0.434924	0.0833265	Q8C8R3	Ankyrin-2	0.1821	0.89334	-0.3322	0.749796	0.5143	0.857641
ENSMUSG00000069601	Ank3	-0.187369	0.451239	-0.197083	0.745409	0.0097134	0.980802	G5E8K5	Ankyrin-3	0.3782	0.0599958	0.00439999	0.988677	0.3738	0.201091
ENSMUSG00000057897	Camk2b	-0.334214	0.00206117	-0.202524	0.402805	-0.131691	0.390681	P28652	Calcium/calmodulin-dependent protein kinase type II subunit beta	-1.5702	0.00973684	-1.7118	0.0277474	0.1416	0.917506
ENSMUSG00000007122	Casq1	0.401803	0.000624044	-0.116498	0.758949	0.518301	9.72254e-06	O09165	Calsequestrin-1	1.6941	0.00683333	1.5457	0.0266957	0.1484	0.925958
ENSMUSG00000026361	Cdc73	-0.318438	0.0295855	-0.0925563	0.862089	-0.225882	0.202069	Q8JZM7	Parafibromin	0.6802	0.00985016	0.0205	0.951838	0.6597	0.100483
ENSMUSG00000004843	Chmp2b	-0.346131	4.26919e-05	-0.108335	0.679099	-0.237796	0.0144631	Q8BJF9	Charged multivesicular body protein 2b	-1.2922	0.0115233	-1.0802	0.0529204	-0.212	0.75677
ENSMUSG00000004530	Coro1c	0.429831	0.0209345	-0.0486956	0.955908	0.478527	0.014237	Q9WUM4	Coronin-1C	-0.4158	0.0960375	-0.2678	0.271108	-0.148	0.854291
ENSMUSG00000024576	Csnk1a1	-0.0152864	0.95241	-0.0254698	0.977458	0.0101835	0.972373	Q8BK63	Casein kinase I isoform alpha	1.1102	0.0161347	0.2107	0.373048	0.8995	0.196703
ENSMUSG00000022433	Csnk1e	-0.0284223	0.872256	0.0256027	0.965216	-0.054025	0.796381	Q9JMK2	Casein kinase I isoform epsilon	0.6231	0.00804511	0.1717	0.485801	0.4514	0.212578
ENSMUSG00000039450	Dcxr	0.0523472	0.857025	0.196001	0.739494	-0.143654	0.634043	Q91X52	L-xylulose reductase	1.4004	0.0193675	1.1899	0.073737	0.2105	0.807586			$
ENSMUSG00000031483	Erlin2	0.0921962	0.430252	0.024545	0.958556	0.0676512	0.653818	Q8BFZ9	Erlin-2	-1.3548	0.00563057	-0.8871	0.0531171	-0.4677	0.559622
ENSMUSG00000059714	Flot1	-0.0702306	0.78559	0.0461387	0.955512	-0.116369	0.682408	O08917	Flotillin-1	-0.541	0.14084	-0.6437	0.126735	0.1027	0.941823			$
ENSMUSG00000057177	Gsk3a	-0.387528	5.72442e-09	-0.137318	0.388869	-0.25021	0.000821005	Q2NL51	Glycogen synthase kinase-3 alpha	-0.2139	0.432745	-0.2883	0.459206	0.0744001	0.960968
ENSMUSG00000022812	Gsk3b	-0.230974	0.169696	-0.0775799	0.899538	-0.153394	0.479033	Q9WV60	Glycogen synthase kinase-3 beta	0.368	0.170188	0.3452	0.223901	0.0228001	0.980909
ENSMUSG00000003865	Gys1	-0.319647	0.00771898	-0.0731122	0.872142	-0.246535	0.0754211	Q9Z1E4	Glycogen [starch] synthase, muscle	-0.4855	0.0284899	-0.1707	0.415035	-0.3148	0.482449
ENSMUSG00000024454	Hdac3	-0.135969	0.147154	-0.0271135	0.944258	-0.108855	0.334375	O88895	Histone deacetylase 3	—	0.0207639	—	0.205506	0.794	0.517895
ENSMUSG00000006740	Kif5b	-0.0670918	0.808536	0.000816925	0.999694	-0.0679087	0.850198	Q61768	Kinesin-1 heavy chain	0.3344	0.100947	0.2265	0.293797	0.1079	0.869738			$
ENSMUSG00000004085	Map3k20	-0.158595	0.324015	-0.020235	0.979191	-0.13836	0.476325	Q9ESL4	Mitogen-activated protein kinase kinase kinase 20	0.5908	0.0189522	0.4267	0.0822454	0.1641	0.808546
ENSMUSG00000032479	Map4	-0.255718	0.0621749	-0.0548205	0.92194	-0.200898	0.215792	P27546	Microtubule-associated protein 4	0.54	0.0625366	0.7468	0.0326885	-0.2068	0.820758
ENSMUSG00000037236	Matr3	-0.0500658	0.688242	-0.0238334	0.955363	-0.0262324	0.884446	Q8K310	Matrin-3	0.7703	0.009701	0.3839	0.158575	0.3864	0.251264
ENSMUSG00000048416	Mlf1	0.971843	1.56449e-13	0.115178	0.827941	0.856665	3.77625e-10	Q9QWV4	Myeloid leukemia factor 1	4.844	0.0018	3.7881	0.0124444	1.0559	0.132835
ENSMUSG00000030120	Mlf2	-0.113185	0.33827	-0.104908	0.731218	-0.00827664	0.966879	Q99KX1	Myeloid leukemia factor 2	4.4129	0.0032	3.8824	0.018	0.5305	0.367122			$
ENSMUSG00000020067	Mypn	-0.0351679	0.849681	-0.0560692	0.913384	0.0209013	0.933018	Q5DTJ9	Myopalladin	0.7354	0.065196	0.00470002	0.993633	0.7307	0.322875			$
ENSMUSG00000010097	Nxf1	0.507981	0.0126119	-0.0163914	0.990546	0.524372	0.0156434	Q99JX7	Nuclear RNA export factor 1	0.5163	0.0406037	0.0545	0.861576	0.4618	0.188771
ENSMUSG00000027257	Pacsin3	0.08765	0.62017	0.0467109	0.937701	0.0409391	0.876618	Q99JB8	Protein kinase C and casein kinase II substrate protein 3	0.6723	0.0101948	0.4631	0.107257	0.2092	0.788596
ENSMUSG00000038170	Pde4dip	-0.149343	0.497772	0.0602438	0.939432	-0.209587	0.369763	Q80YT7	Myomegalin	0.4955	0.0492444	0.3352	0.23634	0.1603	0.820622
ENSMUSG00000034055	Phka1	-0.493553	0.000433894	-0.193969	0.618635	-0.299584	0.0774658	P18826	Phosphorylase b kinase regulatory subunit alpha, skeletal muscle isoform	-0.9516	0.0166305	-0.1907	0.522118	-0.7609	0.211508
ENSMUSG00000036879	Phkb	-0.808284	9.08388e-07	-0.254573	0.585983	-0.553711	0.00282419	Q7TSH2	Phosphorylase b kinase regulatory subunit beta	-0.85	0.0278974	-0.3063	0.359881	-0.5437	0.485352
ENSMUSG00000031808	Slc27a1	-0.648369	8.55095e-05	0.0769898	0.91878	-0.725359	1.73025e-05	Q60714	Long-chain fatty acid transport protein 1	-1.8896	0.00609302	-1.302	0.0260247	-0.5876	0.651382
ENSMUSG00000026532	Spta1	0.996097	0.474634	0.140101	0.984926	0.855996	0.618722	P08032	Spectrin alpha chain, erythrocytic 1	0.0668	0.86643	0.2104	0.59942	-0.1436	0.861265	*
ENSMUSG00000057738	Sptan1	0.0510591	0.897154	-0.399828	0.503811	0.450887	0.134364	P16546	Spectrin alpha chain, non-erythrocytic 1	-0.1003	0.652049	-0.103	0.698556	0.00270001	0.998065
ENSMUSG00000020315	Sptbn1	-0.178941	0.456233	-0.267957	0.589141	0.0890162	0.800344	Q62261	Spectrin beta chain, non-erythrocytic 1	0.2006	0.306935	0.0924	0.656053	0.1082	0.874682
ENSMUSG00000030987	Stim1	0.106784	0.421695	0.0237203	0.965216	0.0830639	0.622381	P70302	Stromal interaction molecule 1	0.4273	0.0355543	0.2758	0.247893	0.1515	0.8162	*
ENSMUSG00000024236	Svil	-0.0548888	0.771094	0.0688305	0.8929	-0.123719	0.507629	Q8K4L3	Supervillin	-0.0654	0.868009	-0.1655	0.66756	0.1001	0.91096		#	$
ENSMUSG00000041459	Tardbp	0.0844873	0.552862	-0.0818985	0.833066	0.166386	0.22444	Q921F2	TAR DNA-binding protein 43	-0.1708	0.736768	-0.8591	0.282863	0.6883	0.724431
ENSMUSG00000062380	Tubb3	0.168839	0.790492	0.410455	0.751615	-0.241616	0.726843	Q9ERD7	Tubulin beta-3 chain	0.2413	0.854252	-0.7559	0.544561	0.9972	0.68129			$
ENSMUSG00000062591	Tubb4a	0.88757	0.00118611	0.301249	0.738551	0.586321	0.0670115	Q9D6F9	Tubulin beta-4A chain	-1.6218	0.0927177	-0.472	0.206483	-1.1498	0.980371			$
ENSMUSG00000001525	Tubb5	0.585138	0.00827533	-0.0786407	0.93919	0.663779	0.00383924	P99024	Tubulin beta-5 chain	0.0515	0.906044	-0.0777	0.831602	0.1292	0.919263			$
ENSMUSG00000001473	Tubb6	0.562873	0.135073	-0.278759	0.806503	0.841632	0.0240837	Q922F4	Tubulin beta-6 chain	-0.0571	0.905633	-0.2825	0.501676	0.2254	0.822917			$
ENSMUSG00000046230	Vps13a	-0.47087	0.0147989	-0.0102	0.993087	-0.46067	0.0282615	Q5H8C4	Vacuolar protein sorting-associated protein 13A	-0.9155	0.0326909	-0.5542	0.119709	-0.3613	0.743855
ENSMUSG00000039474	Wfs1	-0.647132	0.000218298	-0.319012	0.447409	-0.32812	0.141579	P56695	Wolframin	-1.3097	0.00455319	-0.648	0.119896	-0.6617	0.329209
remaining candidates of this combined transcriptomic and proteomic dataset
ENSMUSG00000028608	0610037L13Rik	0.12018	0.509517	-0.0431514	0.948469	0.163332	0.406826	Q8BHG2	CXXC motif containing zinc binding protein	0.2531	0.22138	0.4405	0.118308	-0.1874	0.804121
ENSMUSG00000090066	1110002E22Rik	0.497711	0.081945	-0.0281605	0.986347	0.525871	0.0907939	E0CYV9	Uncharacterized protein C4orf54 homolog	0.6913	0.0811179	0.7838	0.102175	-0.0925	0.926464
ENSMUSG00000021023	1110008L16Rik	-0.145665	0.387107	-0.0213161	0.979191	-0.124349	0.5452	Q8JZY4	Mitochondrial ribonuclease P catalytic subunit	-0.0316	0.538263	0.3988	0.268173	-0.4304	0.795718
ENSMUSG00000040591	1110051M20Rik	-0.262171	0.162751	-0.131348	0.820952	-0.130823	0.622803	Q8BHR8	UPF0705 protein C11orf49 homolog	—	0.00431818	—	0.437726	0.5604	0.0614
ENSMUSG00000033688	1300017J02Rik	0.930467	—	-2.28835	—	3.21882	—	Q9DBD0	Inhibitor of carbonic anhydrase	0.0416999	0.931229	0.0779999	0.843252	-0.0363	0.980814
ENSMUSG00000054676	1600014C10Rik	-0.253565	0.0258613	-0.0348642	0.945112	-0.2187	0.0907939	Q8WUR0	Protein C19orf12 homolog	-0.2369	0.377433	0.1472	0.629602	-0.3841	0.458807
ENSMUSG00000019797	1700021F05Rik	0.0310008	0.865944	-0.0185864	0.979191	0.0495872	0.825098	Q9CQF4	Uncharacterized protein C6orf203 homolog	-0.8569	0.0474506	-0.3712	0.430981	-0.4857	0.697465
ENSMUSG00000027327	1700037H04Rik	-0.115185	0.694778	-0.282213	0.608304	0.167028	0.608639	Q9D1K7	UPF0687 protein C20orf27 homolog	0.2661	0.116199	0.0528	0.670255	0.2133	0.700749
ENSMUSG00000071252	2210408I21Rik	-0.201529	0.534999	0.0209546	0.989795	-0.222483	0.55197	Q3UPC7	Uncharacterized protein KIAA0825 homolog	0.0169001	0.0139729	0.174	0.559072	-0.1571	0.193905
ENSMUSG00000040177	2310057M21Rik	-0.75074	0.00878214	-0.407608	0.580515	-0.343132	0.382158	Q9D2Q3	Uncharacterized protein C10orf88 homolog	—	0.00254545	—	0.0108571	0.8873	0.140704
ENSMUSG00000049760	2410015M20Rik	0.064257	0.670001	-0.0698606	0.864003	0.134118	0.359339	Q8R404	MICOS complex subunit MIC13	-1.252	0.0552939	—	0.0413099	—	0.678851
ENSMUSG00000010277	2610507B11Rik	-0.376599	0.0691078	-0.144933	0.834624	-0.231665	0.384612	Q5SYL3	Protein KIAA0100	—	0.00707018	—	0.512532	-0.5367	0.188592
ENSMUSG00000047635	2810006K23Rik	0.0230066	0.916845	-0.0631116	0.912183	0.0861182	0.703878	Q80VP5	Probable peptide chain release factor C12orf65 homolog, mitochondrial	0.0859	0.983404	0.08	0.882962	0.00589999	0.961078
ENSMUSG00000025102	3110040N11Rik	0.0924732	0.697354	0.104074	0.869438	-0.0116007	0.97199	Q9CRC3	UPF0235 protein C15orf40 homolog	0.498	0.0328869	0.3878	0.223971	0.1102	0.912274
ENSMUSG00000071540	3425401B19Rik	-0.168365	0.452327	-0.126227	0.844637	-0.0421379	0.909174	D3Z1D3	Cardiac-enriched FHL2-interacting protein	-0.9262	0.170212	-1.4929	0.0759304	0.5667	0.823658
ENSMUSG00000031938	4931406C07Rik	-0.0315238	0.88516	0.118137	0.798693	-0.149661	0.450875	Q91V76	Ester hydrolase C11orf54 homolog	-1.1805	0.531144	-0.8741	0.426401	-0.3064	0.225882
ENSMUSG00000057181	5730455P16Rik	-0.19148	0.287471	0.0371315	0.961789	-0.228611	0.238213	Q9CYI0	Protein Njmu-R1	0.0714	0.333468	-0.0803	0.54094	0.1517	0.919548
ENSMUSG00000031824	6430548M08Rik	-0.767699	0.0150826	-0.526851	0.456498	-0.240848	0.625974	Q8R0A7	Uncharacterized protein KIAA0513	-0.3057	0.345891	0.1025	0.805337	-0.4082	0.679729
ENSMUSG00000036275	9530068E07Rik	0.0740831	0.49537	0.12424	0.566709	-0.0501566	0.727747	Q8K201	Keratinocyte-associated transmembrane protein 2	0.9051	0.785481	0.254	0.645347	0.6511	0.967179
ENSMUSG00000022347	A1bg	—	—	—	—	—	—	Q19LI2	Alpha-1B-glycoprotein	—	0.241896	1.0269	0.519579	—	0.478228
ENSMUSG00000036678	Aaas	-0.193728	0.372173	-0.0486438	0.95371	-0.145084	0.600418	P58742	Aladin	-0.171	0.518387	0.0524001	0.910633	-0.2234	0.841663
ENSMUSG00000029482	Aacs	0.412925	0.21008	-0.463321	0.509041	0.876246	0.00342259	Q9D2R0	Acetoacetyl-CoA synthetase	0.3402	0.61835	0.0452001	0.942653	0.295	0.839731
ENSMUSG00000057230	Aak1	-0.222923	0.376164	-0.0155386	0.991804	-0.207385	0.487445	Q3UHJ0	AP2-associated protein kinase 1	0.00809996	0.987451	0.1105	0.696512	-0.1024	0.919636
ENSMUSG00000035642	Aamdc	0.211023	0.230049	-0.00360038	0.997203	0.214624	0.279151	Q8R0P4	Mth938 domain-containing protein	-0.3465	0.389093	0	0.999998	-0.3465	0.740643
ENSMUSG00000031960	Aars	-0.0967074	0.48265	0.0890644	0.803911	-0.185772	0.158263	Q8BGQ7	Alanine--tRNA ligase, cytoplasmic	-0.8045	0.038811	-0.6954	0.119604	-0.1091	0.926864
ENSMUSG00000023938	Aars2	-0.089751	0.309289	-0.120325	0.495302	0.0305741	0.828236	Q14CH7	Alanine--tRNA ligase, mitochondrial	-0.6817	0.0536764	-0.1196	0.77845	-0.5621	0.210814
ENSMUSG00000075528	Aarsd1	-0.0859296	0.946825	0.0183607	0.996953	-0.10429	0.945158	Q3THG9	Alanyl-tRNA editing protein Aarsd1	-0.3577	0.341786	-0.1282	0.624033	-0.2295	0.847531
ENSMUSG00000025894	Aasdhppt	-0.346046	0.000704575	-0.109752	0.739494	-0.236294	0.0499844	Q9CQF6	L-aminoadipate-semialdehyde dehydrogenase-phosphopantetheinyl transferase	2.4308	0.00237838	1.5431	0.0125217	0.8877	0.067625
ENSMUSG00000057880	Abat	0.741504	3.86042e-05	0.02239	0.985063	0.719114	0.000145102	P61922	4-aminobutyrate aminotransferase, mitochondrial	0.66	0.013587	0.3037	0.269306	0.3563	0.561335
ENSMUSG00000020620	Abca8b	0.123849	0.63668	0.17586	0.769734	-0.0520106	0.89537	Q8K440	ATP-binding cassette sub-family A member 8-B	-0.00850004	0.973424	-0.0982	0.66511	0.0897	0.896179
ENSMUSG00000041797	Abca9	0.246288	0.384274	0.107882	0.911847	0.138406	0.723622	Q8K449	ATP-binding cassette sub-family A member 9	0.3434	0.0944397	0.0414	0.234946	0.302	0.590179
ENSMUSG00000031974	Abcb10	-0.413023	0.000439758	-0.128674	0.735033	-0.284349	0.0383833	Q9JI39	ATP-binding cassette sub-family B member 10, mitochondrial	-0.3813	0.0992544	-0.0473	0.828618	-0.334	0.524694
ENSMUSG00000040584	Abcb1a	-0.190626	0.637152	0.0800684	0.954475	-0.270694	0.536474	P21447	ATP-dependent translocase ABCB1	0.1294	0.71397	0.0236001	0.953205	0.1058	0.925674
ENSMUSG00000026198	Abcb6	0.173559	0.639823	0.111635	0.927285	0.0619243	0.91075	Q9DC29	ATP-binding cassette sub-family B member 6, mitochondrial	-0.7706	0.0320735	-0.783	0.168962	0.0124	0.995979
ENSMUSG00000031333	Abcb7	-0.228724	0.12664	-0.139935	0.739494	-0.0887895	0.695444	Q61102	ATP-binding cassette sub-family B member 7, mitochondrial	-0.4691	0.0732537	-0.1708	0.510053	-0.2983	0.610954
ENSMUSG00000028973	Abcb8	0.0189952	0.879674	0.0929496	0.701233	-0.0739543	0.535886	Q9CXJ4	ATP-binding cassette sub-family B member 8, mitochondrial	-0.3336	0.182262	0.0464	0.919897	-0.38	0.680305
ENSMUSG00000023088	Abcc1	0.330402	0.125155	0.325718	0.47126	0.00468475	0.989955	O35379	Multidrug resistance-associated protein 1	-0.2746	0.333549	-0.2369	0.451572	-0.0377	0.968397
ENSMUSG00000030249	Abcc9	-0.197015	0.424203	-0.0523841	0.956613	-0.144631	0.649218	P70170	ATP-binding cassette sub-family C member 9	-0.2489	0.369365	-0.1456	0.630286	-0.1033	0.896188
ENSMUSG00000031378	Abcd1	0.000131745	0.999083	-0.0327134	0.941762	0.0328451	0.865116	P48410	ATP-binding cassette sub-family D member 1	-0.4088	0.268991	-0.1715	0.658759	-0.2373	0.804245
ENSMUSG00000055782	Abcd2	0.124497	0.658967	0.136615	0.859489	-0.0121179	0.975871	Q61285	ATP-binding cassette sub-family D member 2	-0.5613	0.857809	-0.4601	0.785488	-0.1012	0.936871
ENSMUSG00000028127	Abcd3	-0.398128	0.00364671	-0.0335298	0.962404	-0.364598	0.0146133	P55096	ATP-binding cassette sub-family D member 3	-0.00490001	0.992554	0.3566	0.300286	-0.3615	0.71823
ENSMUSG00000058355	Abce1	-0.0113741	0.958167	-0.0375571	0.950064	0.026183	0.919379	P61222	ATP-binding cassette sub-family E member 1	-0.4427	0.0588017	-0.3769	0.152423	-0.0658	0.919213
ENSMUSG00000038762	Abcf1	-0.0760637	0.601265	-0.0299225	0.952386	-0.0461411	0.819681	Q6P542	ATP-binding cassette sub-family F member 1	0.00309992	0.992732	-0.00020003	0.999344	0.00330001	0.996868
ENSMUSG00000028953	Abcf2	-0.26344	0.00115014	-0.116936	0.593992	-0.146504	0.150387	Q99LE6	ATP-binding cassette sub-family F member 2	-0.594	0.00807547	-0.4464	0.0650102	-0.1476	0.792721
ENSMUSG00000003234	Abcf3	-0.116908	0.336442	-0.0147308	0.979257	-0.102178	0.486388	Q8K268	ATP-binding cassette sub-family F member 3	0.4919	0.0434082	0.4706	0.07425	0.0212999	0.982106
ENSMUSG00000040532	Abhd11	0.0248897	0.884519	-0.127889	0.694627	0.152779	0.284803	Q8K4F5	Protein ABHD11	-0.0165	0.970694	0.2302	0.522513	-0.2467	0.788605
ENSMUSG00000032046	Abhd12	-0.133741	0.0951159	-0.0306129	0.92506	-0.103129	0.28556	Q99LR1	Lysophosphatidylserine lipase ABHD12	-0.6901	0.0257651	-0.4465	0.232518	-0.2436	0.804475
ENSMUSG00000007036	Abhd16a	-0.112737	0.148872	-7.56809e-05	0.99977	-0.112662	0.197648	Q9Z1Q2	Phosphatidylserine lipase ABHD16A	-1.2194	0.0200603	-0.517	0.14179	-0.7024	0.474524
ENSMUSG00000037818	Abhd18	-0.51308	0.230048	-0.3714	0.74488	-0.14168	0.842853	Q8C1A9	Protein ABHD18	0.66	0.0227625	0.2284	0.177801	0.4316	0.560736
ENSMUSG00000032540	Abhd5	-0.32072	0.0330327	-0.0207975	0.979257	-0.299923	0.0729636	Q9DBL9	1-acylglycerol-3-phosphate O-acyltransferase ABHD5	0.0918	0.0533333	0.2048	0.0909931	-0.113	0.906205
ENSMUSG00000025277	Abhd6	-0.563786	0.0323563	-0.0589148	0.964593	-0.504871	0.0894911	Q8R2Y0	Monoacylglycerol lipase ABHD6	-0.7799	0.0233581	-0.5677	0.593367	-0.2122	0.32349
ENSMUSG00000025085	Ablim1	-0.92611	5.14735e-06	-0.31884	0.576128	-0.607271	0.00915635	Q8K4G5	Actin-binding LIM protein 1	0.187	0.554531	0.1671	0.633183	0.0199	0.984266
ENSMUSG00000029095	Ablim2	0.131925	0.389734	0.122682	0.750947	0.00924258	0.970641	Q8BL65	Actin-binding LIM protein 2	0.0908001	0.764956	-0.1418	0.629536	0.2326	0.727435
ENSMUSG00000032735	Ablim3	-0.0670088	0.826235	0.126374	0.867621	-0.193383	0.516454	Q69ZX8	Actin-binding LIM protein 3	-0.2344	0.214809	0.0294	0.370055	-0.2638	0.904589
ENSMUSG00000042895	Abra	-1.08428	0.162036	-1.19192	0.449871	0.107641	0.938851	Q8BUZ1	Actin-binding Rho-activating protein	-0.2209	0.671732	-0.293	0.592293	0.0721	0.940824
ENSMUSG00000117789	AC124502.3	1.04342	—	1.17147	—	-0.128051	—	Q8BWP8	Beta-1,4-glucuronyltransferase 1	0.3244	0.959949	0.3334	0.504116	-0.00900001	0.840352
ENSMUSG00000036138	Acaa1a	-0.0107762	0.964553	0.0434582	0.945979	-0.0542344	0.839884	Q921H8	3-ketoacyl-CoA thiolase A, peroxisomal	0.5434	0.0816264	0.3992	0.197824	0.1442	0.875373
ENSMUSG00000036880	Acaa2	-0.473508	0.0023656	-0.0462139	0.951257	-0.427294	0.011909	Q8BWT1	3-ketoacyl-CoA thiolase, mitochondrial	-0.00369996	0.992588	0.2712	0.344319	-0.2749	0.563285
ENSMUSG00000020532	Acaca	-0.0866662	0.795178	-0.256505	0.701528	0.169839	0.629658	Q5SWU9	Acetyl-CoA carboxylase 1	-0.00760003	0.99131	0.0194	0.965908	-0.027	0.991437
ENSMUSG00000042010	Acacb	-0.51487	0.00203618	-0.0442071	0.95887	-0.470663	0.00939561	E9Q4Z2	Acetyl-CoA carboxylase 2	-0.3983	0.0978255	-0.2186	0.290074	-0.1797	0.805495
ENSMUSG00000029456	Acad10	-0.425393	0.048217	-0.0328781	0.978206	-0.392515	0.104994	Q8K370	Acyl-CoA dehydrogenase family member 10	-0.2264	0.403837	0.0433	0.885497	-0.2697	0.680734
ENSMUSG00000027710	Acad9	-0.182905	0.104065	-0.0483469	0.911749	-0.134558	0.328608	Q8JZN5	Acyl-CoA dehydrogenase family member 9, mitochondrial	-0.327	0.149189	-0.1367	0.594438	-0.1903	0.79603
ENSMUSG00000062908	Acadm	-0.595308	2.86807e-05	-0.00217199	0.998679	-0.593136	6.65762e-05	P45952	Medium-chain specific acyl-CoA dehydrogenase, mitochondrial	-0.8015	0.0237962	-0.5257	0.133822	-0.2758	0.78551
ENSMUSG00000029545	Acads	-0.57935	7.4471e-11	-0.16169	0.493126	-0.417659	1.43427e-05	Q07417	Short-chain specific acyl-CoA dehydrogenase, mitochondrial	-0.2933	0.23297	-0.1271	0.681035	-0.1662	0.787296
ENSMUSG00000030861	Acadsb	-0.511024	2.31195e-07	-0.16662	0.53795	-0.344404	0.00196411	Q9DBL1	Short/branched chain specific acyl-CoA dehydrogenase, mitochondrial	-0.9063	0.0181358	-0.8504	0.039102	-0.0559	0.965579
ENSMUSG00000018574	Acadvl	-0.582491	1.88581e-06	-0.136373	0.739494	-0.446118	0.000892495	P50544	Very long-chain specific acyl-CoA dehydrogenase, mitochondrial	-0.1525	0.513579	0.0223001	0.943661	-0.1748	0.797925
ENSMUSG00000049076	Acap2	0.196734	0.367271	0.0564948	0.945227	0.14024	0.618722	Q6ZQK5	Arf-GAP with coiled-coil, ANK repeat and PH domain-containing protein 2	0.2413	0.331088	0.4224	0.137681	-0.1811	0.819757
ENSMUSG00000032047	Acat1	-0.820669	1.06731e-08	-0.164561	0.739494	-0.656108	1.98745e-05	Q8QZT1	Acetyl-CoA acetyltransferase, mitochondrial	-0.5453	0.0603418	-0.1351	0.690099	-0.4102	0.533069
ENSMUSG00000023832	Acat2	0.0381255	0.923187	0.0284171	0.985063	0.00970832	0.984063	Q8CAY6	Acetyl-CoA acetyltransferase, cytosolic	-0.054	0.8178	-0.1131	0.696706	0.0591	0.946153
ENSMUSG00000026781	Acbd5	-0.122952	0.374127	-0.0719994	0.865506	-0.0509529	0.808524	Q5XG73	Acyl-CoA-binding domain-containing protein 5	0.5808	0.0219226	0.4558	0.12245	0.125	0.896341
ENSMUSG00000020681	Ace	0.317736	0.0314214	-0.159898	0.715955	0.477634	0.000904169	P09470	Angiotensin-converting enzyme	0.365	0.318626	0.0611999	0.885652	0.3038	0.804189
ENSMUSG00000022185	Acin1	0.0650662	0.643692	-0.12234	0.679698	0.187406	0.124637	Q9JIX8	Apoptotic chromatin condensation inducer in the nucleus	-0.00500002	0.993313	-0.2693	0.397134	0.2643	0.854425
ENSMUSG00000020917	Acly	0.493952	0.00435469	-0.0720945	0.927206	0.566047	0.00152379	Q91V92	ATP-citrate synthase	-0.449	0.234613	-0.2933	0.610526	-0.1557	0.919518
ENSMUSG00000028405	Aco1	0.254439	0.093706	0.130431	0.766479	0.124008	0.555898	P28271	Cytoplasmic aconitate hydratase	0.404	0.399974	0.4476	0.455891	-0.0436	0.979862
ENSMUSG00000022477	Aco2	-0.310222	0.00656213	-0.147551	0.637837	-0.162671	0.275226	Q99KI0	Aconitate hydratase, mitochondrial	-0.2841	0.177401	-0.0858	0.715578	-0.1983	0.717934
ENSMUSG00000072949	Acot1	-0.423507	0.383347	0.452257	0.701528	-0.875764	0.0488194	O55137	Acyl-coenzyme A thioesterase 1	0.5332	0.770004	0.4597	0.67646	0.0734999	0.978821
ENSMUSG00000034853	Acot11	-0.107001	0.716372	0.0721071	0.939432	-0.179108	0.565094	Q8VHQ9	Acyl-coenzyme A thioesterase 11	0.1745	0.681136	0.4071	0.327499	-0.2326	0.773344
ENSMUSG00000006717	Acot13	-0.230411	0.0403339	-0.0583844	0.8929	-0.172027	0.200081	Q9CQR4	Acyl-coenzyme A thioesterase 13	-1.2772	0.0279525	-0.7676	0.136068	-0.5096	0.705227
ENSMUSG00000021226	Acot2	-0.840169	0.000126153	0.221122	0.758619	-1.06129	1.16629e-06	Q9QYR9	Acyl-coenzyme A thioesterase 2, mitochondrial	-0.4168	0.347646	-0.3644	0.485128	-0.0524	0.972239
ENSMUSG00000028937	Acot7	0.145337	0.266558	0.164264	0.565632	-0.0189265	0.933488	Q91V12	Cytosolic acyl coenzyme A thioester hydrolase	0.0188001	0.512574	0.0329	0.942494	-0.0141	0.797096
ENSMUSG00000017307	Acot8	0.000461645	0.998603	-0.0585315	0.948469	0.0589932	0.880779	P58137	Acyl-coenzyme A thioesterase 8	0.6107	0.0757187	0.354	0.221811	0.2567	0.798141
ENSMUSG00000025287	Acot9	0.266979	0.00686108	-0.0417461	0.924152	0.308725	0.00247181	Q9R0X4	Acyl-coenzyme A thioesterase 9, mitochondrial	-0.2286	0.307507	-0.0473	0.888695	-0.1813	0.829985
ENSMUSG00000020777	Acox1	-0.397366	0.000596212	-0.0134883	0.985801	-0.383878	0.00183555	Q9R0H0	Peroxisomal acyl-coenzyme A oxidase 1	0.113	0.800464	0.2225	0.593629	-0.1095	0.913142
ENSMUSG00000029098	Acox3	-0.252558	0.0109486	-0.015124	0.979191	-0.237434	0.0291848	Q9EPL9	Peroxisomal acyl-coenzyme A oxidase 3	0.0963	0.777856	0.1275	0.583736	-0.0312	0.978395
ENSMUSG00000044573	Acp1	-0.182956	0.111382	-0.00983704	0.988645	-0.173119	0.183097	Q9D358	Low molecular weight phosphotyrosine protein phosphatase	-0.1435	0.736955	0.1406	0.538362	-0.2841	0.793226
ENSMUSG00000002103	Acp2	-0.0144636	0.947969	0.095457	0.837018	-0.109921	0.582784	P24638	Lysosomal acid phosphatase	0.3839	0.179957	0.3429	0.249082	0.041	0.97647
ENSMUSG00000028093	Acp6	-0.00204519	0.990478	0.00925097	0.989008	-0.0112962	0.956332	Q8BP40	Lysophosphatidic acid phosphatase type 6	-0.164	0.504589	-0.0543	0.86101	-0.1097	0.894682
ENSMUSG00000076435	Acsf2	-0.0601454	0.89074	0.51781	0.381867	-0.577956	0.0694905	Q8VCW8	Medium-chain acyl-CoA ligase ACSF2, mitochondrial	-0.3528	0.260797	-0.3953	0.308922	0.0425	0.974379
ENSMUSG00000015016	Acsf3	-0.057441	0.689654	0.0389315	0.932859	-0.0963725	0.521287	Q3URE1	Malonate--CoA ligase ACSF3, mitochondrial	-0.1594	0.506229	0.0725999	0.771354	-0.232	0.705318
ENSMUSG00000018796	Acsl1	-0.207132	0.145233	0.230732	0.409769	-0.437864	0.000652453	P41216	Long-chain-fatty-acid--CoA ligase 1	-0.1473	0.643617	0.2903	0.371853	-0.4376	0.320031
ENSMUSG00000032883	Acsl3	0.146326	0.569042	0.00349036	0.998028	0.142836	0.646464	Q9CZW4	Long-chain-fatty-acid--CoA ligase 3	-0.2291	0.52819	0.0564001	0.875684	-0.2855	0.727905
ENSMUSG00000020333	Acsl6	-0.0261213	0.944578	0.145669	0.860757	-0.17179	0.619609	Q91WC3	Long-chain-fatty-acid--CoA ligase 6	-2.098	0.0107531	-1.5724	0.0755581	-0.5256	0.810286
ENSMUSG00000027452	Acss1	-0.220052	0.300537	0.141751	0.8168	-0.361804	0.0817174	Q99NB1	Acetyl-coenzyme A synthetase 2-like, mitochondrial	0.6826	0.0347193	0.7676	0.0534592	-0.085	0.937157
ENSMUSG00000027605	Acss2	-0.254851	0.0438511	-0.0740241	0.871756	-0.180827	0.23931	Q9QXG4	Acetyl-coenzyme A synthetase, cytoplasmic	-0.1262	0.643728	0.1289	0.5812	-0.2551	0.705213
ENSMUSG00000035948	Acss3	-0.162073	0.622592	-0.0852844	0.93919	-0.0767887	0.875387	Q14DH7	Acyl-CoA synthetase short-chain family member 3, mitochondrial	—	0.078395	—	0.119299	—	1
ENSMUSG00000055194	Actbl2	0	—	0.593545	—	-0.718848	—	Q8BFZ3	Beta-actin-like protein 2	-1.168	0.354279	-0.8017	0.552991	-0.3663	0.940823
ENSMUSG00000059430	Actg2	0.874294	0.0471673	0.359117	0.799927	0.515177	0.355359	P63268	Actin, gamma-enteric smooth muscle	—	0.0620823	—	0.159272	0.8725	0.842681
ENSMUSG00000027671	Actl6a	-0.0280553	0.849724	0.0487024	0.907048	-0.0767577	0.616251	Q9Z2N8	Actin-like protein 6A	0.2579	0.452692	0.5102	0.143168	-0.2523	0.814189
ENSMUSG00000015143	Actn1	0.230915	0.374947	-0.207584	0.755445	0.438499	0.0744555	Q7TPR4	Alpha-actinin-1	-0.0919	0.670208	0.0206	0.942759	-0.1125	0.874727
ENSMUSG00000006457	Actn3	0.766958	0.345931	-0.330094	0.907455	1.09705	0.189344	O88990	Alpha-actinin-3	-0.951	0.326953	-0.4409	0.707765	-0.5101	0.690537
ENSMUSG00000054808	Actn4	0.16433	0.547505	-0.296483	0.581953	0.460814	0.0503006	P57780	Alpha-actinin-4	0.0542999	0.863465	0.1713	0.455645	-0.117	0.901821
ENSMUSG00000021076	Actr10	-0.113693	0.173999	-0.0489412	0.861979	-0.0647517	0.565809	Q9QZB7	Actin-related protein 10	0.0231	0.945298	-0.0966	0.757603	0.1197	0.874636
ENSMUSG00000025228	Actr1a	0.00515901	0.976009	0.0130775	0.982025	-0.00791845	0.968063	P61164	Alpha-centractin	-0.0355	0.891121	-0.0912	0.679615	0.0557	0.940777
ENSMUSG00000037351	Actr1b	0.302207	0.00975985	0.260209	0.242071	0.0419978	0.855357	Q8R5C5	Beta-centractin	0.6855	0.0164467	0.5098	0.0824742	0.1757	0.794711
ENSMUSG00000020152	Actr2	-0.101911	0.261617	-0.0543947	0.848455	-0.0475162	0.716631	P61161	Actin-related protein 2	-0.4613	0.0811358	-0.3751	0.2091	-0.0862	0.907029
ENSMUSG00000026341	Actr3	-0.0908517	0.577638	-0.104014	0.799685	0.0131621	0.957081	Q99JY9	Actin-related protein 3	-0.0947	0.701714	-0.0183	0.951183	-0.0764	0.930289
ENSMUSG00000008822	Acyp1	-0.38174	0.00397714	-0.167601	0.654838	-0.214139	0.206375	P56376	Acylphosphatase-1	-0.1437	0.538983	0.169	0.610603	-0.3127	0.665425
ENSMUSG00000060923	Acyp2	-0.338335	0.000906529	-0.136816	0.633819	-0.201519	0.107961	P56375	Acylphosphatase-2	-0.5941	0.266733	-1.5244	0.0834315	0.9303	0.798743
ENSMUSG00000017697	Ada	1.08113	0.0621736	0.305728	0.8929	0.775405	0.262812	P03958	Adenosine deaminase	—	0.0446625	—	0.0635833	-0.2262	0.933173
ENSMUSG00000027259	Adal	-0.0487645	0.813379	0.051128	0.933909	-0.0998925	0.64876	Q80SY6	Adenosine deaminase-like protein	0.8484	0.00966887	0.4331	0.169302	0.4153	0.553622
ENSMUSG00000054693	Adam10	0.174715	0.444551	0.0850513	0.912092	0.0896634	0.786341	O35598	Disintegrin and metalloproteinase domain-containing protein 10	-0.6645	0.455163	-0.3866	0.204038	-0.2779	0.809634
ENSMUSG00000052593	Adam17	0.145525	0.177301	0.00834531	0.989399	0.13718	0.267623	Q9Z0F8	Disintegrin and metalloproteinase domain-containing protein 17	0.1165	0.15196	-0.279	0.350937	0.3955	0.702703
ENSMUSG00000015850	Adamtsl4	0.297199	0.145233	0.269222	0.56688	0.0279773	0.940059	Q80T21	ADAMTS-like protein 4	1.5053	0.00659296	1.0807	0.0289231	0.4246	0.445058
ENSMUSG00000021044	Adck1	-0.228208	0.0100982	-0.122226	0.598763	-0.105982	0.384135	Q9D0L4	Uncharacterized aarF domain-containing protein kinase 1	-0.7111	0.0858676	-0.1505	0.640891	-0.5606	0.550705
ENSMUSG00000005580	Adcy9	-0.300701	0.51278	0.0989131	0.952386	-0.399614	0.423182	P51830	Adenylate cyclase type 9	-0.068	0.840752	0.104	0.610534	-0.172	0.880547
ENSMUSG00000029106	Add1	-0.158622	0.150409	-0.0526122	0.897451	-0.10601	0.45347	Q9QYC0	Alpha-adducin	0.0919	0.721591	0.1517	0.519205	-0.0598	0.941867
ENSMUSG00000025026	Add3	0.376889	0.022689	0.159981	0.747931	0.216908	0.306426	Q9QYB5	Gamma-adducin	0.00770006	0.979974	0.0129	0.973473	-0.00519997	0.996298
ENSMUSG00000056492	Adgrf5	-0.270501	0.326413	-0.239353	0.737735	-0.0311473	0.946393	G5E8Q8	Adhesion G protein-coupled receptor F5	0.0708	0.182402	-0.0244	0.22576	0.0952	0.995364
ENSMUSG00000074207	Adh1	-0.480926	0.407676	-0.292288	0.868329	-0.188638	0.831887	P00329	Alcohol dehydrogenase 1	0.1097	0.624647	0.1959	0.499856	-0.0862	0.91757
ENSMUSG00000028138	Adh5	-0.116834	0.211247	-0.0932547	0.706829	-0.0235792	0.888137	P28474	Alcohol dehydrogenase class-3	-0.5202	0.183282	-0.0896	0.795604	-0.4306	0.688419
ENSMUSG00000025911	Adhfe1	-0.154007	0.200296	-0.0256797	0.961901	-0.128327	0.373593	Q8R0N6	Hydroxyacid-oxoacid transhydrogenase, mitochondrial	0.2912	0.301423	0.3701	0.271267	-0.0789	0.928583
ENSMUSG00000020629	Adi1	-0.630108	8.35664e-10	-0.148575	0.631795	-0.481532	1.3364e-05	Q99JT9	1,2-dihydroxy-3-keto-5-methylthiopentene dioxygenase	0.3519	0.141761	0.4037	0.218395	-0.0518	0.963499
ENSMUSG00000022878	Adipoq	0.530905	0.0954187	-0.3137	0.731218	0.844605	0.00600623	Q60994	Adiponectin	0.1671	0.54765	0.1887	0.552995	-0.0216	0.983716
ENSMUSG00000039197	Adk	-0.312865	4.84312e-05	-0.126337	0.536363	-0.186528	0.0434203	P55264	Adenosine kinase	0.0171	0.959836	0.0959999	0.74518	-0.0789	0.922904
ENSMUSG00000057134	Ado	0.165572	0.0765871	0.0626353	0.843642	0.102937	0.39124	Q6PDY2	2-aminoethanethiol dioxygenase	0.7366	0.00682243	0.5418	0.0718217	0.1948	0.765491
ENSMUSG00000002844	Adprh	0.0244837	0.904323	-0.0185557	0.979257	0.0430393	0.86663	P54923	[Protein ADP-ribosylarginine] hydrolase	0.7171	0.00634043	0.5196	0.0941897	0.1975	0.800854
ENSMUSG00000031448	Adprhl1	-0.428181	0.000144532	-0.204234	0.450472	-0.223947	0.114121	Q8BGK2	[Protein ADP-ribosylarginine] hydrolase-like protein 1	-0.0804	0.75907	0.039	0.853699	-0.1194	0.869139
ENSMUSG00000042558	Adprhl2	0.0704219	0.791295	0.0983713	0.88958	-0.0279493	0.938033	Q8CG72	ADP-ribose glycohydrolase ARH3	0.2388	0.305249	0.1643	0.548317	0.0745	0.917966
ENSMUSG00000039041	Adrm1	-0.0523761	0.729901	0.0617236	0.878662	-0.1141	0.443068	Q9JKV1	Proteasomal ubiquitin receptor ADRM1	0.2304	0.375793	0.2058	0.383652	0.0246	0.980723
ENSMUSG00000022407	Adsl	-0.271037	0.00437296	-0.133931	0.596029	-0.137106	0.273186	P54822	Adenylosuccinate lyase	-0.5247	0.0364375	-0.1637	0.520544	-0.361	0.466482
ENSMUSG00000015961	Adss	0.128564	0.589358	-0.0513591	0.951514	0.179924	0.487813	P46664	Adenylosuccinate synthetase isozyme 2	—	0.224743	—	0.250354	0.3383	0.941622
ENSMUSG00000011148	Adssl1	-0.36677	0.000150654	-0.162586	0.510215	-0.204185	0.0872188	P28650	Adenylosuccinate synthetase isozyme 1	-0.5597	0.0222186	-0.2995	0.223113	-0.2602	0.552934
ENSMUSG00000020473	Aebp1	0.634755	0.00578915	-0.171845	0.834634	0.8066	0.000492706	Q640N1	Adipocyte enhancer-binding protein 1	1.0629	0.139794	0.4597	0.6196	0.6032	0.706306
ENSMUSG00000054452	Aes	-0.377252	0.000431525	-0.292363	0.127447	-0.0848895	0.634845	P63002	TLE family member 5	1.1548	0.00630688	-0.0596	0.0495	1.2144	0.129493
ENSMUSG00000033032	Afap1l1	0.522903	2.82726e-06	0.00545941	0.994664	0.517443	8.29973e-06	Q8BZI0	Actin filament-associated protein 1-like 1	0.581	0.073568	0.1667	0.248221	0.4143	0.695425
ENSMUSG00000068036	Afdn	0.125783	0.761982	0.42367	0.548246	-0.297887	0.460569	Q9QZQ1	Afadin	0.0671	0.869472	0.0522	0.852616	0.0149001	0.99384
ENSMUSG00000038302	Afg1l	-0.201123	0.271317	-0.269408	0.447409	0.0682846	0.814771	Q3V384	AFG1-like ATPase	-0.4757	0.104164	-0.0545	0.875813	-0.4212	0.485967
ENSMUSG00000024527	Afg3l2	-0.335379	0.000922553	-0.116531	0.718812	-0.218848	0.0701959	Q8JZQ2	AFG3-like protein 2	-0.2482	0.34086	0.1226	0.679252	-0.3708	0.528963
ENSMUSG00000029369	Afm	0.451771	—	0	—	0.435284	—	O89020	Afamin	0.0433	0.961627	0.1208	0.890167	-0.0775	0.974639
ENSMUSG00000031521	Aga	0.0482477	0.814806	-0.0716696	0.898999	0.119917	0.560499	Q64191	N(4)-(beta-N-acetylglucosaminyl)-L-asparaginase	-0.7414	0.0974399	-0.3542	0.246023	-0.3872	0.937397
ENSMUSG00000025754	Agbl1	0.553629	0.157901	0.228863	0.862089	0.324767	0.532909	Q09M05	Cytosolic carboxypeptidase 4	0.4161	0.133401	0.1816	0.608523	0.2345	0.785468
ENSMUSG00000026159	Agfg1	0.0599482	0.720874	-0.0608021	0.899081	0.12075	0.473612	Q8K2K6	Arf-GAP domain and FG repeat-containing protein 1	0.4969	0.022808	0.2499	0.202236	0.247	0.606641
ENSMUSG00000029722	Agfg2	0.400574	0.177197	0.0406654	0.979191	0.359909	0.296141	Q80WC7	Arf-GAP domain and FG repeat-containing protein 2	0.4173	0.093101	0.3252	0.249344	0.0921	0.926447
ENSMUSG00000029916	Agk	0.0638172	0.695889	-0.104123	0.781008	0.16794	0.26102	Q9ESW4	Acylglycerol kinase, mitochondrial	-0.167	0.548511	0.000500039	0.998631	-0.1675	0.814281
ENSMUSG00000036698	Ago2	-0.105369	0.685895	-0.089874	0.908012	-0.0154953	0.966981	Q8CJG0	Protein argonaute-2	0.2109	0.42631	0.0224	0.943386	0.1885	0.817191
ENSMUSG00000026922	Agpat2	-0.285092	0.254535	0.195391	0.771579	-0.480484	0.0461117	Q8K3K7	1-acyl-sn-glycerol-3-phosphate acyltransferase beta	-0.448	0.0773778	0.0637	0.859943	-0.5117	0.338748
ENSMUSG00000001211	Agpat3	0.0122943	0.946729	0.125464	0.693345	-0.113169	0.461858	Q9D517	1-acyl-sn-glycerol-3-phosphate acyltransferase gamma	-0.276	0.481941	-0.2592	0.456972	-0.0168	0.994599
ENSMUSG00000026491	Ahctf1	-0.289467	0.178322	-0.157214	0.803911	-0.132253	0.671835	Q8CJF7	Protein ELYS	-0.4527	0.218377	-0.606	0.101281	0.1533	0.517081
ENSMUSG00000027597	Ahcy	-0.153334	0.212298	-0.0820135	0.828516	-0.0713207	0.690612	P50247	Adenosylhomocysteinase	0.4239	0.128312	0.3251	0.242439	0.0988	0.918892
ENSMUSG00000027893	Ahcyl1	-0.0455012	0.703314	-0.02264	0.955512	-0.0228612	0.895884	Q80SW1	S-adenosylhomocysteine hydrolase-like protein 1	-0.4696	0.129771	-0.1755	0.568511	-0.2941	0.633031
ENSMUSG00000029772	Ahcyl2	-0.768135	3.45759e-10	-0.332159	0.179785	-0.435977	0.00194344	Q68FL4	Putative adenosylhomocysteinase 3	—	0.944652	—	0.633221	—	1
ENSMUSG00000021037	Ahsa1	0.127261	0.454347	-0.00890963	0.99271	0.136171	0.487419	Q8BK64	Activator of 90 kDa heat shock protein ATPase homolog 1	-0.0925	0.757009	0.0446001	0.844046	-0.1371	0.870198
ENSMUSG00000020288	Ahsa2	0.0375265	0.823092	-0.0908522	0.806503	0.128379	0.406096	Q8N9S3	Activator of 90 kDa heat shock protein ATPase homolog 2	0.3718	0.305803	0.2667	0.645261	0.1051	0.726573
ENSMUSG00000022868	Ahsg	-1.06924	—	-1.9875	—	0.918259	—	P29699	Alpha-2-HS-glycoprotein	0.8832	0.0610768	1.1454	0.0633825	-0.2622	0.873583
ENSMUSG00000046312	AI464131	0.196213	0.282807	0.142294	0.770925	0.0539192	0.861263	Q69ZQ1	Myogenesis-regulating glycosidase	-0.1513	0.661023	-0.275	0.435743	0.1237	0.899528
ENSMUSG00000010290	AI597479	-0.325944	0.000418588	-0.0706667	0.836822	-0.255277	0.0139466	Q922M7	Ashwin	0.09	0.166571	0.1586	0.197772	-0.0686	0.958229
ENSMUSG00000047423	AI837181	0.140305	0.375908	0.0929354	0.843055	0.0473693	0.851846	Q8VD62	UPF0696 protein C11orf68 homolog	-0.1457	0.758959	0.0563	0.923456	-0.202	0.903726
ENSMUSG00000042901	Aida	-0.258686	0.027248	0.0546797	0.908153	-0.313366	0.00915635	Q8C4Q6	Axin interactor, dorsalization-associated protein	0.4033	0.157264	0.2789	0.28272	0.1244	0.884876
ENSMUSG00000036932	Aifm1	-0.222748	0.0350041	-0.15401	0.545342	-0.0687379	0.683569	Q9Z0X1	Apoptosis-inducing factor 1, mitochondrial	-0.4331	0.169811	-0.1774	0.64774	-0.2557	0.806206
ENSMUSG00000020085	Aifm2	-0.346232	0.0153022	-0.00813821	0.993024	-0.338094	0.0294951	Q8BUE4	Apoptosis-inducing factor 2	-0.142	0.682734	0.258	0.235894	-0.4	0.570194
ENSMUSG00000028029	Aimp1	-0.243917	0.122878	-0.114926	0.814045	-0.128991	0.550296	P31230	Aminoacyl tRNA synthase complex-interacting multifunctional protein 1	0.0714	0.870209	0.0101	0.976579	0.0613	0.968344
ENSMUSG00000029610	Aimp2	-0.122756	0.515963	-0.0741655	0.904186	-0.0485905	0.869378	Q8R010	Aminoacyl tRNA synthase complex-interacting multifunctional protein 2	-0.1058	0.476931	-0.1805	0.562281	0.0747001	0.937302
ENSMUSG00000024847	Aip	-0.299441	0.0272902	-0.140946	0.731218	-0.158495	0.380054	O08915	AH receptor-interacting protein	0.0894	0.713701	0.0988	0.701979	-0.0094	0.995787
ENSMUSG00000026817	Ak1	-0.0314944	0.846089	-0.153929	0.577531	0.122434	0.413549	Q9R0Y5	Adenylate kinase isoenzyme 1	-0.3215	0.242715	-0.1132	0.644922	-0.2083	0.797493
ENSMUSG00000028792	Ak2	0.260591	0.10975	-0.137446	0.771579	0.398037	0.0127354	Q9WTP6	Adenylate kinase 2, mitochondrial	-0.076	0.874921	-0.2405	0.622359	0.1645	0.869788
ENSMUSG00000024782	Ak3	0.430601	2.59958e-05	0.0943173	0.795372	0.336284	0.00296687	Q9WTP7	GTP:AMP phosphotransferase AK3, mitochondrial	0.00399993	0.993668	0.0221001	0.952906	-0.0181	0.995337
ENSMUSG00000018428	Akap1	-0.30114	0.0182964	-0.0425952	0.941417	-0.258545	0.0735267	O08715	A-kinase anchor protein 1, mitochondrial	-0.2046	0.527393	-0.1729	0.571531	-0.0317	0.9797
ENSMUSG00000038587	Akap12	0.636501	0.00554266	0.252841	0.725081	0.38366	0.178102	Q9WTQ5	A-kinase anchor protein 12	0.6884	0.0237268	0.5437	0.128309	0.1447	0.877569
ENSMUSG00000066406	Akap13	0.077892	0.679308	0.102825	0.826715	-0.0249327	0.926694	E9Q394	A-kinase anchor protein 13	0.6829	0.0493853	0.4253	0.3196	0.2576	0.841107
ENSMUSG00000038729	Akap2	-0.0579844	0.962487	-0.545589	0.836822	0.487604	0.692545	O54931	A-kinase anchor protein 2	0.6095	0.0197124	0.4128	0.179081	0.1967	0.816884
ENSMUSG00000039166	Akap7	0.0307295	0.882312	0.0340185	0.959339	-0.00328896	0.989784	Q7TN79	A-kinase anchor protein 7 isoform gamma	—	0.0882332	—	0.450854	0.1797	0.80985
ENSMUSG00000024045	Akap8	-0.00540562	0.981591	-0.0556748	0.92194	0.0502692	0.843172	Q9DBR0	A-kinase anchor protein 8	0.0658999	0.857418	0.0909	0.76278	-0.025	0.982781
ENSMUSG00000028692	Akr1a1	-0.10741	0.394513	-0.0409133	0.92899	-0.0664962	0.696814	Q9JII6	Aldo-keto reductase family 1 member A1	0.3683	0.0865403	0.3219	0.303865	0.0464	0.96837
ENSMUSG00000001642	Akr1b3	-0.232011	0.0153203	-0.131363	0.596029	-0.100648	0.457013	P45376	Aldo-keto reductase family 1 member B1	0.2529	0.315014	0.3658	0.206094	-0.1129	0.912104
ENSMUSG00000052131	Akr1b7	0.788409	—	0.0173707	—	0.771038	—	P21300	Aldo-keto reductase family 1 member B7	-0.05	0.844164	0.3654	0.222121	-0.4154	0.465269
ENSMUSG00000029762	Akr1b8	0.0930984	0.804743	0.121158	0.908153	-0.0280596	0.954433	P45377	Aldose reductase-related protein 2	-0.4058	0.207361	-0.1376	0.720195	-0.2682	0.811192
ENSMUSG00000045410	Akr1e1	-0.0520184	0.817573	-0.196421	0.623746	0.144402	0.511662	Q9DCT1	1,5-anhydro-D-fructose reductase	0.254	0.259408	0.1965	0.331611	0.0575	0.94149
ENSMUSG00000028743	Akr7a5	-0.105662	0.621416	-0.148904	0.760119	0.043242	0.893917	Q8CG76	Aflatoxin B1 aldehyde reductase member 2	0.1587	0.524575	0.1372	0.61574	0.0215	0.975434
ENSMUSG00000001729	Akt1	0.0836359	0.642508	-0.0600318	0.913384	0.143668	0.436291	P31750	RAC-alpha serine/threonine-protein kinase	-0.012	0.97376	-0.06	0.895809	0.048	0.969179
ENSMUSG00000004056	Akt2	-0.329101	0.000108721	-0.126669	0.590717	-0.202432	0.0465176	Q60823	RAC-beta serine/threonine-protein kinase	0.1252	0.677108	0.227	0.330412	-0.1018	0.913287
ENSMUSG00000031667	Aktip	-0.567776	1.67684e-08	-0.196178	0.435055	-0.371598	0.00103054	Q64362	AKT-interacting protein	0.2636	0.54618	0.2336	0.468231	0.0299999	0.984605
ENSMUSG00000028393	Alad	-0.146227	0.507373	0.259144	0.544649	-0.40537	0.0321489	P10518	Delta-aminolevulinic acid dehydratase	0.0771	0.832885	0.3201	0.361055	-0.243	0.792933
ENSMUSG00000032786	Alas1	-0.278109	0.0105567	-0.314547	0.0591036	0.0364383	0.866935	Q8VC19	5-aminolevulinate synthase, nonspecific, mitochondrial	1.3138	0.00452713	1.0525	0.0206154	0.2613	0.700464
ENSMUSG00000029368	Alb	0.0435249	0.969209	-0.183129	0.952001	0.226654	0.860206	P07724	Serum albumin	-0.0301	0.878779	0.0944001	0.662028	-0.1245	0.809407
ENSMUSG00000025007	Aldh18a1	0.295275	0.081862	0.0235263	0.979257	0.271748	0.157249	Q9Z110	Delta-1-pyrroline-5-carboxylate synthase	-0.6209	0.103003	-0.7112	0.0694079	0.0903	0.951254
ENSMUSG00000053279	Aldh1a1	-0.838944	8.42703e-06	-0.0206223	0.986883	-0.818322	3.28904e-05	P24549	Retinal dehydrogenase 1	-0.5238	0.0696108	-0.2727	0.353011	-0.2511	0.728802
ENSMUSG00000013584	Aldh1a2	0.739005	0.0187797	0.122003	0.930094	0.617001	0.0854008	Q62148	Retinal dehydrogenase 2	0.2682	0.58748	0.282	0.408158	-0.0138	0.995874
ENSMUSG00000035561	Aldh1b1	1.40509	2.17734e-07	0.588512	0.350617	0.816577	0.00841116	Q9CZS1	Aldehyde dehydrogenase X, mitochondrial	0.6196	0.0951874	0.5106	0.179375	0.109	0.936626
ENSMUSG00000030088	Aldh1l1	0.193861	0.701612	0.15661	0.91878	0.0372512	0.958184	Q8R0Y6	Cytosolic 10-formyltetrahydrofolate dehydrogenase	-0.0527	0.887309	0.024	0.953706	-0.0767	0.944701
ENSMUSG00000020256	Aldh1l2	-0.0974948	0.811892	-0.325884	0.680529	0.228389	0.588039	Q8K009	Mitochondrial 10-formyltetrahydrofolate dehydrogenase	-0.9045	0.261208	-0.1691	0.211837	-0.7354	0.933463
ENSMUSG00000010025	Aldh3a2	0.0947803	0.588091	0.137038	0.735736	-0.042258	0.872768	P47740	Aldehyde dehydrogenase family 3 member A2	-0.6433	0.141782	-0.2839	0.572908	-0.3594	0.701084
ENSMUSG00000028737	Aldh4a1	-0.153107	0.264363	-0.0975975	0.80208	-0.0555095	0.796126	Q8CHT0	Delta-1-pyrroline-5-carboxylate dehydrogenase, mitochondrial	-0.4742	0.0577658	-0.3392	0.22199	-0.135	0.840924
ENSMUSG00000035936	Aldh5a1	-0.359294	0.0917894	-0.0735674	0.933909	-0.285727	0.260117	Q8BWF0	Succinate-semialdehyde dehydrogenase, mitochondrial	-0.5131	0.0344493	-0.1703	0.544332	-0.3428	0.418968
ENSMUSG00000021238	Aldh6a1	-0.471446	0.0107938	-0.124879	0.856951	-0.346567	0.112262	Q9EQ20	Methylmalonate-semialdehyde dehydrogenase [acylating], mitochondrial	0.2447	0.374743	0.2987	0.248634	-0.054	0.955796
ENSMUSG00000053644	Aldh7a1	-0.18518	0.189338	-0.0165015	0.982025	-0.168679	0.302268	Q9DBF1	Alpha-aminoadipic semialdehyde dehydrogenase	0.5168	0.0431816	0.494	0.091448	0.0228001	0.978828
ENSMUSG00000026687	Aldh9a1	-0.491766	0.000813387	0.0525053	0.940197	-0.544271	0.000332226	Q9JLJ2	4-trimethylaminobutyraldehyde dehydrogenase	-1.2664	0.0375832	-1.019	0.10195	-0.2474	0.903021
ENSMUSG00000030695	Aldoa	-0.229216	0.0718634	-0.275293	0.218705	0.0460775	0.840863	P05064	Fructose-bisphosphate aldolase A	-0.2176	0.295808	0.0146	0.968143	-0.2322	0.719194
ENSMUSG00000041718	Alg13	-0.146139	0.469598	-0.140974	0.785748	-0.0051649	0.987632	Q9D8C3	Putative bifunctional UDP-N-acetylglucosamine transferase and deubiquitinase ALG13	-0.2441	0.312655	-0.5194	0.818462	0.2753	0.608526
ENSMUSG00000039887	Alg14	-0.0278276	0.869115	-0.0875073	0.815691	0.0596797	0.755694	Q9D081	UDP-N-acetylglucosamine transferase subunit ALG14 homolog	—	0.00608696	-0.2439	0.229526	—	0.402891
ENSMUSG00000039740	Alg2	0.0847082	0.783418	0.170548	0.80374	-0.0858402	0.823542	Q9DBE8	Alpha-1,3/1,6-mannosyltransferase ALG2	-0.7243	0.226749	-0.0752	0.226854	-0.6491	0.880706
ENSMUSG00000040174	Alkbh3	-0.0459971	0.767796	0.017964	0.977239	-0.0639611	0.719321	Q8K1E6	Alpha-ketoglutarate-dependent dioxygenase alkB homolog 3	1.0003	0.00667943	0.5683	0.0300727	0.432	0.421189
ENSMUSG00000042650	Alkbh5	-0.363919	1.74277e-05	-0.0601739	0.861283	-0.303745	0.000968117	Q3TSG4	RNA demethylase ALKBH5	1.1527	0.00523529	0.3427	0.885553	0.81	0.141009
ENSMUSG00000042831	Alkbh6	0.0434505	0.807352	0.018154	0.979191	0.0252965	0.917647	Q8K2U2	Alpha-ketoglutarate-dependent dioxygenase alkB homolog 6	1.6006	0.00740171	0.9535	0.104159	0.6471	0.432584
ENSMUSG00000002661	Alkbh7	-0.164817	0.349906	-0.125497	0.794026	-0.0393192	0.896774	Q9D6Z0	Alpha-ketoglutarate-dependent dioxygenase alkB homolog 7, mitochondrial	0.3989	0.140362	0.3616	0.241581	0.0372999	0.966388
ENSMUSG00000000320	Alox12	-0.851782	0.000740514	0.310407	0.680305	-1.16219	2.84763e-06	P39655	Arachidonate 12-lipoxygenase, 12S-type	0.4861	0.333665	0.7428	0.0691466	-0.2567	0.887716
ENSMUSG00000018924	Alox15	-0.698394	0.642838	0.134827	0.984832	-0.833221	0.629498	P39654	Arachidonate 15-lipoxygenase	—	0.136301	-0.7445	0.256323	—	0.942445
ENSMUSG00000025701	Alox5	0.341824	0.500216	0.126192	0.945227	0.215633	0.753065	P48999	Arachidonate 5-lipoxygenase	-0.2402	0.0742177	-0.4648	0.319593	0.2246	0.804672
ENSMUSG00000032845	Alpk2	-0.0702833	0.851057	-0.280058	0.707188	0.209774	0.577279	Q91ZB0	Alpha-protein kinase 2	0.0139	0.963827	-0.1454	0.57227	0.1593	0.804083
ENSMUSG00000038763	Alpk3	-0.485159	0.0125955	-0.397386	0.305345	-0.0877727	0.805855	Q924C5	Alpha-protein kinase 3	0.4777	0.041857	0.2786	0.325272	0.1991	0.748767
ENSMUSG00000028766	Alpl	-0.272127	0.436574	-0.27618	0.749541	0.00405287	0.993952	P09242	Alkaline phosphatase, tissue-nonspecific isozyme	0.4741	0.16812	0.5209	0.0691353	-0.0468	0.97448
ENSMUSG00000025134	Alyref	-0.0158395	0.939292	-0.108976	0.78584	0.093136	0.638165	O08583	THO complex subunit 4	0.0609001	0.885417	0.2882	0.271309	-0.2273	0.821444
ENSMUSG00000022244	Amacr	-0.135434	0.31042	-0.0286888	0.959608	-0.106745	0.520299	O09174	Alpha-methylacyl-CoA racemase	-0.056	0.845739	0.0421	0.869431	-0.0981	0.907138
ENSMUSG00000028356	Ambp	-0.125303	—	-0.560582	—	0.43528	—	Q07456	Protein AMBP	0.1894	0.723404	-0.3119	0.989638	0.5013	0.906622
ENSMUSG00000036820	Amdhd2	0.015547	0.956935	0.191416	0.705004	-0.175869	0.462177	Q8JZV7	N-acetylglucosamine-6-phosphate deacetylase	-0.1011	0.737932	-0.0292	0.922206	-0.0719	0.941536
ENSMUSG00000041688	Amot	0.912686	3.06806e-09	0.334358	0.349538	0.578328	0.000828287	Q8VHG2	Angiomotin	—	0.00438462	—	0.0112308	1.161	0.21009
ENSMUSG00000013076	Amotl1	-0.194711	0.266435	-0.127627	0.795458	-0.0670842	0.80874	Q9D4H4	Angiomotin-like protein 1	0.8632	0.0228492	0.5445	0.0794745	0.3187	0.727135
ENSMUSG00000032531	Amotl2	0.411677	0.203096	0.140215	0.907455	0.271462	0.515965	Q8K371	Angiomotin-like protein 2	—	0.00632258	—	0.362894	0.1866	0.0902545
ENSMUSG00000070385	Ampd1	0.15447	0.230843	0.0191889	0.976813	0.135281	0.375892	Q3V1D3	AMP deaminase 1	-0.7171	0.0364843	-0.4654	0.19667	-0.2517	0.704082
ENSMUSG00000005686	Ampd3	-0.456955	0.076235	-0.325563	0.608162	-0.131393	0.753933	O08739	AMP deaminase 3	0.1585	0.74749	0.3487	0.241669	-0.1902	0.903849
ENSMUSG00000074264	Amy1	-1.02465	0.00072002	0.0771849	0.961197	-1.10183	0.000462134	P00687	Alpha-amylase 1	0.2121	0.710418	0.3966	0.485058	-0.1845	0.895538
ENSMUSG00000014355	Anapc1	-0.278192	0.123104	-0.103963	0.866371	-0.174229	0.459834	P53995	Anaphase-promoting complex subunit 1	0.4806	0.29296	-0.0294	0.0954191	0.51	0.971909
ENSMUSG00000026965	Anapc2	0.0578648	0.760069	-0.120772	0.764112	0.178637	0.288215	Q8BZQ7	Anaphase-promoting complex subunit 2	0.6371	0.0255699	0.1129	0.101444	0.5242	0.285737
ENSMUSG00000029472	Anapc5	-0.468014	5.54136e-11	-0.222413	0.0856955	-0.2456	0.00308764	Q8BTZ4	Anaphase-promoting complex subunit 5	1.0258	0.0132402	0.3101	0.519004	0.7157	0.131727
ENSMUSG00000029466	Anapc7	0.0357544	0.829571	0.107628	0.751615	-0.0718733	0.694027	Q9WVM3	Anaphase-promoting complex subunit 7	2.6424	0.00517143	1.814	0.02635	0.8284	0.133788
ENSMUSG00000026634	Angel2	-0.106458	0.476454	0.0339497	0.951257	-0.140407	0.385001	Q8K1C0	Protein angel homolog 2	0.2225	0.501303	0.0571	0.224432	0.1654	0.856806
ENSMUSG00000022309	Angpt1	0.330375	0.0128977	0.200766	0.54377	0.129609	0.499504	O08538	Angiopoietin-1	—	0.001	—	0.0649622	0.2981	0.443141
ENSMUSG00000004105	Angptl2	0.984599	2.80367e-07	0.356296	0.459732	0.628302	0.00401909	Q9R045	Angiopoietin-related protein 2	-0.0652	0.904872	0.1686	0.676992	-0.2338	0.879544
ENSMUSG00000028989	Angptl7	0.248789	0.837416	-0.606028	0.834432	0.854816	0.460565	Q8R1Q3	Angiopoietin-related protein 7	-0.528	0.821918	0.6548	0.57387	-1.1828	0.869713
ENSMUSG00000022265	Ank	-0.31247	0.0305938	-0.11551	0.803911	-0.19696	0.278787	Q9JHZ2	Progressive ankylosis protein	-0.0165	0.949	0.0809	0.760541	-0.0974	0.903342
ENSMUSG00000020790	Ankfy1	0.0221066	0.929102	-0.0735867	0.90784	0.0956933	0.703851	Q810B6	Rabankyrin-5	-0.4158	0.055326	-0.5465	0.0982258	0.1307	0.8964
ENSMUSG00000029501	Ankle2	-0.221408	0.0762862	-0.0111693	0.98795	-0.210239	0.133754	Q6P1H6	Ankyrin repeat and LEM domain-containing protein 2	0.0127001	0.963343	0.00610004	0.985287	0.00660002	0.995433
ENSMUSG00000041870	Ankrd13a	0.103864	0.386047	-0.0734598	0.834624	0.177324	0.131015	Q80UP5	Ankyrin repeat domain-containing protein 13A	-0.4804	0.592195	0.3107	0.503694	-0.7911	0.727065
ENSMUSG00000025172	Ankrd2	-0.0141935	0.97283	-0.0160834	0.992455	0.00188989	0.996187	Q9WV06	Ankyrin repeat domain-containing protein 2	0.8867	0.00657561	0.6068	0.0396627	0.2799	0.664746
ENSMUSG00000067653	Ankrd23	-0.194305	0.179913	0.117074	0.772287	-0.31138	0.0272687	Q812A3	Ankyrin repeat domain-containing protein 23	0.103	0.388627	-0.0979	0.600455	0.2009	0.869741
ENSMUSG00000014496	Ankrd28	-0.249488	0.258194	0.0220343	0.985063	-0.271523	0.265859	Q505D1	Serine/threonine-protein phosphatase 6 regulatory ankyrin repeat subunit A	-0.1136	0.344886	-0.0228	0.943828	-0.0908	0.73274
ENSMUSG00000037904	Ankrd9	0.0342613	0.919873	-0.0312912	0.979257	0.0655525	0.876796	Q8BH83	Ankyrin repeat domain-containing protein 9	—	0.0169561	—	0.158818	—	0.21653
ENSMUSG00000024219	Anks1	0.465094	0.0120133	0.348616	0.364448	0.116478	0.703853	P59672	Ankyrin repeat and SAM domain-containing protein 1A	0.1583	0.351695	0.1046	0.613863	0.0537001	0.919631
ENSMUSG00000037949	Ano10	-0.337877	0.0112582	-0.304471	0.22753	-0.0334057	0.90406	Q8BH79	Anoctamin-10	-0.5965	0.0753187	-0.3719	0.194154	-0.2246	0.808275
ENSMUSG00000064210	Ano6	0.0255504	0.935775	0.0428016	0.965031	-0.0172512	0.964053	Q6P9J9	Anoctamin-6	-0.2118	0.239375	-0.1375	0.552765	-0.0743	0.912148
ENSMUSG00000032249	Anp32a	-0.14021	0.243162	-0.0184142	0.97548	-0.121796	0.394496	O35381	Acidic leucine-rich nuclear phosphoprotein 32 family member A	0.4842	0.148045	0.6901	0.0397707	-0.2059	0.854769
ENSMUSG00000028333	Anp32b	0.0431315	0.858582	0.0654196	0.925138	-0.0222881	0.943789	Q9EST5	Acidic leucine-rich nuclear phosphoprotein 32 family member B	0.1006	0.773359	0.1303	0.717375	-0.0297	0.979712
ENSMUSG00000015749	Anp32e	-0.400726	4.2401e-10	-0.120094	0.466084	-0.280632	6.37589e-05	P97822	Acidic leucine-rich nuclear phosphoprotein 32 family member E	0.2085	0.544384	0.2452	0.397611	-0.0367	0.979976
ENSMUSG00000039062	Anpep	0.71282	0.0595278	-0.137047	0.932784	0.849867	0.0312256	P97449	Aminopeptidase N	0.6107	0.0378693	0.5449	0.22192	0.0658	0.969434
ENSMUSG00000029338	Antxr2	0.738005	0.00240919	0.0337512	0.981468	0.704253	0.00699776	Q6DFX2	Anthrax toxin receptor 2	0.2547	0.418244	-0.00209997	0.328505	0.2568	0.465404
ENSMUSG00000024659	Anxa1	0.295705	0.204237	-0.131164	0.86524	0.426869	0.0693274	P10107	Annexin A1	-0.0984	0.741744	-0.2037	0.488737	0.1053	0.912429
ENSMUSG00000021866	Anxa11	-0.300921	0.0018806	-0.065601	0.861283	-0.235321	0.0327965	P97384	Annexin A11	0.1709	0.522355	-0.0217	0.954077	0.1926	0.820856
ENSMUSG00000032231	Anxa2	0.483937	0.061329	-0.311646	0.640696	0.795583	0.00128539	P07356	Annexin A2	0.3079	0.107601	0.0796999	0.790322	0.2282	0.734581
ENSMUSG00000029484	Anxa3	0.027852	0.943764	-0.281153	0.674747	0.309005	0.315492	O35639	Annexin A3	-0.3133	0.450987	-0.2066	0.568229	-0.1067	0.942037
ENSMUSG00000029994	Anxa4	-0.190147	0.057363	-0.139159	0.565558	-0.050988	0.7588	P97429	Annexin A4	0.212	0.650947	-0.1607	0.446981	0.3727	0.735724
ENSMUSG00000027712	Anxa5	0.584407	3.23292e-06	-0.0844638	0.871494	0.668871	1.23479e-07	P48036	Annexin A5	0.1887	0.714546	0.123	0.745283	0.0657	0.97195
ENSMUSG00000018340	Anxa6	0.266763	0.000320307	0.0123319	0.978836	0.254431	0.00127196	P14824	Annexin A6	-0.1032	0.446326	-0.0154	0.947238	-0.0878	0.877192
ENSMUSG00000021814	Anxa7	-0.367146	3.04354e-05	-0.025248	0.955512	-0.341898	0.000260037	Q07076	Annexin A7	0.1563	0.489401	0.1409	0.534935	0.0154001	0.982901
ENSMUSG00000021950	Anxa8	-0.351597	0.425294	-0.415758	0.694627	0.0641616	0.930072	O35640	Annexin A8	—	0.0780557	-0.3782	0.175861	—	0.962985
ENSMUSG00000019326	Aoc3	0.275002	0.361318	-0.19856	0.814045	0.473562	0.106392	O70423	Membrane primary amine oxidase	-0.1336	0.756508	-0.00359996	0.995548	-0.13	0.896071
ENSMUSG00000009090	Ap1b1	0.140318	0.315078	-0.0199181	0.977458	0.160237	0.296703	O35643	AP-1 complex subunit beta-1	-0.1203	0.733639	-0.0128	0.953216	-0.1075	0.919073
ENSMUSG00000031731	Ap1g1	-0.0961906	0.662925	-0.096233	0.872184	4.2375e-05	0.999791	P22892	AP-1 complex subunit gamma-1	-0.3042	0.226947	-0.335	0.20231	0.0308	0.97155
ENSMUSG00000003033	Ap1m1	-0.0599551	0.760918	-0.0921911	0.852151	0.0322361	0.908036	P35585	AP-1 complex subunit mu-1	-0.3201	0.317699	-0.3273	0.391678	0.00719994	0.996224
ENSMUSG00000031367	Ap1s2	-0.255057	0.0004195	-0.183418	0.180986	-0.0716386	0.526063	Q9DB50	AP-1 complex subunit sigma-2	-0.0254	0.0567056	0.3878	0.37419	-0.4132	0.765991
ENSMUSG00000060279	Ap2a1	-0.210791	0.00731653	-0.171526	0.259755	-0.0392643	0.784523	P17426	AP-2 complex subunit alpha-1	-0.6256	0.0847898	-0.5518	0.167849	-0.0738	0.951494
ENSMUSG00000002957	Ap2a2	-0.298407	0.000878724	-0.204517	0.255758	-0.0938897	0.488633	P17427	AP-2 complex subunit alpha-2	-0.2473	0.290232	-0.2371	0.343125	-0.0102	0.993797
ENSMUSG00000035152	Ap2b1	-0.0102066	0.956129	-0.148837	0.603279	0.138631	0.339286	Q9DBG3	AP-2 complex subunit beta	0.2576	0.286912	0.0755	0.791202	0.1821	0.722983
ENSMUSG00000022841	Ap2m1	-0.0536409	0.692195	-0.0266846	0.95221	-0.0269563	0.89079	P84091	AP-2 complex subunit mu	-0.2402	0.518794	-0.1055	0.754532	-0.1347	0.913612
ENSMUSG00000008036	Ap2s1	0.0717075	0.761156	-0.0405072	0.960098	0.112215	0.6664	P62743	AP-2 complex subunit sigma	0.0805999	0.817945	-0.2661	0.439186	0.3467	0.698176
ENSMUSG00000021686	Ap3b1	-0.0917401	0.48861	-0.043587	0.9227	-0.0481531	0.8019	Q9Z1T1	AP-3 complex subunit beta-1	-0.0335	0.899644	0.0160999	0.958916	-0.0496	0.940967
ENSMUSG00000020198	Ap3d1	-0.0546884	0.831421	-0.177877	0.735412	0.123189	0.653007	O54774	AP-3 complex subunit delta-1	0.1746	0.747856	-0.1065	0.7767	0.2811	0.853564
ENSMUSG00000021824	Ap3m1	0.0723241	0.557841	0.114148	0.670456	-0.0418241	0.809436	Q9JKC8	AP-3 complex subunit mu-1	0.4537	0.0808998	0.2588	0.747597	0.1949	0.482227
ENSMUSG00000063801	Ap3s2	-0.158448	0.0262646	0.0432438	0.867382	-0.201692	0.00519263	Q8BSZ2	AP-3 complex subunit sigma-2	1.2981	0.0059887	0.7209	0.0615911	0.5772	0.433689
ENSMUSG00000032952	Ap4b1	0.0736875	0.824652	0.120903	0.89072	-0.0472159	0.917143	Q9WV76	AP-4 complex subunit beta-1	1.1203	0.0391924	0.506	0.373987	0.6143	0.283296
ENSMUSG00000001998	Ap4e1	0.121438	0.725342	0.12964	0.8929	-0.0082015	0.986587	Q80V94	AP-4 complex subunit epsilon-1	-0.0123	0.894658	0.0862001	0.379072	-0.0985	0.796995
ENSMUSG00000019518	Ap4m1	0.231059	0.11572	0.12693	0.762346	0.104129	0.622152	Q9JKC7	AP-4 complex subunit mu-1	—	0.922212	0.7083	0.997625	—	0.97575
ENSMUSG00000020955	Ap4s1	-0.243475	0.0126839	-0.0885741	0.771312	-0.154901	0.199757	Q9WVL1	AP-4 complex subunit sigma-1	—	0.0024	—	0.0263291	0.6811	0.403551
ENSMUSG00000004931	Apba3	-0.0751766	0.651066	-0.0863295	0.841739	0.011153	0.96289	O88888	Amyloid-beta A4 precursor protein-binding family A member 3	-0.0904	0.370489	-0.0795	0.223772	-0.0109	0.934249
ENSMUSG00000032590	Apeh	0.128746	0.485773	0.0139881	0.98795	0.114758	0.613157	Q8R146	Acylamino-acid-releasing enzyme	0.251	0.140703	0.3044	0.160271	-0.0534	0.937997
ENSMUSG00000035960	Apex1	-0.114184	0.592642	0.0128083	0.990972	-0.126992	0.611795	P28352	DNA-(apurinic or apyrimidinic site) lyase	-0.1083	0.75268	-0.1667	0.625932	0.0584001	0.941562
ENSMUSG00000027193	Api5	0.00584938	0.973707	0.00784301	0.991604	-0.00199363	0.99198	O35841	Apoptosis inhibitor 5	-0.8105	0.092747	-0.4721	0.445269	-0.3384	0.8345
ENSMUSG00000010911	Apip	-0.400223	0.00525362	-0.260494	0.410256	-0.139729	0.512979	Q9WVQ5	Methylthioribulose-1-phosphate dehydratase	-0.0535	0.883374	-0.0199	0.952501	-0.0336	0.974717
ENSMUSG00000031996	Aplp2	0.11201	0.158362	-0.00952826	0.981624	0.121538	0.16093	Q06335	Amyloid-like protein 2	—	0.158527	0.5842	0.967535	—	0.562585
ENSMUSG00000033096	Apmap	-0.102731	0.364947	0.00725448	0.991326	-0.109986	0.391326	Q9D7N9	Adipocyte plasma membrane-associated protein	-0.6454	0.0387819	0.0175	0.94255	-0.6629	0.217848
ENSMUSG00000032083	Apoa1	5.93295	—	1.95942	—	3.97353	—	Q00623	Apolipoprotein A-I	-0.2302	0.601767	0.1822	0.689797	-0.4124	0.72733
ENSMUSG00000005681	Apoa2	0.152623	0.911043	-0.417089	—	0.569712	0.698772	P09813	Apolipoprotein A-II	-0.411	0.232455	-0.5431	0.382504	0.1321	0.860511
ENSMUSG00000032080	Apoa4	1.94257	—	1.8282	—	0.114364	—	P06728	Apolipoprotein A-IV	0.087	0.835617	0.2954	0.544529	-0.2084	0.893543
ENSMUSG00000020609	Apob	6.56169	—	2.10914	—	4.45254	—	E9Q414	Apolipoprotein B-100	0.0829001	0.153152	-0.2828	0.507562	0.3657	0.549938
ENSMUSG00000040694	Apobec2	0.404368	0.0196487	-0.00477813	0.995873	0.409146	0.0286693	Q9WV35	C->U-editing enzyme APOBEC-2	0.2114	0.601164	0.192	0.559618	0.0194	0.99587
ENSMUSG00000040564	Apoc1	1.53221	2.3609e-05	-0.741934	0.526849	2.27415	1.44647e-08	P34928	Apolipoprotein C-I	0.2943	0.335275	0.3838	0.293414	-0.0895	0.284818
ENSMUSG00000002985	Apoe	0.698353	0.000588873	0.037441	0.975845	0.660912	0.00238528	P08226	Apolipoprotein E	0.2261	0.526514	0.4295	0.269181	-0.2034	0.879397
ENSMUSG00000000049	Apoh	-1.30354	0.00605257	-0.423058	0.756395	-0.880487	0.138337	Q01339	Beta-2-glycoprotein 1	0.268	0.587129	0.2063	0.378218	0.0617	0.793168
ENSMUSG00000079508	Apoo	-0.118869	0.357532	-0.0595646	0.888581	-0.0593045	0.748625	Q9DCZ4	MICOS complex subunit Mic26	-0.1999	0.417674	0.0536	0.850203	-0.2535	0.695451
ENSMUSG00000025525	Apool	-0.239858	0.0433657	-0.162076	0.579087	-0.077782	0.677753	Q78IK4	MICOS complex subunit Mic27	-0.1805	0.639485	0.0465001	0.88755	-0.227	0.81987
ENSMUSG00000022892	App	0.247749	0.0127467	-0.0470339	0.910041	0.294783	0.00389846	P12023	Amyloid-beta A4 protein	0.3793	0.140562	0.4001	0.152519	-0.0208	0.983522
ENSMUSG00000040760	Appl1	0.118703	0.433369	0.07906	0.862089	0.0396433	0.871491	Q8K3H0	DCC-interacting protein 13-alpha	-0.1955	0.661016	0.0661	0.861756	-0.2616	0.814261
ENSMUSG00000020263	Appl2	-0.00663588	0.97605	0.0516009	0.928819	-0.0582368	0.806647	Q8K3G9	DCC-interacting protein 13-beta	-0.192	0.614804	-0.1881	0.51914	-0.00389999	0.997923
ENSMUSG00000006589	Aprt	-0.0293226	0.926916	-0.0687939	0.93919	0.0394713	0.921031	P08030	Adenine phosphoribosyltransferase	0.5186	0.747505	0.2855	0.689258	0.2331	0.997775
ENSMUSG00000004655	Aqp1	-0.312174	0.143753	-0.157565	0.80537	-0.154609	0.60678	Q02013	Aquaporin-1	-0.86	0.0117101	-0.6259	0.118935	-0.2341	0.82884
ENSMUSG00000024411	Aqp4	0.727446	0.0283819	0.275674	0.795372	0.451772	0.280722	P55088	Aquaporin-4	-0.9578	0.601583	-0.7229	0.99904	-0.2349	0.795942
ENSMUSG00000028427	Aqp7	-0.027112	0.949315	0.0281157	0.985801	-0.0552276	0.914986	O54794	Aquaporin-7	-0.8758	0.078874	-0.7318	0.074635	-0.144	0.899709
ENSMUSG00000001127	Araf	-0.163975	0.0548041	-0.0426098	0.898245	-0.121365	0.238208	P04627	Serine/threonine-protein kinase A-Raf	0.2733	0.417524	-0.0224	0.96952	0.2957	0.809258
ENSMUSG00000032096	Arcn1	-0.153429	0.21632	-0.124512	0.701528	-0.0289166	0.897671	Q5XJY5	Coatomer subunit delta	-0.3629	0.285443	-0.0976	0.719823	-0.2653	0.797494
ENSMUSG00000021877	Arf4	0.0520876	0.845906	-0.241173	0.606763	0.293261	0.180986	P61750	ADP-ribosylation factor 4	-0.5357	0.0784036	-0.4393	0.169703	-0.0964	0.933436
ENSMUSG00000020440	Arf5	-0.099205	0.695507	-0.12298	0.852151	0.0237747	0.947118	P84084	ADP-ribosylation factor 5	-0.6941	0.0537823	-0.5169	0.190368	-0.1772	0.860148
ENSMUSG00000044147	Arf6	-0.0710617	0.815134	-0.283729	0.587391	0.212667	0.461161	P62331	ADP-ribosylation factor 6	-0.3547	0.137744	-0.1831	0.519379	-0.1716	0.838769
ENSMUSG00000027575	Arfgap1	0.171601	0.0887405	0.124016	0.618396	0.0475841	0.776271	Q9EPJ9	ADP-ribosylation factor GTPase-activating protein 1	0.3953	0.0706451	0.2729	0.204933	0.1224	0.853607
ENSMUSG00000027255	Arfgap2	-0.165501	0.0463071	-0.0610862	0.823443	-0.104415	0.319839	Q99K28	ADP-ribosylation factor GTPase-activating protein 2	0.09	0.753597	0.0719999	0.800616	0.0179999	0.987606
ENSMUSG00000054277	Arfgap3	-0.132498	0.678607	-0.316776	0.596617	0.184277	0.604071	Q9D8S3	ADP-ribosylation factor GTPase-activating protein 3	0.4791	0.127299	0.3588	0.435598	0.1203	0.865485
ENSMUSG00000067851	Arfgef1	-0.637684	0.000520142	-0.129718	0.858732	-0.507966	0.0134984	G3X9K3	Brefeldin A-inhibited guanine nucleotide-exchange protein 1	-0.5634	0.471997	-0.6894	0.954653	0.126	0.820176
ENSMUSG00000074582	Arfgef2	-0.476217	0.031841	-0.273912	0.639825	-0.202305	0.524299	A2A5R2	Brefeldin A-inhibited guanine nucleotide-exchange protein 2	-0.5754	0.121714	-0.453	0.429428	-0.1224	0.940862
ENSMUSG00000019987	Arg1	1.10572	—	-0.544028	—	1.64975	—	Q61176	Arginase-1	-0.6289	0.192484	-0.8006	0.172678	0.1717	0.711779
ENSMUSG00000027247	Arhgap1	0.276637	0.164088	0.166099	0.765628	0.110538	0.709528	Q5FWK3	Rho GTPase-activating protein 1	0.0187001	0.960036	0.1532	0.588575	-0.1345	0.903576
ENSMUSG00000037148	Arhgap10	0.101115	0.454162	-0.151691	0.588617	0.252806	0.0338355	Q6Y5D8	Rho GTPase-activating protein 10	0.2589	0.647227	0.0765	0.899118	0.1824	0.905742
ENSMUSG00000041225	Arhgap12	-0.035175	0.84329	0.0608949	0.90027	-0.0960699	0.600423	Q8C0D4	Rho GTPase-activating protein 12	-0.0553	0.469542	-0.4189	0.559665	0.3636	0.980111
ENSMUSG00000030766	Arhgap17	0.167487	0.162388	0.189555	0.431932	-0.0220685	0.919379	Q3UIA2	Rho GTPase-activating protein 17	0.2023	0.308637	-0.0658	0.808361	0.2681	0.53342
ENSMUSG00000039031	Arhgap18	0.675202	0.15541	0.277237	0.862089	0.397965	0.528385	Q8K0Q5	Rho GTPase-activating protein 18	-0.1515	0.929231	-0.0867	0.710038	-0.0648	0.858856
ENSMUSG00000057315	Arhgap24	-0.421729	0.047491	-0.391295	0.352743	-0.0304344	0.940346	Q8C4V1	Rho GTPase-activating protein 24	0.2453	0.662499	-0.1153	0.725527	0.3606	0.918872
ENSMUSG00000022799	Arhgap31	-0.187619	0.44808	-0.215393	0.724681	0.0277742	0.943874	A6X8Z5	Rho GTPase-activating protein 31	-0.0505	0.846936	-0.1778	0.907295	0.1273	0.887944
ENSMUSG00000025132	Arhgdia	0.184501	0.30783	-0.0183979	0.984926	0.202899	0.312358	Q99PT1	Rho GDP-dissociation inhibitor 1	0.4092	0.127004	0.574	0.20798	-0.1648	0.913148
ENSMUSG00000030220	Arhgdib	0.174708	0.415699	-0.017374	0.987214	0.192082	0.431008	Q61599	Rho GDP-dissociation inhibitor 2	-0.1056	0.695916	0.0506999	0.837242	-0.1563	0.839862
ENSMUSG00000040940	Arhgef1	0.0909785	0.481874	-0.0355343	0.940046	0.126513	0.357369	Q61210	Rho guanine nucleotide exchange factor 1	0.1518	0.589642	0.3679	0.223663	-0.2161	0.712286
ENSMUSG00000040964	Arhgef10l	-0.0346836	0.884698	-0.0636945	0.9239	0.0290109	0.924661	A2AWP8	Rho guanine nucleotide exchange factor 10-like protein	-0.2568	0.397896	0.1625	0.546672	-0.4193	0.491849
ENSMUSG00000059495	Arhgef12	-0.17324	0.508538	-0.027313	0.981512	-0.145927	0.656761	Q8R4H2	Rho guanine nucleotide exchange factor 12	-0.0311	0.963843	0.0652999	0.939981	-0.0964	0.964876
ENSMUSG00000032875	Arhgef17	-0.260099	0.213664	0.0658083	0.937526	-0.325908	0.13919	Q80U35	Rho guanine nucleotide exchange factor 17	-0.4453	0.55671	-0.3473	0.835987	-0.098	0.606487
ENSMUSG00000028059	Arhgef2	-0.0222963	0.9394	0.303828	0.445602	-0.326124	0.116546	Q60875	Rho guanine nucleotide exchange factor 2	0.7166	0.0640081	0.5216	0.27782	0.195	0.910828
ENSMUSG00000031133	Arhgef6	0.0657462	0.790712	-0.00997903	0.993024	0.0757253	0.803753	Q8K4I3	Rho guanine nucleotide exchange factor 6	0.1109	0.668425	-0.0187	0.954787	0.1296	0.847702
ENSMUSG00000031511	Arhgef7	0.224424	0.0357562	0.083549	0.80808	0.140875	0.295305	Q9ES28	Rho guanine nucleotide exchange factor 7	-0.1865	0.532559	-0.1489	0.741132	-0.0376	0.98029
ENSMUSG00000007880	Arid1a	0.0516283	0.819868	0.0780831	0.899081	-0.0264548	0.93014	A2BH40	AT-rich interactive domain-containing protein 1A	0.6491	0.0294444	0.1649	0.127703	0.4842	0.136537
ENSMUSG00000025234	Arih1	-0.29934	0.073023	-0.102381	0.862089	-0.196959	0.349566	Q9Z1K5	E3 ubiquitin-protein ligase ARIH1	0.4521	0.0764727	0.5073	0.0630922	-0.0552	0.959371
ENSMUSG00000064145	Arih2	-0.232304	0.0678109	0.116274	0.752403	-0.348578	0.00499608	Q9Z1K6	E3 ubiquitin-protein ligase ARIH2	0.1147	0.636623	0.2674	0.317691	-0.1527	0.840408
ENSMUSG00000060904	Arl1	-0.0703426	0.508732	0.0240181	0.951257	-0.0943607	0.412758	P61211	ADP-ribosylation factor-like protein 1	-0.2848	0.161126	-0.1747	0.514532	-0.1101	0.895427
ENSMUSG00000024944	Arl2	-0.450187	0.00091348	-0.059759	0.92194	-0.390428	0.00873498	Q9D0J4	ADP-ribosylation factor-like protein 2	-0.3002	0.395482	-0.1206	0.741147	-0.1796	0.895768
ENSMUSG00000025035	Arl3	-0.27565	0.0448059	-0.189628	0.576128	-0.0860222	0.694027	Q9WUL7	ADP-ribosylation factor-like protein 3	-0.1779	0.737283	0.0569	0.898313	-0.2348	0.890636
ENSMUSG00000035199	Arl6ip5	-0.114101	0.447629	-0.0545047	0.914188	-0.0595962	0.78405	Q8R5J9	PRA1 family protein 3	-0.0999	0.726865	0.1061	0.484503	-0.206	0.803909
ENSMUSG00000030105	Arl8b	-0.395226	1.91915e-05	-0.126376	0.645182	-0.26885	0.0112125	Q9CQW2	ADP-ribosylation factor-like protein 8B	-0.8241	0.0711086	0.1363	0.118061	-0.9604	0.987395
ENSMUSG00000027599	Armc1	0.0609015	0.761924	-0.0999223	0.836822	0.160824	0.392594	Q9D7A8	Armadillo repeat-containing protein 1	0.9305	0.0217427	0.8063	0.095377	0.1242	0.926543
ENSMUSG00000038525	Armc10	0.128973	0.579839	0.0948857	0.894203	0.0340873	0.923429	Q9D0L7	Armadillo repeat-containing protein 10	-0.7024	0.109977	-0.4656	0.380739	-0.2368	0.874092
ENSMUSG00000002343	Armc6	-0.000923944	0.997176	0.00273739	0.998356	-0.00366133	0.991514	Q8BNU0	Armadillo repeat-containing protein 6	0.1546	0.592143	-0.0193	0.95475	0.1739	0.793834
ENSMUSG00000032468	Armc8	0.0449527	0.736179	0.0211804	0.964851	0.0237723	0.900726	Q9DBR3	Armadillo repeat-containing protein 8	0.4352	0.131063	0.4359	0.181238	-0.000699967	0.998594
ENSMUSG00000049047	Armcx3	0.0816437	0.730995	-0.236229	0.577531	0.317873	0.100261	Q8BHS6	Armadillo repeat-containing X-linked protein 3	-0.1968	0.261025	-0.0053	0.241198	-0.1915	0.794263
ENSMUSG00000061759	Armt1	-0.276053	0.0559236	-0.052044	0.932974	-0.224009	0.185955	A6H630	Damage-control phosphatase ARMT1	0.0723	0.817772	0.2358	0.396351	-0.1635	0.855301
ENSMUSG00000029621	Arpc1a	-0.145859	0.210117	-0.0266321	0.958127	-0.119226	0.39708	Q9R0Q6	Actin-related protein 2/3 complex subunit 1A	-0.0417	0.927158	0.0919	0.805153	-0.1336	0.906292
ENSMUSG00000029622	Arpc1b	0.385495	0.0248013	-0.125167	0.834624	0.510661	0.00305365	Q9WV32	Actin-related protein 2/3 complex subunit 1B	-0.462	0.0859396	-0.0785	0.422686	-0.3835	0.894117
ENSMUSG00000006304	Arpc2	-0.0337703	0.785879	-0.0555098	0.860361	0.0217394	0.899508	Q9CVB6	Actin-related protein 2/3 complex subunit 2	-0.0608	0.882884	-0.1919	0.374381	0.1311	0.9104
ENSMUSG00000029465	Arpc3	-0.0186999	0.944957	-0.120196	0.829626	0.101496	0.699995	Q9JM76	Actin-related protein 2/3 complex subunit 3	-0.0391	0.910721	-0.165	0.61284	0.1259	0.903469
ENSMUSG00000079426	Arpc4	0.0824211	0.636013	0.0368727	0.951257	0.0455485	0.856463	P59999	Actin-related protein 2/3 complex subunit 4	-0.5016	0.0618586	-0.5292	0.172078	0.0276	0.981632
ENSMUSG00000008475	Arpc5	0.293618	0.0838291	0.0710942	0.915172	0.222524	0.27801	Q9CPW4	Actin-related protein 2/3 complex subunit 5	-0.1131	0.741225	-0.1057	0.695955	-0.00740001	0.996446
ENSMUSG00000026755	Arpc5l	-0.376	0.0019208	-0.0786523	0.866371	-0.297347	0.0305194	Q9D898	Actin-related protein 2/3 complex subunit 5-like protein	-0.1502	0.835388	-0.1361	0.789337	-0.0141	0.996349
ENSMUSG00000039043	Arpin	0.131594	0.508794	-0.0780262	0.907196	0.20962	0.304255	Q9D0A3	Arpin	-0.0307	0.95582	0.0853	0.765469	-0.116	0.940174
ENSMUSG00000007656	Arpp19	-0.45973	1.17637e-05	-0.0680478	0.873759	-0.391682	0.000540258	P56212	cAMP-regulated phosphoprotein 19	0.4173	0.264406	0.4236	0.365492	-0.00629996	0.996451
ENSMUSG00000002910	Arrdc2	0.288957	0.822231	-0.350226	0.925446	0.639183	0.63609	Q9D668	Arrestin domain-containing protein 2	—	0.0191818	—	0.0589961	1.4152	0.629294
ENSMUSG00000022620	Arsa	0.337754	0.110808	-0.146892	0.834624	0.484646	0.0221186	P50428	Arylsulfatase A	—	0.975275	—	0.749358	-1.4809	0.927634
ENSMUSG00000030996	Art1	0.0202998	0.929291	0.310499	0.241536	-0.290199	0.0692068	Q60935	GPI-linked NAD(P)(+)--arginine ADP-ribosyltransferase 1	1.0124	0.00680184	0.7571	0.0395828	0.2553	0.562513
ENSMUSG00000034842	Art3	0.298885	0.030421	0.26675	0.325967	0.0321359	0.908036	Q8R2G4	Ecto-ADP-ribosyltransferase 3	0.5907	0.0340622	0.5035	0.13895	0.0871999	0.94147
ENSMUSG00000070424	Art5	-0.0816807	0.772351	0.338844	0.42351	-0.420525	0.0500829	P70352	Ecto-ADP-ribosyltransferase 5	—	0.00213333	—	0.00833333	0.8358	0.313836
ENSMUSG00000003559	As3mt	-0.580878	2.33363e-09	0.00254042	0.997203	-0.583419	4.76036e-09	Q91WU5	Arsenite methyltransferase	0.3691	0.0724345	0.2441	0.385485	0.125	0.894936
ENSMUSG00000031591	Asah1	0.0211717	0.904257	-0.137209	0.660702	0.15838	0.269552	Q9WV54	Acid ceramidase	0.1282	0.821895	-0.0436	0.948623	0.1718	0.880046
ENSMUSG00000052632	Asap2	0.844408	2.95683e-10	0.5956	0.00125595	0.248807	0.176354	Q7SIG6	Arf-GAP with SH3 domain, ANK repeat and PH domain-containing protein 2	1.6552	0.0470485	1.1805	0.200431	0.4747	0.740411
ENSMUSG00000038204	Asb10	-0.531998	6.09265e-05	-0.199334	0.587612	-0.332664	0.0340493	Q91ZT7	Ankyrin repeat and SOCS box protein 10	2.3419	0.00257143	1.7527	0.012	0.5892	0.25236
ENSMUSG00000031382	Asb11	-0.894866	1.31936e-07	-0.428892	0.22753	-0.465975	0.0222445	Q9CQ31	Ankyrin repeat and SOCS box protein 11	1.7039	0.00449587	1.1744	0.020625	0.5295	0.719287
ENSMUSG00000029685	Asb15	-0.581418	0.0117772	-0.191719	0.800333	-0.389699	0.164763	Q8VHS6	Ankyrin repeat and SOCS box protein 15	2.044	0.0097973	1.3979	0.0589482	0.6461	0.393341
ENSMUSG00000034768	Asb16	-0.0657366	0.724417	0.172497	0.61532	-0.238233	0.12181	Q8VHS5	Ankyrin repeat and SOCS box protein 16	2.7026	0.0022069	1.5159	0.0182727	1.1867	0.0674444
ENSMUSG00000067081	Asb18	0.209225	0.532209	0.606666	0.195779	-0.397442	0.219303	Q8VHA6	Ankyrin repeat and SOCS box protein 18	2.8084	0.00450485	2.0212	0.0108889	0.7872	0.287333
ENSMUSG00000021200	Asb2	-0.0806171	0.748434	-0.164358	0.758619	0.0837409	0.790246	Q8K0L0	Ankyrin repeat and SOCS box protein 2	2.2075	0.00444898	1.7515	0.010125	0.456	0.610235
ENSMUSG00000039483	Asb6	0.311419	0.0698397	0.328877	0.31533	-0.0174582	0.955932	Q91ZU1	Ankyrin repeat and SOCS box protein 6	-1.4054	0.481356	-1.2231	0.724125	-0.1823	0.521665
ENSMUSG00000044475	Ascc1	-0.150608	0.334246	-0.103456	0.814401	-0.0471519	0.854544	Q9D8Z1	Activating signal cointegrator 1 complex subunit 1	0.7074	0.00820664	0.3425	0.276665	0.3649	0.562285
ENSMUSG00000025533	Asl	-0.0490239	0.878963	-0.077146	0.935034	0.028122	0.946291	Q91YI0	Argininosuccinate lyase	0.3274	0.170044	0.2135	0.47446	0.1139	0.895423
ENSMUSG00000052456	Asna1	-0.159597	0.100417	-0.150856	0.459852	-0.00874127	0.961256	O54984	ATPase Asna1	0.3045	0.348949	0.4234	0.206914	-0.1189	0.895175
ENSMUSG00000020774	Aspa	-0.831899	0.00696997	-0.52238	0.456498	-0.309519	0.49502	Q8R3P0	Aspartoacylase	-0.4036	0.214929	0.3254	0.722676	-0.729	0.995286
ENSMUSG00000028207	Asph	0.399138	6.78197e-05	-0.0592514	0.88958	0.45839	6.89331e-06	Q8BSY0	Aspartyl/asparaginyl beta-hydroxylase	-0.5038	0.131027	-0.5804	0.123606	0.0766	0.941805
ENSMUSG00000021388	Aspn	0.547202	1.8515e-05	0.0596957	0.919471	0.487506	0.000361871	Q99MQ4	Asporin	-0.2152	0.40374	-0.2589	0.437793	0.0437	0.969502
ENSMUSG00000025142	Aspscr1	0.0068577	0.974189	0.0646178	0.898999	-0.0577601	0.797805	Q8VBT9	Tether containing UBX domain for GLUT4	0.1787	0.565263	0.0109999	0.978001	0.1677	0.813855
ENSMUSG00000024654	Asrgl1	-0.398029	0.000463783	-0.0509499	0.920144	-0.347079	0.00512867	Q8C0M9	Isoaspartyl peptidase/L-asparaginase	-0.2851	0.178716	-0.3216	0.197393	0.0365	0.970259
ENSMUSG00000076441	Ass1	-0.204929	0.369151	-0.178784	0.758949	-0.026145	0.945035	P16460	Argininosuccinate synthase	0.00359992	0.170805	-0.0057	0.461361	0.00930002	0.856642
ENSMUSG00000013662	Atad1	-0.269123	0.0101415	-0.115709	0.718253	-0.153414	0.250825	Q9D5T0	ATPase family AAA domain-containing protein 1	-0.0945	0.734305	0.1518	0.548181	-0.2463	0.72334
ENSMUSG00000029036	Atad3a	-0.109245	0.371929	0.00163317	0.998356	-0.110879	0.432058	Q925I1	ATPase family AAA domain-containing protein 3	0.00270001	0.992203	0.1112	0.696478	-0.1085	0.878476
ENSMUSG00000030850	Ate1	-0.270345	0.0235664	-0.0049399	0.994967	-0.265405	0.041368	Q9Z2A5	Arginyl-tRNA--protein transferase 1	0.1886	0.566206	0.1861	0.428348	0.00250001	0.997243
ENSMUSG00000026289	Atg16l1	-0.0143829	0.909271	0.0358874	0.914193	-0.0502703	0.701496	Q8C0J2	Autophagy-related protein 16-1	0.3941	0.0388352	0.4274	0.92766	-0.0333	0.80637
ENSMUSG00000022663	Atg3	-0.166467	0.0421915	-0.0312455	0.92899	-0.135221	0.156703	Q9CPX6	Ubiquitin-like-conjugating enzyme ATG3	0.0524001	0.910853	0.2119	0.503889	-0.1595	0.903715
ENSMUSG00000002820	Atg4d	-0.175568	0.206576	-0.0927637	0.828837	-0.0828045	0.680461	Q8BGV9	Cysteine protease ATG4D	—	0.00452459	—	0.0541176	-0.1055	0.445151
ENSMUSG00000038160	Atg5	0.0826405	0.562357	0.0731619	0.858962	0.00947854	0.965451	Q99J83	Autophagy protein 5	0.5511	0.0680393	0.42	0.132327	0.1311	0.903652
ENSMUSG00000030314	Atg7	-0.0223537	0.925987	0.0447569	0.948469	-0.0671107	0.803753	Q9D906	Ubiquitin-like modifier-activating enzyme ATG7	-0.56	0.16818	-0.2763	0.632914	-0.2837	0.814116
ENSMUSG00000026192	Atic	-0.0816601	0.755981	0.0296903	0.977738	-0.11135	0.710563	Q9CWJ9	Bifunctional purine biosynthesis protein PURH	-0.8623	0.100977	-0.5835	0.33175	-0.2788	0.754744
ENSMUSG00000059811	Atl2	-0.161113	0.052977	-0.0133833	0.977458	-0.14773	0.115507	Q6PA06	Atlastin-2	-0.484	0.0775877	-0.1912	0.518126	-0.2928	0.703798
ENSMUSG00000024759	Atl3	0.0595354	0.839596	-0.00423846	0.997203	0.0637738	0.871599	Q91YH5	Atlastin-3	0.4106	0.162147	0.4448	0.164965	-0.0342	0.977024
ENSMUSG00000018585	Atox1	0.257896	0.228052	-0.0338994	0.974324	0.291796	0.209876	O08997	Copper transport protein ATOX1	0.9838	0.00668571	0.4993	0.359658	0.4845	0.704959
ENSMUSG00000031862	Atp13a1	0.233081	0.0423474	-0.00986306	0.989008	0.242944	0.0503006	Q9EPE9	Manganese-transporting ATPase 13A1	-0.2613	0.834903	—	0.442102	—	0.60713
ENSMUSG00000033161	Atp1a1	-0.911648	0.00176467	-0.57157	0.363149	-0.340078	0.416898	Q8VDN2	Sodium/potassium-transporting ATPase subunit alpha-1	-0.2833	0.480626	-0.2271	0.49944	-0.0562	0.971792
ENSMUSG00000007097	Atp1a2	0.068704	0.685407	0.0718884	0.875188	-0.00318435	0.988836	Q6PIE5	Sodium/potassium-transporting ATPase subunit alpha-2	0.2879	0.0893246	0.1615	0.464731	0.1264	0.820779
ENSMUSG00000040907	Atp1a3	0.983467	0.0977537	0.584731	0.735033	0.398736	0.634777	Q6PIC6	Sodium/potassium-transporting ATPase subunit alpha-3	-0.3693	0.727251	-0.2037	0.52947	-0.1656	0.912428
ENSMUSG00000026576	Atp1b1	-0.266733	0.0651014	-0.166756	0.667171	-0.0999778	0.646225	P14094	Sodium/potassium-transporting ATPase subunit beta-1	-0.00839996	0.988047	-0.0739	0.855411	0.0655	0.968343
ENSMUSG00000041329	Atp1b2	1.33499	3.43618e-23	0.11817	0.834624	1.21682	7.56058e-19	P14231	Sodium/potassium-transporting ATPase subunit beta-2	-0.3528	0.576251	-0.4457	0.494125	0.0929	0.948069
ENSMUSG00000032412	Atp1b3	-0.22154	0.0612772	-0.195946	0.435536	-0.0255945	0.911862	P97370	Sodium/potassium-transporting ATPase subunit beta-3	0.2493	0.55545	0.0827	0.784983	0.1666	0.813362
ENSMUSG00000016327	Atp1b4	0.894691	0.000206396	0.105259	0.925988	0.789432	0.00247502	Q99ME6	Protein ATP1B4	0.0608	0.936225	-0.35	0.582681	0.4108	0.82124
ENSMUSG00000030730	Atp2a1	-0.126046	0.473518	-0.142483	0.739494	0.0164375	0.952001	Q8R429	Sarcoplasmic/endoplasmic reticulum calcium ATPase 1	-0.5821	0.0235624	-0.2376	0.363159	-0.3445	0.36953
ENSMUSG00000029467	Atp2a2	-0.632236	3.70253e-05	-0.244826	0.557346	-0.38741	0.0329208	O55143	Sarcoplasmic/endoplasmic reticulum calcium ATPase 2	-0.5599	0.08821	-0.1253	0.694028	-0.4346	0.529738
ENSMUSG00000020788	Atp2a3	0.0633976	0.758214	-0.00706331	0.993624	0.0704609	0.780963	Q64518	Sarcoplasmic/endoplasmic reticulum calcium ATPase 3	-0.8133	0.674426	-1.4071	0.442238	0.5938	0.879453
ENSMUSG00000019943	Atp2b1	-0.140934	0.496659	-0.0211974	0.982305	-0.119737	0.643446	G5E829	Plasma membrane calcium-transporting ATPase 1	-0.2335	0.350491	-0.338	0.154428	0.1045	0.910627
ENSMUSG00000026463	Atp2b4	0.208685	0.483056	-0.0545623	0.964593	0.263247	0.420619	Q6Q477	Plasma membrane calcium-transporting ATPase 4	-0.5629	0.37476	-0.1076	0.86268	-0.4553	0.824197
ENSMUSG00000025428	Atp5a1	-0.428804	5.17424e-09	-0.206619	0.152319	-0.222184	0.0107583	Q03265	ATP synthase subunit alpha, mitochondrial	0.0339999	0.904572	0.0423	0.891437	-0.00829998	0.995255
ENSMUSG00000025393	Atp5b	-0.298665	3.86676e-06	-0.175431	0.162295	-0.123234	0.148017	P56480	ATP synthase subunit beta, mitochondrial	-0.1837	0.442053	-0.0757	0.728737	-0.108	0.890737
ENSMUSG00000025781	Atp5c1	-0.309899	0.000312069	-0.162513	0.410531	-0.147387	0.187618	Q91VR2	ATP synthase subunit gamma, mitochondrial	-0.0685	0.844246	-0.0139	0.970202	-0.0546	0.955953
ENSMUSG00000003072	Atp5d	-0.149213	0.340016	-0.140111	0.728431	-0.00910245	0.97199	Q9D3D9	ATP synthase subunit delta, mitochondrial	-0.2081	0.693121	-0.2043	0.660292	-0.00379997	0.997475
ENSMUSG00000016252	Atp5e	-0.2309	0.145259	-0.183447	0.638542	-0.047453	0.869373	P56382	ATP synthase subunit epsilon, mitochondrial	-1.7952	0.00830769	-1.2048	0.0940654	-0.5904	0.73508
ENSMUSG00000000563	Atp5f1	-0.326618	0.00220825	-0.150953	0.598867	-0.175665	0.196825	Q9CQQ7	ATP synthase F(0) complex subunit B1, mitochondrial	-0.2342	0.299428	0.0446999	0.854273	-0.2789	0.625711
ENSMUSG00000006057	Atp5g1	-0.221424	0.0552311	-0.183577	0.463126	-0.0378468	0.862285	Q9CR84	ATP synthase F(0) complex subunit C1, mitochondrial	—	0.00456075	—	0.017913	0.3778	0.726292
ENSMUSG00000034566	Atp5h	-0.134226	0.423554	-0.06367	0.911235	-0.070556	0.767872	Q9DCX2	ATP synthase subunit d, mitochondrial	0.5412	0.187816	0.7237	0.141736	-0.1825	0.901576
ENSMUSG00000022890	Atp5j	-0.273254	0.000547346	-0.141463	0.450472	-0.131791	0.201123	P97450	ATP synthase-coupling factor 6, mitochondrial	0.5527	0.129296	0.3916	0.534831	0.1611	0.926308
ENSMUSG00000038690	Atp5j2	-0.17968	0.171386	-0.158676	0.606763	-0.0210046	0.929174	P56135	ATP synthase subunit f, mitochondrial	-1.0096	0.19453	-1.2046	0.0911678	0.195	0.95669
ENSMUSG00000050856	Atp5k	-0.142978	0.469093	-0.211719	0.606763	0.0687412	0.812873	Q06185	ATP synthase subunit e, mitochondrial	-0.7931	0.0253723	-0.399	0.2119	-0.3941	0.663859
ENSMUSG00000038717	Atp5l	-0.291308	0.0580178	-0.166747	0.701528	-0.124561	0.57295	Q9CPQ8	ATP synthase subunit g, mitochondrial	-0.3448	0.0492272	-0.0914	0.680032	-0.2534	0.560038
ENSMUSG00000022956	Atp5o	-0.113553	0.436619	-0.143494	0.667171	0.0299408	0.902257	Q9DB20	ATP synthase subunit O, mitochondrial	-0.9603	0.0228198	-0.7318	0.116921	-0.2285	0.870274
ENSMUSG00000054894	Atp5s	-0.310553	0.00234026	-0.076235	0.836822	-0.234318	0.0470964	Q9CRA7	ATP synthase subunit s, mitochondrial	-0.135	0.582597	-0.0422	0.895895	-0.0928	0.919022
ENSMUSG00000019302	Atp6v0a1	-0.00933585	0.949389	0.00182764	0.997203	-0.0111635	0.948228	Q9Z1G4	V-type proton ATPase 116 kDa subunit a isoform 1	-0.1308	0.561271	-0.1834	0.402351	0.0526001	0.941401
ENSMUSG00000013160	Atp6v0d1	-0.115166	0.665901	-0.259541	0.608162	0.144375	0.63609	P51863	V-type proton ATPase subunit d 1	0.0752	0.867541	0.0329	0.926231	0.0423	0.979534
ENSMUSG00000052459	Atp6v1a	-0.296811	0.407528	-0.395772	0.603642	0.0989607	0.863998	P50516	V-type proton ATPase catalytic subunit A	0.1305	0.557105	0.126	0.480732	0.00449995	0.995888
ENSMUSG00000006273	Atp6v1b2	-0.156803	0.385388	-0.12676	0.793525	-0.0300434	0.920742	P62814	V-type proton ATPase subunit B, brain isoform	0.0151001	0.960119	0.1181	0.637993	-0.103	0.909022
ENSMUSG00000022295	Atp6v1c1	-0.212869	0.0167961	-0.0640487	0.836822	-0.14882	0.166216	Q9Z1G3	V-type proton ATPase subunit C 1	0.0729	0.820401	-0.1265	0.6928	0.1994	0.823163
ENSMUSG00000021114	Atp6v1d	-0.298707	0.0169125	-0.180804	0.565558	-0.117903	0.515965	P57746	V-type proton ATPase subunit D	0.4936	0.0396783	0.0852	0.693294	0.4084	0.36361
ENSMUSG00000019210	Atp6v1e1	-0.0504214	0.796269	-0.077329	0.876896	0.0269075	0.919379	P50518	V-type proton ATPase subunit E 1	-0.4916	0.307421	-0.2489	0.645917	-0.2427	0.887691
ENSMUSG00000039105	Atp6v1g1	-0.0652413	0.744431	-0.00404734	0.995615	-0.0611939	0.810356	Q9CR51	V-type proton ATPase subunit G 1	0.1979	0.428445	0.211	0.376935	-0.0131	0.989988
ENSMUSG00000033793	Atp6v1h	-0.535309	0.168303	-0.466704	0.609764	-0.0686046	0.922232	Q8BVE3	V-type proton ATPase subunit H	1.2696	0.0143763	0.4948	0.0739099	0.7748	0.343154
ENSMUSG00000027546	Atp9a	0.339823	0.00605257	0.178814	0.577531	0.161009	0.332541	O70228	Probable phospholipid-transporting ATPase IIA	1.0542	0.17405	0.8751	0.207783	0.1791	0.983992
ENSMUSG00000028710	Atpaf1	-0.337395	0.073689	-0.0446766	0.960093	-0.292718	0.178388	Q811I0	ATP synthase mitochondrial F1 complex assembly factor 1	-0.4506	0.228142	-0.2372	0.555322	-0.2134	0.820999
ENSMUSG00000042709	Atpaf2	-0.134616	0.227486	-0.110731	0.706636	-0.0238855	0.906284	Q91YY4	ATP synthase mitochondrial F1 complex assembly factor 2	-0.0166	0.964118	0.00700005	0.984065	-0.0236	0.983019
ENSMUSG00000031229	Atrx	-0.152629	0.56594	-0.0826734	0.926198	-0.0699555	0.861508	Q61687	Transcriptional regulator ATRX	-0.00379997	0.227306	-0.385	0.310333	0.3812	0.953819
ENSMUSG00000016541	Atxn10	0.00595726	0.973707	0.0331949	0.944813	-0.0272376	0.899741	P28658	Ataxin-10	-0.1957	0.554245	-0.1955	0.541148	-0.00020003	0.999596
ENSMUSG00000032637	Atxn2l	0.129496	0.390167	0.107849	0.785544	0.0216467	0.93014	Q7TQH0	Ataxin-2-like protein	-0.4926	0.130341	-0.3613	0.241535	-0.1313	0.906825
ENSMUSG00000068328	Aup1	-0.0506543	0.771908	-0.0491543	0.924152	-0.00149995	0.99429	P70295	Ancient ubiquitous protein 1	-0.18	0.130021	-0.4665	0.0387114	0.2865	0.716585
ENSMUSG00000003604	Aven	-0.0242918	0.943897	-0.160091	0.819531	0.135799	0.687114	Q9D9K3	Cell death regulator Aven	—	0.316318	—	0.148212	-0.2007	0.905746
ENSMUSG00000041935	AW549877	0.153594	0.489959	0.045186	0.958556	0.108408	0.709904	Q8BR90	UPF0600 protein C5orf51 homolog	0.2112	0.288409	0.1046	0.65888	0.1066	0.883254
ENSMUSG00000037053	Azgp1	—	—	—	—	—	—	Q64726	Zinc-alpha-2-glycoprotein	-0.5264	0.147404	0.1228	0.72596	-0.6492	0.335899
ENSMUSG00000060802	B2m	0.336642	0.0107182	0.0794759	0.872313	0.257166	0.0941601	P01887	Beta-2-microglobulin	—	0.550624	—	0.514304	—	0.702627
ENSMUSG00000047379	B4gat1	0.253188	—	1.65257	—	-1.39939	—	Q8BWP8	Beta-1,4-glucuronyltransferase 1	0.3244	0.959949	0.3334	0.504116	-0.00900001	0.840352
ENSMUSG00000063439	B9d2	-0.193795	0.341552	-0.0267848	0.978745	-0.16701	0.499541	Q3UK10	B9 domain-containing protein 2	—	0.00186667	—	0.00685714	0.7656	0.356905
ENSMUSG00000031820	Babam1	-0.073071	0.636164	-0.104221	0.768384	0.03115	0.893198	Q3UI43	BRISC and BRCA1-A complex member 1	0.0464	0.9095	0.1021	0.709853	-0.0557	0.968885
ENSMUSG00000028416	Bag1	-0.18702	0.144339	-0.140989	0.66839	-0.0460305	0.833587	Q60739	BAG family molecular chaperone regulator 1	0.5226	0.0398983	0.4476	0.17936	0.075	0.950324
ENSMUSG00000042215	Bag2	0.0928966	0.602576	-0.0339752	0.959339	0.126872	0.515965	Q91YN9	BAG family molecular chaperone regulator 2	0.6955	0.0119542	0.3804	0.216128	0.3151	0.664334
ENSMUSG00000049792	Bag5	-0.0289833	0.903794	-0.158915	0.734902	0.129932	0.570761	Q8CI32	BAG family molecular chaperone regulator 5	0.2613	0.181453	0.0513001	0.864079	0.21	0.728063
ENSMUSG00000024392	Bag6	-0.127875	0.258286	-0.0313057	0.944154	-0.0965693	0.493051	Q9Z1R2	Large proline-rich protein BAG6	0.1621	0.517015	0.2252	0.397044	-0.0631	0.94362
ENSMUSG00000057789	Bak1	0.366368	0.00830695	0.0310229	0.965357	0.335345	0.028184	O08734	Bcl-2 homologous antagonist/killer	0.2625	0.272281	0.0200001	0.123525	0.2425	0.894967
ENSMUSG00000024844	Banf1	0.0130212	0.963621	-0.0727078	0.91878	0.085729	0.772585	O54962	Barrier-to-autointegration factor	0.8818	0.0115608	0.5374	0.25886	0.3444	0.793379
ENSMUSG00000045763	Basp1	0.684083	0.00782419	-0.239881	0.782916	0.923964	0.000395557	Q91XV3	Brain acid soluble protein 1	-0.0784	0.153466	-0.1278	0.793011	0.0494001	0.591426
ENSMUSG00000003873	Bax	0.345304	0.0921268	0.174015	0.771579	0.171289	0.543658	Q07813	Apoptosis regulator BAX	-0.0974	0.819339	-0.0379	0.936484	-0.0595	0.969019
ENSMUSG00000002748	Baz1b	-0.119031	0.287483	-0.047002	0.907455	-0.0720286	0.63298	Q9Z277	Tyrosine-protein kinase BAZ1B	0.5096	0.0651291	0.0312001	0.931533	0.4784	0.16029
ENSMUSG00000067722	BC003965	0.0544183	0.79727	0.0029036	0.997203	0.0515147	0.85235	Q6RUT7	Protein CCSMST1	0.1105	0.141817	0.386	0.148408	-0.2755	0.69436
ENSMUSG00000002980	Bcam	0.203852	0.212197	0.0513847	0.937701	0.152467	0.454932	Q9R069	Basal cell adhesion molecule	0.2986	0.273935	0.1324	0.713663	0.1662	0.821383
ENSMUSG00000020650	Bcap29	-0.31913	0.00102084	-0.0714066	0.844197	-0.247723	0.0248965	Q61334	B-cell receptor-associated protein 29	-0.4516	0.280607	-0.0441	0.923382	-0.4075	0.744371
ENSMUSG00000002015	Bcap31	-0.110938	0.66564	0.0835433	0.914198	-0.194481	0.461205	Q61335	B-cell receptor-associated protein 31	-0.3199	0.125466	-0.2704	0.423358	-0.0495	0.968349
ENSMUSG00000031955	Bcar1	0.285878	0.105905	0.158119	0.755445	0.127759	0.61534	Q61140	Breast cancer anti-estrogen resistance protein 1	0.1998	0.718577	0.2926	0.812367	-0.0928	0.979749
ENSMUSG00000013523	Bcas1	1.05863	0.00626307	0.61957	0.527247	0.439058	0.395638	Q80YN3	Breast carcinoma-amplified sequence 1 homolog	-1.5083	0.519524	-0.4661	0.808427	-1.0422	0.340854
ENSMUSG00000005687	Bcas2	-0.184862	0.209268	-0.0336192	0.958416	-0.151242	0.39563	Q9D287	Pre-mRNA-splicing factor SPF27	—	0.13115	—	0.19221	-0.8405	0.909984
ENSMUSG00000059439	Bcas3	-0.182293	0.274763	-0.136994	0.756395	-0.0452993	0.874567	Q8CCN5	Breast carcinoma-amplified sequence 3 homolog	-1.1799	0.0789929	-1.5056	0.0561803	0.3257	0.873559
ENSMUSG00000030826	Bcat2	-0.2053	0.187479	0.00641621	0.99382	-0.211717	0.223116	O35855	Branched-chain-amino-acid aminotransferase, mitochondrial	0.0996	0.756769	0.1722	0.608817	-0.0726	0.941168
ENSMUSG00000030983	Bccip	-0.205337	0.0311132	-0.0577061	0.866834	-0.14763	0.198611	Q9CWI3	BRCA2 and CDKN1A-interacting protein	0.113	0.753459	0.0428001	0.896049	0.0702001	0.955773
ENSMUSG00000027792	Bche	-0.177625	0.595287	0.0630881	0.960093	-0.240713	0.511643	Q03311	Cholinesterase	-0.2035	0.976754	0.2596	0.755518	-0.4631	0.91803
ENSMUSG00000032263	Bckdhb	-0.276386	0.0479375	-0.10687	0.81128	-0.169515	0.342562	Q6P3A8	2-oxoisovalerate dehydrogenase subunit beta, mitochondrial	-1.2649	0.603115	-0.4219	0.624764	-0.843	0.480974
ENSMUSG00000030802	Bckdk	-0.415628	2.43646e-06	-0.111866	0.694627	-0.303762	0.00196562	O55028	[3-methyl-2-oxobutanoate dehydrogenase [lipoamide]] kinase, mitochondrial	-0.1872	0.568117	0.0492	0.915422	-0.2364	0.825855
ENSMUSG00000007659	Bcl2l1	0.18715	0.825647	-0.46443	0.803911	0.65158	0.403625	Q64373	Bcl-2-like protein 1	-0.3585	0.596542	0.1169	0.617611	-0.4754	0.996619
ENSMUSG00000009112	Bcl2l13	-0.280836	0.0168974	-0.113892	0.749541	-0.166944	0.26377	P59017	Bcl-2-like protein 13	-0.2677	0.249892	-0.1616	0.568524	-0.1061	0.852527
ENSMUSG00000037608	Bclaf1	-0.196269	0.400039	-0.23837	0.653093	0.042101	0.914212	Q8K019	Bcl-2-associated transcription factor 1	0.2345	0.217846	-0.1071	0.644123	0.3416	0.388628
ENSMUSG00000026172	Bcs1l	0.0282712	0.902193	-0.0328407	0.964987	0.0611119	0.82192	Q9CZP5	Mitochondrial chaperone BCS1	-0.4311	0.215971	-0.0535	0.87498	-0.3776	0.699875
ENSMUSG00000046598	Bdh1	-1.61005	3.28494e-08	-0.53807	0.468942	-1.07198	0.00102893	Q80XN0	D-beta-hydroxybutyrate dehydrogenase, mitochondrial	-1.1354	0.0254892	-0.369	0.516487	-0.7664	0.294431
ENSMUSG00000035086	Becn1	-0.166865	0.0579531	-0.0610728	0.836822	-0.105792	0.343444	O88597	Beclin-1	0.0530999	0.397063	0.164	0.395672	-0.1109	0.941908
ENSMUSG00000032757	Bet1	0.0948314	0.589358	-0.0729897	0.88958	0.167821	0.342783	O35623	BET1 homolog	0.8195	0.516551	0.2989	0.958562	0.5206	0.788966
ENSMUSG00000031375	Bgn	1.06537	9.61059e-12	0.115775	0.862089	0.949591	4.76036e-09	P28653	Biglycan	-0.1418	0.82041	0.22	0.707545	-0.3618	0.823259
ENSMUSG00000037933	Bicd2	0.104873	0.445899	-0.116482	0.733515	0.221355	0.0823889	Q921C5	Protein bicaudal D homolog 2	-0.1391	0.698374	-0.1369	0.605412	-0.00219996	0.997408
ENSMUSG00000024381	Bin1	0.0130763	0.928916	0.0142049	0.978455	-0.0011286	0.99429	O08539	Myc box-dependent-interacting protein 1	0.1056	0.753624	-0.053	0.890365	0.1586	0.813534
ENSMUSG00000024073	Birc6	-0.0378266	0.921134	0.0386077	0.977948	-0.0764343	0.871491	O88738	Baculoviral IAP repeat-containing protein 6	-0.5105	0.0722072	-0.078	0.817654	-0.4325	0.143221
ENSMUSG00000020840	Blmh	0.0853656	0.643826	-0.0761456	0.886102	0.161511	0.378716	Q8R016	Bleomycin hydrolase	-0.119	0.693221	-0.142	0.638021	0.023	0.978891
ENSMUSG00000090247	Bloc1s1	-0.0424657	0.865496	-0.101413	0.868329	0.0589469	0.854161	O55102	Biogenesis of lysosome-related organelles complex 1 subunit 1	0.6191	0.35868	0.3732	0.728852	0.2459	0.646349
ENSMUSG00000001999	Blvra	-0.427997	0.00369874	-0.182474	0.66839	-0.245523	0.189828	Q9CY64	Biliverdin reductase A	-0.3806	0.0679336	-0.0852	0.740498	-0.2954	0.539369
ENSMUSG00000040466	Blvrb	-0.0510284	0.876338	-0.0970046	0.913466	0.0459763	0.916458	Q923D2	Flavin reductase (NADPH)	-0.0359	0.904969	0.1481	0.614737	-0.184	0.793887
ENSMUSG00000024191	Bnip1	-0.240594	0.127415	-0.198157	0.600394	-0.0424373	0.885525	Q6QD59	Vesicle transport protein SEC20	0.3369	0.187173	0.4248	0.196127	-0.0879	0.933432
ENSMUSG00000011958	Bnip2	-0.198782	0.0142866	-0.0799812	0.745314	-0.118801	0.247229	O54940	BCL2/adenovirus E1B 19 kDa protein-interacting protein 2	0.2483	0.272255	0.5128	0.212755	-0.2645	0.766058
ENSMUSG00000078566	Bnip3	-0.55123	0.000764368	-0.220163	0.634103	-0.331067	0.0979655	O55003	BCL2/adenovirus E1B 19 kDa protein-interacting protein 3	-0.1399	0.684582	-0.3126	0.423656	0.1727	0.854356
ENSMUSG00000015943	Bola1	0.00273083	0.993507	-0.0829386	0.931711	0.0856694	0.831847	Q9D8S9	BolA-like protein 1	0.5148	0.0544365	0.2886	0.433144	0.2262	0.813181
ENSMUSG00000047721	Bola2	0.0813958	0.798521	-0.0616059	0.951257	0.143002	0.683652	Q8BGS2	BolA-like protein 2	0.3847	0.214398	-0.0892	0.810238	0.4739	0.577547
ENSMUSG00000045160	Bola3	-0.336296	0.00194456	-0.25337	0.235293	-0.0829256	0.642457	Q8CEI1	BolA-like protein 3	—	0.315469	—	0.884127	—	0.726917
ENSMUSG00000022557	Bop1	0.284032	0.0317628	0.150974	0.68971	0.133059	0.469049	P97452	Ribosome biogenesis protein BOP1	0.6102	0.0472745	0.4182	0.444954	0.192	0.70298
ENSMUSG00000042992	Borcs5	-0.178301	0.264143	-0.0159506	0.985063	-0.162351	0.386509	Q9D920	BLOC-1-related complex subunit 5	-0.1601	0.860485	-0.2603	0.514793	0.1002	0.857012
ENSMUSG00000045176	Borcs6	-0.279892	0.0157654	-0.183884	0.495802	-0.0960084	0.5879	Q9D6W8	BLOC-1-related complex subunit 6	1.7893	0.00911191	1.4813	0.190435	0.308	0.652539
ENSMUSG00000038871	Bpgm	-0.476879	2.48879e-05	-0.0207655	0.976813	-0.456113	0.000130282	P15327	Bisphosphoglycerate mutase	-0.1474	0.736757	0.0769001	0.874116	-0.2243	0.809872
ENSMUSG00000038286	Bphl	-0.203147	0.117964	-0.0385544	0.943744	-0.164593	0.288439	Q8R164	Valacyclovir hydrolase	0.5548	0.180139	0.2741	0.465326	0.2807	0.843847
ENSMUSG00000026617	Bpnt1	0.19709	0.0902443	0.190563	0.434168	0.00652744	0.975311	Q9Z0S1	3'(2'),5'-bisphosphate nucleotidase 1	0.1468	0.588618	0.1218	0.676655	0.025	0.976797
ENSMUSG00000029458	Brap	-0.0465322	0.729156	0.0216378	0.964593	-0.06817	0.64805	Q99MP8	BRCA1-associated protein	—	0.323861	—	0.0387407	0.4102	0.56448
ENSMUSG00000031201	Brcc3	-0.256537	0.0286102	-0.0694658	0.871845	-0.187071	0.184587	P46737	Lys-63-specific deubiquitinase BRCC36	0.4531	0.0396725	0.3871	0.0839404	0.066	0.925754
ENSMUSG00000026918	Brd3	0.133842	0.241114	0.0939599	0.758949	0.0398816	0.830421	Q8K2F0	Bromodomain-containing protein 3	0.796	0.0624481	0.3043	0.562002	0.4917	0.576023
ENSMUSG00000046836	Brox	-0.00200594	0.989723	0.0878183	0.758619	-0.0898243	0.504725	Q8K2Q7	BRO1 domain-containing protein BROX	-0.1756	0.415434	-0.0199	0.942674	-0.1557	0.813734
ENSMUSG00000040859	Bsdc1	-0.248241	0.00259874	-0.067901	0.81006	-0.18034	0.0610678	Q80Y55	BSD domain-containing protein 1	0.6877	0.0168738	0.7238	0.0437966	-0.0361	0.974397
ENSMUSG00000023175	Bsg	-0.199265	0.0183136	-0.065906	0.814401	-0.133359	0.1963	P18572	Basigin	-0.3647	0.330312	-0.114	0.753647	-0.2507	0.820377
ENSMUSG00000046718	Bst2	0.462323	0.0433657	-0.06977	0.945112	0.532093	0.0269511	Q8R2Q8	Bone marrow stromal antigen 2	0.0145	0.978498	0.1328	0.562194	-0.1183	0.822236
ENSMUSG00000021660	Btf3	-0.105775	0.568657	-0.0271408	0.970776	-0.0786345	0.746494	Q64152	Transcription factor BTF3	-0.1837	0.0698964	-0.6328	0.175684	0.4491	0.562807
ENSMUSG00000028568	Btf3l4	-0.113683	0.294303	0.0554111	0.872262	-0.169094	0.120698	Q9CQH7	Transcription factor BTF3 homolog 4	-0.0551	0.864281	-0.0375	0.902742	-0.0176	0.983599
ENSMUSG00000066979	Bub3	-0.0620547	0.701633	-0.0123085	0.986029	-0.0497462	0.815776	Q9WVA3	Mitotic checkpoint protein BUB3	-0.2533	0.307344	-0.1614	0.503739	-0.0919	0.917506
ENSMUSG00000071317	Bves	0.0400336	0.891482	0.0921597	0.907455	-0.052126	0.891591	Q9ES83	Blood vessel epicardial substance	0.6807	0.0279317	0.2544	0.382095	0.4263	0.458019
ENSMUSG00000023988	Bysl	-0.0252626	0.857025	-0.0280698	0.948469	0.00280717	0.988183	O54825	Bystin	-0.1777	0.627123	-0.2095	0.480917	0.0318	0.980209
ENSMUSG00000051223	Bzw1	0.0270541	0.877287	-0.115206	0.739494	0.14226	0.347168	Q9CQC6	Basic leucine zipper and W2 domain-containing protein 1	0.0224	0.955617	-0.00620004	0.98404	0.0286	0.979808
ENSMUSG00000116138	C030006K11Rik	0.000474313	0.997668	-0.0888912	0.835071	0.0893655	0.642807	Q8VE95	UPF0598 protein C8orf82 homolog	0.4861	0.0709621	0.4955	0.110832	-0.0094	0.994775
ENSMUSG00000071347	C1qtnf9	0.00927932	0.973835	-0.0969466	0.878165	0.106226	0.697226	Q4ZJN1	Complement C1q and tumor necrosis factor-related protein 9	0.2341	0.591523	0.7757	0.953872	-0.5416	0.909186
ENSMUSG00000024164	C3	0.165483	0.642426	-0.270092	0.735736	0.435576	0.17044	P01027	Complement C3	0.139	0.650455	-0.0466	0.873497	0.1856	0.820228
ENSMUSG00000073418	C4b	0.353576	0.572872	-0.142109	0.94921	0.495685	0.467809	P01029	Complement C4-B	0.0706999	0.878848	0.1859	0.566017	-0.1152	0.930525
ENSMUSG00000026405	C4bp	-2.21819	—	-2.07639	—	0	—	P08607	C4b-binding protein	—	0.0838534	—	0.250495	0.3533	0.876752
ENSMUSG00000035031	C8a	—	—	—	—	—	—	Q8K182	Complement component C8 alpha chain	-0.2652	0.752865	0.0881	0.984688	-0.3533	0.917492
ENSMUSG00000029656	C8b	—	—	—	—	—	—	Q8BH35	Complement component C8 beta chain	-0.3351	0.707987	-0.0623	0.947588	-0.2728	0.918977
ENSMUSG00000015083	C8g	0.0446024	0.918615	-0.239308	0.794855	0.28391	0.474782	Q8VCG4	Complement component C8 gamma chain	0.1768	0.397096	0.1022	0.843371	0.0746	0.840522
ENSMUSG00000022149	C9	-2.47701	0.0161179	0.179908	—	-2.65692	0.0138039	P06683	Complement component C9	0.3046	0.280747	0.2521	0.725388	0.0525001	0.609315
ENSMUSG00000036707	Cab39	-0.486478	0.00574513	-0.186541	0.734902	-0.299938	0.168151	Q06138	Calcium-binding protein 39	0.224	0.179396	0.2421	0.333937	-0.0181	0.982745
ENSMUSG00000021981	Cab39l	-0.259106	0.0206147	-0.120835	0.721494	-0.138271	0.350318	Q9DB16	Calcium-binding protein 39-like	0.0442	0.853992	0.2943	0.308134	-0.2501	0.707168
ENSMUSG00000026407	Cacna1s	-0.247502	0.17458	-0.0343994	0.965697	-0.213102	0.321023	Q02789	Voltage-dependent L-type calcium channel subunit alpha-1S	-0.2365	0.464682	-0.0137	0.973675	-0.2228	0.781522
ENSMUSG00000040118	Cacna2d1	-0.0757336	0.824681	0.0235455	0.98663	-0.0992791	0.813623	O08532	Voltage-dependent calcium channel subunit alpha-2/delta-1	0.1294	0.599366	0.171	0.521892	-0.0416	0.968655
ENSMUSG00000020882	Cacnb1	0.307606	0.000204612	0.129111	0.565309	0.178495	0.0768308	Q8R3Z5	Voltage-dependent L-type calcium channel subunit beta-1	-0.1616	0.62071	-0.315	0.445179	0.1534	0.91231
ENSMUSG00000003352	Cacnb3	0.4739	0.0781303	-0.24666	0.758619	0.72056	0.00672059	P54285	Voltage-dependent L-type calcium channel subunit beta-3	—	0.513235	—	0.256184	—	1
ENSMUSG00000078815	Cacng6	-0.187339	0.186124	0.0890051	0.844091	-0.276344	0.0506692	Q8VHW3	Voltage-dependent calcium channel gamma-6 subunit	-0.00860003	0.98707	-0.00259997	0.997068	-0.00600004	0.996519
ENSMUSG00000014226	Cacybp	-0.028353	0.866381	0.0191804	0.976268	-0.0475334	0.816043	Q9CXW3	Calcyclin-binding protein	0.5045	0.0424806	0.2856	0.272571	0.2189	0.702326
ENSMUSG00000013629	Cad	0.272595	0.125924	0.16186	0.746717	0.110736	0.67742	B2RQC6	CAD protein	-0.2323	0.261668	-0.00269999	0.995664	-0.2296	0.694745
ENSMUSG00000005338	Cadm3	0.436076	0.00579339	-0.209976	0.634103	0.646052	3.10567e-05	Q99N28	Cell adhesion molecule 3	0.1696	0.388257	0.1296	0.0942366	0.04	0.602349
ENSMUSG00000054793	Cadm4	-0.0442359	0.874969	-0.135714	0.834624	0.0914784	0.780963	Q8R464	Cell adhesion molecule 4	-0.2096	0.707442	0.4035	0.777597	-0.6131	0.822443
ENSMUSG00000023055	Calcoco1	-0.230041	0.0980569	0.0190457	0.979257	-0.249087	0.0968334	Q8CGU1	Calcium-binding and coiled-coil domain-containing protein 1	0.213	0.422057	0.0974	0.774043	0.1156	0.879516
ENSMUSG00000003814	Calr	0.223004	0.272509	-0.0510417	0.950498	0.274046	0.204805	P14211	Calreticulin	-0.6852	0.289836	-0.3608	0.437848	-0.3244	0.894558
ENSMUSG00000029767	Calu	0.258664	0.00938959	-0.0275124	0.952386	0.286176	0.00585614	O35887	Calumenin	0.5278	0.128689	0.6663	0.0389565	-0.1385	0.911557
ENSMUSG00000030272	Camk1	-0.281985	0.0022663	-0.305242	0.024862	0.0232569	0.907173	Q91YS8	Calcium/calmodulin-dependent protein kinase type 1	-0.109	0.73714	0.1877	0.491041	-0.2967	0.718386
ENSMUSG00000024617	Camk2a	0.0502413	0.810827	0.0732427	0.898245	-0.0230014	0.935623	P11798	Calcium/calmodulin-dependent protein kinase type II subunit alpha	-0.6075	0.088363	-0.1858	0.370211	-0.4217	0.787032
ENSMUSG00000053819	Camk2d	0.3428	0.000529489	0.157206	0.544649	0.185595	0.135203	Q6PHZ2	Calcium/calmodulin-dependent protein kinase type II subunit delta	0.0382	0.8948	-0.1678	0.498064	0.206	0.733317
ENSMUSG00000021820	Camk2g	0.291372	0.0931379	0.306188	0.361777	-0.0148161	0.963076	Q923T9	Calcium/calmodulin-dependent protein kinase type II subunit gamma	0.0383	0.918499	-0.0863	0.814664	0.1246	0.840477
ENSMUSG00000026933	Camsap1	-0.0759259	0.699601	0.0304813	0.965357	-0.106407	0.627633	A2AHC3	Calmodulin-regulated spectrin-associated protein 1	-0.0747	0.816928	-0.1008	0.137106	0.0261001	0.43392
ENSMUSG00000020114	Cand1	0.0391042	0.831734	-0.0423022	0.940197	0.0814064	0.687147	Q6ZQ38	Cullin-associated NEDD8-dissociated protein 1	-0.175	0.34903	-0.2632	0.278592	0.0882	0.907209
ENSMUSG00000030319	Cand2	0.0593954	0.779912	0.0853509	0.874531	-0.0259555	0.928009	Q6ZQ73	Cullin-associated NEDD8-dissociated protein 2	-0.3696	0.0974376	-0.3046	0.206108	-0.065	0.941679
ENSMUSG00000020368	Canx	-0.0813884	0.545197	-0.0325677	0.945112	-0.0488207	0.795425	P35564	Calnexin	0.0785001	0.751369	0.1746	0.353206	-0.0961	0.904039
ENSMUSG00000028656	Cap1	-0.00238087	0.993154	-0.209784	0.659459	0.207403	0.367649	P40124	Adenylyl cyclase-associated protein 1	-0.5723	0.0386113	-0.3623	0.193789	-0.21	0.794477
ENSMUSG00000021373	Cap2	-0.304317	0.00878214	-0.130426	0.713179	-0.173891	0.239103	Q9CYT6	Adenylyl cyclase-associated protein 2	-0.112	0.564236	0.1384	0.526943	-0.2504	0.581188
ENSMUSG00000027184	Caprin1	0.0955113	0.581675	-0.111018	0.796784	0.206529	0.205705	Q60865	Caprin-1	0.4762	0.116834	0.4687	0.0901502	0.00750007	0.996425
ENSMUSG00000015733	Capza2	-0.291718	0.000462022	-0.170892	0.342662	-0.120826	0.288757	P47754	F-actin-capping protein subunit alpha-2	-0.2705	0.140663	-0.1444	0.406111	-0.1261	0.82001
ENSMUSG00000028745	Capzb	-0.099232	0.499011	-0.151969	0.616497	0.0527373	0.803031	P47757	F-actin-capping protein subunit beta	0.1418	0.820405	-0.0145	0.987284	0.1563	0.917329
ENSMUSG00000027556	Car1	-0.0311628	0.978896	0.513377	0.821836	-0.54454	0.588786	P13634	Carbonic anhydrase 1	0.0890001	0.846751	0.24	0.638122	-0.151	0.897311
ENSMUSG00000027562	Car2	-1.21945	4.27852e-25	-0.311617	0.22753	-0.907838	2.44886e-13	P00920	Carbonic anhydrase 2	-0.3119	0.347096	0.1103	0.771182	-0.4222	0.510908
ENSMUSG00000027559	Car3	-0.0873381	0.773412	-0.0910893	0.915806	0.00375121	0.992091	P16015	Carbonic anhydrase 3	-0.4796	0.240718	-0.2466	0.601397	-0.233	0.806064
ENSMUSG00000000805	Car4	-0.467749	0.158983	-0.408603	0.60272	-0.0591463	0.922232	Q64444	Carbonic anhydrase 4	-0.025	0.940851	-0.164	0.565445	0.139	0.873461
ENSMUSG00000037960	Card19	0.124093	0.495757	-0.0640938	0.914403	0.188187	0.317123	Q9D1I2	Caspase recruitment domain-containing protein 19	-0.6914	0.84653	-0.9243	0.425596	0.2329	0.499455
ENSMUSG00000008393	Carhsp1	0.638947	0.00114937	0.045968	0.964987	0.592979	0.00511193	Q9CR86	Calcium-regulated heat stable protein 1	1.183	0.00792308	0.8255	0.0945971	0.3575	0.721654
ENSMUSG00000032185	Carm1	0.0145596	0.908764	0.0302891	0.932974	-0.0157295	0.922232	Q9WVG6	Histone-arginine methyltransferase CARM1	-0.9313	0.0161567	-0.689	0.0921333	-0.2423	0.821239
ENSMUSG00000024726	Carnmt1	-0.64677	0.000768771	-0.249292	0.655975	-0.397478	0.0889523	Q80UY1	Carnosine N-methyltransferase	-0.1556	0.518487	0.0727	0.802548	-0.2283	0.697863
ENSMUSG00000010755	Cars	-0.237572	0.024298	-0.0453172	0.918167	-0.192255	0.115447	Q9ER72	Cysteine--tRNA ligase, cytoplasmic	-0.3927	0.10722	-0.2036	0.491753	-0.1891	0.789292
ENSMUSG00000078676	Casc3	-0.0140037	0.929291	0.0631532	0.862089	-0.0771569	0.606776	Q8K3W3	Protein CASC3	0.8115	0.00763052	0.5944	0.179004	0.2171	0.857715
ENSMUSG00000031012	Cask	-0.00800467	0.981435	-0.124114	0.864495	0.11611	0.723221	O70589	Peripheral plasma membrane protein CASK	-0.2413	0.397515	-0.2341	0.245852	-0.00720002	0.996152
ENSMUSG00000034471	Caskin2	-0.0652359	0.697856	-0.202687	0.453289	0.137451	0.404108	Q8VHK1	Caskin-2	-0.1161	0.733741	-0.0587	0.655499	-0.0574	0.974474
ENSMUSG00000027861	Casq2	0.162239	0.261414	0.117746	0.758619	0.0444925	0.855346	O09161	Calsequestrin-2	0.2319	0.46416	0.0863	0.859325	0.1456	0.903124
ENSMUSG00000021585	Cast	-0.286908	0.011902	-0.0657995	0.879589	-0.221109	0.0959032	P51125	Calpastatin	0.2721	0.308828	0.4502	0.102767	-0.1781	0.840367
ENSMUSG00000015944	Castor2	0.36648	0.0922565	0.401007	0.325967	-0.0345269	0.932647	Q8CAB8	Cytosolic arginine sensor for mTORC1 subunit 2	0.8542	0.0165897	0.5363	0.0596541	0.3179	0.88119
ENSMUSG00000027187	Cat	-0.252566	0.069378	0.197941	0.54377	-0.450507	0.000540258	P24270	Catalase	0.5872	0.026078	0.2412	0.530307	0.346	0.705716
ENSMUSG00000007655	Cav1	0.175815	0.281729	-0.0807068	0.879589	0.256522	0.120176	P49817	Caveolin-1	-0.4797	0.0453449	-0.4704	0.094372	-0.00930003	0.994679
ENSMUSG00000000058	Cav2	0.107568	0.685228	-0.13415	0.844091	0.241718	0.336795	Q9WVC3	Caveolin-2	-0.339	0.218491	-0.1444	0.638628	-0.1946	0.797062
ENSMUSG00000004044	Cavin1	0.105707	0.491885	-0.177299	0.565309	0.283006	0.0333659	O54724	Caveolae-associated protein 1	0.7054	0.155849	0.2564	0.71191	0.449	0.802188
ENSMUSG00000045954	Cavin2	-0.0296057	0.902445	-0.113008	0.834624	0.0834024	0.752488	Q63918	Caveolae-associated protein 2	0.1686	0.643279	0.1629	0.535603	0.00569993	0.997071
ENSMUSG00000037060	Cavin3	0.469291	0.00932482	-0.146608	0.808553	0.615898	0.000667086	Q91VJ2	Caveolae-associated protein 3	-0.3438	0.37079	-0.0497	0.907354	-0.2941	0.788089
ENSMUSG00000028348	Cavin4	0.121982	0.411912	0.0211586	0.975776	0.100823	0.583681	A2AMM0	Caveolae-associated protein 4	0.2488	0.532743	0.0488	0.882881	0.2	0.870129
ENSMUSG00000031885	Cbfb	0.31213	0.0367181	0.0699956	0.908099	0.242135	0.169471	Q08024	Core-binding factor subunit beta	0.0372999	0.921417	-0.2693	0.555752	0.3066	0.8003
ENSMUSG00000051483	Cbr1	-0.268982	0.108652	-0.0917884	0.875188	-0.177194	0.407983	P48758	Carbonyl reductase [NADPH] 1	-0.0892	0.815654	0.1703	0.48436	-0.2595	0.784042
ENSMUSG00000025150	Cbr2	0.550815	0.125411	-0.122263	0.935691	0.673078	0.0754211	P08074	Carbonyl reductase [NADPH] 2	-0.0497	0.867956	0.0151001	0.961128	-0.0648	0.941808
ENSMUSG00000022947	Cbr3	0.0236363	0.965831	-0.206603	0.86524	0.23024	0.656178	Q8K354	Carbonyl reductase [NADPH] 3	-0.0558	0.84233	-0.0634	0.829578	0.00759998	0.996031
ENSMUSG00000031641	Cbr4	-0.227608	0.0142419	-0.0104785	0.985282	-0.21713	0.0328297	Q91VT4	Carbonyl reductase family member 4	-0.1545	0.586935	-0.0879	0.7776	-0.0666	0.947575
ENSMUSG00000024878	Cbwd1	-0.134672	0.295842	-0.0898514	0.803911	-0.0448202	0.827981	Q8VEH6	COBW domain-containing protein 1	0.4773	0.0835377	0.4363	0.180598	0.041	0.966782
ENSMUSG00000018666	Cbx1	-0.0312752	0.836701	-0.128269	0.650245	0.0969936	0.515947	P83917	Chromobox protein homolog 1	0.2999	0.714603	0.3352	0.456795	-0.0353	0.777579
ENSMUSG00000009575	Cbx5	-0.054586	0.79901	0.0394459	0.952386	-0.0940319	0.691851	Q61686	Chromobox protein homolog 5	-0.0269	0.963782	-0.2166	0.688585	0.1897	0.807489
ENSMUSG00000036686	Cc2d1a	0.00746696	0.972514	0.0985304	0.814373	-0.0910635	0.645003	Q8K1A6	Coiled-coil and C2 domain-containing protein 1A	0.0634	0.411681	-0.0132	0.785149	0.0766	0.873993
ENSMUSG00000028582	Cc2d1b	-0.176321	0.0261103	0.00930565	0.984926	-0.185626	0.0287766	Q8BRN9	Coiled-coil and C2 domain-containing protein 1B	-0.1686	0.448872	0.0603	0.854439	-0.2289	0.726727
ENSMUSG00000020074	Ccar1	0.0303742	0.907683	-0.0685032	0.923833	0.0988774	0.722236	Q8CH18	Cell division cycle and apoptosis regulator protein 1	0.1013	0.755666	-0.1838	0.52678	0.2851	0.699825
ENSMUSG00000033712	Ccar2	0.177444	0.029551	0.192005	0.180986	-0.0145607	0.926717	Q8VDP4	Cell cycle and apoptosis regulator protein 2	0.2339	0.396304	-0.0226	0.953717	0.2565	0.654267
ENSMUSG00000042111	Ccdc115	-0.0596614	0.746807	-0.0168519	0.982025	-0.0428095	0.865922	Q8VE99	Coiled-coil domain-containing protein 115	0.9292	0.0134325	0.7978	0.0724051	0.1314	0.917036
ENSMUSG00000007721	Ccdc124	-0.30325	0.070487	-0.167082	0.731849	-0.136169	0.567753	Q9D8X2	Coiled-coil domain-containing protein 124	-0.0945	0.818045	0.2055	0.565169	-0.3	0.712775
ENSMUSG00000021578	Ccdc127	-0.120544	0.277062	0.00139571	0.998679	-0.121939	0.331923	Q3TC33	Coiled-coil domain-containing protein 127	-0.5643	0.177386	-0.597	0.118653	0.0327001	0.789591
ENSMUSG00000068114	Ccdc134	0.614334	3.48869e-06	0.237256	0.490965	0.377078	0.0133873	Q8C7V8	Coiled-coil domain-containing protein 134	0.2519	0.430467	0.0634	0.282473	0.1885	0.486818
ENSMUSG00000031143	Ccdc22	-0.0349104	0.958692	-0.0649338	0.978206	0.0300233	0.970478	Q9JIG7	Coiled-coil domain-containing protein 22	0.2295	0.16433	0.224	0.420552	0.0055	0.996212
ENSMUSG00000022035	Ccdc25	0.130562	0.506384	0.0264413	0.976712	0.104121	0.678757	Q78PG9	Coiled-coil domain-containing protein 25	-0.0333	0.897798	0.0198001	0.945041	-0.0531	0.936978
ENSMUSG00000020925	Ccdc43	-0.135253	0.196828	-0.0808093	0.785748	-0.0544432	0.729619	Q9CR29	Coiled-coil domain-containing protein 43	-0.3934	0.328759	0.0303001	0.947694	-0.4237	0.606937
ENSMUSG00000078622	Ccdc47	-0.0992454	0.400538	-0.0147602	0.979191	-0.0844853	0.558792	Q9D024	Coiled-coil domain-containing protein 47	-1.8103	0.0211477	-1.5325	0.0233143	-0.2778	0.907018
ENSMUSG00000038127	Ccdc50	-0.543927	0.303855	-0.577539	0.633135	0.0336117	0.970641	Q810U5	Coiled-coil domain-containing protein 50	0.2147	0.365919	0.2746	0.849831	-0.0599	0.822413
ENSMUSG00000025645	Ccdc51	0.055305	0.825794	0.157193	0.760795	-0.101888	0.714934	Q3URS9	Coiled-coil domain-containing protein 51	-0.1996	0.235255	-0.1064	0.618935	-0.0932	0.876297
ENSMUSG00000075229	Ccdc58	0.0208964	0.929142	-0.124186	0.791081	0.145083	0.483903	Q8R3Q6	Coiled-coil domain-containing protein 58	0.0630999	0.862413	0.0648	0.890732	-0.00170002	0.998161
ENSMUSG00000048701	Ccdc6	0.243953	0.133241	-0.0303279	0.967818	0.274281	0.118112	D3YZP9	Coiled-coil domain-containing protein 6	0.0854	0.834961	0.3322	0.188786	-0.2468	0.796461
ENSMUSG00000041375	Ccdc9	-0.150234	0.336305	-0.0824386	0.866135	-0.0677955	0.769924	Q8VC31	Coiled-coil domain-containing protein 9	0.2282	0.300208	0.3402	0.317331	-0.112	0.915066
ENSMUSG00000030613	Ccdc90b	-0.22205	0.00261312	-0.0440974	0.878763	-0.177953	0.0335869	Q8C3X2	Coiled-coil domain-containing protein 90B, mitochondrial	-0.2603	0.348515	0.2702	0.317927	-0.5305	0.312718
ENSMUSG00000030301	Ccdc91	-0.067115	0.586735	0.0287734	0.945979	-0.0958884	0.473184	Q9D8L5	Coiled-coil domain-containing protein 91	0.0207999	0.959943	0.167	0.455623	-0.1462	0.896654
ENSMUSG00000026339	Ccdc93	-0.108648	0.625849	0.0195915	0.984926	-0.12824	0.61731	Q7TQK5	Coiled-coil domain-containing protein 93	-0.219	0.24459	-0.1431	0.471071	-0.0759	0.911992
ENSMUSG00000024286	Ccny	-0.395729	4.76266e-05	-0.145171	0.592541	-0.250558	0.028831	Q8BGU5	Cyclin-Y	0.2573	0.149776	0.0940999	0.701758	0.1632	0.781059
ENSMUSG00000034563	Ccpg1	-0.171081	0.519426	0.0815527	0.92899	-0.252634	0.362773	Q640L3	Cell cycle progression protein 1	-1.2505	0.130254	-1.5651	0.191958	0.3146	0.873967
ENSMUSG00000058690	Ccser2	-0.18571	0.344988	-0.0356323	0.965472	-0.150078	0.536226	Q3UHI0	Serine-rich coiled-coil domain-containing protein 2	0.6543	0.0471057	0.1642	0.544003	0.4901	0.474432
ENSMUSG00000034024	Cct2	0.0425787	0.774627	-0.0189137	0.973021	0.0614924	0.715243	P80314	T-complex protein 1 subunit beta	0.1782	0.33819	0.1419	0.512687	0.0363001	0.963977
ENSMUSG00000001416	Cct3	-0.00899229	0.961702	-0.0787165	0.841739	0.0697243	0.702672	P80318	T-complex protein 1 subunit gamma	-0.177	0.450079	-0.2349	0.447342	0.0579	0.953658
ENSMUSG00000007739	Cct4	-0.0113421	0.936969	0.0215431	0.960516	-0.0328851	0.842853	P80315	T-complex protein 1 subunit delta	0.5303	0.0581822	0.6705	0.0539661	-0.1402	0.886679
ENSMUSG00000022234	Cct5	-0.0252316	0.876271	-0.0549977	0.898245	0.0297661	0.889009	P80316	T-complex protein 1 subunit epsilon	0.0558001	0.839274	0.1064	0.675597	-0.0506	0.955636
ENSMUSG00000030007	Cct7	-0.215355	0.0742596	-0.0721309	0.86524	-0.143224	0.344327	P80313	T-complex protein 1 subunit eta	0.0394	0.905138	0.1081	0.729288	-0.0687	0.937181
ENSMUSG00000025613	Cct8	0.0178403	0.930397	-0.0178241	0.979257	0.0356644	0.888581	P42932	T-complex protein 1 subunit theta	-0.4376	0.116364	-0.3375	0.388023	-0.1001	0.936999
ENSMUSG00000029617	Ccz1	-0.196781	0.0307375	-0.0475299	0.893297	-0.149251	0.167776	Q8C1Y8	Vacuolar fusion protein CCZ1 homolog	0.3129	0.639533	0.1693	0.850772	0.1436	0.936758
ENSMUSG00000046186	Cd109	1.15884	0.000434331	0.430073	0.662782	0.728771	0.0620196	Q8R422	CD109 antigen	0.7499	0.253812	0.7107	0.373261	0.0392	0.982819
ENSMUSG00000025510	Cd151	0.0946208	0.530511	0.0758156	0.862089	0.0188051	0.936567	O35566	CD151 antigen	0.4532	0.016072	0.2199	0.285168	0.2333	0.601895
ENSMUSG00000061665	Cd2ap	0.0112052	0.967374	-0.0145301	0.988708	0.0257352	0.935722	Q9JLQ0	CD2-associated protein	0.0199	0.95826	0.1241	0.694219	-0.1042	0.925898
ENSMUSG00000017309	Cd300lg	-0.447261	0.0127645	-0.205254	0.701528	-0.242007	0.300388	Q1ERP8	CMRF35-like molecule 9	-0.4897	0.0687706	-0.1574	0.370315	-0.3323	0.905197
ENSMUSG00000016494	Cd34	0.534811	0.0107773	0.0363357	0.976483	0.498475	0.0303861	Q64314	Hematopoietic progenitor cell antigen CD34	0.3035	0.616475	0.139	0.744034	0.1645	0.928778
ENSMUSG00000029084	Cd38	0.410527	0.205386	0.255006	0.77917	0.155521	0.753308	P56528	ADP-ribosyl cyclase/cyclic ADP-ribose hydrolase 1	0.1487	0.737371	0.2476	0.428143	-0.0989	0.949225
ENSMUSG00000037706	Cd81	0.409024	0.00329757	-0.00316949	0.997203	0.412194	0.00526529	P35762	CD81 antigen	-0.1799	0.512666	-0.00760003	0.455806	-0.1723	0.980719
ENSMUSG00000027215	Cd82	0.526428	0.000151126	0.0594452	0.929273	0.466983	0.00183062	P40237	CD82 antigen	-0.0584	0.891394	-0.0966	0.426203	0.0382	0.788805
ENSMUSG00000030342	Cd9	0.349736	0.0446267	-0.0465627	0.95221	0.396298	0.030832	P40240	CD9 antigen	-0.5409	0.0805912	-0.3244	0.310688	-0.2165	0.819885
ENSMUSG00000027435	Cd93	0.894356	0.000207443	0.249265	0.751615	0.645091	0.0191271	O89103	Complement component C1q receptor	-0.2134	0.736905	-0.1058	0.817014	-0.1076	0.96584
ENSMUSG00000035776	Cd99l2	-0.402495	6.83459e-07	-0.148654	0.466027	-0.253841	0.00650152	Q8BIF0	CD99 antigen-like protein 2	—	0.00433333	—	0.0685351	-0.6347	0.772963
ENSMUSG00000039128	Cdc123	-0.250936	0.00663574	-0.0296148	0.944663	-0.221322	0.0313184	Q8CII2	Cell division cycle protein 123 homolog	0.4284	0.218277	0.2851	0.233629	0.1433	0.913287
ENSMUSG00000038416	Cdc16	-0.151384	0.0798864	-0.0849432	0.734902	-0.0664406	0.594793	Q8R349	Cell division cycle protein 16 homolog	0.6055	0.0246517	0.0632999	0.835082	0.5422	0.244289
ENSMUSG00000020307	Cdc34	-0.345332	0.00617083	-0.128848	0.741582	-0.216483	0.163072	Q8CFI2	Ubiquitin-conjugating enzyme E2 R1	-0.0299	0.153564	0.1992	0.445087	-0.2291	0.486765
ENSMUSG00000019471	Cdc37	-0.0529153	0.710279	-0.0278629	0.95221	-0.0250524	0.90428	Q61081	Hsp90 co-chaperone Cdc37	-0.1394	0.640284	-0.0232	0.938554	-0.1162	0.90708
ENSMUSG00000024780	Cdc37l1	-0.309105	0.0294097	-0.217987	0.510215	-0.0911186	0.690508	Q9CZP7	Hsp90 co-chaperone Cdc37-like 1	-0.0399	0.156727	-0.0786	0.812283	0.0387	0.563892
ENSMUSG00000006699	Cdc42	0.14517	0.0736904	0.0359377	0.911235	0.109232	0.265151	P60766	Cell division control protein 42 homolog	0.2636	0.462775	0.3903	0.39785	-0.1267	0.966741
ENSMUSG00000021279	Cdc42bpb	0.170683	0.329226	0.000136679	0.99977	0.170546	0.398065	Q7TT50	Serine/threonine-protein kinase MRCK beta	-0.0633	0.846932	0.0656	0.849263	-0.1289	0.881053
ENSMUSG00000041598	Cdc42ep4	-0.0428592	0.885741	-0.245472	0.639643	0.202613	0.460565	Q9JM96	Cdc42 effector protein 4	0.9264	0.0490333	1.2127	0.199647	-0.2863	0.875032
ENSMUSG00000023932	Cdc5l	-0.164139	0.171028	-0.107059	0.74488	-0.0570804	0.760771	Q6A068	Cell division cycle 5-like protein	1.4195	0.005825	0.8134	0.0909474	0.6061	0.41326
ENSMUSG00000031673	Cdh11	1.45199	8.45771e-05	0.499736	0.653093	0.952251	0.0262077	P55288	Cadherin-11	—	0.0457299	—	0.133807	0.2506	0.881233
ENSMUSG00000031962	Cdh15	0.139408	0.543903	0.191268	0.725133	-0.0518601	0.885112	P33146	Cadherin-15	-0.287	0.300866	-0.0584	0.83558	-0.2286	0.790038
ENSMUSG00000031871	Cdh5	0.338528	0.0573988	0.103804	0.87103	0.234724	0.284803	P55284	Cadherin-5	0.000699972	0.998824	-0.1569	0.661049	0.1576	0.904893
ENSMUSG00000030682	Cdipt	0.17733	0.165015	0.0835079	0.83695	0.0938225	0.594091	Q8VDP6	CDP-diacylglycerol--inositol 3-phosphatidyltransferase	-0.3501	0.31549	-0.2719	0.437642	-0.0782	0.958088
ENSMUSG00000003031	Cdkn1b	0.134137	0.467912	0.13215	0.775082	0.00198772	0.994005	P46414	Cyclin-dependent kinase inhibitor 1B	0.7257	0.130945	0.6518	0.207919	0.0739	0.967023
ENSMUSG00000038069	Cdkn2aip	0.0473178	0.84175	0.0386661	0.961541	0.00865163	0.978583	Q8BI72	CDKN2A-interacting protein	0.1743	0.511887	0.0863	0.799584	0.088	0.936481
ENSMUSG00000039496	Cdnf	0.00230534	0.993507	0.0594975	0.940497	-0.0571922	0.869378	Q8CC36	Cerebral dopamine neurotrophic factor	0.2412	0.512679	0.4326	0.241437	-0.1914	0.874109
ENSMUSG00000032803	Cdv3	-0.441889	0.00146582	-0.189898	0.616701	-0.25199	0.14683	Q4VAA2	Protein CDV3	0.2039	0.523787	0.3243	0.153226	-0.1204	0.907303
ENSMUSG00000062691	Cebpzos	-0.143555	0.449048	-0.0296296	0.970593	-0.113926	0.63609	Q8BTE5	Protein CEBPZOS	-0.5877	0.0731765	-0.5133	0.125346	-0.0744	0.945188
ENSMUSG00000005506	Celf1	-0.201615	0.0173746	-0.108773	0.628004	-0.0928418	0.428909	P28659	CUGBP Elav-like family member 1	-0.5049	0.0811839	-0.2616	0.344512	-0.2433	0.805716
ENSMUSG00000002107	Celf2	0.18459	0.161651	-0.038577	0.943744	0.223167	0.110249	Q9Z0H4	CUGBP Elav-like family member 2	-0.5604	0.208136	-0.3524	0.241794	-0.208	0.895945
ENSMUSG00000060240	Cend1	-0.357956	0.315788	0.188829	0.862089	-0.546786	0.1209	Q9JKC6	Cell cycle exit and neuronal differentiation protein 1	-0.0261	0.651783	-0.1004	0.695471	0.0742999	0.992142
ENSMUSG00000018509	Cenpv	-0.193483	0.359302	-0.215334	0.661074	0.0218515	0.949243	Q9CXS4	Centromere protein V	-0.1045	0.752723	-0.167	0.512028	0.0624999	0.958791
ENSMUSG00000039523	Cep104	-0.374602	0.0100261	-0.110088	0.829626	-0.264515	0.12747	Q80V31	Centrosomal protein of 104 kDa	-0.6073	0.377635	-0.1126	0.676382	-0.4947	0.804024
ENSMUSG00000039781	Cep131	0.0534433	0.831851	0.102754	0.871756	-0.0493108	0.885248	Q62036	Centrosomal protein of 131 kDa	-0.5535	0.273965	0.2518	0.824656	-0.8053	0.636041
ENSMUSG00000057335	Cep170	-0.0242945	0.947245	-0.0508296	0.963804	0.0265351	0.950031	Q6A065	Centrosomal protein of 170 kDa	—	0.0905675	—	0.271094	-0.1424	0.926195
ENSMUSG00000044066	Cep68	-0.110145	0.707451	-0.0359775	0.976481	-0.0741674	0.855933	Q8C0D9	Centrosomal protein of 68 kDa	0.2773	0.232596	0.1008	0.676362	0.1765	0.78618
ENSMUSG00000037443	Cep85	-0.0372299	0.799019	0.0189483	0.970724	-0.0561782	0.737549	Q8BMK0	Centrosomal protein of 85 kDa	1.0286	0.00941667	0.7051	0.0795507	0.3235	0.664703
ENSMUSG00000057400	Ces1c	-0.702377	—	-0.560587	—	0	—	P23953	Carboxylesterase 1C	-0.2928	0.568404	-0.2894	0.604336	-0.00339997	0.997482
ENSMUSG00000056973	Ces1d	0.161047	0.715587	-0.171295	0.88958	0.332342	0.451313	Q8VCT4	Carboxylesterase 1D	-0.6863	0.170067	0.0427001	0.951504	-0.729	0.517371
ENSMUSG00000061825	Ces2c	1.87193	7.14336e-05	0.37734	0.839822	1.49459	0.00348298	Q91WG0	Acylcarnitine hydrolase	-0.9079	0.0321649	-0.0577	0.461557	-0.8502	0.635719
ENSMUSG00000031347	Cetn2	-0.362479	0.00250719	-0.197697	0.493887	-0.164782	0.311357	Q9R1K9	Centrin-2	-0.1498	0.622594	-0.0364	0.0392318	-0.1134	0.117333
ENSMUSG00000090231	Cfb	-0.20745	0.838881	-0.392709	0.886128	0.185258	0.898391	P04186	Complement factor B	-0.3534	0.171444	-0.1815	0.498123	-0.1719	0.814957
ENSMUSG00000061780	Cfd	1.38814	1.43065e-06	-0.229248	0.838459	1.61739	2.34171e-08	P03953	Complement factor D	0.7665	0.0469621	0.5271	0.236781	0.2394	0.839488
ENSMUSG00000031954	Cfdp1	0.0961271	0.599997	-0.0749909	0.890811	0.171118	0.353456	O88271	Craniofacial development protein 1	0.1133	0.758873	0.1938	0.537476	-0.0805	0.951395
ENSMUSG00000026365	Cfh	-0.0675126	0.868261	-0.11266	0.921059	0.0451477	0.933018	P06909	Complement factor H	0.3469	0.102349	0.2445	0.347188	0.1024	0.906484
ENSMUSG00000058952	Cfi	-0.125303	—	-0.560582	—	0.43528	—	Q61129	Complement factor I	0.8621	0.0102452	0.7268	0.0529507	0.1353	0.904398
ENSMUSG00000056201	Cfl1	0.567321	0.000517605	0.00722104	0.994967	0.5601	0.00121017	P18760	Cofilin-1	-0.3906	0.657599	-0.4899	0.152837	0.0993	0.133576
ENSMUSG00000020309	Chac2	-0.603985	8.52375e-07	-0.201929	0.54377	-0.402056	0.00422775	Q9CQG1	Putative glutathione-specific gamma-glutamylcyclotransferase 2	0.2288	0.315632	0.2714	0.309706	-0.0426	0.965849
ENSMUSG00000039084	Chad	1.70319	0.00452453	0.0145421	0.997071	1.68865	0.00839035	O55226	Chondroadherin	-0.4685	0.320508	0.1809	0.61115	-0.6494	0.979763
ENSMUSG00000070493	Chchd2	-0.316717	0.0126657	-0.139186	0.720382	-0.177531	0.278467	Q9D1L0	Coiled-coil-helix-coiled-coil-helix domain-containing protein 2	—	0.149744	—	0.190858	0.1333	0.955863
ENSMUSG00000053768	Chchd3	-0.284065	0.0144372	-0.177584	0.531388	-0.106481	0.532767	Q9CRB9	MICOS complex subunit Mic19	-0.2256	0.498877	0.1064	0.681381	-0.332	0.705241
ENSMUSG00000030086	Chchd6	-0.414946	0.030718	-0.0724602	0.92951	-0.342486	0.124637	Q91VN4	MICOS complex subunit Mic25	0.203	0.388969	0.2921	0.242498	-0.0891	0.918755
ENSMUSG00000063870	Chd4	0.032037	0.852454	0.126582	0.715952	-0.0945445	0.588136	Q6PDQ2	Chromodomain-helicase-DNA-binding protein 4	0.1549	0.554608	0.0502001	0.864757	0.1047	0.903208
ENSMUSG00000025512	Chid1	0.146335	0.513017	-0.0743398	0.921059	0.220675	0.343711	Q922Q9	Chitinase domain-containing protein 1	-0.2564	0.254696	-0.1811	0.55011	-0.0753	0.933406
ENSMUSG00000040809	Chil3	2.5829	—	1.27944	—	1.30346	—	O35744	Chitinase-like protein 3	-0.9972	0.433653	-0.3921	0.534129	-0.6051	0.99368
ENSMUSG00000022617	Chkb	-0.214007	0.383293	0.021952	0.985801	-0.235959	0.391833	O55229	Choline/ethanolamine kinase	0.2851	0.743688	-0.0616	0.95257	0.3467	0.397443
ENSMUSG00000000743	Chmp1a	0.08589	0.548126	0.0970594	0.780571	-0.0111694	0.959311	Q921W0	Charged multivesicular body protein 1a	-0.4678	0.526847	-0.114	0.822273	-0.3538	0.87663
ENSMUSG00000033916	Chmp2a	-0.0844095	0.631594	-0.00923625	0.992129	-0.0751733	0.732881	Q9DB34	Charged multivesicular body protein 2a	-0.3772	0.17763	0.0216	0.937097	-0.3988	0.55351
ENSMUSG00000053119	Chmp3	-0.184842	0.0180582	-0.0806274	0.734902	-0.104215	0.302268	Q9CQ10	Charged multivesicular body protein 3	0.3883	0.0553055	0.2505	0.385556	0.1378	0.876084
ENSMUSG00000038467	Chmp4b	-0.408361	5.56253e-07	-0.163106	0.402485	-0.245255	0.00977799	Q9D8B3	Charged multivesicular body protein 4b	-0.1652	0.659743	0.1796	0.613441	-0.3448	0.608779
ENSMUSG00000025371	Chmp6	0.0115173	0.949328	0.0814353	0.82855	-0.0699181	0.694027	P0C0A3	Charged multivesicular body protein 6	0.1585	0.833351	-0.0946	0.954888	0.2531	0.932867
ENSMUSG00000034190	Chmp7	-0.154687	0.0644427	0.0179856	0.964948	-0.172672	0.0524059	Q8R1T1	Charged multivesicular body protein 7	-0.8188	0.0340533	-0.5072	0.202039	-0.3116	0.560481
ENSMUSG00000001774	Chordc1	0.119365	0.398692	0.014658	0.983827	0.104707	0.540461	Q9D1P4	Cysteine and histidine-rich domain-containing protein 1	-0.4325	0.140044	-0.178	0.633179	-0.2545	0.806562
ENSMUSG00000014077	Chp1	-0.121267	0.0630145	-0.133455	0.259755	0.0121882	0.922264	P61022	Calcineurin B homologous protein 1	0.3773	0.125885	0.3493	0.271405	0.028	0.97975
ENSMUSG00000001017	Chtop	-0.0902979	0.414623	-0.0685008	0.826796	-0.0217971	0.906917	Q9CY57	Chromatin target of PRMT1 protein	0.5066	0.0366346	0.2873	0.226818	0.2193	0.740488
ENSMUSG00000003662	Ciao1	-0.0604392	0.693138	0.0702453	0.862089	-0.130685	0.375987	Q99KN2	Probable cytosolic iron-sulfur protein assembly protein CIAO1	0.4051	0.0284324	0.3008	0.143559	0.1043	0.855643
ENSMUSG00000032381	Ciao2a	-0.425828	3.22877e-06	-0.167409	0.457802	-0.258418	0.0161027	Q9DCL2	Cytosolic iron-sulfur assembly component 2A	-0.3897	0.378676	-0.5375	0.783094	0.1478	0.484085
ENSMUSG00000031781	Ciapin1	-0.169282	0.39419	-0.00572844	0.995458	-0.163554	0.484575	Q8WTY4	Anamorsin	0.0896	0.781131	0.0730001	0.835871	0.0166	0.991823
ENSMUSG00000044006	Cilp2	2.25955	0.000115509	0.201724	0.944154	2.05783	0.00105735	D3Z7H8	Cartilage intermediate layer protein 2	-0.9322	0.152351	-0.3368	0.736312	-0.5954	0.794441
ENSMUSG00000045193	Cirbp	0.172255	0.386517	0.363076	0.240538	-0.190822	0.391833	P60824	Cold-inducible RNA-binding protein	0.5793	0.0234819	0.2109	0.45856	0.3684	0.526232
ENSMUSG00000037710	Cisd1	-0.148634	0.401589	-0.0914841	0.865485	-0.0571499	0.833735	Q91WS0	CDGSH iron-sulfur domain-containing protein 1	-0.9628	0.0442918	-0.8757	0.0929536	-0.0871	0.970314
ENSMUSG00000028165	Cisd2	-0.145688	0.168763	0.0395487	0.9227	-0.185237	0.0929923	Q9CQB5	CDGSH iron-sulfur domain-containing protein 2	-0.7487	0.366092	-0.2617	0.748341	-0.487	0.881047
ENSMUSG00000078695	Cisd3	-0.100265	0.590176	-0.0253444	0.974324	-0.074921	0.7588	B1AR13	CDGSH iron-sulfur domain-containing protein 3, mitochondrial	-0.1719	0.0611165	-0.0143	0.825917	-0.1576	0.341787
ENSMUSG00000046841	Ckap4	0.82406	2.88858e-07	0.00767373	0.994967	0.816386	8.55963e-07	Q8BMK4	Cytoskeleton-associated protein 4	0.3214	0.599388	0.3654	0.390342	-0.044	0.984013
ENSMUSG00000001270	Ckb	0.692264	6.44791e-05	0.0598141	0.944258	0.632449	0.000629247	Q04447	Creatine kinase B-type	-0.2312	0.6733	0.0785001	0.855755	-0.3097	0.835612
ENSMUSG00000030399	Ckm	-0.431321	4.22705e-06	-0.325028	0.0265207	-0.106293	0.469004	P07310	Creatine kinase M-type	0.0691	0.86572	-0.1848	0.611458	0.2539	0.782214
ENSMUSG00000000308	Ckmt1	2.05438	0.0363025	-0.246039	0.964301	2.30042	0.0309353	P30275	Creatine kinase U-type, mitochondrial	-0.4007	0.204347	-1.0455	0.039974	0.6448	0.484632
ENSMUSG00000021622	Ckmt2	-0.549614	2.94986e-10	-0.327797	0.0139747	-0.221816	0.0430454	Q6P8J7	Creatine kinase S-type, mitochondrial	-0.5174	0.0500804	-0.1741	0.429714	-0.3433	0.552838
ENSMUSG00000027884	Clcc1	-0.0251551	0.831806	0.00758903	0.98795	-0.0327441	0.825265	Q99LI2	Chloride channel CLIC-like protein 1	0.2941	0.226674	0.344	0.717224	-0.0499	0.809146
ENSMUSG00000000318	Clec10a	0.313686	0.599169	-0.0642225	0.979257	0.377908	0.57863	P49300	C-type lectin domain family 10 member A	-0.4721	0.0834918	-0.563	0.132764	0.0909	0.809406
ENSMUSG00000068663	Clec16a	-0.201063	0.34304	-0.178123	0.742993	-0.0229407	0.947991	Q80U30	Protein CLEC16A	-0.19	0.58628	-0.0251	0.494187	-0.1649	0.823466
ENSMUSG00000030157	Clec2d	-0.186735	0.444551	0.125335	0.864079	-0.31207	0.197932	Q91V08	C-type lectin domain family 2 member D	0.5852	0.0618299	0.4797	0.170699	0.1055	0.896383
ENSMUSG00000007041	Clic1	0.270287	0.185443	-0.198102	0.725081	0.46839	0.0162078	Q9Z1Q5	Chloride intracellular channel protein 1	0.1483	0.569887	0.1116	0.744971	0.0367	0.977007
ENSMUSG00000037242	Clic4	0.116139	0.733085	-0.202902	0.791639	0.319041	0.300918	Q9QYB1	Chloride intracellular channel protein 4	-0.177	0.489533	-0.1803	0.531676	0.00330001	0.997069
ENSMUSG00000023959	Clic5	-0.091089	0.80323	-0.127197	0.898999	0.036108	0.941022	Q8BXK9	Chloride intracellular channel protein 5	0.00990002	0.989617	-0.2596	0.538716	0.2695	0.847519
ENSMUSG00000049550	Clip1	-0.124255	0.387687	0.0500334	0.92071	-0.174289	0.242818	Q922J3	CAP-Gly domain-containing linker protein 1	0.4	0.0304151	0.2	0.39046	0.2	0.720194
ENSMUSG00000024059	Clip4	-0.13985	0.336528	0.0492054	0.927559	-0.189056	0.21311	Q8CI96	CAP-Gly domain-containing linker protein 4	1.6472	0.00521854	0.3903	0.0331385	1.2569	0.0570526
ENSMUSG00000001829	Clpb	-0.513575	3.33658e-07	-0.107569	0.755101	-0.406007	0.000203455	Q60649	Caseinolytic peptidase B protein homolog	0.1083	0.855907	-0.0892	0.76921	0.1975	0.910617
ENSMUSG00000002660	Clpp	-0.320692	0.00938191	-0.117876	0.757347	-0.202815	0.183825	O88696	ATP-dependent Clp protease proteolytic subunit, mitochondrial	0.264	0.597515	0.3565	0.415425	-0.0925	0.946734
ENSMUSG00000002981	Clptm1	-0.196174	0.00559511	-0.0674529	0.760795	-0.128721	0.134361	Q8VBZ3	Cleft lip and palate transmembrane protein 1 homolog	-1.1393	0.0285494	-0.5329	0.17086	-0.6064	0.602757
ENSMUSG00000015357	Clpx	-0.15466	0.371063	0.172006	0.672123	-0.326666	0.0383901	Q9JHS4	ATP-dependent Clp protease ATP-binding subunit clpX-like, mitochondrial	-0.0923	0.772308	-0.0651	0.859312	-0.0272	0.979984
ENSMUSG00000047547	Cltb	-0.115841	0.294227	-0.0432415	0.912183	-0.0725999	0.622468	Q6IRU5	Clathrin light chain B	-0.3356	0.0161562	-0.0991	0.193592	-0.2365	0.665207
ENSMUSG00000047126	Cltc	-0.324219	0.101831	-0.246176	0.608304	-0.0780428	0.819061	Q68FD5	Clathrin heavy chain 1	-0.4037	0.0998785	-0.1982	0.508534	-0.2055	0.804233
ENSMUSG00000022037	Clu	0.678561	0.00554266	-0.00255121	0.998679	0.681113	0.00894001	Q06890	Clusterin	0.3796	0.424789	0.7124	0.0879516	-0.3328	0.804923
ENSMUSG00000025545	Clybl	-0.348691	0.00191498	-0.219886	0.363149	-0.128805	0.429143	Q8R4N0	Citramalyl-CoA lyase, mitochondrial	-0.3931	0.104791	-0.3069	0.312599	-0.0862	0.926254
ENSMUSG00000022225	Cma1	0.0070933	0.993507	-0.327047	0.876896	0.334141	0.719197	P21844	Chymase	-0.4199	0.318803	0.1912	0.670449	-0.6111	0.546404
ENSMUSG00000022235	Cmbl	-0.0764304	0.790712	-0.106087	0.88958	0.0296567	0.939487	Q8R1G2	Carboxymethylenebutenolidase homolog	-0.0402	0.910818	0.2703	0.334047	-0.3105	0.695691
ENSMUSG00000042190	Cmklr1	0.331849	0.198022	-0.162376	0.844091	0.494225	0.0550638	P97468	Chemokine-like receptor 1	0.7103	0.481963	-0.1471	0.534063	0.8574	0.435283
ENSMUSG00000020638	Cmpk2	0.0821032	0.803606	-0.357534	0.502459	0.439637	0.0904067	Q3U5Q7	UMP-CMP kinase 2, mitochondrial	0.2856	0.178891	0.2863	0.313333	-0.000699967	0.998768
ENSMUSG00000024019	Cmtr1	0.329318	0.182755	0.137474	0.869225	0.191844	0.559625	Q9DBC3	Cap-specific mRNA (nucleoside-2'-O-)-methyltransferase 1	-0.0996	0.762054	0.0896	0.558493	-0.1892	0.875103
ENSMUSG00000024644	Cndp2	-0.0322509	0.856091	-0.0226438	0.970776	-0.00960712	0.967665	Q9D1A2	Cytosolic non-specific dipeptidase	0.1791	0.66305	0.3331	0.171796	-0.154	0.907477
ENSMUSG00000036550	Cnot1	-0.248179	0.280811	-0.0855487	0.918882	-0.16263	0.589243	Q6ZQ08	CCR4-NOT transcription complex subunit 1	-0.1811	0.306923	-0.3716	0.177894	0.1905	0.996271
ENSMUSG00000003135	Cnot11	-0.164898	0.11007	-0.0283503	0.949122	-0.136548	0.263314	Q9CWN7	CCR4-NOT transcription complex subunit 11	—	0.0391293	—	0.0794472	0.5665	0.853785
ENSMUSG00000020166	Cnot2	0.0670575	0.59067	-0.0598457	0.865485	0.126903	0.300918	Q8C5L3	CCR4-NOT transcription complex subunit 2	1.1422	0.00536111	0.6805	0.0538701	0.4617	0.24878
ENSMUSG00000035632	Cnot3	0.0661269	0.64458	0.145281	0.592921	-0.0791539	0.630429	Q8K0V4	CCR4-NOT transcription complex subunit 3	-0.1688	0.452345	-0.0628	0.763463	-0.106	0.886773
ENSMUSG00000020515	Cnot8	-0.0367497	0.850456	-0.0276126	0.965697	-0.00913714	0.971873	Q9D8X5	CCR4-NOT transcription complex subunit 8	1.3484	0.00574545	0.9476	0.026427	0.4008	0.496899
ENSMUSG00000006782	Cnp	0.31999	0.193065	-0.0615088	0.952001	0.381499	0.146327	P16330	2',3'-cyclic-nucleotide 3'-phosphodiesterase	-0.1188	0.758694	0.2141	0.658952	-0.3329	0.795806
ENSMUSG00000025381	Cnpy2	0.176777	0.174594	0.129823	0.715091	0.0469535	0.829371	Q9QXT0	Protein canopy homolog 2	0.3755	0.13341	0.3832	0.282629	-0.00769997	0.995787
ENSMUSG00000023973	Cnpy3	0.197857	0.282329	0.126586	0.808553	0.0712718	0.804836	Q9DAU1	Protein canopy homolog 3	0.5597	0.835436	0.3953	0.282496	0.1644	0.814636
ENSMUSG00000044629	Cnrip1	0.55803	0.0324484	0.172428	0.860361	0.385602	0.220964	Q5M8N0	CB1 cannabinoid receptor-interacting protein 1	-0.8299	0.093631	-0.2794	0.213512	-0.5505	0.919059
ENSMUSG00000038949	Cnst	-0.312709	0.0679086	-0.058798	0.93636	-0.253911	0.206185	Q8CBC4	Consortin	0.0247001	0.448242	0.0127001	0.510122	0.0119999	0.993626
ENSMUSG00000048351	Coa7	-0.121291	0.492623	-0.0116625	0.989795	-0.109629	0.612595	Q921H9	Cytochrome c oxidase assembly factor 7	0.1979	0.411292	0.0819	0.80521	0.116	0.903597
ENSMUSG00000001755	Coasy	0.00651897	0.973731	-0.0330115	0.95134	0.0395304	0.863013	Q9DBL7	Bifunctional coenzyme A synthase	0.2602	0.310627	0.2156	0.359806	0.0446001	0.969017
ENSMUSG00000034903	Cobll1	-0.846719	0.00414103	-0.445634	0.557926	-0.401085	0.310229	Q3UMF0	Cordon-bleu protein-like 1	-0.1653	0.644199	-0.1729	0.52185	0.00759998	0.996179
ENSMUSG00000018661	Cog1	-0.0175025	0.913116	-0.0137361	0.980932	-0.00376643	0.985029	Q9Z160	Conserved oligomeric Golgi complex subunit 1	-0.0904	0.87884	-0.3998	0.494081	0.3094	0.793808
ENSMUSG00000031979	Cog2	-0.131235	0.296169	-0.000386096	0.99977	-0.130849	0.363319	Q921L5	Conserved oligomeric Golgi complex subunit 2	0.7742	0.0222213	0.6824	0.0713055	0.0918	0.918947
ENSMUSG00000031753	Cog4	-0.131958	0.252418	-0.0393591	0.929273	-0.0925987	0.528612	Q8R1U1	Conserved oligomeric Golgi complex subunit 4	-0.0517	0.846922	0.0357	0.907164	-0.0874	0.908074
ENSMUSG00000027966	Col11a1	1.82082	1.85522e-06	0.456139	0.724681	1.36468	0.00118511	Q61245	Collagen alpha-1(XI) chain	-0.5652	0.239099	0.0296	0.486207	-0.5948	0.892186
ENSMUSG00000024330	Col11a2	1.67933	0.000206396	0.297009	0.869225	1.38232	0.00553393	Q64739	Collagen alpha-2(XI) chain	-0.4859	0.449415	-0.1717	0.879926	-0.3142	0.916069
ENSMUSG00000032332	Col12a1	1.50891	3.70327e-06	0.356738	0.74488	1.15217	0.00133914	Q60847	Collagen alpha-1(XII) chain	-0.5695	0.413192	-0.4309	0.645597	-0.1386	0.963491
ENSMUSG00000022371	Col14a1	1.30125	3.21413e-10	-0.147675	0.866614	1.44893	4.46372e-12	Q80X19	Collagen alpha-1(XIV) chain	0.8294	0.358296	1.9525	0.126906	-1.1231	0.73887
ENSMUSG00000028339	Col15a1	1.60014	1.763e-12	0.153617	0.876896	1.44652	7.73085e-10	O35206	Collagen alpha-1(XV) chain	0.4887	0.0809428	0.2204	0.481257	0.2683	0.766079
ENSMUSG00000001435	Col18a1	1.09285	2.43234e-07	0.0989947	0.92194	0.99386	7.91792e-06	P39061	Collagen alpha-1(XVIII) chain	0.3043	0.290183	0.0215	0.96437	0.2828	0.711781
ENSMUSG00000001506	Col1a1	2.36122	5.43976e-08	0.347397	0.841111	2.01382	1.26006e-05	P11087	Collagen alpha-1(I) chain	-0.5847	0.134041	-0.1944	0.744841	-0.3903	0.734932
ENSMUSG00000022483	Col2a1	2.49099	8.79607e-09	0.79358	0.493126	1.69741	0.00031107	P28481	Collagen alpha-1(II) chain	-0.707	0.259347	-0.0149	0.990837	-0.6921	0.716483
ENSMUSG00000026043	Col3a1	1.96988	1.14662e-17	0.208198	0.820494	1.76169	1.26373e-13	P08121	Collagen alpha-1(III) chain	0.4552	0.531142	1.4892	0.174268	-1.034	0.651447
ENSMUSG00000021669	Col4a3bp	-0.157146	0.422817	-0.0685366	0.918988	-0.0886089	0.745651	Q9EQG9	Collagen type IV alpha-3-binding protein	0.3372	0.169852	0.1793	0.653091	0.1579	0.898705
ENSMUSG00000026837	Col5a1	1.48691	1.36135e-15	0.13599	0.866135	1.35092	2.00945e-12	O88207	Collagen alpha-1(V) chain	0.3123	0.46045	0.193	0.563979	0.1193	0.940692
ENSMUSG00000026042	Col5a2	1.49676	6.73903e-16	0.134415	0.866371	1.36234	1.05521e-12	Q3U962	Collagen alpha-2(V) chain	-0.4278	0.255818	-0.2081	0.44634	-0.2197	0.858051
ENSMUSG00000001119	Col6a1	1.46539	6.96403e-10	0.171063	0.864973	1.29433	1.59787e-07	Q04857	Collagen alpha-1(VI) chain	-0.0617	0.830892	-0.00660003	0.985189	-0.0551	0.94381
ENSMUSG00000020241	Col6a2	1.47021	3.21129e-11	0.155553	0.869225	1.31466	1.05093e-08	Q02788	Collagen alpha-2(VI) chain	-0.1975	0.462694	-0.4219	0.147618	0.2244	0.793033
ENSMUSG00000043719	Col6a6	0.949735	0.025772	0.139236	0.942799	0.810499	0.0936049	Q8C6K9	Collagen alpha-6(VI) chain	-0.6542	0.295497	-0.553	0.441465	-0.1012	0.96606
ENSMUSG00000034807	Colgalt1	-0.0844417	0.294124	0.00242068	0.995458	-0.0868624	0.340103	Q8K297	Procollagen galactosyltransferase 1	0.2861	0.144171	0.2009	0.504021	0.0852	0.919436
ENSMUSG00000051355	Commd1	-0.124207	0.416324	-0.0872068	0.845546	-0.0369997	0.883024	Q8K4M5	COMM domain-containing protein 1	-0.4319	0.599237	-0.22	0.728157	-0.2119	0.640666
ENSMUSG00000042705	Commd10	0.0636737	0.764924	0.067112	0.912183	-0.00343823	0.989955	Q8JZY2	COMM domain-containing protein 10	0.478	0.202136	0.2232	0.624053	0.2548	0.655768
ENSMUSG00000036513	Commd2	-0.0711087	0.709411	0.0479677	0.938315	-0.119076	0.553358	Q8BXC6	COMM domain-containing protein 2	0.1415	0.447752	-0.0668	0.777536	0.2083	0.665171
ENSMUSG00000051154	Commd3	-0.00638251	0.971526	-0.0483682	0.911042	0.0419857	0.827252	Q63829	COMM domain-containing protein 3	0.2174	0.0460766	0.179	0.0924523	0.0383999	0.981047
ENSMUSG00000056941	Commd7	0.15104	0.429212	-0.0286172	0.973315	0.179657	0.396362	Q8BG94	COMM domain-containing protein 7	0.0739	0.825659	-0.1639	0.356537	0.2378	0.665651
ENSMUSG00000031849	Comp	1.34799	0.025473	0.119618	0.967818	1.22837	0.0682492	Q9R0G6	Cartilage oligomeric matrix protein	-1.4014	0.0873064	-0.1549	0.888464	-1.2465	0.319225
ENSMUSG00000000326	Comt	0.0518843	0.754505	-0.0231492	0.967818	0.0750335	0.689835	O88587	Catechol O-methyltransferase	-0.4407	0.238907	-0.389	0.338583	-0.0517	0.979627
ENSMUSG00000026553	Copa	-0.0704643	0.624475	-0.0119246	0.98553	-0.0585396	0.749465	Q8CIE6	Coatomer subunit alpha	-0.7085	0.036023	-0.6864	0.0789802	-0.0221	0.980361
ENSMUSG00000030754	Copb1	0.0458986	0.753065	-0.0590298	0.877927	0.104928	0.463334	Q9JIF7	Coatomer subunit beta	-0.2995	0.182492	-0.3161	0.224529	0.0166	0.986238
ENSMUSG00000032458	Copb2	-0.00934167	0.949739	0.0129047	0.979257	-0.0222463	0.903153	O55029	Coatomer subunit beta'	-0.401	0.226194	-0.1498	0.624865	-0.2512	0.805076
ENSMUSG00000055681	Cope	0.024043	0.892482	-0.0610684	0.893297	0.0851115	0.636723	O89079	Coatomer subunit epsilon	0.00519997	0.985692	0.0307	0.907436	-0.0255	0.979318
ENSMUSG00000030058	Copg1	0.246744	0.00800256	0.0275446	0.950664	0.219199	0.0336133	Q9QZE5	Coatomer subunit gamma-1	0.4819	0.0299456	0.2416	0.437598	0.2403	0.731138
ENSMUSG00000025607	Copg2	-0.107381	0.435102	0.0646529	0.878763	-0.172034	0.212999	Q9QXK3	Coatomer subunit gamma-2	-0.4531	0.0883243	-0.429	0.131865	-0.0241	0.981448
ENSMUSG00000027206	Cops2	-0.157775	0.0524077	-0.0643531	0.801643	-0.0934215	0.376157	P61202	COP9 signalosome complex subunit 2	0.2544	0.157136	0.1815	0.383326	0.0729	0.919441
ENSMUSG00000019373	Cops3	-0.123896	0.0772739	-0.0337637	0.90027	-0.0901323	0.292105	O88543	COP9 signalosome complex subunit 3	0.1845	0.404077	0.2635	0.277965	-0.079	0.904689
ENSMUSG00000035297	Cops4	-0.324729	1.16632e-05	-0.0978329	0.668389	-0.226896	0.00694402	O88544	COP9 signalosome complex subunit 4	-0.353	0.057726	-0.2424	0.242384	-0.1106	0.821858
ENSMUSG00000025917	Cops5	-0.243222	0.000480539	-0.0672365	0.769343	-0.175985	0.0284007	O35864	COP9 signalosome complex subunit 5	0.032	0.914719	0.1688	0.407893	-0.1368	0.843939
ENSMUSG00000019494	Cops6	-0.272312	0.00134075	-0.0782167	0.779874	-0.194095	0.0503006	O88545	COP9 signalosome complex subunit 6	0.4864	0.0279388	0.2803	0.235009	0.2061	0.70552
ENSMUSG00000030127	Cops7a	-0.159862	0.189313	-0.0363182	0.941762	-0.123544	0.409051	Q9CZ04	COP9 signalosome complex subunit 7a	-0.2589	0.634936	-0.3655	0.383688	0.1066	0.946815
ENSMUSG00000026240	Cops7b	0.116475	0.531438	0.151693	0.733464	-0.0352177	0.906025	Q8BV13	COP9 signalosome complex subunit 7b	0.7087	0.0174484	0.4532	0.0746	0.2555	0.708244
ENSMUSG00000034432	Cops8	-0.18573	0.0734159	-0.0125012	0.983253	-0.173229	0.139088	Q8VBV7	COP9 signalosome complex subunit 8	-0.0113	0.979206	0.2854	0.519858	-0.2967	0.795958
ENSMUSG00000060992	Copz1	0.0748943	0.67915	0.0111854	0.989453	0.0637089	0.785014	P61924	Coatomer subunit zeta-1	-0.3326	0.488895	-0.2204	0.173649	-0.1122	0.681494
ENSMUSG00000018672	Copz2	0.0275807	0.916806	0.0103543	0.993024	0.0172264	0.95733	Q9JHH9	Coatomer subunit zeta-2	-0.0937	0.558548	0.1608	0.196	-0.2545	0.679242
ENSMUSG00000026798	Coq4	-0.268993	0.115878	-0.134001	0.794855	-0.134992	0.57209	Q8BGB8	Ubiquinone biosynthesis protein COQ4 homolog, mitochondrial	0.4788	0.134374	0.5509	0.144864	-0.0721	0.925964
ENSMUSG00000021235	Coq6	-0.158993	0.136952	-0.139245	0.577531	-0.0197481	0.921031	Q8R1S0	Ubiquinone biosynthesis monooxygenase COQ6, mitochondrial	-0.5136	0.0805376	-0.2277	0.468487	-0.2859	0.705956
ENSMUSG00000030652	Coq7	-0.0201582	0.913481	-0.0491029	0.921059	0.0289447	0.90406	P97478	5-demethoxyubiquinone hydroxylase, mitochondrial	0.375	0.102966	0.3614	0.174213	0.0136001	0.995601
ENSMUSG00000031782	Coq9	-0.191933	0.105237	-0.0290711	0.955719	-0.162862	0.238962	Q8K1Z0	Ubiquinone biosynthesis protein COQ9, mitochondrial	-0.2476	0.60182	0.0859	0.860005	-0.3335	0.804761
ENSMUSG00000030707	Coro1a	0.759922	0.0259176	0.145926	0.918988	0.613996	0.118924	O89053	Coronin-1A	-0.4709	0.339553	-0.1099	0.870466	-0.361	0.723708
ENSMUSG00000024835	Coro1b	0.232208	0.244776	0.00612544	0.995458	0.226082	0.321859	Q9WUM3	Coronin-1B	-0.1143	0.618238	-0.045	0.885967	-0.0693	0.933852
ENSMUSG00000020836	Coro6	-0.122128	0.350824	0.0738877	0.854582	-0.196015	0.131249	Q920M5	Coronin-6	-0.2551	0.485749	-0.1215	0.638172	-0.1336	0.918129
ENSMUSG00000039637	Coro7	0.0141607	0.950859	-0.00512584	0.995255	0.0192865	0.943165	Q9D2V7	Coronin-7	0.1115	0.69662	0.1227	0.613287	-0.0112	0.994791
ENSMUSG00000031827	Cotl1	0.704629	0.00227182	0.0397452	0.977724	0.664883	0.00747912	Q9CQI6	Coactosin-like protein	-0.5819	0.807992	-0.4057	0.667394	-0.1762	0.716619
ENSMUSG00000040018	Cox15	0.165981	0.129112	0.045555	0.913942	0.120426	0.375558	Q8BJ03	Cytochrome c oxidase assembly protein COX15 homolog	-0.5785	0.0567671	-0.2135	0.17668	-0.365	0.793552
ENSMUSG00000091803	Cox16	-0.161784	0.284471	-0.00544433	0.994967	-0.15634	0.370929	Q9CR63	Cytochrome c oxidase assembly protein COX16 homolog, mitochondrial	-0.386	0.176362	-0.206	0.674654	-0.18	0.901302
ENSMUSG00000026500	Cox20	-0.0882244	0.58117	-0.205818	0.455444	0.117593	0.508347	Q9D7J4	Cytochrome c oxidase assembly protein COX20, mitochondrial	—	0.40069	—	0.431467	—	1
ENSMUSG00000031818	Cox4i1	-0.222919	0.0815764	-0.0979676	0.803911	-0.124951	0.46544	P19783	Cytochrome c oxidase subunit 4 isoform 1, mitochondrial	-0.4242	0.346873	-0.2835	0.610758	-0.1407	0.896593
ENSMUSG00000009876	Cox4i2	-0.0281693	0.940153	0.0613844	0.953371	-0.0895537	0.831941	Q91W29	Cytochrome c oxidase subunit 4 isoform 2, mitochondrial	0.0839	0.376138	0.3295	0.280809	-0.2456	0.785325
ENSMUSG00000000088	Cox5a	-0.212163	0.190318	-0.143386	0.74488	-0.0687767	0.792591	P12787	Cytochrome c oxidase subunit 5A, mitochondrial	-0.4282	0.487566	-0.2996	0.630266	-0.1286	0.967323
ENSMUSG00000030785	Cox6a2	-0.261465	0.204184	-0.0868584	0.908153	-0.174607	0.510753	P43023	Cytochrome c oxidase subunit 6A2, mitochondrial	-0.1149	0.685183	-0.00240004	0.997614	-0.1125	0.919288
ENSMUSG00000036751	Cox6b1	-0.11793	0.535303	-0.171665	0.691151	0.053735	0.851396	P56391	Cytochrome c oxidase subunit 6B1	-0.0164	0.974784	-0.1101	0.835072	0.0937	0.955412
ENSMUSG00000074218	Cox7a1	-0.222267	0.0693852	-0.230226	0.321407	0.00795907	0.97199	P56392	Cytochrome c oxidase subunit 7A1, mitochondrial	-0.2158	0.511671	-0.1862	0.596985	-0.0296	0.980517
ENSMUSG00000024248	Cox7a2l	-0.0785862	0.604221	-0.00712836	0.993024	-0.0714578	0.704134	Q61387	Cytochrome c oxidase subunit 7A-related protein, mitochondrial	-0.7165	0.0640121	-0.2775	0.471059	-0.439	0.694842
ENSMUSG00000003617	Cp	0.2586	0.233908	0.1956	0.737735	0.0630001	0.867532	Q61147	Ceruloplasmin	0.3826	0.233736	0.4125	0.12974	-0.0299	0.979625
ENSMUSG00000001865	Cpa3	0.509543	0.44521	0.211069	0.930065	0.298473	0.745646	P15089	Mast cell carboxypeptidase A	-0.2821	0.427132	0.336	0.380867	-0.6181	0.40078
ENSMUSG00000021999	Cpb2	—	—	—	—	—	—	Q9JHH6	Carboxypeptidase B2	0.3172	0.907244	-0.2099	0.155476	0.5271	0.553506
ENSMUSG00000037852	Cpe	-0.543695	4.65007e-13	-0.189327	0.246808	-0.354368	1.68043e-05	Q00493	Carboxypeptidase E	0.2742	0.631462	0.6293	0.247329	-0.3551	0.840965
ENSMUSG00000039652	Cpeb3	-0.270866	0.0295855	0.0637077	0.898245	-0.334574	0.00850517	Q7TN99	Cytoplasmic polyadenylation element-binding protein 3	0.0745	0.485851	0.6885	0.6728	-0.614	0.994479
ENSMUSG00000020300	Cpeb4	-0.0327913	0.954219	-0.037395	0.985801	0.0046037	0.994005	Q7TN98	Cytoplasmic polyadenylation element-binding protein 4	1.2395	0.0313478	0.9119	0.757666	0.3276	0.390647
ENSMUSG00000020183	Cpm	-0.240618	0.367666	-0.181233	0.803911	-0.0593847	0.896288	Q80V42	Carboxypeptidase M	-0.4453	0.0552434	-0.242	0.373828	-0.2033	0.795857
ENSMUSG00000025196	Cpn1	1.81058	—	-0.33278	—	2.14336	—	Q9JJN5	Carboxypeptidase N catalytic chain	—	0.00445161	—	0.155772	-0.2091	0.176448
ENSMUSG00000023176	Cpn2	0.451771	—	0	—	0.435284	—	Q9DBB9	Carboxypeptidase N subunit 2	-0.9169	0.219668	0.1646	0.902175	-1.0815	0.551339
ENSMUSG00000074643	Cpne1	0.970015	—	0.0164811	—	0.953534	—	Q8C166	Copine-1	0.2874	0.308675	0.2699	0.300832	0.0175	0.986345
ENSMUSG00000028228	Cpne3	0.218632	0.44872	0.259218	0.712242	-0.040586	0.930122	Q8BT60	Copine-3	-0.071	0.868092	-0.1694	0.647553	0.0984	0.913123
ENSMUSG00000022742	Cpox	-0.304108	0.00147533	-0.141921	0.577531	-0.162188	0.18603	P36552	Oxygen-dependent coproporphyrinogen-III oxidase, mitochondrial	-0.1973	0.329822	-0.1056	0.69008	-0.0917	0.914027
ENSMUSG00000065979	Cpped1	-0.0303604	0.774911	-0.0672126	0.764112	0.0368522	0.774564	Q8BFS6	Serine/threonine-protein phosphatase CPPED1	0.9289	0.00870073	0.8828	0.0388777	0.0461	0.969992
ENSMUSG00000039007	Cpq	0.00419625	0.987132	-0.055639	0.93374	0.0598352	0.830142	Q9WVJ3	Carboxypeptidase Q	-0.3018	0.588812	-0.2264	0.542241	-0.0754	0.971583
ENSMUSG00000025991	Cps1	0.850026	—	-0.921673	—	1.7717	—	Q8C196	Carbamoyl-phosphate synthase [ammonia], mitochondrial	-0.5145	0.49875	-0.4967	0.431953	-0.0178	0.995521
ENSMUSG00000054309	Cpsf3	0.0827094	0.513926	-0.0073003	0.992057	0.0900097	0.538001	Q9QXK7	Cleavage and polyadenylation specificity factor subunit 3	0.3456	0.105739	0.00650004	0.985098	0.3391	0.412501
ENSMUSG00000055531	Cpsf6	0.0639634	0.785691	-0.0987664	0.866371	0.16273	0.472527	Q6NVF9	Cleavage and polyadenylation specificity factor subunit 6	0.1733	0.689625	-0.0395	0.907321	0.2128	0.864557
ENSMUSG00000034820	Cpsf7	-0.0670393	0.720244	-0.057274	0.918547	-0.00976524	0.970641	Q8BTV2	Cleavage and polyadenylation specificity factor subunit 7	0.501	0.0404122	0.2404	0.349294	0.2606	0.654512
ENSMUSG00000024900	Cpt1a	-0.085585	0.796459	-0.110449	0.905987	0.0248644	0.954698	P97742	Carnitine O-palmitoyltransferase 1, liver isoform	—	0.0265825	-0.6582	0.190873	—	0.741075
ENSMUSG00000078937	Cpt1b	-0.647747	0.0180184	-0.171969	0.864079	-0.475778	0.146034	Q924X2	Carnitine O-palmitoyltransferase 1, muscle isoform	-0.6161	0.0858598	-0.0656	0.893461	-0.5505	0.497561
ENSMUSG00000016481	Cr1l	-0.216168	0.00683099	-0.191075	0.192348	-0.0250921	0.878995	Q64735	Complement component receptor 1-like protein	-0.1585	0.664913	0.1235	0.587919	-0.282	0.752453
ENSMUSG00000032291	Crabp1	1.96957	0.0548866	0.952016	0.758949	1.01755	0.432371	P62965	Cellular retinoic acid-binding protein 1	1.1577	0.255866	0.4128	0.384021	0.7449	0.965905
ENSMUSG00000045867	Cradd	0.148928	0.559464	0.227269	0.691547	-0.0783404	0.829684	O88843	Death domain-containing protein CRADD	0.1685	0.558433	0.0165001	0.961069	0.152	0.855169
ENSMUSG00000026853	Crat	-0.557255	2.01939e-05	-0.108344	0.824566	-0.448911	0.00174538	P47934	Carnitine O-acetyltransferase	-0.5849	0.0560044	-0.2142	0.486464	-0.3707	0.563153
ENSMUSG00000005362	Crbn	-0.322395	0.0233904	0.0611956	0.917813	-0.383591	0.00873437	Q8C7D2	Protein cereblon	1.0104	0.0133918	0.6639	0.0552863	0.3465	0.705784
ENSMUSG00000040713	Creg1	0.126435	0.27509	0.160477	0.487002	-0.0340421	0.862285	O88668	Protein CREG1	1.0585	0.818183	0.5931	0.882349	0.4654	0.978816
ENSMUSG00000030284	Creld1	0.129925	0.60297	0.018143	0.987767	0.111782	0.722528	Q91XD7	Cysteine-rich with EGF-like domain protein 1	0.0458999	0.692524	0.1779	0.997577	-0.132	0.889591
ENSMUSG00000023272	Creld2	-0.243121	0.660201	-0.346405	0.787834	0.103284	0.900471	Q9CYA0	Cysteine-rich with EGF-like domain protein 2	0.00250001	0.996232	0.7861	0.899138	-0.7836	0.968829
ENSMUSG00000006356	Crip2	0.134083	0.675155	-0.232392	0.741441	0.366474	0.19748	Q9DCT8	Cysteine-rich protein 2	-0.0451	0.940709	-0.0374	0.942842	-0.00769997	0.996735
ENSMUSG00000017776	Crk	-0.184114	0.311813	-0.186973	0.66839	0.0028582	0.992091	Q64010	Adapter molecule crk	0.4514	0.0344985	0.5029	0.0950802	-0.0515	0.964458
ENSMUSG00000006134	Crkl	-0.0957266	0.455731	0.0353106	0.940197	-0.131037	0.335465	P47941	Crk-like protein	0.2443	0.408907	0.1354	0.670449	0.1089	0.903201
ENSMUSG00000001767	Crnkl1	0.0134853	0.920503	0.080507	0.755592	-0.0670217	0.601503	P63154	Crooked neck-like protein 1	2.0342	0.00973196	1.3399	0.0881253	0.6943	0.510261
ENSMUSG00000003623	Crot	-0.134994	0.385388	-0.087863	0.850683	-0.0471311	0.850185	Q9DC50	Peroxisomal carnitine O-octanoyltransferase	-0.2368	0.338219	-0.0146	0.968525	-0.2222	0.704613
ENSMUSG00000030905	Crym	0.350581	0.053586	0.231729	0.616497	0.118852	0.667281	O54983	Ketimine reductase mu-crystallin	0.738	0.00976712	0.6902	0.0350606	0.0478001	0.967256
ENSMUSG00000028199	Cryz	-1.05225	1.88322e-15	-0.45887	0.0379637	-0.593384	7.47301e-05	P47199	Quinone oxidoreductase	-0.2246	0.374239	0.0994	0.694473	-0.324	0.563939
ENSMUSG00000058240	Cryzl1	-0.270857	0.0109486	-0.149063	0.589141	-0.121794	0.413549	Q921W4	Quinone oxidoreductase-like protein 1	0.1366	0.23476	-0.2117	0.492855	0.3483	0.722336
ENSMUSG00000023044	Csad	0.272848	0.102253	0.0487484	0.945475	0.2241	0.254493	Q9DBE0	Cysteine sulfinic acid decarboxylase	0.1803	0.127204	-0.0417	0.253438	0.222	0.870993
ENSMUSG00000068823	Csde1	-0.509736	9.98625e-09	-0.180513	0.402805	-0.329223	0.000995703	Q91W50	Cold shock domain-containing protein E1	-0.3746	0.140854	-0.3142	0.13386	-0.0604	0.953402
ENSMUSG00000002718	Cse1l	-0.156131	0.197964	-0.0384572	0.937414	-0.117674	0.433557	Q9ERK4	Exportin-2	-0.2891	0.280398	-0.1578	0.544291	-0.1313	0.87702
ENSMUSG00000024621	Csf1r	0.646638	0.0146275	0.0992463	0.933527	0.547392	0.0683957	P09581	Macrophage colony-stimulating factor 1 receptor	-0.0722	0.72726	-0.2009	0.740954	0.1287	0.976819
ENSMUSG00000032312	Csk	0.291619	0.0586096	0.118647	0.808553	0.172972	0.385661	P41241	Tyrosine-protein kinase CSK	-0.6014	0.0751347	0.3719	0.221001	-0.9733	0.969049
ENSMUSG00000025162	Csnk1d	-0.0203083	0.867414	0.0848488	0.729875	-0.105157	0.31188	Q9DC28	Casein kinase I isoform delta	0.5414	0.0748004	-0.0384	0.937071	0.5798	0.490817
ENSMUSG00000074698	Csnk2a1	-0.200283	0.00221229	-0.0340843	0.903208	-0.166199	0.0231246	Q60737	Casein kinase II subunit alpha	0.293	0.269572	0.000300079	0.999497	0.2927	0.707426
ENSMUSG00000046707	Csnk2a2	0.162106	0.146502	0.127166	0.653344	0.0349397	0.861077	O54833	Casein kinase II subunit alpha'	1.5028	0.0622594	1.3508	0.115678	0.152	0.941873
ENSMUSG00000024387	Csnk2b	-0.100345	0.645201	-0.111668	0.845546	0.0113231	0.971675	P67871	Casein kinase II subunit beta	0.7243	0.42083	0.3696	0.163335	0.3547	0.840774
ENSMUSG00000032911	Cspg4	0.802611	7.27229e-06	0.379289	0.347906	0.423322	0.0532069	Q8VHY0	Chondroitin sulfate proteoglycan 4	-0.1592	0.673963	-0.1499	0.50145	-0.00930003	0.995111
ENSMUSG00000026421	Csrp1	0.118853	0.594781	-0.131321	0.819403	0.250175	0.238588	P97315	Cysteine and glycine-rich protein 1	-0.4036	0.208383	-0.3423	0.353667	-0.0613	0.931966
ENSMUSG00000030470	Csrp3	0.129353	0.729156	-0.110755	0.920144	0.240108	0.531786	P50462	Cysteine and glycine-rich protein 3	-1.0883	0.139698	-0.9214	0.171718	-0.1669	0.951565
ENSMUSG00000027447	Cst3	0.138947	0.356268	0.00115584	0.998679	0.137791	0.43067	P21460	Cystatin-C	0.2994	0.0764477	0.0943	0.514606	0.2051	0.6441
ENSMUSG00000005054	Cstb	0.135106	0.477239	-0.0217302	0.979257	0.156836	0.467169	Q62426	Cystatin-B	-0.2099	0.227657	-0.043	0.893954	-0.1669	0.490368
ENSMUSG00000037373	Ctbp1	-0.239504	6.7306e-05	-0.0855874	0.61519	-0.153916	0.0293608	O88712	C-terminal-binding protein 1	-0.1895	0.551581	-0.055	0.885731	-0.1345	0.858649
ENSMUSG00000005698	Ctcf	-0.0512834	0.703697	0.0438309	0.912604	-0.0951144	0.490447	Q61164	Transcriptional repressor CTCF	0.2774	0.0110732	-0.0921	0.074209	0.3695	0.565907
ENSMUSG00000018559	Ctdnep1	0.0253134	0.921868	0.00767273	0.993668	0.0176407	0.95522	Q3TP92	CTD nuclear envelope phosphatase 1	0.1478	0.773916	0.1029	0.879899	0.0449	0.981835
ENSMUSG00000033323	Ctdp1	-0.0584197	0.80819	-0.0736014	0.912604	0.0151817	0.962545	Q7TSG2	RNA polymerase II subunit A C-terminal domain phosphatase	-0.9692	0.97861	-1.0527	0.648053	0.0834999	0.730835
ENSMUSG00000028179	Cth	-0.495206	0.191553	-0.149428	0.915172	-0.345778	0.473946	Q8VCN5	Cystathionine gamma-lyase	-0.0791	0.494737	-0.2234	0.63823	0.1443	0.933068
ENSMUSG00000037815	Ctnna1	-0.230327	0.0351435	-0.199456	0.364448	-0.0308712	0.885779	P26231	Catenin alpha-1	0.2111	0.491755	0.3434	0.278268	-0.1323	0.904108
ENSMUSG00000006932	Ctnnb1	-0.106941	0.182933	-0.0339492	0.909923	-0.0729916	0.477438	Q02248	Catenin beta-1	-0.1982	0.32763	-0.1353	0.523787	-0.0629	0.933108
ENSMUSG00000027649	Ctnnbl1	-0.240552	0.115818	-0.158344	0.710269	-0.0822085	0.733042	Q9CWL8	Beta-catenin-like protein 1	-0.1468	0.781515	-0.135	0.679396	-0.0118	0.996298
ENSMUSG00000034101	Ctnnd1	0.246103	0.201295	-0.00671891	0.995255	0.252822	0.240779	P30999	Catenin delta-1	-0.0552	0.866082	-0.00750002	0.982562	-0.0477	0.968118
ENSMUSG00000028633	Ctps	0.058177	0.734342	0.107838	0.772993	-0.049661	0.823006	P70698	CTP synthase 1	-0.4256	0.0699962	-0.7915	0.148269	0.3659	0.794425
ENSMUSG00000031360	Ctps2	-0.00542672	0.981549	0.157134	0.679459	-0.16256	0.355542	P70303	CTP synthase 2	—	0.046973	—	0.0789663	-0.3229	0.96466
ENSMUSG00000017760	Ctsa	0.14982	0.356008	0.0524649	0.93071	0.0973556	0.650743	P16675	Lysosomal protective protein	0.7514	0.0155884	0.9014	0.0584747	-0.15	0.907849
ENSMUSG00000021939	Ctsb	-0.132055	0.0966936	-0.0512461	0.848455	-0.0808086	0.433655	P10605	Cathepsin B	0.3135	0.260336	0.2484	0.450846	0.0651	0.961591
ENSMUSG00000007891	Ctsd	0.133679	0.430892	0.138995	0.739515	-0.00531557	0.984665	P18242	Cathepsin D	-0.0483	0.9048	0.1399	0.661978	-0.1882	0.867459
ENSMUSG00000021477	Ctsl	0.0403048	0.822231	0.0317392	0.955512	0.00856563	0.971349	P06797	Cathepsin L1	0.207	0.418352	0.6463	0.127039	-0.4393	0.619282
ENSMUSG00000016256	Ctsz	0.469321	0.00124749	0.00924147	0.993024	0.46008	0.00296687	Q9WUU7	Cathepsin Z	0.0525001	0.894461	0.1938	0.601133	-0.1413	0.913438
ENSMUSG00000031078	Cttn	0.222747	0.185485	0.0894026	0.874224	0.133344	0.549004	Q60598	Src substrate cortactin	0.7117	0.0406065	0.5591	0.136702	0.1526	0.913362
ENSMUSG00000049482	Ctu2	-0.00834506	0.972506	0.0969587	0.848101	-0.105304	0.629285	Q3U308	Cytoplasmic tRNA 2-thiolation protein 2	0.484	0.0256058	0.226	0.420654	0.258	0.67934
ENSMUSG00000018378	Cuedc1	0.0647256	0.721318	0.121581	0.756395	-0.0568553	0.807695	Q8R3V6	CUE domain-containing protein 1	0.5142	0.191646	0.3595	0.316273	0.1547	0.919018
ENSMUSG00000036748	Cuedc2	-0.0754649	0.694428	-0.0691676	0.902075	-0.00629722	0.981852	Q9CXX9	CUE domain-containing protein 2	-0.1452	0.708197	-0.1139	0.515942	-0.0313	0.555481
ENSMUSG00000029686	Cul1	-0.151091	0.0987561	-0.0628874	0.834624	-0.0882039	0.467169	Q9WTX6	Cullin-1	0.4928	0.0271806	0.5069	0.091007	-0.0141	0.990286
ENSMUSG00000024231	Cul2	-0.313786	0.00437296	-0.110764	0.746717	-0.203023	0.129075	Q9D4H8	Cullin-2	-0.1855	0.559991	-0.0492	0.88355	-0.1363	0.902311
ENSMUSG00000004364	Cul3	-0.286003	0.0815764	-0.0449762	0.950664	-0.241026	0.206989	Q9JLV5	Cullin-3	-0.0815	0.749214	-0.0187	0.931853	-0.0628	0.937075
ENSMUSG00000031446	Cul4a	-0.177906	0.168005	-0.00847833	0.992057	-0.169428	0.249546	Q3TCH7	Cullin-4A	-0.0429	0.885011	0.0854	0.713368	-0.1283	0.856867
ENSMUSG00000031095	Cul4b	-0.0137522	0.953353	0.177279	0.633135	-0.191031	0.283619	A2A432	Cullin-4B	0.3694	0.54426	0.0832	0.916935	0.2862	0.813079
ENSMUSG00000024194	Cuta	-0.0241306	0.939803	-0.0454144	0.963097	0.0212839	0.955016	Q9CQ89	Protein CutA	0.1104	0.587184	-0.2479	0.757086	0.3583	0.939174
ENSMUSG00000025193	Cutc	0.169377	0.167606	0.15275	0.596029	0.0166267	0.940059	Q9D8X1	Copper homeostasis protein cutC homolog	-0.6164	0.305603	-0.45	0.539947	-0.1664	0.918943
ENSMUSG00000004096	Cwc15	-0.130954	0.337702	-0.0795822	0.848455	-0.0513719	0.807237	Q9JHS9	Spliceosome-associated protein CWC15 homolog	0.1929	0.307348	0.1475	0.662284	0.0454001	0.785148
ENSMUSG00000027014	Cwc22	0.0765285	0.653956	0.209022	0.455444	-0.132494	0.445345	Q8C5N3	Pre-mRNA-splicing factor CWC22 homolog	—	0.069444	—	0.0946298	—	0.13475
ENSMUSG00000021715	Cwc27	-0.124087	0.358507	0.00379708	0.995615	-0.127884	0.409866	Q3TKY6	Spliceosome-associated protein CWC27 homolog	0.282	0.436372	0.1272	0.678888	0.1548	0.717433
ENSMUSG00000024646	Cyb5a	0.304292	0.277661	-0.115823	0.908111	0.420115	0.145787	P56395	Cytochrome b5	0.0604001	0.909451	0.1913	0.668846	-0.1309	0.919205
ENSMUSG00000031924	Cyb5b	-0.368177	0.0260194	0.0233833	0.979257	-0.39156	0.0264227	Q9CQX2	Cytochrome b5 type B	0.2038	0.618705	0.4157	0.206379	-0.2119	0.855224
ENSMUSG00000044795	Cyb5d1	-0.0255547	0.947426	0.164137	0.842153	-0.189691	0.590762	Q5NCY3	Cytochrome b5 domain-containing protein 1	—	0.00175	—	0.15564	—	0.008
ENSMUSG00000057778	Cyb5d2	-0.106227	0.442349	-0.0575579	0.899081	-0.0486692	0.813378	Q5SSH8	Neuferricin	-0.6894	0.218274	-0.3261	0.618025	-0.3633	0.830002
ENSMUSG00000018042	Cyb5r3	0.255721	0.0708336	0.148495	0.715091	0.107226	0.603273	Q9DCN2	NADH-cytochrome b5 reductase 3	-0.0271	0.965084	-0.1561	0.784747	0.129	0.954627
ENSMUSG00000039294	Cybc1	0.293774	0.155989	0.0350601	0.973315	0.258714	0.284779	Q3TYS2	Cytochrome b-245 chaperone 1	-0.0647	0.834947	0.1699	0.954421	-0.2346	0.930992
ENSMUSG00000022551	Cyc1	-0.295524	0.00155075	-0.18054	0.377112	-0.114985	0.384612	Q9D0M3	Cytochrome c1, heme protein, mitochondrial	-0.2808	0.482523	0.0719	0.813626	-0.3527	0.732899
ENSMUSG00000063694	Cycs	-0.287176	0.038629	-0.252176	0.364448	-0.0350005	0.89912	P62897	Cytochrome c, somatic	0.3706	0.0940886	0.3476	0.204784	0.023	0.978997
ENSMUSG00000030447	Cyfip1	-0.0653608	0.702383	-0.146365	0.673173	0.0810045	0.685877	Q7TMB8	Cytoplasmic FMR1-interacting protein 1	-0.5574	0.0448461	-0.3312	0.21453	-0.2262	0.786167
ENSMUSG00000020340	Cyfip2	-1.69132	1.06831e-31	-0.389908	0.22753	-1.30141	3.18223e-18	Q5SQX6	Cytoplasmic FMR1-interacting protein 2	-0.7268	0.644603	0.3658	0.891126	-1.0926	0.790014
ENSMUSG00000020810	Cygb	-0.104704	0.720285	0.194078	0.758619	-0.298782	0.250861	Q9CX80	Cytoglobin	0.299	0.212376	0.3124	0.227501	-0.0134	0.995438
ENSMUSG00000049439	Cyp20a1	0.0265748	0.91721	0.01358	0.98974	0.0129948	0.967452	Q8BKE6	Cytochrome P450 20A1	—	0.0198961	0.0615001	0.0454889	—	0.903481
ENSMUSG00000026170	Cyp27a1	-0.539462	0.0529541	-0.082345	0.945475	-0.457117	0.154973	Q9DBG1	Sterol 26-hydroxylase, mitochondrial	-0.2238	0.580565	-0.1442	0.772836	-0.0796	0.963062
ENSMUSG00000052974	Cyp2f2	0.811404	0.0949267	-0.592145	0.631795	1.40355	0.00249094	P33267	Cytochrome P450 2F2	-0.1698	0.747234	0.5693	0.879899	-0.7391	0.963113
ENSMUSG00000017132	Cyth1	-0.264223	0.0032729	-0.0819903	0.777743	-0.182233	0.0877567	Q9QX11	Cytohesin-1	0.2472	0.443271	0.2435	0.568661	0.00369993	0.997883
ENSMUSG00000053329	D10Jhu81e	-0.429088	8.5503e-06	-0.214423	0.308319	-0.214665	0.0744555	Q9D172	Glutamine amidotransferase-like class 1 domain-containing protein 3A, mitochondrial	0.2377	0.2194	0.2937	0.262458	-0.056	0.950889
ENSMUSG00000043311	D17H6S53E	-0.206109	0.327842	-0.288045	0.484658	0.0819359	0.8019	Q9Z1R4	Uncharacterized protein C6orf47 homolog	-0.00430003	0.990823	0.1184	0.615935	-0.1227	0.873596
ENSMUSG00000031889	D230025D16Rik	-0.00922514	0.974392	-0.0786615	0.91129	0.0694364	0.825484	Q922R1	UPF0183 protein C16orf70 homolog	0.2381	0.0125537	0.2322	0.180427	0.00589999	0.664935
ENSMUSG00000073609	D2hgdh	-0.0105153	0.960983	0.0148511	0.984932	-0.0253664	0.921981	Q8CIM3	D-2-hydroxyglutarate dehydrogenase, mitochondrial	-0.154	0.582969	-0.1087	0.917309	-0.0453	0.798172
ENSMUSG00000019362	D8Ertd738e	0.142863	0.507027	0.0134629	0.990861	0.129401	0.624615	Q8R1F0	Leydig cell tumor 10 kDa protein homolog	-0.22	0.238012	-0.1381	0.538464	-0.0819	0.899291
ENSMUSG00000034574	Daam1	-0.127255	0.799019	-0.248376	0.834624	0.121121	0.853347	Q8BPM0	Disheveled-associated activator of morphogenesis 1	—	0.115671	-0.0518	0.617948	—	0.115138
ENSMUSG00000026883	Dab2ip	-0.154439	0.444832	-0.27692	0.450138	0.122481	0.633348	Q3UHC7	Disabled homolog 2-interacting protein	-0.0934	0.820281	-0.1202	0.783049	0.0268	0.982698
ENSMUSG00000022174	Dad1	0.0429399	0.872473	-0.0842062	0.908085	0.127146	0.646464	P61804	Dolichyl-diphosphooligosaccharide--protein glycosyltransferase subunit DAD1	-1.11	0.0181887	-0.9348	0.0806154	-0.1752	0.803843
ENSMUSG00000039206	Daglb	0.266944	0.0176282	0.13541	0.669986	0.131534	0.385238	Q91WC9	Sn1-specific diacylglycerol lipase beta	-0.1427	0.61448	-0.1681	0.574555	0.0254	0.565247
ENSMUSG00000068921	Dap3	-0.168875	0.0935646	-0.149369	0.497095	-0.0195059	0.918543	Q9ER88	28S ribosomal protein S29, mitochondrial	0.0314	0.933877	-0.1339	0.607588	0.1653	0.869355
ENSMUSG00000032380	Dapk2	0.223225	0.283284	0.243216	0.600394	-0.0199918	0.954162	Q8VDF3	Death-associated protein kinase 2	2.1861	0.0114956	1.4218	0.0585882	0.7643	0.115167
ENSMUSG00000034974	Dapk3	-0.0479637	0.874314	0.0385136	0.970236	-0.0864773	0.811971	O54784	Death-associated protein kinase 3	2.6098	0.00459406	1.4	0.0131282	1.2098	0.067
ENSMUSG00000026356	Dars	-0.283078	2.56374e-05	-0.10299	0.580209	-0.180088	0.022282	Q922B2	Aspartate--tRNA ligase, cytoplasmic	-0.3983	0.0732973	-0.2018	0.451606	-0.1965	0.740858
ENSMUSG00000026709	Dars2	-0.361959	0.00115831	-0.1493	0.631795	-0.212659	0.124637	Q8BIP0	Aspartate--tRNA ligase, mitochondrial	-0.507	0.141952	-0.1666	0.332115	-0.3404	0.809582
ENSMUSG00000069565	Dazap1	-0.0991936	0.423706	-0.101454	0.741582	0.0022607	0.99056	Q9JII5	DAZ-associated protein 1	0.2989	0.136131	0.101	0.725375	0.1979	0.78942
ENSMUSG00000026385	Dbi	-0.0942805	0.632022	-0.0808145	0.886771	-0.013466	0.962856	P31786	Acyl-CoA-binding protein	0.3603	0.388921	0.408	0.378151	-0.0477	0.978814
ENSMUSG00000020476	Dbnl	0.277341	0.0851658	0.110139	0.836822	0.167202	0.425359	Q62418	Drebrin-like protein	0.4348	0.0641529	0.2034	0.458676	0.2314	0.731728
ENSMUSG00000000340	Dbt	-0.0758736	0.697761	-0.0115726	0.989807	-0.0643009	0.800156	P53395	Lipoamide acyltransferase component of branched-chain alpha-keto acid dehydrogenase complex, mitochondrial	-0.00339997	0.992363	-0.1203	0.643155	0.1169	0.896763
ENSMUSG00000022214	Dcaf11	-0.330015	1.38046e-05	-0.123368	0.548227	-0.206647	0.0200529	Q91VU6	DDB1- and CUL4-associated factor 11	0.7203	0.0181667	0.5029	0.104548	0.2174	0.718528
ENSMUSG00000026571	Dcaf6	-0.306566	0.00810903	-0.120296	0.738016	-0.18627	0.196724	Q9DC22	DDB1- and CUL4-associated factor 6	-0.0595	0.870075	-0.0216	0.943666	-0.0379	0.977085
ENSMUSG00000049354	Dcaf7	-0.0885612	0.262784	-0.0328547	0.908099	-0.0557065	0.594301	P61963	DDB1- and CUL4-associated factor 7	0.9003	0.00532308	0.347	0.135854	0.5533	0.0888148
ENSMUSG00000026554	Dcaf8	-0.228306	0.000767356	0.0104895	0.979257	-0.238796	0.000762621	Q8N7N5	DDB1- and CUL4-associated factor 8	-0.1744	0.676853	0.2457	0.524201	-0.4201	0.699679
ENSMUSG00000020935	Dcakd	0.544636	0.000161092	0.0863175	0.887582	0.458319	0.00367056	Q8BHC4	Dephospho-CoA kinase domain-containing protein	-0.686	0.027696	-0.2068	0.479698	-0.4792	0.392747
ENSMUSG00000036862	Dchs1	0.788224	0.000972285	-0.00513832	0.997203	0.793363	0.00169936	E9PVD3	Protocadherin-16	—	0.383669	—	0.23725	0.1266	0.983856
ENSMUSG00000019929	Dcn	0.277053	0.304296	0.060453	0.955908	0.2166	0.517508	P28654	Decorin	-0.2877	0.404332	0.1968	0.703599	-0.4845	0.654349
ENSMUSG00000041477	Dcp1b	-0.127937	0.586744	0.105485	0.874531	-0.233423	0.316412	Q3U564	mRNA-decapping enzyme 1B	—	0.0293811	—	0.698069	0.3959	0.286027
ENSMUSG00000032040	Dcps	0.0865874	0.672888	0.190626	0.631795	-0.104038	0.657493	Q9DAR7	m7GpppX diphosphatase	0.2978	0.233843	0.3265	0.313249	-0.0287	0.979459
ENSMUSG00000031865	Dctn1	-0.232082	0.0259217	-0.211499	0.297619	-0.0205836	0.921031	O08788	Dynactin subunit 1	-0.0312	0.899987	-0.0253	0.902963	-0.00589996	0.995737
ENSMUSG00000025410	Dctn2	-0.0558623	0.542531	-0.0229771	0.94365	-0.0328852	0.799352	Q99KJ8	Dynactin subunit 2	0.487	0.122986	0.5997	0.158066	-0.1127	0.923697
ENSMUSG00000024603	Dctn4	-0.0153439	0.882312	0.00914931	0.98092	-0.0244932	0.850198	Q8CBY8	Dynactin subunit 4	-0.1494	0.661571	-0.0411	0.90298	-0.1083	0.919102
ENSMUSG00000031516	Dctn6	-0.129934	0.294131	-0.0536983	0.901516	-0.0762356	0.650713	Q9WUB4	Dynactin subunit 6	0.2404	0.277421	0.1412	0.585721	0.0991999	0.903333
ENSMUSG00000042462	Dctpp1	-0.228598	0.199164	-0.115135	0.836254	-0.113463	0.653007	Q9QY93	dCTP pyrophosphatase 1	0.3146	0.452327	0.5505	0.975527	-0.2359	0.912925
ENSMUSG00000027708	Dcun1d1	-0.0521916	0.701189	0.0214953	0.965216	-0.0736868	0.627621	Q9QZ73	DCN1-like protein 1	0.0547	0.396731	-0.2495	0.635599	0.3042	0.735042
ENSMUSG00000038506	Dcun1d2	-0.210451	0.0608522	-0.137753	0.629476	-0.0726974	0.676158	Q8BZJ7	DCN1-like protein 2	0.1712	0.502663	0.2526	0.259419	-0.0814	0.919227
ENSMUSG00000028194	Ddah1	0.0811319	0.665807	-0.0123975	0.988747	0.0935294	0.671626	Q9CWS0	N(G),N(G)-dimethylarginine dimethylaminohydrolase 1	0.3241	0.281952	0.5387	0.115019	-0.2146	0.842006
ENSMUSG00000007039	Ddah2	0.651278	0.000262966	0.213551	0.713085	0.437727	0.0349689	Q99LD8	N(G),N(G)-dimethylarginine dimethylaminohydrolase 2	0.2498	0.532578	0.25	0.615138	-0.00020003	0.786866
ENSMUSG00000024740	Ddb1	-0.0593487	0.4889	-0.0316109	0.91129	-0.0277378	0.826272	Q3U1J4	DNA damage-binding protein 1	0.2137	0.317812	0.2665	0.310472	-0.0528	0.958287
ENSMUSG00000078515	Ddi2	-0.00799032	0.968699	0.105721	0.769734	-0.113712	0.496684	A2ADY9	Protein DDI1 homolog 2	0.7239	0.851737	-0.1679	0.485259	0.8918	0.894247
ENSMUSG00000063428	Ddo	-0.0589931	0.74881	0.0568917	0.914403	-0.115885	0.536803	Q922Z0	D-aspartate oxidase	1.8288	0.0043871	0.8933	0.0208358	0.9355	0.312813
ENSMUSG00000028757	Ddost	0.167924	0.359436	0.023955	0.978745	0.143969	0.51781	O54734	Dolichyl-diphosphooligosaccharide--protein glycosyltransferase 48 kDa subunit	-0.5803	0.018243	-0.3489	0.209329	-0.2314	0.733151
ENSMUSG00000068290	Ddrgk1	-0.195568	0.181668	-0.025177	0.970724	-0.170391	0.321921	Q80WW9	DDRGK domain-containing protein 1	0.4208	0.161664	0.1902	0.52372	0.2306	0.787141
ENSMUSG00000001666	Ddt	0.229552	0.371929	0.0566026	0.955512	0.172949	0.595966	O35215	D-dopachrome decarboxylase	-0.0632	0.868759	0.2954	0.44544	-0.3586	0.621619
ENSMUSG00000037149	Ddx1	-0.354506	8.36963e-05	-0.0924773	0.756395	-0.262029	0.0100202	Q91VR5	ATP-dependent RNA helicase DDX1	0.1936	0.292982	0.1621	0.401131	0.0315	0.967934
ENSMUSG00000055065	Ddx17	0.219067	0.356638	-0.149545	0.828516	0.368613	0.112978	Q501J6	Probable ATP-dependent RNA helicase DDX17	0.195	0.494735	-0.0992	0.738374	0.2942	0.655072
ENSMUSG00000001674	Ddx18	-0.00912211	0.956509	0.0786664	0.81006	-0.0877885	0.545977	Q8K363	ATP-dependent RNA helicase DDX18	-0.1183	0.769825	-0.0934	0.10746	-0.0249	0.364977
ENSMUSG00000015023	Ddx19a	-0.196357	0.0233617	0.0257047	0.948469	-0.222062	0.0140576	Q61655	ATP-dependent RNA helicase DDX19A	-0.3148	0.297571	-0.1928	0.549044	-0.122	0.880912
ENSMUSG00000020075	Ddx21	-0.128414	0.322226	-0.0241323	0.965216	-0.104281	0.514687	Q9JIK5	Nucleolar RNA helicase 2	-0.1092	0.816392	0.0983001	0.707216	-0.2075	0.875552
ENSMUSG00000045538	Ddx28	0.112666	0.557976	0.289862	0.330323	-0.177196	0.368017	Q9CWT6	Probable ATP-dependent RNA helicase DDX28	0.836	0.0278832	0.2036	0.644393	0.6324	0.28517
ENSMUSG00000005481	Ddx39	-0.0915551	0.622592	-0.140495	0.739494	0.0489395	0.856951	Q8VDW0	ATP-dependent RNA helicase DDX39A	0.3697	0.0441926	0.1244	0.537486	0.2453	0.471236
ENSMUSG00000019432	Ddx39b	-0.0388994	0.815134	0.0348781	0.945112	-0.0737775	0.685128	Q9Z1N5	Spliceosome RNA helicase Ddx39b	0.2515	0.23752	-0.1302	0.623048	0.3817	0.433002
ENSMUSG00000000787	Ddx3x	-0.0954479	0.695858	-0.208694	0.672825	0.113246	0.692596	Q62167	ATP-dependent RNA helicase DDX3X	0.3496	0.251911	—	0.0317647	—	0.643793
ENSMUSG00000069045	Ddx3y	-0.733348	0.891482	-0.0779395	0.997203	-0.655409	0.924304	Q62095	ATP-dependent RNA helicase DDX3Y	0.9954	0.889341	0.141	0.826118	0.8544	0.981877
ENSMUSG00000021494	Ddx41	0.121441	0.34902	0.130803	0.67299	-0.00936122	0.965451	Q91VN6	Probable ATP-dependent RNA helicase DDX41	0.4775	0.944072	0.1122	0.874169	0.3653	0.947374
ENSMUSG00000020705	Ddx42	0.00446379	0.973625	0.0397455	0.901516	-0.0352818	0.805519	Q810A7	ATP-dependent RNA helicase DDX42	0.396	0.851617	-0.1131	0.805612	0.5091	0.98367
ENSMUSG00000021500	Ddx46	-0.214234	0.153965	0.0206181	0.979191	-0.234852	0.150838	Q569Z5	Probable ATP-dependent RNA helicase DDX46	0.2569	0.250131	0.0134	0.970023	0.2435	0.696304
ENSMUSG00000030204	Ddx47	0.0760895	0.703314	0.0317931	0.964987	0.0442964	0.876776	Q9CWX9	Probable ATP-dependent RNA helicase DDX47	-1.4719	0.0255742	-0.268	0.069	-1.2039	0.988669
ENSMUSG00000040296	Ddx58	0.347387	0.171098	-0.0523469	0.964925	0.399734	0.144307	Q6Q899	Probable ATP-dependent RNA helicase DDX58	-0.0114	0.47027	-0.0332	0.945088	0.0218001	0.814862
ENSMUSG00000032097	Ddx6	-0.0789214	0.657433	0.0535587	0.923461	-0.13248	0.473254	P54823	Probable ATP-dependent RNA helicase DDX6	-0.1044	0.708325	-0.1507	0.579419	0.0463001	0.969752
ENSMUSG00000028223	Decr1	-0.698015	3.6371e-05	-0.127855	0.845546	-0.57016	0.00205635	Q9CQ62	2,4-dienoyl-CoA reductase, mitochondrial	-0.3685	0.0724128	0	0.999977	-0.3685	0.367019
ENSMUSG00000001482	Def8	-0.100365	0.502828	0.00712951	0.993024	-0.107495	0.535074	Q99J78	Differentially expressed in FDCP 8	0.9008	0.0294927	0.4292	0.128355	0.4716	0.367511
ENSMUSG00000021377	Dek	-0.124183	0.346292	0.019697	0.975	-0.14388	0.320784	Q7TNV0	Protein DEK	0.2656	0.243559	0.2078	0.446779	0.0578001	0.957269
ENSMUSG00000042404	Dennd4b	-0.226646	0.048585	-0.134456	0.664628	-0.0921899	0.582268	Q3U1Y4	DENN domain-containing protein 4B	-0.1919	0.556836	0.069	0.548184	-0.2609	0.995439
ENSMUSG00000038024	Dennd4c	-0.250781	0.511088	0.00843883	0.995792	-0.25922	0.562829	A6H8H2	DENN domain-containing protein 4C	-0.5994	0.109674	-0.5397	0.259905	-0.0597	0.971956
ENSMUSG00000023106	Denr	-0.262821	0.00511029	-0.0688638	0.839134	-0.193957	0.0766878	Q9CQJ6	Density-regulated protein	-0.3639	0.230316	-0.2812	0.437581	-0.0827	0.931621
ENSMUSG00000030225	Dera	-0.266865	0.110022	-0.263785	0.450472	-0.00308023	0.991969	Q91YP3	Deoxyribose-phosphate aldolase	1.0333	0.00536774	0.6336	0.0909908	0.3997	0.562423
ENSMUSG00000028974	Dffa	-0.424149	0.0105019	-0.0455453	0.952407	-0.378603	0.0397653	O54786	DNA fragmentation factor subunit alpha	0.103	0.714551	0.5155	0.122237	-0.4125	0.514167
ENSMUSG00000040479	Dgkz	0.0566542	0.847143	0.36949	0.363871	-0.312836	0.195378	Q80UP3	Diacylglycerol kinase zeta	-0.6025	0.582682	0.2573	0.846256	-0.8598	0.732176
ENSMUSG00000021185	Dglucy	0.0513809	0.915304	0.547103	0.394839	-0.495722	0.176534	Q8BH86	D-glutamate cyclase, mitochondrial	0.557	0.127003	0.5944	0.11813	-0.0374	0.979746
ENSMUSG00000014554	Dguok	0.121209	0.565989	0.164081	0.739494	-0.0428715	0.896634	Q9QX60	Deoxyguanosine kinase, mitochondrial	0.3563	0.0975666	0.4465	0.0588189	-0.0902	0.904969
ENSMUSG00000012117	Dhdds	0.0465184	0.839175	0.0513822	0.941762	-0.00486389	0.98767	Q99KU1	Dehydrodolichyl diphosphate synthase complex subunit Dhdds	—	0.00237037	—	0.0387801	1.612	0.0766667
ENSMUSG00000011382	Dhdh	-0.151854	0.295517	0.162275	0.616497	-0.31413	0.0169977	Q9DBB8	Trans-1,2-dihydrobenzene-1,2-diol dehydrogenase	-0.3231	0.331709	-0.0491	0.872124	-0.274	0.793814
ENSMUSG00000031730	Dhodh	0.0338241	0.824553	0.00333968	0.995615	0.0304844	0.882081	O35435	Dihydroorotate dehydrogenase (quinone), mitochondrial	0.1105	0.656111	0.0991001	0.72646	0.0113999	0.994499
ENSMUSG00000060038	Dhps	-0.301893	0.0140022	0.0176429	0.979257	-0.319536	0.0141531	Q3TXU5	Deoxyhypusine synthase	0.6307	0.00968276	0.6722	0.923375	-0.0415	0.799822
ENSMUSG00000002332	Dhrs1	-0.212592	0.106302	-0.117945	0.752603	-0.0946465	0.619802	Q99L04	Dehydrogenase/reductase SDR family member 1	-0.2728	0.612158	-0.1044	0.544262	-0.1684	0.967934
ENSMUSG00000034449	Dhrs11	-0.676912	1.85712e-08	-0.311267	0.208495	-0.365645	0.0102267	Q3U0B3	Dehydrogenase/reductase SDR family member 11	0.1261	0.699413	0.3576	0.22905	-0.2315	0.730333
ENSMUSG00000021094	Dhrs7	0.865168	3.45119e-09	0.374402	0.2348	0.490766	0.00356029	Q9CXR1	Dehydrogenase/reductase SDR family member 7	0.0584001	0.891062	0.1644	0.565586	-0.106	0.93372
ENSMUSG00000042569	Dhrs7b	-0.182027	0.199365	0.00877609	0.992129	-0.190803	0.225886	Q99J47	Dehydrogenase/reductase SDR family member 7B	-0.7107	0.107678	-0.7074	0.131322	-0.00329999	0.997239
ENSMUSG00000033044	Dhrs7c	0.185392	0.0352295	0.0287078	0.941762	0.156684	0.1209	Q8CHS7	Dehydrogenase/reductase SDR family member 7C	-0.0757	0.91329	0.2489	0.56537	-0.3246	0.869865
ENSMUSG00000029169	Dhx15	-0.226847	0.10102	-0.155125	0.669749	-0.0717214	0.745646	O35286	Pre-mRNA-splicing factor ATP-dependent RNA helicase DHX15	-0.1141	0.77919	-0.1253	0.683031	0.0112	0.995862
ENSMUSG00000042426	Dhx29	-0.193149	0.0769844	0.0113684	0.985801	-0.204518	0.0841393	Q6PGC1	ATP-dependent RNA helicase DHX29	-0.0535	0.897969	-0.0249	0.958697	-0.0286	0.982804
ENSMUSG00000032480	Dhx30	-0.0160912	0.873607	0.0201334	0.94788	-0.0362246	0.749999	Q99PU8	ATP-dependent RNA helicase DHX30	0.1471	0.6051	0.1814	0.544241	-0.0343	0.976658
ENSMUSG00000030986	Dhx32	-0.463929	0.0239587	-0.11815	0.877927	-0.34578	0.155327	Q8BZS9	Putative pre-mRNA-splicing factor ATP-dependent RNA helicase DHX32	-0.1596	0.51957	-0.0435	0.907303	-0.1161	0.912823
ENSMUSG00000027770	Dhx36	-0.0704174	0.53063	0.0307814	0.938604	-0.101199	0.395241	Q8VHK9	ATP-dependent DNA/RNA helicase DHX36	0.1794	0.671799	0.0856	0.84339	0.0938	0.937235
ENSMUSG00000024456	Diaph1	-0.505376	6.9325e-05	-0.138438	0.739494	-0.366938	0.0108111	O08808	Protein diaphanous homolog 1	0.00869994	0.975931	0.0104999	0.974998	-0.00179997	0.998166
ENSMUSG00000034480	Diaph2	-0.174683	0.549606	-0.234707	0.734902	0.0600237	0.896775	O70566	Protein diaphanous homolog 2	0.1273	0.752683	0.2215	0.481281	-0.0942	0.918073
ENSMUSG00000038914	Dido1	0.10168	0.726386	0.106908	0.897573	-0.00522821	0.989172	Q8C9B9	Death-inducer obliterator 1	0.7799	0.141468	0.7293	0.997455	0.0506	0.605169
ENSMUSG00000020231	Dip2a	0.0517695	0.895678	0.150741	0.873544	-0.0989719	0.834855	Q8BWT5	Disco-interacting protein 2 homolog A	-0.5569	0.773483	-0.3092	0.858694	-0.2477	0.969661
ENSMUSG00000023026	Dip2b	0.0842542	0.64917	-0.056021	0.924152	0.140275	0.467518	Q3UH60	Disco-interacting protein 2 homolog B	-0.3029	0.305878	-0.5429	0.141715	0.24	0.813057
ENSMUSG00000033166	Dis3	0.0789923	0.76267	0.149314	0.799927	-0.0703212	0.833765	Q9CSH3	Exosome complex exonuclease RRP44	0.1229	0.763451	0.1334	0.651847	-0.0105	0.996033
ENSMUSG00000053333	Dis3l2	-0.268963	0.0735724	-0.159576	0.708017	-0.109386	0.623719	Q8CI75	DIS3-like exonuclease 2	-0.00910004	0.992749	-0.2534	0.740792	0.2443	0.814582
ENSMUSG00000031403	Dkc1	-0.0678337	0.676193	0.0252703	0.965494	-0.093104	0.60641	Q9ESX5	H/ACA ribonucleoprotein complex subunit DKC1	-0.2948	0.25633	-0.5557	0.102827	0.2609	0.722651
ENSMUSG00000000168	Dlat	-0.265378	0.0506903	-0.193001	0.552962	-0.0723768	0.746355	Q8BMF4	Dihydrolipoyllysine-residue acetyltransferase component of pyruvate dehydrogenase complex, mitochondrial	-0.05	0.879039	0.0189	0.952355	-0.0689	0.942989
ENSMUSG00000020664	Dld	-0.293061	0.0669118	-0.192518	0.638736	-0.100543	0.685877	O08749	Dihydrolipoyl dehydrogenase, mitochondrial	0.1848	0.545382	0.0848	0.811657	0.0999999	0.927903
ENSMUSG00000022770	Dlg1	-0.523641	0.000305575	-0.139376	0.771312	-0.384266	0.0201793	Q811D0	Disks large homolog 1	-0.4914	0.078852	-0.4165	0.225843	-0.0749	0.942447
ENSMUSG00000061689	Dlgap4	-0.0228643	0.937407	-0.189903	0.726093	0.167039	0.516807	B1AZP2	Disks large-associated protein 4	-0.2454	0.800593	-0.155	0.0946192	-0.0904	0.522403
ENSMUSG00000004789	Dlst	-0.194902	0.0818484	-0.161679	0.526957	-0.033223	0.874567	Q9D2G2	Dihydrolipoyllysine-residue succinyltransferase component of 2-oxoglutarate dehydrogenase complex, mitochondrial	-1.2727	0.016	-0.9575	0.0635664	-0.3152	0.821188
ENSMUSG00000009640	Dmap1	0.221858	0.222219	0.0764227	0.908153	0.145435	0.536226	Q9JI44	DNA methyltransferase 1-associated protein 1	0.5237	0.0314489	0.1032	0.802907	0.4205	0.211862
ENSMUSG00000045103	Dmd	-0.235831	0.535217	0.0205317	0.992129	-0.256363	0.561407	P11531	Dystrophin	-0.2826	0.490327	-0.4467	0.294635	0.1641	0.841259
ENSMUSG00000030409	Dmpk	0.00284252	0.986176	0.0704103	0.834624	-0.0675678	0.660843	P54265	Myotonin-protein kinase	0.7452	0.0680313	0.2999	0.514641	0.4453	0.336957
ENSMUSG00000030410	Dmwd	-0.0903159	0.516392	0.0609058	0.886102	-0.151222	0.280394	Q08274	Dystrophia myotonica WD repeat-containing protein	—	0.0171041	—	0.10719	0.3279	0.696119
ENSMUSG00000037416	Dmxl1	-0.289267	0.43863	-0.0248218	0.989807	-0.264445	0.557347	Q6PNC0	DmX-like protein 1	—	0.758587	—	0.444977	-0.2584	0.715625
ENSMUSG00000025857	Dnaaf5	-0.18994	0.0987561	-0.0450193	0.92194	-0.144921	0.296868	B9EJR8	Dynein assembly factor 5, axonemal	-0.5328	0.0809648	-0.3088	0.27219	-0.224	0.784504
ENSMUSG00000022262	Dnah5	-1.29237	0.210171	-0.566931	—	-0.725438	0.622803	Q8VHE6	Dynein heavy chain 5, axonemal	-0.5218	0.466474	-0.3662	0.537245	-0.1556	0.980183
ENSMUSG00000028410	Dnaja1	0.176803	0.309853	-0.0708349	0.908153	0.247637	0.168151	P63037	DnaJ homolog subfamily A member 1	0.5685	0.0621009	0.0683	0.874784	0.5002	0.562723
ENSMUSG00000031701	Dnaja2	-0.341964	1.90509e-06	-0.161789	0.30359	-0.180175	0.0392411	Q9QYJ0	DnaJ homolog subfamily A member 2	0.0759	0.723616	0.0943	0.66093	-0.0184	0.980232
ENSMUSG00000004069	Dnaja3	-0.22278	0.0576285	-0.0709819	0.865167	-0.151798	0.295486	Q99M87	DnaJ homolog subfamily A member 3, mitochondrial	-0.298	0.248757	-0.1655	0.542946	-0.1325	0.897082
ENSMUSG00000032285	Dnaja4	-0.428062	0.0106482	-0.258752	0.526957	-0.16931	0.483609	Q9JMC3	DnaJ homolog subfamily A member 4	0.2204	0.266973	0.1353	0.58001	0.0850999	0.917517
ENSMUSG00000005483	Dnajb1	0.197858	0.596022	0.0800815	0.95134	0.117777	0.82192	Q9QYJ3	DnaJ homolog subfamily B member 1	0.3006	0.23297	0.0923	0.741331	0.2083	0.794672
ENSMUSG00000004460	Dnajb11	-0.0555066	0.815038	-0.0584816	0.934221	0.00297503	0.992074	Q99KV1	DnaJ homolog subfamily B member 11	-0.0987	0.636867	-0.0387	0.885649	-0.06	0.928921
ENSMUSG00000020109	Dnajb12	-0.183806	0.0532205	-0.00511609	0.993024	-0.17869	0.0896331	Q9QYI4	DnaJ homolog subfamily B member 12	0.3365	0.265683	0.1623	0.607364	0.1742	0.854823
ENSMUSG00000026203	Dnajb2	-0.0934965	0.580176	-0.0917435	0.841541	-0.00175297	0.994005	Q9QYI5	DnaJ homolog subfamily B member 2	0.2475	0.562324	0.2022	0.527868	0.0453001	0.978843
ENSMUSG00000026740	Dnajc1	-0.182245	0.268975	-0.03931	0.95221	-0.142935	0.482736	Q61712	DnaJ homolog subfamily C member 1	0.2277	0.857386	-0.01	0.689785	0.2377	0.822574
ENSMUSG00000027006	Dnajc10	-0.122341	0.277381	0.00906637	0.988537	-0.131407	0.293758	Q9DC23	DnaJ homolog subfamily C member 10	0.0857	0.692968	0.1481	0.434143	-0.0624	0.918107
ENSMUSG00000039768	Dnajc11	0.10946	0.496785	-0.00457417	0.995458	0.114034	0.543658	Q5U458	DnaJ homolog subfamily C member 11	-0.8025	0.0680786	-0.5576	0.242382	-0.2449	0.727443
ENSMUSG00000022013	Dnajc15	-0.409889	0.000286817	-0.18827	0.510215	-0.221619	0.117955	Q78YY6	DnaJ homolog subfamily C member 15	-0.1365	0.328727	0.1185	0.624992	-0.255	0.666193
ENSMUSG00000029014	Dnajc2	-0.242289	0.0265448	-0.0770648	0.840109	-0.165224	0.216535	P54103	DnaJ homolog subfamily C member 2	-0.025	0.94444	-0.2494	0.366535	0.2244	0.786326
ENSMUSG00000070972	Dnajc25	-0.25291	0.0592296	-0.0541791	0.920107	-0.198731	0.210785	A2ALW5	DnaJ homolog subfamily C member 25	-1.4842	0.897188	-0.6298	0.865315	-0.8544	0.90766
ENSMUSG00000039763	Dnajc28	-0.34684	0.00815132	0.0757231	0.880033	-0.422564	0.00152379	Q8VCE1	DnaJ homolog subfamily C member 28	0.0485	0.89041	-0.1658	0.557689	0.2143	0.803663
ENSMUSG00000022136	Dnajc3	-0.228175	0.518555	-0.260033	0.758949	0.0318582	0.952657	Q91YW3	DnaJ homolog subfamily C member 3	-0.0487	0.867974	0.00159993	0.997996	-0.0503	0.967162
ENSMUSG00000061118	Dnajc30	0.0311926	0.867414	0.0119785	0.987609	0.0192141	0.937805	P59041	DnaJ homolog subfamily C member 30, mitochondrial	0.1286	0.701391	0.1402	0.916539	-0.0116	0.919637
ENSMUSG00000000826	Dnajc5	-0.144876	0.416581	-0.12517	0.787128	-0.0197055	0.945646	P60904	DnaJ homolog subfamily C member 5	0.4419	0.0914589	0.456	0.135491	-0.0141	0.98874
ENSMUSG00000054405	Dnajc8	-0.0320327	0.807229	0.00736056	0.989795	-0.0393933	0.807024	Q6NZB0	DnaJ homolog subfamily C member 8	0.4153	0.136248	0.4034	0.204893	0.0119	0.990003
ENSMUSG00000021811	Dnajc9	-0.191088	0.13884	-0.0185452	0.978745	-0.172543	0.24825	Q91WN1	DnaJ homolog subfamily C member 9	0.3108	0.642633	0.2197	0.301829	0.0911001	0.82452
ENSMUSG00000019088	Dnase1l1	-0.286835	2.3609e-05	-0.102665	0.587612	-0.18417	0.0203489	Q9D7J6	Deoxyribonuclease-1-like 1	1.4602	0.0167237	0.9571	0.104273	0.5031	0.347466
ENSMUSG00000022789	Dnm1l	-0.177577	0.262784	-0.0936812	0.850687	-0.0838962	0.712279	Q8K1M6	Dynamin-1-like protein	-0.4334	0.236683	-0.5884	0.15356	0.155	0.907357
ENSMUSG00000033335	Dnm2	0.173355	0.0563105	0.0221411	0.959253	0.151214	0.146169	P39054	Dynamin-2	-0.0612	0.847152	-0.034	0.899237	-0.0272	0.979623
ENSMUSG00000020661	Dnmt3a	0.956305	3.38851e-06	0.200459	0.778869	0.755846	0.000769227	O88508	DNA (cytosine-5)-methyltransferase 3A	0.302	0.852868	—	0.320512	—	0.820635
ENSMUSG00000026209	Dnpep	-0.139111	0.133417	-0.0632075	0.834432	-0.0759037	0.546999	Q9Z2W0	Aspartyl aminopeptidase	0.0788	0.741652	0.1847	0.438036	-0.1059	0.819784
ENSMUSG00000058325	Dock1	0.176824	0.157608	0.00907413	0.990866	0.16775	0.239159	Q8BUR4	Dedicator of cytokinesis protein 1	0.694	0.729819	0.5036	0.568158	0.1904	0.729763
ENSMUSG00000032198	Dock6	-0.00410581	0.98826	-0.00180413	0.998679	-0.00230168	0.993952	Q8VDR9	Dedicator of cytokinesis protein 6	-0.2703	0.0394764	-0.3162	0.186917	0.0458999	0.808593
ENSMUSG00000078440	Dohh	-0.0336952	0.911133	-0.0135887	0.992129	-0.0201065	0.957081	Q99LN9	Deoxyhypusine hydroxylase	0.59	0.0709336	0.4187	0.383519	0.1713	0.720317
ENSMUSG00000027560	Dok5	0.432359	0.0280741	0.0818801	0.921059	0.350478	0.124259	Q91ZM9	Docking protein 5	—	0.00233333	—	0.0174035	1.2511	0.189455
ENSMUSG00000019278	Dpep1	-0.149249	0.688981	-0.356512	0.609764	0.207263	0.619546	P31428	Dipeptidase 1	0.0119	0.98788	0.0642	0.90709	-0.0523	0.977878
ENSMUSG00000078789	Dph1	0.0047162	0.987193	-0.0433782	0.959253	0.0480944	0.888581	Q5NCQ5	2-(3-amino-3-carboxypropyl)histidine synthase subunit 1	0.5566	0.0753711	-0.0693	0.280864	0.6259	0.322926
ENSMUSG00000028540	Dph2	0.32649	0.14279	0.291088	0.577531	0.0354029	0.930101	Q9CR25	2-(3-amino-3-carboxypropyl)histidine synthase subunit 2	—	0.0319141	—	0.348888	0.3219	0.66212
ENSMUSG00000033554	Dph5	-0.0858096	0.662646	0.125905	0.779495	-0.211715	0.23637	Q9CWQ0	Diphthine methyl ester synthase	0.1138	0.104561	0.2669	0.392529	-0.1531	0.873604
ENSMUSG00000078919	Dpm1	0.10015	0.74966	0.329554	0.534094	-0.229404	0.442157	O70152	Dolichol-phosphate mannosyltransferase subunit 1	1.5004	0.0160308	0.9181	0.0920089	0.5823	0.700345
ENSMUSG00000063904	Dpp3	0.0892873	0.640624	0.0533455	0.932784	0.0359419	0.900703	Q99KK7	Dipeptidyl peptidase 3	0.0919	0.718455	0.1474	0.514919	-0.0555	0.936499
ENSMUSG00000035000	Dpp4	0.556134	0.126394	0.257397	0.823443	0.298737	0.544645	P28843	Dipeptidyl peptidase 4	0.1246	0.82066	0.5916	0.326995	-0.467	0.752485
ENSMUSG00000026958	Dpp7	0.31359	0.26024	-0.102917	0.920676	0.416507	0.150667	Q9ET22	Dipeptidyl peptidase 2	-0.1525	0.867906	-0.1573	0.917364	0.00479995	0.9159
ENSMUSG00000032393	Dpp8	0.0426368	0.885619	-0.011854	0.993024	0.0544908	0.888447	Q80YA7	Dipeptidyl peptidase 8	-0.2468	0.343264	-0.0622	0.868704	-0.1846	0.823891
ENSMUSG00000001229	Dpp9	-0.332916	0.0119216	-0.192427	0.56688	-0.14049	0.455202	Q8BVG4	Dipeptidyl peptidase 9	-0.4146	0.169852	-0.1247	0.684938	-0.2899	0.726168
ENSMUSG00000026574	Dpt	0.393357	0.0158588	-0.134569	0.801643	0.527926	0.00120301	Q9QZZ6	Dermatopontin	-0.5937	0.130423	-0.4314	0.19131	-0.1623	0.913331
ENSMUSG00000022048	Dpysl2	0.205163	0.588986	-0.187635	0.862089	0.392798	0.291357	O08553	Dihydropyrimidinase-related protein 2	-0.5093	0.213683	-0.4067	0.359648	-0.1026	0.945225
ENSMUSG00000024501	Dpysl3	0.844215	9.91993e-07	0.170069	0.7795	0.674146	0.000311342	Q62188	Dihydropyrimidinase-related protein 3	-0.0881	0.86537	0.1867	0.655943	-0.2748	0.841268
ENSMUSG00000020457	Drg1	-0.128949	0.21846	0.00441705	0.993668	-0.133366	0.255626	P32233	Developmentally-regulated GTP-binding protein 1	0.6152	0.00973379	0.2637	0.186829	0.3515	0.345441
ENSMUSG00000020537	Drg2	0.0840019	0.599707	0.00278132	0.997203	0.0812206	0.678757	Q9QXB9	Developmentally-regulated GTP-binding protein 2	0.2452	0.427903	0.1968	0.335627	0.0484001	0.969212
ENSMUSG00000000223	Drp2	0.922984	1.49342e-07	0.429915	0.249388	0.493069	0.0180094	Q05AA6	Dystrophin-related protein 2	0.6027	0.415744	0.7983	0.399762	-0.1956	0.980273
ENSMUSG00000054889	Dsp	1.38678	0.228325	0.327544	—	1.05923	0.443068	E9Q557	Desmoplakin	-0.7748	0.124272	-1.4956	0.0739512	0.7208	0.707432
ENSMUSG00000026131	Dst	-0.18336	0.609533	-0.0720643	0.954958	-0.111296	0.823458	Q91ZU6	Dystonin	0.3018	0.632311	0.134	0.868334	0.1678	0.918827
ENSMUSG00000015932	Dstn	0.0641356	0.747593	-0.102178	0.834624	0.166313	0.372521	Q9R0P5	Destrin	0.1102	0.582626	0.3388	0.1819	-0.2286	0.71598
ENSMUSG00000027430	Dtd1	-0.0844945	0.648212	-0.00273098	0.997312	-0.0817636	0.718328	Q9DD18	D-aminoacyl-tRNA deacylase 1	0.1562	0.479063	0.1438	0.570172	0.0124	0.989693
ENSMUSG00000057531	Dtnbp1	-0.705451	1.54782e-09	-0.156061	0.679459	-0.54939	1.18825e-05	Q91WZ8	Dysbindin	—	0.314688	—	0.318912	-0.4182	0.994579
ENSMUSG00000049502	Dtx3l	0.0782081	0.818446	0.116537	0.899627	-0.038329	0.933292	Q3UIR3	E3 ubiquitin-protein ligase DTX3L	0.529	0.0621631	0.2908	0.224252	0.2382	0.701399
ENSMUSG00000026281	Dtymk	0.0272799	0.895506	0.0478762	0.937159	-0.0205963	0.938559	P97930	Thymidylate kinase	0.3723	0.0851578	0.3044	0.224414	0.0678999	0.919083
ENSMUSG00000063821	Dupd1	0.470638	0.426883	0.127005	0.955886	0.343632	0.653112	Q8BK84	Dual specificity phosphatase DUPD1	-0.00259997	0.99602	0.0593001	0.902825	-0.0619	0.969109
ENSMUSG00000021768	Dusp13	0.0694336	0.636134	0.104304	0.754116	-0.0348701	0.871599	Q9QYJ7	Dual specificity protein phosphatase 13 isoform B	—	0.228308	—	0.709672	—	0.791668
ENSMUSG00000047205	Dusp18	-0.857145	0.0140484	-0.446987	0.633135	-0.410158	0.387583	Q8VE01	Dual specificity protein phosphatase 18	—	0.00258824	—	0.0455249	-0.341	0.6934
ENSMUSG00000026544	Dusp23	0.0841815	0.594841	-0.0262147	0.965357	0.110396	0.530062	Q6NT99	Dual specificity protein phosphatase 23	-0.2989	0.501701	0.0467001	0.929648	-0.3456	0.661372
ENSMUSG00000039661	Dusp26	1.01259	1.08211e-15	0.533829	0.00337726	0.478761	0.00103228	Q9D700	Dual specificity protein phosphatase 26	—	0.0044	—	0.656009	1.5596	0.0512
ENSMUSG00000026564	Dusp27	0.0293684	0.929102	-0.297267	0.558941	0.326636	0.187533	Q148W8	Inactive dual specificity phosphatase 27	0.0829999	0.802628	0.0124	0.965877	0.0706	0.9409
ENSMUSG00000047067	Dusp28	-0.0896146	0.566401	-0.0945103	0.814045	0.00489572	0.983539	Q8BTR5	Dual specificity phosphatase 28	-0.8494	0.0560828	-0.381	0.390181	-0.4684	0.717008
ENSMUSG00000003518	Dusp3	0.0208273	0.917835	-0.0957676	0.823443	0.116595	0.526097	Q9D7X3	Dual specificity protein phosphatase 3	0.4622	0.0505505	0.4506	0.0826769	0.0116001	0.99527
ENSMUSG00000018707	Dync1h1	0.0407571	0.893284	0.0192771	0.98713	0.02148	0.95522	Q9JHU4	Cytoplasmic dynein 1 heavy chain 1	0.3784	0.0807032	-0.0608	0.918755	0.4392	0.717441
ENSMUSG00000027012	Dync1i2	-0.0733459	0.449363	-0.0820961	0.733043	0.0087502	0.95429	O88487	Cytoplasmic dynein 1 intermediate chain 2	-0.4561	0.255881	-0.2852	0.551615	-0.1709	0.858449
ENSMUSG00000032435	Dync1li1	0.169179	0.17952	0.0678921	0.872262	0.101287	0.543658	Q8R1Q8	Cytoplasmic dynein 1 light intermediate chain 1	0.385	0.126142	0.1606	0.455241	0.2244	0.751279
ENSMUSG00000035770	Dync1li2	0.0698654	0.584428	0.101641	0.733515	-0.0317758	0.869378	Q6PDL0	Cytoplasmic dynein 1 light intermediate chain 2	0.0750999	0.754758	0.0515	0.814034	0.0236001	0.979703
ENSMUSG00000047459	Dynlrb1	0.0425468	0.817981	-0.0212118	0.976483	0.0637586	0.769159	P62627	Dynein light chain roadblock-type 1	0.2412	0.478867	0.1257	0.80402	0.1155	0.941662
ENSMUSG00000002409	Dyrk1b	0.121827	0.433834	0.135583	0.725953	-0.0137566	0.95572	Q9Z188	Dual specificity tyrosine-phosphorylation-regulated kinase 1B	0.2275	0.011107	-0.4067	0.123663	0.6342	0.560271
ENSMUSG00000028630	Dyrk2	0.658388	0.0595241	0.151479	0.913384	0.506909	0.223482	Q5U4C9	Dual specificity tyrosine-phosphorylation-regulated kinase 2	—	0.00983051	—	0.135708	-0.4751	0.355205
ENSMUSG00000033788	Dysf	0.124582	0.54705	-0.0653678	0.925138	0.18995	0.379131	Q9ESD7	Dysferlin	-0.3983	0.253652	-0.0284	0.909897	-0.3699	0.700311
ENSMUSG00000057469	E2f6	-0.384123	0.000501903	-0.0941271	0.806503	-0.289996	0.0206817	O54917	Transcription factor E2F6	—	0.139775	—	0.102043	—	1
ENSMUSG00000030871	Ears2	-0.108695	0.53245	0.113687	0.795458	-0.222381	0.174151	Q9CXJ1	Probable glutamate--tRNA ligase, mitochondrial	-0.0013	0.996512	0.0587	0.837475	-0.06	0.933106
ENSMUSG00000028729	Ebna1bp2	-0.00812986	0.965152	0.00517697	0.993698	-0.0133068	0.949761	Q9D903	Probable rRNA-processing protein EBP2	0.3004	0.751697	0.2422	0.94492	0.0582	0.933162
ENSMUSG00000057530	Ece1	-0.0595808	0.745939	-0.0448056	0.93919	-0.0147752	0.952569	Q4PZA2	Endothelin-converting enzyme 1	0.506	0.0839044	0.5261	0.13225	-0.0201	0.984993
ENSMUSG00000053898	Ech1	-1.02355	1.43153e-09	-0.121128	0.86524	-0.902425	2.97578e-07	O35459	Delta(3,5)-Delta(2,4)-dienoyl-CoA isomerase, mitochondrial	-0.457	0.27325	0.0630999	0.907367	-0.5201	0.367628
ENSMUSG00000019883	Echdc1	-0.138872	0.328928	-0.0638841	0.894463	-0.0749875	0.706514	Q9D9V3	Ethylmalonyl-CoA decarboxylase	0.6189	0.0078419	0.5404	0.0385507	0.0785001	0.912164
ENSMUSG00000028601	Echdc2	-0.476849	0.037096	-0.14068	0.864143	-0.33617	0.228614	Q3TLP5	Enoyl-CoA hydratase domain-containing protein 2, mitochondrial	-0.1679	0.94059	0.2312	0.834832	-0.3991	0.958923
ENSMUSG00000039063	Echdc3	-0.128674	0.507307	0.123784	0.803911	-0.252458	0.17012	Q9D7J9	Enoyl-CoA hydratase domain-containing protein 3, mitochondrial	0.0390999	0.931301	0.142	0.720632	-0.1029	0.921107
ENSMUSG00000025465	Echs1	-0.183333	0.121065	-0.0226852	0.96627	-0.160648	0.24201	Q8BH95	Enoyl-CoA hydratase, mitochondrial	0.0191999	0.95183	-0.0791	0.757059	0.0983001	0.898514
ENSMUSG00000024132	Eci1	-0.633364	2.26258e-08	-0.0704505	0.888581	-0.562914	2.24513e-06	P42125	Enoyl-CoA delta isomerase 1, mitochondrial	-0.1271	0.723967	-0.0698	0.85247	-0.0573	0.958946
ENSMUSG00000021417	Eci2	-0.3117	0.0250158	0.0762013	0.886319	-0.387901	0.00616848	Q9WUR2	Enoyl-CoA delta isomerase 2, mitochondrial	0.1826	0.485916	0.2279	0.426178	-0.0453	0.966424
ENSMUSG00000028108	Ecm1	0.296438	0.142477	-0.19475	0.732289	0.491188	0.0116391	Q61508	Extracellular matrix protein 1	-0.2034	0.688246	0.076	0.989093	-0.2794	0.9011
ENSMUSG00000043631	Ecm2	0.380259	0.0749655	0.120277	0.873544	0.259982	0.32663	Q5FW85	Extracellular matrix protein 2	-0.339	0.427997	-0.1754	0.311661	-0.1636	0.944296
ENSMUSG00000038957	Edc3	0.130454	0.426347	0.11773	0.780244	0.0127242	0.961582	Q8K2D3	Enhancer of mRNA-decapping protein 3	—	0.00520863	—	0.210165	0.2199	0.131699
ENSMUSG00000015092	Edf1	-0.0609364	0.798468	-0.102527	0.86372	0.0415903	0.899528	Q9JMG1	Endothelial differentiation-related factor 1	0.5079	0.098635	0.431	0.0963347	0.0769001	0.947818
ENSMUSG00000036499	Eea1	-0.342987	0.0779595	-0.0839784	0.912183	-0.259008	0.270451	Q8BL66	Early endosome antigen 1	-1.2479	0.00515033	-1.1951	0.0209412	-0.0528	0.968453
ENSMUSG00000037742	Eef1a1	0.417203	0.000522212	-0.00647453	0.993624	0.423677	0.000800918	P10126	Elongation factor 1-alpha 1	0.5211	0.0373352	0.2495	0.357054	0.2716	0.644242
ENSMUSG00000016349	Eef1a2	-0.164061	0.33998	-0.0145547	0.986791	-0.149507	0.467169	P62631	Elongation factor 1-alpha 2	-0.2244	0.316854	-0.1778	0.480216	-0.0466	0.961234
ENSMUSG00000021951	Eef1akmt1	-0.0146822	0.964584	-0.119011	0.86871	0.104328	0.753933	Q9CY45	EEF1A lysine methyltransferase 1	0.3594	0.0992824	0.3105	0.81912	0.0489001	0.321729
ENSMUSG00000025967	Eef1b2	-0.196807	0.241053	-0.0634567	0.918882	-0.13335	0.536226	O70251	Elongation factor 1-beta	0.7121	0.18322	0.6317	0.333707	0.0804	0.968185
ENSMUSG00000001707	Eef1e1	0.0141585	0.955597	0.0127937	0.98974	0.00136485	0.995828	Q9D1M4	Eukaryotic translation elongation factor 1 epsilon-1	-0.0795	0.852359	-0.0234	0.944922	-0.0561	0.968523
ENSMUSG00000071644	Eef1g	0.124701	0.306908	0.10418	0.741582	0.0205203	0.922161	Q9D8N0	Elongation factor 1-gamma	-0.6997	0.0819081	-0.5896	0.177086	-0.1101	0.953208
ENSMUSG00000034994	Eef2	-0.136223	0.161554	0.0452852	0.899081	-0.181508	0.069307	P58252	Elongation factor 2	-0.747	0.0551876	-0.6897	0.125672	-0.0573	0.957196
ENSMUSG00000033216	Eefsec	0.106013	0.609533	0.0903625	0.879475	0.0156505	0.959373	Q9JHW4	Selenocysteine-specific elongation factor	-0.2741	0.263083	0.1481	0.573843	-0.4222	0.344194
ENSMUSG00000036611	Eepd1	0.371189	0.0210106	0.374078	0.192298	-0.00288882	0.992091	Q3TGW2	Endonuclease/exonuclease/phosphatase family domain-containing protein 1	0.2318	0.163681	0.0515999	0.800821	0.1802	0.65718
ENSMUSG00000020467	Efemp1	0.126086	0.731537	-0.0767688	0.948843	0.202855	0.610211	Q8BPB5	EGF-containing fibulin-like extracellular matrix protein 1	-0.1377	0.753962	-0.1292	0.728424	-0.00850004	0.99591
ENSMUSG00000038563	Efl1	-0.0503022	0.789289	0.0449245	0.938437	-0.0952267	0.63243	Q8C0D5	Elongation factor-like GTPase 1	-0.0929	0.706065	-0.0597	0.81242	-0.0332	0.969559
ENSMUSG00000020929	Eftud2	0.127676	0.192656	0.0761332	0.785748	0.0515424	0.724801	O08810	116 kDa U5 small nuclear ribonucleoprotein component	0.142	0.49769	0.0252001	0.931458	0.1168	0.880204
ENSMUSG00000020122	Egfr	0.851412	0.000306509	-0.040644	0.978206	0.892056	0.000288548	Q01279	Epidermal growth factor receptor	0.3932	0.488553	0.4108	0.522056	-0.0176	0.995491
ENSMUSG00000031987	Egln1	-0.82499	1.18157e-12	-0.179421	0.605968	-0.645569	1.2669e-07	Q91YE3	Egl nine homolog 1	-0.5842	0.052449	-0.365	0.250565	-0.2192	0.729542
ENSMUSG00000042302	Ehbp1	-0.459823	0.0168557	-0.159328	0.799927	-0.300496	0.204805	Q69ZW3	EH domain-binding protein 1	-0.6549	0.053095	-0.1725	0.370196	-0.4824	0.905814
ENSMUSG00000024772	Ehd1	-0.10605	0.748655	-0.41309	0.402805	0.307039	0.303074	Q9WVK4	EH domain-containing protein 1	-0.4372	0.37466	-0.3653	0.390369	-0.0719	0.970126
ENSMUSG00000074364	Ehd2	0.265854	0.16719	-0.136615	0.814373	0.402469	0.0344671	Q8BH64	EH domain-containing protein 2	0.1292	0.807	0.388	0.342999	-0.2588	0.849507
ENSMUSG00000024065	Ehd3	-0.324727	0.106662	-0.0437516	0.963097	-0.280976	0.230913	Q9QXY6	EH domain-containing protein 3	-0.3956	0.476379	0.1441	0.467911	-0.5397	0.980217
ENSMUSG00000027293	Ehd4	0.160999	0.2965	0.144704	0.717995	0.0162947	0.949243	Q9EQP2	EH domain-containing protein 4	0.3701	0.103249	0.3898	0.0893553	-0.0197	0.982845
ENSMUSG00000022853	Ehhadh	-0.287984	0.491174	0.45782	0.58843	-0.745803	0.0402678	Q9DBM2	Peroxisomal bifunctional enzyme	-0.2153	0.611448	-0.0496	0.899286	-0.1657	0.906727
ENSMUSG00000046058	Eid2	0.182144	0.493895	0.217762	0.735033	-0.0356174	0.932087	Q6X7S9	EP300-interacting inhibitor of differentiation 2	—	0.00447059	—	0.0121905	1.0012	0.0509091
ENSMUSG00000027810	Eif2a	-0.186846	0.0550827	-0.0370111	0.928819	-0.149834	0.19032	Q8BJW6	Eukaryotic translation initiation factor 2A	-0.4092	0.128693	-0.287	0.36361	-0.1222	0.907734
ENSMUSG00000029388	Eif2b1	0.14165	0.251239	0.0796698	0.834624	0.0619802	0.732881	Q99LC8	Translation initiation factor eIF-2B subunit alpha	-0.2972	0.164126	-0.3374	0.231444	0.0402001	0.969636
ENSMUSG00000004788	Eif2b2	0.0439388	0.823666	0.0353314	0.95523	0.00860739	0.973309	Q99LD9	Translation initiation factor eIF-2B subunit beta	0.5943	0.0277439	0.3285	0.228047	0.2658	0.561358
ENSMUSG00000029145	Eif2b4	0.139715	0.349949	-0.00736057	0.993024	0.147075	0.386898	Q61749	Translation initiation factor eIF-2B subunit delta	1.0286	0.121818	0.3337	0.601157	0.6949	0.727684
ENSMUSG00000003235	Eif2b5	-0.216664	0.0708153	-0.0969823	0.791639	-0.119681	0.457013	Q8CHW4	Translation initiation factor eIF-2B subunit epsilon	-0.1856	0.549932	-0.1354	0.595189	-0.0502	0.965746
ENSMUSG00000026427	Eif2d	-0.1577	0.0628412	-0.121735	0.54377	-0.0359644	0.808982	Q61211	Eukaryotic translation initiation factor 2D	-0.7485	0.18011	-0.8022	0.89129	0.0537001	0.643521
ENSMUSG00000021116	Eif2s1	-0.0444162	0.744303	-0.0452965	0.908135	0.00088031	0.995744	Q6ZWX6	Eukaryotic translation initiation factor 2 subunit 1	-0.7253	0.0704571	-0.5834	0.128332	-0.1419	0.92502
ENSMUSG00000074656	Eif2s2	-0.273495	0.000317927	-0.0248919	0.945475	-0.248603	0.00240176	Q99L45	Eukaryotic translation initiation factor 2 subunit 2	0.187	0.461464	0.1772	0.364808	0.00979992	0.994594
ENSMUSG00000035150	Eif2s3x	-0.187413	0.507096	-0.0738219	0.941762	-0.113591	0.772585	Q9Z0N1	Eukaryotic translation initiation factor 2 subunit 3, X-linked	-0.3888	0.280109	-0.186	0.72962	-0.2028	0.903726
ENSMUSG00000024991	Eif3a	-0.077246	0.617226	-0.0886086	0.821836	0.0113626	0.960416	P23116	Eukaryotic translation initiation factor 3 subunit A	0.0576	0.807491	0.0742999	0.709135	-0.0167	0.980275
ENSMUSG00000056076	Eif3b	-0.0826455	0.566007	-0.0440098	0.928105	-0.0386356	0.858277	Q8JZQ9	Eukaryotic translation initiation factor 3 subunit B	0.3289	0.174131	0.3633	0.135425	-0.0344	0.971738
ENSMUSG00000030738	Eif3c	-0.220635	0.0525547	-0.0252233	0.964593	-0.195412	0.131442	Q8R1B4	Eukaryotic translation initiation factor 3 subunit C	-0.2678	0.282001	-0.1958	0.446226	-0.072	0.941784
ENSMUSG00000016554	Eif3d	-0.0177195	0.917928	-0.0378424	0.938437	0.0201228	0.924661	O70194	Eukaryotic translation initiation factor 3 subunit D	-0.6087	0.0389727	-0.4386	0.170566	-0.1701	0.838012
ENSMUSG00000022336	Eif3e	-0.276778	0.000371566	-0.0439736	0.893297	-0.232804	0.0064773	P60229	Eukaryotic translation initiation factor 3 subunit E	0.2541	0.305349	0.1556	0.53336	0.0984999	0.912375
ENSMUSG00000031029	Eif3f	-0.162049	0.262492	-0.0152272	0.984926	-0.146822	0.387395	Q9DCH4	Eukaryotic translation initiation factor 3 subunit F	0.0348	0.918539	0.0959	0.67641	-0.0611	0.953558
ENSMUSG00000070319	Eif3g	-0.0430023	0.833475	-0.00444638	0.995615	-0.0385559	0.890301	Q9Z1D1	Eukaryotic translation initiation factor 3 subunit G	-0.6155	0.0986575	0.00190002	0.997963	-0.6174	0.444096
ENSMUSG00000022312	Eif3h	-0.24394	0.00149193	-0.00576253	0.992129	-0.238178	0.00367208	Q91WK2	Eukaryotic translation initiation factor 3 subunit H	0.3296	0.365801	0.3037	0.395484	0.0259001	0.982419
ENSMUSG00000028798	Eif3i	-0.135492	0.279929	-0.0750233	0.846438	-0.0604684	0.742706	Q9QZD9	Eukaryotic translation initiation factor 3 subunit I	-0.069	0.830618	-0.1141	0.706672	0.0451001	0.969179
ENSMUSG00000053565	Eif3k	-0.0800343	0.75911	-0.0192081	0.985958	-0.0608262	0.863452	Q9DBZ5	Eukaryotic translation initiation factor 3 subunit K	-0.0214	0.940521	-0.019	0.953571	-0.00240004	0.997671
ENSMUSG00000033047	Eif3l	-0.0317991	0.809365	-0.00139807	0.998356	-0.030401	0.861263	Q8QZY1	Eukaryotic translation initiation factor 3 subunit L	-0.229	0.415461	-0.1199	0.755369	-0.1091	0.927546
ENSMUSG00000027170	Eif3m	-0.195231	0.0121544	-0.0374367	0.908111	-0.157794	0.0772631	Q99JX4	Eukaryotic translation initiation factor 3 subunit M	-0.3733	0.128616	-0.1408	0.618003	-0.2325	0.734555
ENSMUSG00000059796	Eif4a1	-0.206536	0.320167	-0.273267	0.520573	0.0667313	0.842555	P60843	Eukaryotic initiation factor 4A-I	0.0198001	0.963877	-0.0266	0.947412	0.0464	0.973944
ENSMUSG00000022884	Eif4a2	-0.0357684	0.836854	-0.05815	0.905195	0.0223815	0.923869	P10630	Eukaryotic initiation factor 4A-II	-0.6149	0.170859	-0.4464	0.377758	-0.1685	0.91315
ENSMUSG00000025580	Eif4a3	0.0623429	0.68478	0.0977637	0.777935	-0.0354207	0.871615	Q91VC3	Eukaryotic initiation factor 4A-III	0.0339	0.885799	-0.0881	0.706575	0.122	0.854115
ENSMUSG00000058655	Eif4b	-0.170006	0.0889007	0.0314044	0.941417	-0.20141	0.0551166	Q8BGD9	Eukaryotic translation initiation factor 4B	0.2104	0.702878	0.2174	0.529472	-0.00699997	0.995773
ENSMUSG00000028156	Eif4e	-0.0363315	0.814284	-0.0136996	0.981624	-0.0226319	0.914284	P63073	Eukaryotic translation initiation factor 4E	1.4252	0.0501475	1.0753	0.196784	0.3499	0.813353
ENSMUSG00000026254	Eif4e2	-0.0463562	0.771945	0.0408616	0.933187	-0.0872178	0.603422	Q8BMB3	Eukaryotic translation initiation factor 4E type 2	0.2845	0.807767	0.2547	0.225283	0.0298	0.482981
ENSMUSG00000045983	Eif4g1	-0.245295	0.0621736	-0.0549839	0.916733	-0.190311	0.223958	Q6NZJ6	Eukaryotic translation initiation factor 4 gamma 1	0.1012	0.724476	0.1239	0.494669	-0.0227	0.980282
ENSMUSG00000040731	Eif4h	-0.0768387	0.568077	-0.0685169	0.859489	-0.0083218	0.967935	Q9WUK2	Eukaryotic translation initiation factor 4H	—	0.0546282	—	0.0938286	-0.314	0.969171
ENSMUSG00000021282	Eif5	-0.252927	0.262784	-0.0290261	0.979191	-0.223901	0.403157	P59325	Eukaryotic translation initiation factor 5	0.5123	0.0314605	0.3568	0.180404	0.1555	0.839781
ENSMUSG00000078812	Eif5a	-0.111232	0.490684	-0.0506228	0.928819	-0.0606092	0.792886	P63242	Eukaryotic translation initiation factor 5A-1	—	0.0183318	—	0.169848	—	0.116789
ENSMUSG00000026083	Eif5b	-0.493936	4.97514e-07	-0.185994	0.447409	-0.307942	0.00650152	Q05D44	Eukaryotic translation initiation factor 5B	-0.3113	0.331834	-0.0114	0.976834	-0.2999	0.77126
ENSMUSG00000027613	Eif6	0.0132899	0.956509	-0.0160341	0.98553	0.029324	0.919379	O55135	Eukaryotic translation initiation factor 6	0.5015	0.0328109	0.4422	0.120078	0.0593001	0.949945
ENSMUSG00000036613	Eipr1	-0.134579	0.528155	-0.0539105	0.94365	-0.0806681	0.787763	Q8K0G5	EARP and GARP complex-interacting protein 1	-0.003	0.992213	0.148	0.593239	-0.151	0.808
ENSMUSG00000020549	Elac2	-0.101319	0.428754	0.00683345	0.992688	-0.108152	0.463334	Q80Y81	Zinc phosphodiesterase ELAC protein 2	0.121	0.598928	0.1675	0.503434	-0.0465	0.95554
ENSMUSG00000040028	Elavl1	-0.0403488	0.861559	-0.206651	0.603642	0.166303	0.434939	P70372	ELAV-like protein 1	-0.1618	0.471467	-0.2659	0.33009	0.1041	0.908082
ENSMUSG00000041112	Elmo1	0.530237	0.00490426	-0.0177459	0.988747	0.547983	0.00600623	Q8BPU7	Engulfment and cell motility protein 1	-0.04	0.887869	-0.2023	0.44532	0.1623	0.805565
ENSMUSG00000029675	Eln	1.34932	4.00367e-07	-0.288734	0.749541	1.63805	8.68414e-10	P54320	Elastin	-0.7693	0.275758	-0.8692	0.0287238	0.0999	0.151761
ENSMUSG00000055839	Elob	-0.24083	0.1253	-0.107813	0.833239	-0.133017	0.531641	P62869	Elongin-B	-0.1369	0.732368	0.0802	0.891612	-0.2171	0.892987
ENSMUSG00000079658	Eloc	-0.193157	0.0499248	-0.111779	0.679857	-0.0813781	0.567082	P83940	Elongin-C	0.1105	0.763269	0.1573	0.61131	-0.0468	0.970053
ENSMUSG00000028431	Elp1	-0.166766	0.0317628	-0.0299691	0.92899	-0.136796	0.12859	Q7TT37	Elongator complex protein 1	-0.6389	0.0207949	-0.1019	0.802699	-0.537	0.39739
ENSMUSG00000024271	Elp2	0.178531	0.185639	0.0813113	0.856951	0.0972198	0.59931	Q91WG4	Elongator complex protein 2	-0.2561	0.82443	-0.0649	0.914412	-0.1912	0.971944
ENSMUSG00000022031	Elp3	-0.0180642	0.913671	0.0951415	0.76963	-0.113206	0.437127	Q9CZX0	Elongator complex protein 3	0.4142	0.13595	0.1727	0.578515	0.2415	0.786603
ENSMUSG00000027167	Elp4	0.0337664	0.89857	0.0985034	0.878763	-0.064737	0.839999	Q9ER73	Elongator complex protein 4	0.297	0.159322	0.2693	0.259154	0.0277	0.968182
ENSMUSG00000018565	Elp5	0.127395	0.344936	0.0171912	0.979191	0.110204	0.499668	Q99L85	Elongator complex protein 5	0.2415	0.592807	-0.1767	0.376166	0.4182	0.566636
ENSMUSG00000078517	Emc1	0.0770481	0.680561	0.0854936	0.864143	-0.00844552	0.974267	Q8C7X2	ER membrane protein complex subunit 1	0.0727	0.865262	0.0808	0.852868	-0.00810003	0.996449
ENSMUSG00000008140	Emc10	-0.112853	0.433429	-0.121849	0.734902	0.00899638	0.969102	Q3TAS6	ER membrane protein complex subunit 10	-0.2212	0.53895	-0.0521	0.876838	-0.1691	0.873863
ENSMUSG00000022337	Emc2	-0.197655	0.0576507	-0.178752	0.403233	-0.0189033	0.924316	Q9CRD2	ER membrane protein complex subunit 2	0.0239	0.92949	-0.1043	0.715128	0.1282	0.87694
ENSMUSG00000030286	Emc3	0.1422	0.230667	0.0126582	0.984926	0.129542	0.349732	Q99KI3	ER membrane protein complex subunit 3	-0.2361	0.450068	0.0515999	0.893886	-0.2877	0.661594
ENSMUSG00000027131	Emc4	-0.151358	0.107408	-0.0535208	0.869366	-0.0978376	0.417707	Q9CZX9	ER membrane protein complex subunit 4	-0.4882	0.0775176	-0.2694	0.481149	-0.2188	0.841135
ENSMUSG00000055943	Emc7	-0.189953	0.0671049	-0.0104709	0.986029	-0.179482	0.122203	Q9EP72	ER membrane protein complex subunit 7	0.0767	0.811078	-0.0415	0.905538	0.1182	0.917707
ENSMUSG00000031819	Emc8	-0.0505324	0.739476	-0.059521	0.886102	0.00898862	0.966265	O70378	ER membrane protein complex subunit 8	-0.2744	0.358066	-0.5167	0.147975	0.2423	0.797352
ENSMUSG00000001964	Emd	-0.258509	0.0811738	-0.0678697	0.907455	-0.190639	0.290282	O08579	Emerin	0.4742	0.0882393	0.4114	0.177696	0.0628	0.963146
ENSMUSG00000029163	Emilin1	1.01901	7.92846e-05	0.264264	0.758619	0.754746	0.00926324	Q99K41	EMILIN-1	0.3064	0.367232	-0.012	0.526937	0.3184	0.601451
ENSMUSG00000024053	Emilin2	0.643899	0.00178803	-0.00335569	0.998356	0.647255	0.00305536	Q8K482	EMILIN-2	0.3821	0.183801	-0.1141	0.794757	0.4962	0.466068
ENSMUSG00000058070	Eml1	-0.189946	0.15076	-0.0370567	0.945475	-0.152889	0.334785	Q05BC3	Echinoderm microtubule-associated protein-like 1	-0.3057	0.069837	-0.0492	0.855811	-0.2565	0.610681
ENSMUSG00000040811	Eml2	-0.140826	0.498489	0.0914026	0.886128	-0.232229	0.267763	Q7TNG5	Echinoderm microtubule-associated protein-like 2	-0.1364	0.632873	0.0302	0.929951	-0.1666	0.840525
ENSMUSG00000044072	Eml6	0.0585981	0.885861	-0.0849571	0.944663	0.143555	0.754388	Q5SQM0	Echinoderm microtubule-associated protein-like 6	-0.0894	0.587215	-0.0192	0.377572	-0.0702	0.918826
ENSMUSG00000035401	Emsy	-0.0726011	0.78756	-0.0712687	0.92951	-0.00133239	0.996492	Q8BMB0	BRCA2-interacting transcriptional repressor EMSY	—	0.0044375	—	0.026	0.5219	0.488415
ENSMUSG00000022995	Enah	-0.82906	0.12755	-0.759757	0.537374	-0.0693027	0.944246	Q03173	Protein enabled homolog	0.2083	0.286065	0.1519	0.614671	0.0564001	0.951143
ENSMUSG00000037419	Endod1	0.405729	0.0680453	-0.0408185	0.970724	0.446547	0.0607244	Q8C522	Endonuclease domain-containing 1 protein	-0.0388	0.931445	-0.0711	0.786186	0.0323	0.979079
ENSMUSG00000015337	Endog	-0.184068	0.264825	-0.100849	0.843143	-0.0832194	0.729685	O08600	Endonuclease G, mitochondrial	0.069	0.868564	0.0921	0.706823	-0.0231	0.986345
ENSMUSG00000033857	Engase	0.765153	0.00449839	0.19206	0.850137	0.573094	0.0655131	Q8BX80	Cytosolic endo-beta-N-acetylglucosaminidase	-1.1285	0.0623731	-0.7411	0.154558	-0.3874	0.712199
ENSMUSG00000063524	Eno1	0.525543	0.00568542	-0.0213805	0.985801	0.546924	0.00644997	P17182	Alpha-enolase	-0.0152	0.951951	0.0919	0.623934	-0.1071	0.854525
ENSMUSG00000059040	Eno1b	0.361296	0.77915	0.0140223	—	0.347274	0.831941	P17182	Alpha-enolase	-0.0152	0.951951	0.0919	0.623934	-0.1071	0.854525
ENSMUSG00000004267	Eno2	0.701532	0.048703	0.393213	0.712242	0.308319	0.523464	P17183	Gamma-enolase	-0.0557	0.914862	0.1383	0.812527	-0.194	0.905404
ENSMUSG00000060600	Eno3	-0.435163	0.000193129	-0.485666	0.00125595	0.0505033	0.828113	P21550	Beta-enolase	-0.5378	0.0333955	-0.2001	0.451659	-0.3377	0.549224
ENSMUSG00000029326	Enoph1	0.159088	0.34304	0.0412208	0.95107	0.117867	0.579333	Q8BGB7	Enolase-phosphatase E1	0.2955	0.196494	0.346	0.220247	-0.0505	0.95806
ENSMUSG00000028024	Enpep	0.349319	0.161416	0.152856	0.854582	0.196463	0.558579	P16406	Glutamyl aminopeptidase	0.0159001	0.978518	0.000900048	0.99831	0.015	0.994929
ENSMUSG00000019989	Enpp3	0.476202	0.234588	0.308679	0.781858	0.167523	0.790898	Q6DYE8	Ectonucleotide pyrophosphatase/phosphodiesterase family member 3	0.6483	0.0489535	0.1984	0.203993	0.4499	0.608416
ENSMUSG00000023961	Enpp4	-0.292479	0.00247272	0.0315901	0.94431	-0.324069	0.00120301	Q8BTJ4	Bis(5'-adenosyl)-triphosphatase enpp4	0.1942	0.484656	0.4452	0.135331	-0.251	0.726166
ENSMUSG00000038619	Ensa	-0.0498169	0.737749	0.0197818	0.971151	-0.0695986	0.681502	P60840	Alpha-endosulfine	0.7382	0.196758	0.8629	0.234517	-0.1247	0.963633
ENSMUSG00000048120	Entpd1	0.255654	0.176185	-0.0184784	0.985801	0.274132	0.186861	P55772	Ectonucleoside triphosphate diphosphohydrolase 1	0.3989	0.104396	0.4271	0.179919	-0.0282	0.978903
ENSMUSG00000015085	Entpd2	0.681036	0.0109688	0.188685	0.847122	0.492351	0.119612	O55026	Ectonucleoside triphosphate diphosphohydrolase 2	0.3832	0.154788	0.3055	0.271336	0.0777	0.94235
ENSMUSG00000021236	Entpd5	-0.242276	0.122736	-0.00208583	0.998679	-0.24019	0.171177	Q9WUZ9	Ectonucleoside triphosphate diphosphohydrolase 5	-0.3918	0.0838496	-0.0714	0.488812	-0.3204	0.605356
ENSMUSG00000035245	Eogt	0.0234634	0.948835	-0.153869	0.844091	0.177332	0.596409	Q8BYW9	EGF domain-specific O-linked N-acetylglucosamine transferase	—	0.00432558	—	0.0398061	-0.2781	0.90596
ENSMUSG00000028906	Epb41	-0.19511	0.260837	-0.0261804	0.975776	-0.16893	0.414302	P48193	Protein 4.1	-0.1849	0.460988	-0.2043	0.508663	0.0194	0.987566
ENSMUSG00000019978	Epb41l2	0.27292	0.152574	-0.103047	0.874224	0.375968	0.0525648	O70318	Band 4.1-like protein 2	-0.0735	0.83632	0.0297001	0.940494	-0.1032	0.919672
ENSMUSG00000024044	Epb41l3	0.791608	0.0125048	0.268403	0.800333	0.523205	0.170377	Q9WV92	Band 4.1-like protein 3	0.0652999	0.823905	0.2558	0.457896	-0.1905	0.838766
ENSMUSG00000023216	Epb42	-0.115047	—	0.653975	—	-0.769022	—	P49222	Erythrocyte membrane protein band 4.2	-1.361	0.843813	-0.6723	0.48701	-0.6887	0.389333
ENSMUSG00000002808	Epdr1	-0.569038	1.21049e-10	-0.256978	0.132359	-0.31206	0.00220421	Q99M71	Mammalian ependymin-related protein 1	0.4561	0.0987025	0.4241	0.195644	0.032	0.979388
ENSMUSG00000029710	Ephb4	0.103714	0.658751	-0.17279	0.739706	0.276504	0.186587	P54761	Ephrin type-B receptor 4	0.00939998	0.989014	0.2665	0.458715	-0.2571	0.733126
ENSMUSG00000038776	Ephx1	-0.61076	0.0109119	-0.229918	0.756395	-0.380842	0.201111	Q9D379	Epoxide hydrolase 1	-0.7473	0.0340921	-0.399	0.221774	-0.3483	0.683708
ENSMUSG00000022040	Ephx2	-0.966927	4.74035e-09	-0.0615711	0.941762	-0.905356	1.15423e-07	P34914	Bifunctional epoxide hydrolase 2	-1.0008	0.0166716	-0.5235	0.160338	-0.4773	0.485664
ENSMUSG00000055493	Epm2a	-0.346264	0.000249194	-0.0739696	0.834624	-0.272294	0.00988567	Q9WUA5	Laforin	-0.1717	0.544221	-0.1245	0.504553	-0.0472	0.965929
ENSMUSG00000046785	Epm2aip1	0.00815811	0.977791	0.0856288	0.905507	-0.0774707	0.806647	Q8VEH5	EPM2A-interacting protein 1	0.3619	0.232991	0.1425	0.600304	0.2194	0.807774
ENSMUSG00000035203	Epn1	-0.177655	0.0954654	-0.0774006	0.818659	-0.100255	0.481132	Q80VP1	Epsin-1	0.19	0.565697	0.1495	0.283402	0.0404999	0.553366
ENSMUSG00000001036	Epn2	-0.117825	0.41328	0.0650511	0.888369	-0.182877	0.208001	Q8CHU3	Epsin-2	-0.3874	0.331658	-0.2097	0.633238	-0.1777	0.904619
ENSMUSG00000026615	Eprs	-0.169033	0.164088	-0.0667141	0.871599	-0.102318	0.524299	Q8CGC7	Bifunctional glutamate/proline--tRNA ligase	-0.6508	0.399538	-0.252	0.433522	-0.3988	0.875224
ENSMUSG00000028552	Eps15	-0.264566	0.0621736	-0.12102	0.775013	-0.143546	0.451604	P42567	Epidermal growth factor receptor substrate 15	-0.295	0.315605	-0.1909	0.542832	-0.1041	0.91906
ENSMUSG00000006276	Eps15l1	-0.00711614	0.967992	0.0315762	0.945227	-0.0386923	0.840863	Q60902	Epidermal growth factor receptor substrate 15-like 1	0.159	0.619775	-0.1688	0.55441	0.3278	0.607043
ENSMUSG00000052234	Epx	—	—	—	—	—	—	P49290	Eosinophil peroxidase	-0.4389	0.662971	-0.4107	0.564674	-0.0282	0.564354
ENSMUSG00000021583	Erap1	-0.100877	0.558813	-0.0659798	0.905154	-0.0348969	0.897947	Q9EQH2	Endoplasmic reticulum aminopeptidase 1	-0.2911	0.0961561	0.00569993	0.984604	-0.2968	0.40311
ENSMUSG00000021709	Erbin	-0.31975	0.260788	-0.0162469	0.992578	-0.303503	0.355359	Q80TH2	Erbin	0.0983001	0.707831	0.2424	0.402437	-0.1441	0.876385
ENSMUSG00000030172	Erc1	-0.296228	0.0254081	-0.0753307	0.878953	-0.220897	0.15987	Q99MI1	ELKS/Rab6-interacting/CAST family member 1	0.0453001	0.881481	-0.0291	0.924715	0.0744001	0.921179
ENSMUSG00000001576	Ergic1	0.262059	0.000170726	0.0394755	0.897451	0.222584	0.00342259	Q9DC16	Endoplasmic reticulum-Golgi intermediate compartment protein 1	0.3617	0.177262	0.0706999	0.845102	0.291	0.720271
ENSMUSG00000005881	Ergic3	0.084685	0.691858	-0.0216898	0.979257	0.106375	0.664676	Q9CQE7	Endoplasmic reticulum-Golgi intermediate compartment protein 3	-0.3395	0.285341	-0.1817	0.548173	-0.1578	0.901423
ENSMUSG00000021131	Erh	-0.0765848	0.694428	-0.0344173	0.960516	-0.0421675	0.880418	P84089	Enhancer of rudimentary homolog	0.5882	0.101039	0.4377	0.771002	0.1505	0.723331
ENSMUSG00000020311	Erlec1	-0.188266	0.117833	0.0187263	0.977239	-0.206993	0.1122	Q8VEH8	Endoplasmic reticulum lectin 1	-0.5289	0.330925	-0.0065	0.985769	-0.5224	0.721547
ENSMUSG00000025198	Erlin1	-0.0611616	0.800143	-0.0871264	0.893297	0.0259648	0.937062	Q91X78	Erlin-1	-0.0746	0.867798	-0.0818	0.116489	0.00719994	0.367409
ENSMUSG00000021831	Ero1l	-0.326197	0.0772471	-0.149933	0.786184	-0.176264	0.481682	Q8R180	ERO1-like protein alpha	-0.161	0.64771	0.1443	0.544643	-0.3053	0.716495
ENSMUSG00000029616	Erp29	0.119712	0.470255	-0.119219	0.774053	0.238931	0.127742	P57759	Endoplasmic reticulum resident protein 29	-0.378	0.120723	-0.2534	0.141837	-0.1246	0.876841
ENSMUSG00000028343	Erp44	-0.0844399	0.566894	-0.126419	0.711033	0.0419792	0.846908	Q9D1Q6	Endoplasmic reticulum resident protein 44	-0.1227	0.813288	0.1573	0.644545	-0.28	0.822858
ENSMUSG00000001946	Esam	0.145862	0.5707	-0.0782921	0.928819	0.224154	0.40822	Q925F2	Endothelial cell-selective adhesion molecule	-0.1554	0.579576	-0.0392	0.876816	-0.1162	0.902946
ENSMUSG00000021996	Esd	-0.0528798	0.813539	0.0154673	0.98663	-0.0683471	0.803031	Q9R0P3	S-formylglutathione hydrolase	0.2505	0.481765	0.4409	0.218096	-0.1904	0.807049
ENSMUSG00000025366	Esyt1	0.217713	0.0105236	-0.024107	0.952001	0.24182	0.00650152	Q3U7R1	Extended synaptotagmin-1	-0.3964	0.0740743	-0.3206	0.198036	-0.0758	0.926088
ENSMUSG00000021171	Esyt2	-0.175099	0.293142	-0.108349	0.824905	-0.0667496	0.796093	Q3TZZ7	Extended synaptotagmin-2	0.7339	0.615775	-0.0275	0.989296	0.7614	0.813442
ENSMUSG00000024360	Etf1	-0.326582	0.0127467	-0.150473	0.699665	-0.176108	0.302268	Q8BWY3	Eukaryotic peptide chain release factor subunit 1	0.0853	0.722272	0.2071	0.481132	-0.1218	0.896054
ENSMUSG00000040370	Etfrf1	-0.144735	0.379732	0.0466902	0.940197	-0.191426	0.27176	Q91V16	Electron transfer flavoprotein regulatory factor 1	-0.5128	0.107623	-1.1296	0.172082	0.6168	0.94316
ENSMUSG00000064254	Ethe1	-0.363254	0.00823587	-0.180178	0.623746	-0.183077	0.316276	Q9DCM0	Persulfide dioxygenase ETHE1, mitochondrial	0.6454	0.0636272	0.8524	0.0587668	-0.207	0.759032
ENSMUSG00000036617	Etl4	-0.43396	0.0744787	-0.190248	0.800333	-0.243713	0.452525	A2AQ25	Sickle tail protein	0.7874	0.0181655	0.491	0.119927	0.2964	0.344267
ENSMUSG00000050248	Evc2	-0.344826	0.121136	0.0352906	0.976481	-0.380117	0.114345	Q8K1G2	Limbin	0.00159993	0.940778	0.3888	0.347793	-0.3872	0.712379
ENSMUSG00000021262	Evl	0.44829	0.00632494	0.0858094	0.901516	0.362481	0.0522746	P70429	Ena/VASP-like protein	0.3186	0.781102	-0.274	0.530339	0.5926	0.690441
ENSMUSG00000009079	Ewsr1	0.111866	0.445581	-0.00923551	0.991197	0.121101	0.472898	Q61545	RNA-binding protein EWS	0.146	0.668747	-0.1303	0.738035	0.2763	0.73222
ENSMUSG00000032705	Exd2	0.136166	0.680668	0.356205	0.544622	-0.220039	0.527724	Q8VEG4	Exonuclease 3'-5' domain-containing protein 2	—	0.120708	—	0.241749	-0.0922	0.855293
ENSMUSG00000036435	Exoc1	0.165457	0.115817	0.105634	0.725081	0.0598224	0.709472	Q8R3S6	Exocyst complex component 1	0.0648	0.898053	-0.3052	0.518712	0.37	0.717417
ENSMUSG00000021357	Exoc2	-0.198085	0.0655657	0.0434576	0.919471	-0.241543	0.0300686	Q9D4H1	Exocyst complex component 2	-0.2688	0.384465	-0.321	0.47989	0.0522	0.974444
ENSMUSG00000034152	Exoc3	-0.374591	2.20978e-05	-0.202167	0.276978	-0.172424	0.131201	Q6KAR6	Exocyst complex component 3	0.7961	0.0615381	-0.0737	0.888739	0.8698	0.218724
ENSMUSG00000029763	Exoc4	-0.38503	0.0173489	-0.1576	0.747501	-0.22743	0.270451	O35382	Exocyst complex component 4	0.4263	0.164237	0.2637	0.471257	0.1626	0.87331
ENSMUSG00000061244	Exoc5	-0.190463	0.307884	-0.143979	0.771312	-0.0464838	0.885324	Q3TPX4	Exocyst complex component 5	-0.0782	0.784943	0.1831	0.473608	-0.2613	0.70211
ENSMUSG00000020792	Exoc7	0.00178642	0.989723	0.0408823	0.907455	-0.0390959	0.795805	O35250	Exocyst complex component 7	0.2653	0.247813	-0.0299	0.946833	0.2952	0.717518
ENSMUSG00000074030	Exoc8	-0.100715	0.556175	-0.0024381	0.997676	-0.0982771	0.635039	Q6PGF7	Exocyst complex component 8	-0.8847	0.0843127	-0.341	0.444866	-0.5437	0.652243
ENSMUSG00000042787	Exog	0.14706	0.675883	-0.000200709	0.99977	0.147261	0.731751	Q8C163	Nuclease EXOG, mitochondrial	0.3649	0.180105	0.1911	0.360874	0.1738	0.873409
ENSMUSG00000017264	Exosc10	-0.17956	0.238828	-0.141623	0.730542	-0.0379376	0.888419	P56960	Exosome component 10	-0.0906	0.217418	-0.5118	0.521625	0.4212	0.661827
ENSMUSG00000039356	Exosc2	0.0897029	0.680714	0.155141	0.74488	-0.0654381	0.821312	Q8VBV3	Exosome complex component RRP4	1.329	0.00696429	0.6087	0.0646897	0.7203	0.31157
ENSMUSG00000034259	Exosc4	0.0566409	0.783335	0.0898277	0.862089	-0.0331868	0.907505	Q921I9	Exosome complex component RRP41	2.0513	0.00450526	0.9277	0.0268132	1.1236	0.0552
ENSMUSG00000109941	Exosc6	—	—	—	—	—	—	Q8BTW3	Exosome complex component MTR3	—	0.00754622	—	0.474384	0.5297	0.131783
ENSMUSG00000025785	Exosc7	0.0726295	0.697354	0.105358	0.814045	-0.0327285	0.904881	Q9D0M0	Exosome complex exonuclease RRP42	-0.2042	0.791607	-0.429	0.725695	0.2248	0.982585
ENSMUSG00000027752	Exosc8	0.00105161	0.99637	0.0441868	0.948469	-0.0431352	0.884528	Q9D753	Exosome complex component RRP43	-0.2922	0.885794	-0.1521	0.844054	-0.1401	0.906293
ENSMUSG00000027714	Exosc9	-0.105231	0.528124	-0.0302646	0.964038	-0.0749666	0.733511	Q9JHI7	Exosome complex component RRP45	0.1266	0.351206	-0.0528	0.902962	0.1794	0.694105
ENSMUSG00000028838	Extl1	-0.201573	0.151868	0.0204143	0.978206	-0.221987	0.14665	Q9JKV7	Exostosin-like 1	0.1755	0.946408	0.0706	0.95475	0.1049	0.997803
ENSMUSG00000052397	Ezr	0.457341	0.0348174	-0.182699	0.794855	0.64004	0.0031086	P26040	Ezrin	-0.1983	0.500161	-0.2554	0.38561	0.0571	0.961422
ENSMUSG00000031444	F10	1.81802	0.24693	0.324906	—	1.49312	—	O88947	Coagulation factor X	-0.3618	0.890165	0.0222	0.673227	-0.384	0.9127
ENSMUSG00000038235	F11r	0.158348	0.466841	0.0432315	0.960516	0.115117	0.685877	O88792	Junctional adhesion molecule A	-1.0132	0.0476591	-0.5132	0.221832	-0.5	0.726847
ENSMUSG00000021492	F12	1.54813	—	2.11445	—	-0.566325	—	Q80YC5	Coagulation factor XII	0.1491	0.664872	0.3631	0.283136	-0.214	0.826013
ENSMUSG00000039109	F13a1	0.430906	0.0984628	0.147152	0.871845	0.283754	0.389661	Q8BH61	Coagulation factor XIII A chain	0.2544	0.178536	0.2016	0.425539	0.0528	0.952525
ENSMUSG00000027249	F2	1.47377	4.12265e-07	0.926498	0.0636262	0.547267	0.153432	P19221	Prothrombin	0.2003	0.708078	0.0683999	0.883654	0.1319	0.927496
ENSMUSG00000078317	F8a	0.397117	0.155726	0.169081	0.859489	0.228036	0.541039	Q00558	Factor VIII intron 22 protein	—	0.227064	—	0.959321	—	0.619827
ENSMUSG00000028773	Fabp3	-0.70431	0.0018453	0.172006	0.834634	-0.876316	0.000120424	P11404	Fatty acid-binding protein, heart	-0.9873	0.0621155	-0.1909	0.709859	-0.7964	0.422331
ENSMUSG00000062515	Fabp4	-0.0278322	0.91721	-0.152779	0.766479	0.124946	0.632981	P04117	Fatty acid-binding protein, adipocyte	-0.1395	0.756927	-0.0641	0.907312	-0.0754	0.967322
ENSMUSG00000027533	Fabp5	0.523585	0.00843398	-0.00719375	0.995458	0.530779	0.012446	Q05816	Fatty acid-binding protein 5	-0.7418	0.162954	-0.7419	0.16391	9.99185e-05	0.999925
ENSMUSG00000020405	Fabp6	22.506	—	18.6419	—	3.8641	—	P51162	Gastrotropin	—	0.309478	—	0.565433	-0.3427	0.937361
ENSMUSG00000010517	Faf1	-0.226287	0.0732292	-0.0801068	0.857376	-0.14618	0.36172	P54731	FAS-associated factor 1	-1.1342	0.0677909	-0.8301	0.200133	-0.3041	0.841212
ENSMUSG00000025873	Faf2	0.0201304	0.935328	-0.207553	0.598763	0.227683	0.231018	Q3TDN2	FAS-associated factor 2	-0.2096	0.355007	-0.1328	0.49087	-0.0768	0.919814
ENSMUSG00000045316	Fahd1	-0.0311318	0.847502	-0.0271903	0.960093	-0.00394144	0.985423	Q8R0F8	Acylpyruvase FAHD1, mitochondrial	0.3826	0.256664	0.5916	0.108982	-0.209	0.857306
ENSMUSG00000029185	Fam114a1	0.947483	8.42568e-07	0.233511	0.724681	0.713972	0.000697064	Q9D281	Protein Noxp20	-0.1835	0.756977	-0.1737	0.614155	-0.00980002	0.66047
ENSMUSG00000020523	Fam114a2	-0.0882281	0.295435	0.0710312	0.74488	-0.159259	0.0466461	Q8VE88	Protein FAM114A2	0.5876	0.0255135	0.5337	0.142026	0.0539	0.969292
ENSMUSG00000038014	Fam120a	-0.247239	0.126361	-0.11634	0.817011	-0.130899	0.554676	Q6A0A9	Constitutive coactivator of PPAR-gamma-like protein 1	-0.352	0.304122	-0.2435	0.537366	-0.1085	0.918928
ENSMUSG00000014763	Fam120b	0.104625	0.469598	-0.0164209	0.979257	0.121046	0.460084	Q6RI63	Constitutive coactivator of peroxisome proliferator-activated receptor gamma	-0.4998	0.12866	-0.3486	0.226208	-0.1512	0.979738
ENSMUSG00000025262	Fam120c	0.0346588	0.947245	0.120281	0.93071	-0.0856225	0.891996	Q8C3F2	Constitutive coactivator of PPAR-gamma-like protein 2	-0.2035	0.341929	-0.2394	0.3778	0.0359	0.971262
ENSMUSG00000026483	Fam129a	-0.783132	0.00484805	-0.724018	0.13477	-0.059114	0.918428	Q3UW53	Protein Niban 1	-0.2327	0.269097	0.0575	0.807856	-0.2902	0.559524
ENSMUSG00000026796	Fam129b	0.436753	0.00165858	-0.0628109	0.919213	0.499564	0.000477513	Q8R1F1	Protein Niban 2	-0.1419	0.694949	0.1224	0.690915	-0.2643	0.787115
ENSMUSG00000051000	Fam160a1	-0.202811	0.3815	-0.15569	0.803911	-0.0471209	0.904881	Q505K2	Protein FAM160A1	-0.1208	0.5877	-0.098	0.67647	-0.0228	0.980398
ENSMUSG00000003955	Fam162a	-0.204134	0.0724784	-0.207139	0.349297	0.00300491	0.988203	Q9D6U8	Protein FAM162A	0.1036	0.723018	0.1992	0.322785	-0.0956	0.91299
ENSMUSG00000057411	Fam173a	0.111853	0.643795	0.026756	0.979191	0.0850974	0.790898	Q501J2	Protein N-lysine methyltransferase FAM173A	0.4047	0.234679	0.3346	0.29583	0.0701	0.955778
ENSMUSG00000047221	Fam185a	-0.527227	1.84304e-08	-0.118614	0.701528	-0.408613	6.14477e-05	Q7TPD2	Protein FAM185A	-0.2079	0.544142	0.0416999	0.91888	-0.2496	0.796144
ENSMUSG00000038121	Fam210a	-0.635798	0.00800256	-0.160502	0.860361	-0.475296	0.0899546	Q8BGY7	Protein FAM210A	-0.1313	0.687821	0.2558	0.428767	-0.3871	0.529278
ENSMUSG00000021792	Fam213a	-0.459767	0.00131012	-0.0505985	0.941244	-0.409169	0.00874209	Q9CYH2	Peroxiredoxin-like 2A	-0.2141	0.504995	0.0297001	0.942234	-0.2438	0.814876
ENSMUSG00000029059	Fam213b	0.243913	0.145274	-0.0505301	0.942229	0.294444	0.0963872	Q9DB60	Prostamide/prostaglandin F synthase	0.1253	0.763243	0.0494001	0.89087	0.0759	0.951388
ENSMUSG00000024187	Fam234a	-0.467423	3.28981e-05	-0.120373	0.74488	-0.34705	0.00600623	Q8C0Z1	Protein FAM234A	0.00600002	0.988388	0.1538	0.610588	-0.1478	0.814228
ENSMUSG00000029672	Fam3c	0.0435149	0.831734	0.0570268	0.92319	-0.0135119	0.960567	Q91VU0	Protein FAM3C	0.2382	0.283199	0.1469	0.386981	0.0912999	0.93757
ENSMUSG00000024993	Fam45a	0.0685226	0.748606	-0.0627117	0.92194	0.131234	0.55197	Q9D8N2	Protein FAM45A	0.0959	0.752757	0.1942	0.498754	-0.0983	0.910873
ENSMUSG00000020589	Fam49a	0.880351	0.0022229	-0.00210583	0.999281	0.882457	0.00385862	Q8BHZ0	Protein FAM49A	—	0.0113976	—	0.103332	0.0152	0.859205
ENSMUSG00000022378	Fam49b	-0.201414	0.168761	-0.148993	0.705959	-0.052421	0.831941	Q921M7	Protein FAM49B	-0.1689	0.477263	-0.0495	0.858607	-0.1194	0.886133
ENSMUSG00000002017	Fam98a	-0.0975688	0.407297	-0.0540532	0.885601	-0.0435156	0.80511	Q3TJZ6	Protein FAM98A	0.8057	0.0231102	0.5856	0.0912596	0.2201	0.800919
ENSMUSG00000027349	Fam98b	-0.119034	0.356911	-0.034272	0.944258	-0.0847617	0.612268	Q80VD1	Protein FAM98B	-0.2915	0.431024	-0.3901	0.314236	0.0986	0.919427
ENSMUSG00000000392	Fap	1.05547	9.70691e-07	0.15828	0.861283	0.897189	9.57095e-05	P97321	Prolyl endopeptidase FAP	0.4551	0.153416	0.3129	0.75909	0.1422	0.789044
ENSMUSG00000021420	Fars2	-0.296409	0.0124232	-0.182256	0.52762	-0.114152	0.510139	Q99M01	Phenylalanine--tRNA ligase, mitochondrial	0.1681	0.770316	0.1317	0.810028	0.0364	0.98441
ENSMUSG00000003808	Farsa	0.143933	0.363675	0.140178	0.730542	0.00375546	0.988203	Q8C0C7	Phenylalanine--tRNA ligase alpha subunit	-0.101	0.75245	-0.2908	0.336012	0.1898	0.85369
ENSMUSG00000026245	Farsb	-0.16768	0.103915	-0.159551	0.462128	-0.00812849	0.966265	Q9WUA2	Phenylalanine--tRNA ligase beta subunit	-0.3134	0.182149	-0.2459	0.293451	-0.0675	0.942685
ENSMUSG00000025153	Fasn	1.57818	4.57285e-06	-0.196423	0.898999	1.7746	3.39806e-07	P19096	Fatty acid synthase	0.1091	0.864092	-0.1681	0.835757	0.2772	0.884842
ENSMUSG00000025962	Fastkd2	-0.255912	0.146415	-0.125443	0.816847	-0.130469	0.596306	Q922E6	FAST kinase domain-containing protein 2, mitochondrial	-0.7068	0.110042	-0.4017	0.184342	-0.3051	0.666419
ENSMUSG00000038274	Fau	-0.157223	0.33553	-0.048104	0.93919	-0.109119	0.606776	P62862	40S ribosomal protein S30	—	0.0646934	—	0.800971	—	1
ENSMUSG00000046865	Fbl	-0.106954	0.643971	-0.162497	0.756395	0.0555428	0.870285	P35550	rRNA 2'-O-methyltransferase fibrillarin	-0.0301	0.934602	-0.1866	0.539712	0.1565	0.874821
ENSMUSG00000006369	Fbln1	0.280921	0.496158	-0.0404906	0.984926	0.321412	0.492042	Q08879	Fibulin-1	0.2867	0.198641	0.3866	0.222258	-0.0999	0.919699
ENSMUSG00000064080	Fbln2	0.155261	0.334619	-0.0155899	0.985063	0.170851	0.341166	P37889	Fibulin-2	-0.236	0.311458	-0.0828	0.677203	-0.1532	0.821499
ENSMUSG00000021186	Fbln5	0.414826	0.0189393	-0.0266325	0.979191	0.441458	0.0187205	Q9WVH9	Fibulin-5	-0.4628	0.136944	-0.3472	0.324348	-0.1156	0.914593
ENSMUSG00000027204	Fbn1	1.37175	1.03231e-09	0.0619806	0.961197	1.30977	1.57379e-08	Q61554	Fibrillin-1	0.2311	0.58281	-1.9762	0.0946296	2.2073	0.210289
ENSMUSG00000021456	Fbp2	0.195642	0.588986	0.4489	0.4715	-0.253259	0.528097	P70695	Fructose-1,6-bisphosphatase isozyme 2	-0.2453	0.447854	0.0766	0.855713	-0.3219	0.685405
ENSMUSG00000050503	Fbxl22	0.373299	0.224558	-0.249026	0.771579	0.622326	0.0380696	Q8C7B6	F-box and leucine-rich protein 22	—	0.0927827	—	0.329292	-0.4114	0.912011
ENSMUSG00000022124	Fbxl3	-0.37782	4.60305e-06	-0.0613275	0.852833	-0.316493	0.000381687	Q8C4V4	F-box/LRR-repeat protein 3	—	0.00461538	—	0.113633	0.297	0.436272
ENSMUSG00000032309	Fbxo22	-0.109812	0.419209	-0.0404762	0.935691	-0.0693358	0.704737	Q78JE5	F-box only protein 22	0.0703	0.725476	0.1518	0.429538	-0.0815	0.904323
ENSMUSG00000038365	Fbxo25	-0.284835	0.027341	0.0991301	0.814045	-0.383965	0.00282487	Q9D2Y6	F-box only protein 25	—	0.00246154	—	0.009	0.4855	0.604359
ENSMUSG00000027180	Fbxo3	-0.0924741	0.528066	0.00255608	0.997203	-0.0950302	0.582268	Q9DC63	F-box only protein 3	—	0.832723	—	0.760654	—	1
ENSMUSG00000052934	Fbxo31	-0.346616	0.0112019	0.0343739	0.960093	-0.380989	0.00773646	Q3TQF0	F-box only protein 31	—	0.0194667	—	0.0779366	—	0.0776
ENSMUSG00000022358	Fbxo32	-0.0476916	0.880535	0.32734	0.493887	-0.375032	0.120698	Q9CPU7	F-box only protein 32	3.0444	0.00454237	1.6506	0.0179556	1.3938	0.114968
ENSMUSG00000047746	Fbxo40	-0.532447	0.00012223	-0.0995352	0.858277	-0.432912	0.00462993	P62932	F-box only protein 40	0.1426	0.700282	0.0882	0.77815	0.0544	0.96559
ENSMUSG00000055401	Fbxo6	-0.337862	0.000269232	-0.166927	0.450472	-0.170934	0.150898	Q9QZN4	F-box only protein 6	-0.0708	0.960156	-0.0195	0.485555	-0.0513	0.744295
ENSMUSG00000015095	Fbxw5	-0.123409	0.182933	0.0081594	0.987315	-0.131568	0.197692	Q9QXW2	F-box/WD repeat-containing protein 5	-1.0213	0.427284	-0.4619	0.370421	-0.5594	0.918447
ENSMUSG00000032867	Fbxw8	-0.0471682	0.741732	-0.0284383	0.951257	-0.0187299	0.924661	Q8BIA4	F-box/WD repeat-containing protein 8	—	0.002	—	0.04534	0.3868	0.38981
ENSMUSG00000041685	Fcho2	-0.293165	0.133417	-0.0123399	0.992129	-0.280825	0.204805	Q3UQN2	F-BAR domain only protein 2	-1.5567	0.0811508	-0.5978	0.6106	-0.9589	0.783306
ENSMUSG00000030691	Fchsd2	0.28622	0.169878	0.0286785	0.979191	0.257542	0.288086	Q3USJ8	F-BAR and double SH3 domains protein 2	—	0.869045	—	0.984746	—	1
ENSMUSG00000059743	Fdps	-0.0627959	0.901052	0.242618	0.826715	-0.305414	0.510059	Q920E5	Farnesyl pyrophosphate synthase	0.5212	0.0263363	0.4552	0.0912377	0.066	0.937537
ENSMUSG00000079677	Fdx1l	-0.567198	—	-0.847704	—	0.280506	—	Q9CPW2	Ferredoxin-2, mitochondrial	-0.3556	0.192986	-0.0914	0.759438	-0.2642	0.726237
ENSMUSG00000018861	Fdxr	0.0861327	0.724417	0.23186	0.603642	-0.145727	0.568325	Q61578	NADPH:adrenodoxin oxidoreductase, mitochondrial	-0.0931	0.741786	-0.0164	0.958755	-0.0767	0.925844
ENSMUSG00000024588	Fech	-0.34641	0.0206681	-0.0514065	0.939432	-0.295003	0.0827487	P22315	Ferrochelatase, mitochondrial	-0.8366	0.0585882	-0.9908	0.0737365	0.1542	0.905798
ENSMUSG00000043683	Fem1a	-0.243208	0.000729434	-0.0690003	0.769734	-0.174208	0.0366848	Q9Z2G1	Protein fem-1 homolog A-A	0.5067	0.472555	-0.138	0.899477	0.6447	0.82122
ENSMUSG00000037712	Fermt2	-0.089449	0.603196	-0.114957	0.776816	0.025508	0.922161	Q8CIB5	Fermitin family homolog 2	-0.313	0.186175	-0.1923	0.306471	-0.1207	0.884784
ENSMUSG00000024965	Fermt3	0.874558	0.0218995	0.170924	0.915949	0.703634	0.107523	Q8K1B8	Fermitin family homolog 3	-0.1847	0.538205	-0.1026	0.813889	-0.0821	0.947456
ENSMUSG00000022871	Fetub	-1.23202	0.0406058	-0.353602	0.860448	-0.878416	0.244093	Q9QXC1	Fetuin-B	-0.0057	0.992782	-0.0773	0.815578	0.0716	0.96121
ENSMUSG00000056121	Fez2	-0.0526148	0.710087	-0.00154281	0.998356	-0.051072	0.774383	Q6TYB5	Fasciculation and elongation protein zeta-2	0.7751	0.0235258	0.5837	0.0332381	0.1914	0.824171
ENSMUSG00000028001	Fga	—	—	—	—	—	—	E9PV24	Fibrinogen alpha chain	0.0841	0.863254	-0.256	0.566226	0.3401	0.757546
ENSMUSG00000033831	Fgb	—	—	—	—	—	—	Q8K0E8	Fibrinogen beta chain	0.0630999	0.905607	-0.2834	0.528385	0.3465	0.772693
ENSMUSG00000036585	Fgf1	-0.30141	0.0171199	-0.106487	0.794855	-0.194923	0.211142	P61148	Fibroblast growth factor 1	-0.6401	0.974638	-0.0543	0.750841	-0.5858	0.913361
ENSMUSG00000069135	Fgfr1op	-0.22614	0.0233594	0.0330283	0.941417	-0.259169	0.012488	Q66JX5	FGFR1 oncogene partner	0.2171	0.574695	0.4386	0.175007	-0.2215	0.860378
ENSMUSG00000033860	Fgg	—	—	—	—	—	—	Q8VCM7	Fibrinogen gamma chain	-0.1188	0.835226	-0.1923	0.660929	0.0734999	0.970261
ENSMUSG00000026526	Fh1	-0.256782	0.000345402	-0.159625	0.281949	-0.0971567	0.33437	P97807	Fumarate hydratase, mitochondrial	0.4102	0.293108	0.381	0.360726	0.0291999	0.979514
ENSMUSG00000032643	Fhl3	0.500122	0.027239	0.0738517	0.941762	0.42627	0.0986975	Q9R059	Four and a half LIM domains protein 3	0.3522	0.332268	0.0500001	0.890822	0.3022	0.79431
ENSMUSG00000014778	Fhod1	-0.619496	1.07633e-06	-0.0507454	0.93636	-0.568751	2.16541e-05	Q6P9Q4	FH1/FH2 domain-containing protein 1	-0.6013	0.0173623	-0.479	0.136664	-0.1223	0.896576
ENSMUSG00000024911	Fibp	0.0477448	0.809704	0.0365169	0.952386	0.0112279	0.966265	Q9JI19	Acidic fibroblast growth factor intracellular-binding protein	3.1741	0.00456	1.2376	0.0174167	1.9365	0.0622667
ENSMUSG00000034898	Filip1	-0.171706	0.660609	-0.0467577	0.977613	-0.124948	0.810938	Q9CS72	Filamin-A-interacting protein 1	-0.0053	0.991999	-0.2677	0.390306	0.2624	0.727327
ENSMUSG00000043336	Filip1l	-0.0988959	0.816292	0.0151082	0.993087	-0.114004	0.830415	Q6P6L0	Filamin A-interacting protein 1-like	-0.0766	0.894426	0.3747	0.227898	-0.4513	0.715954
ENSMUSG00000029227	Fip1l1	0.047892	0.74798	0.0260876	0.959714	0.0218044	0.917647	Q9D824	Pre-mRNA 3'-end-processing factor FIP1	0.3902	0.0741902	0.3742	0.155608	0.0159999	0.988653
ENSMUSG00000019054	Fis1	-0.278379	0.0925052	-0.0927579	0.872184	-0.185621	0.373593	Q9CQ92	Mitochondrial fission 1 protein	-0.0139	0.979939	0.1721	0.670316	-0.186	0.880446
ENSMUSG00000022215	Fitm1	-0.0223194	0.910698	-0.0736513	0.876896	0.0513318	0.825973	Q91V79	Fat storage-inducing transmembrane protein 1	-0.4515	0.175399	-0.764	0.127063	0.3125	0.810059
ENSMUSG00000048486	Fitm2	-0.317356	0.00513407	-0.0939099	0.804623	-0.223446	0.0961818	P59266	Fat storage-inducing transmembrane protein 2	-1.1383	0.0194324	-0.5411	0.0746549	-0.5972	0.935252
ENSMUSG00000001555	Fkbp10	1.07926	8.39647e-07	0.34208	0.585983	0.737182	0.00263361	Q61576	Peptidyl-prolyl cis-trans isomerase FKBP10	-0.0425	0.673948	-0.0918	0.909525	0.0493	0.823174
ENSMUSG00000003355	Fkbp11	0.135606	0.736294	0.107853	0.932031	0.0277533	0.960164	Q9D1M7	Peptidyl-prolyl cis-trans isomerase FKBP11	-0.5437	0.0166569	-0.4141	0.0697143	-0.1296	0.99703
ENSMUSG00000066151	Fkbp15	0.0462795	0.763915	0.012853	0.984926	0.0334265	0.87401	Q6P9Q6	FK506-binding protein 15	0.0606	0.930953	0.5323	0.40354	-0.4717	0.465513
ENSMUSG00000032966	Fkbp1a	-0.0870965	0.619794	-0.167393	0.632819	0.0802969	0.710468	P26883	Peptidyl-prolyl cis-trans isomerase FKBP1A	-1.5659	0.0403453	-1.6816	0.0729404	0.1157	0.951362
ENSMUSG00000056629	Fkbp2	0.0585507	0.845153	-0.127548	0.86524	0.186099	0.528546	P45878	Peptidyl-prolyl cis-trans isomerase FKBP2	-1.4703	0.713617	-1.1892	0.416744	-0.2811	0.825585
ENSMUSG00000020949	Fkbp3	-0.441808	2.87096e-12	-0.239306	0.0149402	-0.202502	0.00744891	Q62446	Peptidyl-prolyl cis-trans isomerase FKBP3	-0.344	0.283405	-0.1489	0.663024	-0.1951	0.813782
ENSMUSG00000030357	Fkbp4	-0.166934	0.271627	-0.126847	0.750947	-0.0400866	0.879295	P30416	Peptidyl-prolyl cis-trans isomerase FKBP4	0.0175	0.953802	0.3547	0.162525	-0.3372	0.322238
ENSMUSG00000024222	Fkbp5	0.431253	0.292685	-0.138567	0.92899	0.56982	0.18313	Q64378	Peptidyl-prolyl cis-trans isomerase FKBP5	-1.2141	0.069287	-1.3632	0.119728	0.1491	0.955851
ENSMUSG00000019428	Fkbp8	-0.0323181	0.834899	-0.0197269	0.971994	-0.0125911	0.95065	O35465	Peptidyl-prolyl cis-trans isomerase FKBP8	0.0865001	0.734628	0.0123001	0.973579	0.0741999	0.926117
ENSMUSG00000029781	Fkbp9	-0.177606	0.123612	-0.13029	0.658603	-0.0473157	0.808335	Q9Z247	Peptidyl-prolyl cis-trans isomerase FKBP9	-0.9144	0.0678502	-0.5206	0.116822	-0.3938	0.786302
ENSMUSG00000042642	Flad1	-0.0463313	0.757728	-0.113531	0.719136	0.0671995	0.693269	Q8R123	FAD synthase	-0.1289	0.589709	-0.0391	0.895196	-0.0898	0.902954
ENSMUSG00000002812	Flii	-0.125196	0.241114	-0.0924263	0.74488	-0.0327696	0.858051	Q9JJ28	Protein flightless-1 homolog	0.7097	0.427861	0.5075	0.554222	0.2022	0.956688
ENSMUSG00000031328	Flna	0.0896702	0.823092	-0.219156	0.803911	0.308826	0.399417	Q8BTM8	Filamin-A	-0.8432	0.0252155	-0.2285	0.616318	-0.6147	0.344279
ENSMUSG00000025278	Flnb	0.117482	0.773412	-0.195262	0.844529	0.312744	0.414574	Q80X90	Filamin-B	-1.4236	0.112089	-1.3807	0.180371	-0.0429	0.966083
ENSMUSG00000061981	Flot2	-0.150413	0.0949134	-0.013363	0.978206	-0.13705	0.181712	Q60634	Flotillin-2	-0.3793	0.451174	-0.2667	0.618429	-0.1126	0.932914
ENSMUSG00000019689	Fmc1	-0.165371	0.204813	-0.153257	0.61465	-0.0121138	0.957686	Q9CR13	Protein FMC1 homolog	-0.4747	0.0303911	-0.2267	0.0940957	-0.248	0.979541
ENSMUSG00000055805	Fmnl1	-0.0691539	0.791799	-0.153445	0.785748	0.0842909	0.792569	Q9JL26	Formin-like protein 1	-0.1943	0.296468	-0.1224	0.624776	-0.0719	0.733187
ENSMUSG00000040181	Fmo1	-0.0479316	0.884698	-0.12285	0.879622	0.074918	0.858326	P50285	Dimethylaniline monooxygenase [N-oxide-forming] 1	-0.2079	0.472765	-0.0485	0.86506	-0.1594	0.864836
ENSMUSG00000040170	Fmo2	-0.690627	0.000474142	0.0227942	0.985801	-0.713421	0.000555385	Q8K2I3	Dimethylaniline monooxygenase [N-oxide-forming] 2	-0.1544	0.682385	0.0355	0.882575	-0.1899	0.854619
ENSMUSG00000028088	Fmo5	-0.312029	0.0113252	-0.0588906	0.908111	-0.253139	0.074245	P97872	Dimethylaniline monooxygenase [N-oxide-forming] 5	-0.1522	0.759764	-0.1563	0.714888	0.00410008	0.997998
ENSMUSG00000041559	Fmod	0.9736	0.105473	0.235068	0.921459	0.738532	0.309824	P50608	Fibromodulin	-0.616	0.243774	0.0260001	0.9809	-0.642	0.718356
ENSMUSG00000026193	Fn1	1.28222	2.04249e-08	0.126026	0.907455	1.15619	1.33191e-06	P11276	Fibronectin	-0.2381	0.394233	-0.2144	0.324968	-0.0237	0.981632
ENSMUSG00000025175	Fn3k	-0.125803	0.629378	-0.220752	0.701528	0.0949487	0.785014	Q9ER35	Fructosamine-3-kinase	0.0576	0.851759	-0.1524	0.730918	0.21	0.871244
ENSMUSG00000039253	Fn3krp	0.107121	0.766856	0.246408	0.743405	-0.139287	0.738869	Q8K274	Ketosamine-3-kinase	-0.0932	0.791737	-0.1656	0.567047	0.0724001	0.955287
ENSMUSG00000075415	Fnbp1	-0.18553	0.145048	0.0230358	0.968737	-0.208565	0.129078	Q80TY0	Formin-binding protein 1	0.1196	0.57305	0.4364	0.750313	-0.3168	0.983984
ENSMUSG00000015994	Fnta	-0.260615	0.0142646	-0.110033	0.735033	-0.150582	0.269566	Q61239	Protein farnesyltransferase/geranylgeranyltransferase type-1 subunit alpha	0.0293	0.957713	0.4616	0.0839192	-0.4323	0.70594
ENSMUSG00000033373	Fntb	-0.0383291	0.833282	0.108588	0.776816	-0.146917	0.370327	Q8K2I1	Protein farnesyltransferase subunit beta	0.0979	0.749905	0.3319	0.269796	-0.234	0.784624
ENSMUSG00000038368	Focad	-0.28128	0.0248013	-0.0752297	0.870742	-0.206051	0.169687	A2AKG8	Focadhesin	-0.4185	0.304912	0.0737	0.613428	-0.4922	0.976883
ENSMUSG00000022677	Fopnl	-0.207229	0.102974	-0.0522641	0.9156	-0.154965	0.315884	Q9CZS3	LisH domain-containing protein FOPNL	—	0.0105786	—	0.804804	0.9472	0.15479
ENSMUSG00000039048	Foxred1	0.173135	0.342494	0.0480761	0.945112	0.125059	0.592723	Q3TQB2	FAD-dependent oxidoreductase domain-containing protein 1	-0.2256	0.737169	-0.252	0.202329	0.0264	0.652941
ENSMUSG00000031590	Frg1	-0.0212747	0.942483	0.082216	0.911185	-0.103491	0.725486	P97376	Protein FRG1	0.2946	0.109617	0.0104999	0.973681	0.2841	0.551138
ENSMUSG00000024816	Frmd8	0.230018	0.160415	-0.0788259	0.898413	0.308844	0.0674911	Q3UFK8	FERM domain-containing protein 8	0.2094	0.263015	0.2083	0.655839	0.00109993	0.841439
ENSMUSG00000056602	Fry	-0.153719	0.436139	0.0768274	0.908085	-0.230546	0.256258	E9Q8I9	Protein furry homolog	-0.0931	0.365792	-0.0626	0.429785	-0.0305	0.97963
ENSMUSG00000029581	Fscn1	1.02799	0.000213388	0.255136	0.788474	0.772857	0.0136007	Q61553	Fascin	-0.2501	0.414241	-0.1074	0.772129	-0.1427	0.894744
ENSMUSG00000054752	Fsd1l	0.229245	0.258286	0.030238	0.976483	0.199007	0.410259	Q8BYN5	FSD1-like protein	0.4335	0.0776144	0.2019	0.392843	0.2316	0.730004
ENSMUSG00000038663	Fsd2	-0.384117	0.116656	-0.105601	0.911235	-0.278516	0.357132	Q8BZ52	Fibronectin type III and SPRY domain-containing protein 2	-0.3312	0.0989817	0.0104001	0.970386	-0.3416	0.371613
ENSMUSG00000024661	Fth1	-0.316183	0.00149025	-0.144581	0.588713	-0.171603	0.1742	P09528	Ferritin heavy chain	0.1042	0.867479	0.3102	0.522353	-0.206	0.904128
ENSMUSG00000055932	Fto	-0.123853	0.098685	-0.00666389	0.98795	-0.117189	0.165468	Q8BGW1	Alpha-ketoglutarate-dependent dioxygenase FTO	0.8581	0.0903385	0.5363	0.219958	0.3218	0.543019
ENSMUSG00000020706	Ftsj3	0.141305	0.383414	0.0555339	0.9227	0.0857715	0.696377	Q9DBE9	pre-rRNA 2'-O-ribose RNA methyltransferase FTSJ3	0.527	0.988157	-0.0109	0.670622	0.5379	0.918999
ENSMUSG00000028034	Fubp1	-0.197042	0.263836	-0.222059	0.565309	0.025017	0.935553	Q91WJ8	Far upstream element-binding protein 1	-0.0363	0.925409	-0.1227	0.740889	0.0864	0.949727
ENSMUSG00000031198	Fundc2	-0.416915	8.39037e-05	-0.198278	0.435055	-0.218637	0.0990565	Q9D6K8	FUN14 domain-containing protein 2	-0.5181	0.0441321	-0.0235	0.95343	-0.4946	0.341986
ENSMUSG00000030795	Fus	0.0466907	0.747411	0.0229772	0.964593	0.0237135	0.90853	P56959	RNA-binding protein FUS	0.0983001	0.770145	-0.096	0.736022	0.1943	0.820221
ENSMUSG00000039357	Fut11	0.391651	0.0142304	-0.0168671	0.98663	0.408518	0.0165694	Q8BHC9	Alpha-(1,3)-fucosyltransferase 11	0.4679	0.493409	0.1108	0.645893	0.3571	0.934005
ENSMUSG00000070583	Fv1	-0.279595	0.412	-0.204473	0.834624	-0.0751217	0.895696	P70213	Friend virus susceptibility protein 1	0.1449	0.89997	0.0371	0.48496	0.1078	0.853918
ENSMUSG00000059363	Fxn	-0.0823998	0.580176	-0.00894884	0.991197	-0.073451	0.694269	O35943	Frataxin, mitochondrial	0.7541	0.157942	1.1154	0.139615	-0.3613	0.860814
ENSMUSG00000027680	Fxr1	0.0996794	0.243073	0.029039	0.929683	0.0706404	0.514687	Q61584	Fragile X mental retardation syndrome-related protein 1	-0.4047	0.0825298	-0.3387	0.192171	-0.066	0.941379
ENSMUSG00000066705	Fxyd6	-0.0463919	0.809524	0.160063	0.653636	-0.206455	0.191581	Q9D164	FXYD domain-containing ion transport regulator 6	—	0.285944	—	0.989841	0.8997	0.718635
ENSMUSG00000025241	Fyco1	-0.502095	0.123643	-0.05761	0.970724	-0.444485	0.239417	Q8VDC1	FYVE and coiled-coil domain-containing protein 1	-0.00419999	0.99135	0.1311	0.43134	-0.1353	0.85414
ENSMUSG00000022800	Fyttd1	-0.0319844	0.895647	0.0614001	0.92951	-0.0933845	0.721879	Q91Z49	UAP56-interacting factor	-0.3554	0.100805	-0.7461	0.143912	0.3907	0.87822
ENSMUSG00000018583	G3bp1	-0.17461	0.193758	-0.144852	0.668389	-0.0297577	0.90406	P97855	Ras GTPase-activating protein-binding protein 1	0.3702	0.0807908	0.2188	0.224981	0.1514	0.80821
ENSMUSG00000029405	G3bp2	-0.214138	0.0847351	-0.120896	0.735033	-0.0932423	0.603828	P97379	Ras GTPase-activating protein-binding protein 2	0.1828	0.387457	0.2032	0.306086	-0.0204	0.980104
ENSMUSG00000031400	G6pdx	0.471735	0.0326516	-0.0485545	0.965216	0.520289	0.0263593	Q00612	Glucose-6-phosphate 1-dehydrogenase X	-0.3704	0.265879	-0.1811	0.659176	-0.1893	0.823077
ENSMUSG00000025579	Gaa	-0.270327	0.0470487	-0.0616733	0.910063	-0.208654	0.195705	P70699	Lysosomal alpha-glucosidase	0.2555	0.493985	0.1376	0.61764	0.1179	0.928509
ENSMUSG00000031714	Gab1	0.233745	0.443663	0.3572	0.566272	-0.123455	0.778387	Q9QYY0	GRB2-associated-binding protein 1	0.1887	0.0470706	0.0204	0.112618	0.1683	0.793683
ENSMUSG00000031950	Gabarapl2	-0.236418	0.00975763	-0.0834874	0.771312	-0.152931	0.173106	P60521	Gamma-aminobutyric acid receptor-associated protein-like 2	0.1475	0.243178	0.1652	0.840909	-0.0177	0.740444
ENSMUSG00000008976	Gabpa	-0.261345	0.033461	-0.0661805	0.888581	-0.195165	0.18313	Q00422	GA-binding protein alpha chain	0.3436	0.103631	0.1783	0.486625	0.1653	0.822689
ENSMUSG00000033751	Gadd45gip1	0.0257632	0.921753	0.0406771	0.960093	-0.0149138	0.96289	Q9CR59	Growth arrest and DNA damage-inducible proteins-interacting protein 1	-0.1322	0.754752	-0.0974	0.749151	-0.0348	0.978785
ENSMUSG00000020766	Galk1	0.494526	0.0891704	0.152862	0.888581	0.341664	0.341501	Q9R0N0	Galactokinase	0.1795	0.564881	0.0512	0.885646	0.1283	0.904447
ENSMUSG00000027207	Galk2	0.358048	0.0249628	-0.00175509	0.998679	0.359803	0.0379916	Q68FH4	N-acetylgalactosamine kinase	0.023	0.914033	0.0588	0.808531	-0.0358	0.965907
ENSMUSG00000035473	Galm	-0.599443	0.0815764	-0.195204	0.871689	-0.404239	0.351766	Q8K157	Aldose 1-epimerase	-1.0806	0.813403	-0.5035	0.804912	-0.5771	0.543874
ENSMUSG00000015027	Galns	-0.324182	0.0509603	-0.0690542	0.918547	-0.255128	0.194377	Q571E4	N-acetylgalactosamine-6-sulfatase	0.202	0.721118	0.5552	0.891926	-0.3532	0.966375
ENSMUSG00000000420	Galnt1	-0.213945	0.081477	-0.0895529	0.820494	-0.124392	0.442878	O08912	Polypeptide N-acetylgalactosaminyltransferase 1	0.5036	0.0286144	0.3368	0.892213	0.1668	0.136226
ENSMUSG00000034040	Galnt17	0.763125	0.000167119	0.348757	0.488974	0.414368	0.0989183	Q7TT15	Polypeptide N-acetylgalactosaminyltransferase 17	0.6418	0.00808889	0.2598	0.744708	0.382	0.239812
ENSMUSG00000089704	Galnt2	-0.492285	0.324412	-0.246138	0.877409	-0.246147	0.733511	Q6PB93	Polypeptide N-acetylgalactosaminyltransferase 2	0.7134	0.0255596	0.489	0.1373	0.2244	0.665162
ENSMUSG00000020150	Gamt	0.882933	0.00251445	0.0127085	0.994967	0.870224	0.00519982	O35969	Guanidinoacetate N-methyltransferase	-0.0265	0.843135	-0.0113	0.784685	-0.0152	0.993626
ENSMUSG00000071650	Ganab	0.293046	0.0519706	-0.0490989	0.941417	0.342145	0.0302816	Q8BHN3	Neutral alpha-glucosidase AB	0.1504	0.556749	0.2236	0.465432	-0.0732	0.937018
ENSMUSG00000057666	Gapdh	-0.146296	0.113042	-0.275442	0.0201585	0.129146	0.226403	P16858	Glyceraldehyde-3-phosphate dehydrogenase	-0.1928	0.631988	-0.4332	0.226622	0.2404	0.810382
ENSMUSG00000026867	Gapvd1	-0.212042	0.15194	-0.0675934	0.902763	-0.144448	0.443399	Q6PAR5	GTPase-activating protein and VPS9 domain-containing protein 1	-0.0548	0.868017	-0.1014	0.749304	0.0466	0.951281
ENSMUSG00000028010	Gar1	0.0317052	0.92807	-0.0385008	0.97502	0.070206	0.870627	Q9CY66	H/ACA ribonucleoprotein complex subunit 1	0.1454	0.54867	-0.055	0.853647	0.2004	0.748251
ENSMUSG00000029777	Gars	-0.105441	0.272571	-0.0254725	0.945979	-0.0799688	0.504958	Q9CZD3	Glycine--tRNA ligase	0.029	0.89694	0.2625	0.200611	-0.2335	0.365756
ENSMUSG00000022962	Gart	-0.122747	0.233166	0.0242874	0.954313	-0.147034	0.181715	Q64737	Trifunctional purine biosynthetic protein adenosine-3	0.1603	0.342868	0.253	0.206326	-0.0927	0.876342
ENSMUSG00000052957	Gas1	0.648721	0.000804661	0.100152	0.907455	0.548568	0.0102193	Q01721	Growth arrest-specific protein 1	1.0186	0.859548	0.5022	0.692591	0.5164	0.937346
ENSMUSG00000036180	Gatad2a	0.136412	0.225799	0.0522906	0.897056	0.0841214	0.571761	Q8CHY6	Transcriptional repressor p66 alpha	1.093	0.00906182	0.2465	0.0869709	0.8465	0.149759
ENSMUSG00000042390	Gatad2b	0.000634002	0.997231	0.195354	0.558423	-0.19472	0.245017	Q8VHR5	Transcriptional repressor p66-beta	0.4208	0.0590426	0.3327	0.316088	0.0881	0.932956
ENSMUSG00000028085	Gatb	-0.316953	0.00134648	-0.136176	0.61532	-0.180778	0.145665	Q99JT1	Glutamyl-tRNA(Gln) amidotransferase subunit B, mitochondrial	-0.2008	0.55424	0.2471	0.489816	-0.4479	0.40068
ENSMUSG00000051007	Gatd1	0.0866917	0.825357	0.405133	0.522148	-0.318441	0.362388	Q8BFQ8	Glutamine amidotransferase-like class 1 domain-containing protein 1	-0.1131	0.4931	0.0464	0.84486	-0.1595	0.854693
ENSMUSG00000028048	Gba	0.120193	0.431476	0.0240014	0.970724	0.0961912	0.6175	P17439	Lysosomal acid glucosylceramidase	-0.2078	0.525695	0.00430003	0.993055	-0.2121	0.799391
ENSMUSG00000022707	Gbe1	-0.413115	0.00134797	0.0257899	0.970724	-0.438905	0.00111339	Q9D6Y9	1,4-alpha-glucan-branching enzyme	-0.1609	0.600038	0.00159993	0.997664	-0.1625	0.853434
ENSMUSG00000028270	Gbp2	-0.179746	0.536129	0.161237	0.8402	-0.340983	0.225646	Q9Z0E6	Guanylate-binding protein 2	0.0645	0.804893	0.2303	0.428362	-0.1658	0.83391
ENSMUSG00000028268	Gbp3	0.268365	0.428646	0.275357	0.743177	-0.00699115	0.989283	Q61107	Guanylate-binding protein 4	-0.1157	0.619591	0.2553	0.310617	-0.371	0.384894
ENSMUSG00000035540	Gc	—	—	—	—	—	—	P21614	Vitamin D-binding protein	-0.0567	0.918382	0.4096	0.17375	-0.4663	0.699358
ENSMUSG00000006378	Gcat	-0.209957	0.469721	-0.0874347	0.933164	-0.122522	0.762885	O88986	2-amino-3-ketobutyrate coenzyme A ligase, mitochondrial	0.1044	0.772392	0.3161	0.374012	-0.2117	0.804298
ENSMUSG00000038039	Gcc2	-0.445684	0.00147297	-0.0811352	0.886339	-0.364548	0.020363	Q8CHG3	GRIP and coiled-coil domain-containing protein 2	0.9761	0.234681	1.4277	0.0449741	-0.4516	0.562449
ENSMUSG00000003809	Gcdh	-0.0135373	0.951243	0.0651819	0.906298	-0.0787193	0.722236	Q60759	Glutaryl-CoA dehydrogenase, mitochondrial	-0.1685	0.657928	-0.0339	0.907275	-0.1346	0.912423
ENSMUSG00000041798	Gck	-1.69182	0.00486961	-1.07341	0.427096	-0.618404	0.484156	P52792	Hexokinase-4	0.1429	0.38271	0.2653	0.993408	-0.1224	0.726687
ENSMUSG00000032350	Gclc	-0.061357	0.777935	-0.0405615	0.952386	-0.0207955	0.943354	P97494	Glutamate--cysteine ligase catalytic subunit	-0.0882	0.757036	-0.1359	0.640236	0.0477001	0.953196
ENSMUSG00000028124	Gclm	-0.27028	0.0315072	0.0203862	0.977458	-0.290666	0.0298851	O09172	Glutamate--cysteine ligase regulatory subunit	0.1495	0.556262	0.1961	0.329407	-0.0466	0.963822
ENSMUSG00000041638	Gcn1l1	-0.029451	0.909106	-0.00500122	0.995615	-0.0244498	0.940059	E9PVA8	eIF-2-alpha kinase activator GCN1	-0.733	0.0888424	-0.8924	0.0732963	0.1594	0.925772
ENSMUSG00000058624	Gda	-0.274345	0.0720205	-0.0714506	0.905507	-0.202894	0.274348	Q9R111	Guanine deaminase	0.1965	0.426404	0.4032	0.180482	-0.2067	0.806044
ENSMUSG00000015291	Gdi1	-0.165604	0.152188	0.0624444	0.873383	-0.228048	0.0521164	P50396	Rab GDP dissociation inhibitor alpha	-0.2031	0.490722	0.00460007	0.987634	-0.2077	0.803189
ENSMUSG00000021218	Gdi2	-0.181618	0.0651659	-0.0896016	0.756221	-0.0920169	0.49502	Q61598	Rab GDP dissociation inhibitor beta	0.00889994	0.973345	-0.0241	0.940547	0.033	0.970493
ENSMUSG00000061666	Gdpd1	-0.122174	0.614928	0.0663084	0.935258	-0.188482	0.462457	Q9CRY7	Lysophospholipase D GDPD1	-0.8481	0.0181784	-0.3925	0.357553	-0.4556	0.669207
ENSMUSG00000050973	Gdpgp1	0.141089	0.789258	0.362865	0.739405	-0.221777	0.702574	Q3TLS3	GDP-D-glucose phosphorylase 1	-0.1308	0.890572	0.107	0.999247	-0.2378	0.968152
ENSMUSG00000025858	Get4	-0.00290568	0.984548	0.0552615	0.860575	-0.0581672	0.665864	Q9D1H7	Golgi to ER traffic protein 4 homolog	-0.706	0.0113413	-0.4108	0.14437	-0.2952	0.664956
ENSMUSG00000040888	Gfer	-0.193326	0.196018	0.0444339	0.941664	-0.23776	0.131481	P56213	FAD-linked sulfhydryl oxidase ALR	0.388	0.15826	0.5968	0.058912	-0.2088	0.793521
ENSMUSG00000021666	Gfm2	-0.420148	1.08696e-08	-0.21457	0.123538	-0.205578	0.0211012	Q8R2Q4	Ribosome-releasing factor 2, mitochondrial	-0.2023	0.351946	0.0866999	0.73856	-0.289	0.552965
ENSMUSG00000029992	Gfpt1	-0.297684	0.0283755	-0.112887	0.794855	-0.184797	0.282316	P47856	Glutamine--fructose-6-phosphate aminotransferase [isomerizing] 1	-0.5705	0.288692	-0.3531	0.514915	-0.2174	0.894784
ENSMUSG00000020363	Gfpt2	-0.00632975	0.987942	-0.335272	0.609764	0.328943	0.317552	Q9Z2Z9	Glutamine--fructose-6-phosphate aminotransferase [isomerizing] 2	0.0265	0.12408	0.6369	0.416683	-0.6104	0.868767
ENSMUSG00000033128	Gga1	-0.0407379	0.784315	-0.000799747	0.999026	-0.0399382	0.831887	Q8R0H9	ADP-ribosylation factor-binding protein GGA1	0.4217	0.0303507	0.3098	0.178553	0.1119	0.860955
ENSMUSG00000030872	Gga2	0.11896	0.37267	0.155073	0.584729	-0.036113	0.869378	Q6P5E6	ADP-ribosylation factor-binding protein GGA2	—	0.0570984	—	0.728853	0.5072	0.418444
ENSMUSG00000020740	Gga3	0.138241	0.335322	0.0386131	0.944258	0.0996275	0.588039	Q8BMI3	ADP-ribosylation factor-binding protein GGA3	-0.4373	0.124686	-0.131	0.127015	-0.3063	0.839314
ENSMUSG00000002797	Ggct	-0.088158	0.760219	0.119256	0.871845	-0.207414	0.459271	Q9D7X8	Gamma-glutamylcyclotransferase	0.1158	0.711844	0.2514	0.408204	-0.1356	0.869809
ENSMUSG00000021302	Ggps1	0.0805141	0.590336	0.0864439	0.825603	-0.00592978	0.979258	Q9WTN0	Geranylgeranyl pyrophosphate synthase	0.5918	0.141892	0.4601	0.241	0.1317	0.834397
ENSMUSG00000006344	Ggt5	0.19575	0.609802	-0.0576748	0.968544	0.253425	0.55318	Q9Z2A9	Glutathione hydrolase 5 proenzyme	0.0839999	0.386112	-0.0454	0.968567	0.1294	0.731548
ENSMUSG00000041028	Ghitm	-0.82324	4.23023e-17	-0.34104	0.0403137	-0.4822	7.91623e-06	Q91VC9	Growth hormone-inducible transmembrane protein	-2.237	0.00789062	-1.2583	0.0590958	-0.9787	0.975793
ENSMUSG00000048000	Gigyf2	-0.150143	0.396867	-0.119276	0.803911	-0.0308674	0.917647	Q6Y7W8	GRB10-interacting GYF protein 2	0.4627	0.100024	0.2161	0.518832	0.2466	0.655049
ENSMUSG00000054435	Gimap4	0.285703	0.343979	-0.0244389	0.98795	0.310142	0.36112	Q99JY3	GTPase IMAP family member 4	-0.1398	0.614911	0.0167	0.95727	-0.1565	0.808386
ENSMUSG00000019433	Gipc1	-0.125861	0.30104	0.0182159	0.975526	-0.144076	0.280722	Q9Z0G0	PDZ domain-containing protein GIPC1	-0.0358	0.899093	-0.1076	0.661954	0.0718	0.933219
ENSMUSG00000011877	Git1	-0.0576599	0.723903	0.0182606	0.978206	-0.0759205	0.685155	Q68FF6	ARF GTPase-activating protein GIT1	0.4184	0.0902164	0.2273	0.446749	0.1911	0.73088
ENSMUSG00000041890	Git2	0.117084	0.434107	0.0415627	0.940314	0.0755212	0.706664	Q9JLQ2	ARF GTPase-activating protein GIT2	0.2044	0.374124	0.0291	0.932218	0.1753	0.81485
ENSMUSG00000025059	Gk	-0.0877104	0.783703	0.0795994	0.933969	-0.16731	0.61731	Q64516	Glycerol kinase	0.3425	0.100881	0.2184	0.401925	0.1241	0.714761
ENSMUSG00000045594	Glb1	0.439462	0.113839	-0.0225774	0.989088	0.462039	0.130101	P23780	Beta-galactosidase	0.0767999	0.230654	0.2638	0.754758	-0.187	0.522919
ENSMUSG00000003316	Glg1	-0.181557	0.239524	-0.0649566	0.907944	-0.116601	0.563425	Q61543	Golgi apparatus protein 1	-0.0494	0.919662	0.1842	0.449003	-0.2336	0.844054
ENSMUSG00000028480	Glipr2	1.16324	6.51266e-10	0.0989142	0.914403	1.06433	4.11002e-08	Q9CYL5	Golgi-associated plant pathogenesis-related protein 1	0.3733	0.323756	-0.1342	0.380845	0.5075	0.941756
ENSMUSG00000029276	Glmn	0.136609	0.626939	0.105081	0.904177	0.0315281	0.939632	Q8BZM1	Glomulin	0.0274	0.432297	0.0805001	0.747101	-0.0531	0.609181
ENSMUSG00000024026	Glo1	-0.216971	0.0317088	-0.0383954	0.930065	-0.178575	0.12587	Q9CPU0	Lactoylglutathione lyase	0.3511	0.214917	0.6075	0.160197	-0.2564	0.809441
ENSMUSG00000017286	Glod4	-0.154582	0.252843	0.00361761	0.995615	-0.1582	0.298244	Q9CPV4	Glyoxalase domain-containing protein 4	-0.1008	0.723569	-0.0832	0.779302	-0.0176	0.981359
ENSMUSG00000021591	Glrx	-0.140794	0.449363	-0.00960716	0.99276	-0.131187	0.557602	Q9QUH0	Glutaredoxin-1	-0.8241	0.0416302	-0.4176	0.241874	-0.4065	0.716826
ENSMUSG00000018196	Glrx2	-0.193701	0.020759	-0.13561	0.475378	-0.0580902	0.665016	Q923X4	Glutaredoxin-2, mitochondrial	0.00770006	0.99231	0.1026	0.862829	-0.0949	0.930029
ENSMUSG00000031068	Glrx3	-0.284126	0.00100675	-0.0844062	0.761176	-0.199719	0.0480476	Q9CQM9	Glutaredoxin-3	-0.0572	0.905006	0.31	0.272614	-0.3672	0.717493
ENSMUSG00000021102	Glrx5	-0.0611407	0.754983	-0.0979056	0.836822	0.0367649	0.893866	Q80Y14	Glutaredoxin-related protein 5, mitochondrial	0.6208	0.713967	0.6521	0.682756	-0.0313	0.992911
ENSMUSG00000026103	Gls	-0.372565	0.0367181	-0.0697379	0.927515	-0.302827	0.144904	D3Z7P3	Glutaminase kidney isoform, mitochondrial	-0.1431	0.456118	0.2408	0.225179	-0.3839	0.254705
ENSMUSG00000026473	Glul	0.261636	0.536181	-0.203638	0.866653	0.465274	0.267998	P15105	Glutamine synthetase	-1.4158	0.0622359	-1.2588	0.136233	-0.157	0.96598
ENSMUSG00000022536	Glyr1	-0.0917972	0.54528	-0.104827	0.775124	0.0130295	0.954806	Q922P9	Putative oxidoreductase GLYR1	-0.2554	0.294606	-0.5137	0.0970688	0.2583	0.679566
ENSMUSG00000058927	Gm10053	-0.494753	0.0817823	-0.569542	0.271002	0.0747884	0.891996	P62897	Cytochrome c, somatic	0.3706	0.0940886	0.3476	0.204784	0.023	0.978997
ENSMUSG00000063412	Gm10131	-0.326818	0.744303	-0.654799	0.775124	0.327981	0.810622	P84089	Enhancer of rudimentary homolog	0.5882	0.101039	0.4377	0.771002	0.1505	0.723331
ENSMUSG00000066878	Gm10184	-1.66766	—	-1.5313	—	-0.136361	—	P52293	Importin subunit alpha-1	-0.00990002	0.435195	-0.00470002	0.480669	-0.00519997	0.996753
ENSMUSG00000070713	Gm10282	-0.264654	0.68862	0.0273232	0.993024	-0.291977	0.708806	P09602	Non-histone chromosomal protein HMG-17	0.4488	0.897924	0.3471	0.755069	0.1017	0.964266
ENSMUSG00000078193	Gm2000	-0.240353	0.424116	-0.0689765	0.951514	-0.171377	0.662643	Q6ZWV7	60S ribosomal protein L35	-1.1946	0.0159898	-1.0177	0.0323333	-0.1769	0.906954
ENSMUSG00000114133	Gm20075	-0.359749	0.703212	-1.11287	0.537374	0.753121	0.479051	Q9CQH7	Transcription factor BTF3 homolog 4	-0.0551	0.864281	-0.0375	0.902742	-0.0176	0.983599
ENSMUSG00000021139	Gm20498	-0.249815	0.825692	-0.493084	0.865485	0.243269	0.878807	Q9D6K5	Synaptojanin-2-binding protein	0.4498	0.166957	0.304	0.406234	0.1458	0.903098
ENSMUSG00000093752	Gm20716	—	—	—	—	—	—	O70152	Dolichol-phosphate mannosyltransferase subunit 1	1.5004	0.0160308	0.9181	0.0920089	0.5823	0.700345
ENSMUSG00000099041	Gm28035	-0.299515	0.827533	-0.323001	0.939321	0.0234854	0.989468	Q80WG5	Volume-regulated anion channel subunit LRRC8A	-0.00669998	0.269164	-0.1201	0.735067	0.1134	0.43249
ENSMUSG00000101645	Gm28635	—	—	—	—	—	—	P30999	Catenin delta-1	-0.0552	0.866082	-0.00750002	0.982562	-0.0477	0.968118
ENSMUSG00000111497	Gm38431	2.02173	—	0.593551	—	1.42818	—	Q9CW46	Ribonucleoprotein PTB-binding 1	0.0734999	0.376795	-0.1486	0.580298	0.2221	0.709788
ENSMUSG00000078606	Gm4070	0.0271202	0.965959	0.0373991	0.986791	-0.0102789	0.988203	Q80SU7	Interferon-induced very large GTPase 1	-0.5998	0.0460792	-0.2201	0.464772	-0.3797	0.549056
ENSMUSG00000048087	Gm4737	-1.05268	0.305986	-0.705083	0.80374	-0.347599	0.841816	P50247	Adenosylhomocysteinase	0.4239	0.128312	0.3251	0.242439	0.0988	0.918892
ENSMUSG00000113262	Gm48551	-0.255566	0.789521	-0.00313883	0.99961	-0.252427	0.834923	Q99LN9	Deoxyhypusine hydroxylase	0.59	0.0709336	0.4187	0.383519	0.1713	0.720317
ENSMUSG00000109061	Gm49320	—	—	—	—	—	—	Q8CE90	Dual specificity mitogen-activated protein kinase kinase 7	-0.3997	0.395132	-1.1136	0.0730218	0.7139	0.199275
ENSMUSG00000114797	Gm49336	-0.142625	0.121065	-0.0891901	0.732622	-0.0534353	0.703786	Q8R332	Nucleoporin p58/p45	-0.2674	0.157793	-0.0261	0.136524	-0.2413	0.941916
ENSMUSG00000024869	Gm49405	0.445937	0.443824	-0.0245048	0.993624	0.470442	0.486388	Q9CR24	Nucleoside diphosphate-linked moiety X motif 8	0.5412	0.0639839	0.4255	0.126834	0.1157	0.912841
ENSMUSG00000116336	Gm49425	0	—	1.1716	—	-1.29691	—	Q9Z2T6	Keratin, type II cuticular Hb5	—	0.00460759	-0.1678	0.0999446	—	0.454052
ENSMUSG00000033036	Gm7879	0.451771	—	0	—	0.435284	—	Q9D868	Peptidyl-prolyl cis-trans isomerase H	0.3169	0.174376	0.2755	0.292646	0.0414	0.96914
ENSMUSG00000045886	Gm9803	-0.0785599	0.90696	-0.090384	0.965697	0.0118241	0.988203	Q9CQV1	Mitochondrial import inner membrane translocase subunit TIM16	0.4875	0.0652216	0.4951	0.121474	-0.00760003	0.995588
ENSMUSG00000049230	Gm9833	0.498718	0.595421	0.167444	0.964851	0.331274	0.792886	Q8C854	Myelin expression factor 2	0.178	0.607639	0.1367	0.599135	0.0413	0.974244
ENSMUSG00000038372	Gmds	-0.0268162	0.956509	-0.0447804	0.979191	0.0179642	0.974643	Q8K0C9	GDP-mannose 4,6 dehydratase	-0.3225	0.0234429	-0.1038	0.174169	-0.2187	0.695677
ENSMUSG00000062014	Gmfb	-0.0581964	0.710087	-0.0381514	0.940197	-0.020045	0.928009	Q9CQI3	Glia maturation factor beta	0.5408	0.025442	0.7539	0.0270968	-0.2131	0.760587
ENSMUSG00000033021	Gmppa	0.123591	0.51278	0.0960157	0.862089	0.0275752	0.925337	Q922H4	Mannose-1-phosphate guanyltransferase alpha	1.4131	0.00768	0.8649	0.0108108	0.5482	0.503783
ENSMUSG00000070284	Gmppb	0.293375	0.204431	0.155722	0.828468	0.137653	0.679425	Q8BTZ7	Mannose-1-phosphate guanyltransferase beta	-0.2172	0.519669	-0.3446	0.282481	0.1274	0.91317
ENSMUSG00000000253	Gmpr	0.026307	0.89857	0.0277811	0.965697	-0.00147411	0.9948	Q9DCZ1	GMP reductase 1	-0.0226	0.94657	0.0518001	0.887953	-0.0744	0.937579
ENSMUSG00000027823	Gmps	0.0127382	0.929787	-0.0143206	0.978206	0.0270589	0.880361	Q3THK7	GMP synthase [glutamine-hydrolyzing]	0.0172001	0.959978	0.0204	0.948143	-0.00320002	0.996226
ENSMUSG00000034781	Gna11	0.0840992	0.413056	0.0592131	0.844026	0.0248861	0.882804	P21278	Guanine nucleotide-binding protein subunit alpha-11	0.7911	0.138944	0.6402	0.200511	0.1509	0.947107
ENSMUSG00000020611	Gna13	-0.0298024	0.934896	0.0473191	0.965697	-0.0771215	0.860225	P27601	Guanine nucleotide-binding protein subunit alpha-13	0.1364	0.456646	0.074	0.760672	0.0624	0.934287
ENSMUSG00000032562	Gnai2	0.186968	0.167345	-0.0528647	0.918988	0.239833	0.0886071	P08752	Guanine nucleotide-binding protein G(i) subunit alpha-2	-0.3203	0.232075	-0.236	0.477366	-0.0843	0.919064
ENSMUSG00000024639	Gnaq	0.172071	0.496327	0.000908593	0.99961	0.171162	0.567009	P21279	Guanine nucleotide-binding protein G(q) subunit alpha	-0.0305	0.900173	-0.0762	0.790973	0.0457	0.957861
ENSMUSG00000027669	Gnb4	0.154557	0.649059	0.0336715	0.981345	0.120885	0.786341	P29387	Guanine nucleotide-binding protein subunit beta-4	-0.085	0.996717	-0.1226	0.762554	0.0376001	0.918137
ENSMUSG00000036402	Gng12	0.0236813	0.913964	-0.0591954	0.918988	0.0828767	0.717735	Q9DAS9	Guanine nucleotide-binding protein G(I)/G(S)/G(O) subunit gamma-12	-0.3578	0.0392228	-0.1864	0.363522	-0.1714	0.806521
ENSMUSG00000024429	Gnl1	-0.458592	0.000157094	-0.127792	0.745208	-0.3308	0.0169862	P36916	Guanine nucleotide-binding protein-like 1	0.3084	0.157884	0.3003	0.258682	0.00809996	0.99485
ENSMUSG00000031985	Gnpat	-0.17597	0.223409	-0.0124186	0.987561	-0.163551	0.328242	P98192	Dihydroxyacetone phosphate acyltransferase	-0.8771	0.0666297	-0.2375	0.663216	-0.6396	0.602511
ENSMUSG00000052102	Gnpda1	-0.213021	0.351616	-0.361819	0.363149	0.148798	0.619644	O88958	Glucosamine-6-phosphate isomerase 1	-0.7605	0.0117586	-0.4896	0.154455	-0.2709	0.772749
ENSMUSG00000029209	Gnpda2	-0.105074	0.705092	0.11703	0.874224	-0.222104	0.413746	Q9CRC9	Glucosamine-6-phosphate isomerase 2	-0.0941	0.806919	0.1121	0.677105	-0.2062	0.823279
ENSMUSG00000037722	Gnpnat1	-0.083132	0.765744	-0.0536485	0.951772	-0.0294835	0.938777	Q9JK38	Glucosamine 6-phosphate N-acetyltransferase	1.0032	0.0545422	0.2992	0.0824	0.704	0.977223
ENSMUSG00000034707	Gns	0.0134066	0.949616	-0.0513672	0.926426	0.0647738	0.772287	Q8BFR4	N-acetylglucosamine-6-sulfatase	0.8136	0.0621418	0.8599	0.102193	-0.0463	0.966151
ENSMUSG00000026754	Golga1	0.0268096	0.888127	-0.00686185	0.993024	0.0336715	0.893198	Q9CW79	Golgin subfamily A member 1	0.4913	0.146106	0.3338	0.984781	0.1575	0.553349
ENSMUSG00000002546	Golga2	0.0749921	0.440751	0.0536023	0.852151	0.0213899	0.893866	Q921M4	Golgin subfamily A member 2	-0.3223	0.486775	-1.2932	0.112093	0.9709	0.531993
ENSMUSG00000038708	Golga4	-0.748256	0.00324418	-0.0312469	0.984926	-0.717009	0.00865401	Q91VW5	Golgin subfamily A member 4	0.9441	0.0372638	0.9512	0.0781829	-0.00710003	0.995805
ENSMUSG00000021192	Golga5	-0.131642	0.121639	-0.00552933	0.992129	-0.126113	0.189828	Q9QYE6	Golgin subfamily A member 5	1.2369	0.0976569	1.0167	0.245587	0.2202	0.932642
ENSMUSG00000015341	Golga7	0.0849184	0.428724	0.0656324	0.829626	0.0192859	0.913309	Q91W53	Golgin subfamily A member 7	0.4711	0.456022	0.3325	0.280866	0.1386	0.91911
ENSMUSG00000034109	Golim4	0.462323	0.000632165	0.0745681	0.898999	0.387755	0.00929745	Q8BXA1	Golgi integral membrane protein 4	0.6303	0.111746	0.3911	0.426362	0.2392	0.838453
ENSMUSG00000019861	Gopc	0.0298259	0.891176	0.0389051	0.952151	-0.00907922	0.973417	Q8BH60	Golgi-associated PDZ and coiled-coil motif-containing protein	1.2318	0.0043964	0.8078	0.025814	0.424	0.411209
ENSMUSG00000014959	Gorasp2	-0.145066	0.196896	-0.0465904	0.91129	-0.0984759	0.493557	Q99JX3	Golgi reassembly-stacking protein 2	0.7812	0.0236882	0.6035	0.158559	0.1777	0.87692
ENSMUSG00000010392	Gosr1	-0.21389	0.127539	-0.116415	0.772993	-0.097475	0.631854	O88630	Golgi SNAP receptor complex member 1	0.2744	0.694848	0.0301	0.91039	0.2443	0.886183
ENSMUSG00000020946	Gosr2	0.126828	0.309017	0.0161571	0.979191	0.110671	0.461858	O35166	Golgi SNAP receptor complex member 2	—	0.00466667	—	0.486679	0.2811	0.137
ENSMUSG00000025190	Got1	-0.472201	3.29296e-05	-0.129345	0.732492	-0.342857	0.00752236	P05201	Aspartate aminotransferase, cytoplasmic	-0.3882	0.132594	-0.1571	0.548078	-0.2311	0.770414
ENSMUSG00000031672	Got2	-0.0660495	0.690165	-0.138002	0.689499	0.0719526	0.715243	P05202	Aspartate aminotransferase, mitochondrial	0.1608	0.722104	0.3823	0.262778	-0.2215	0.842452
ENSMUSG00000022561	Gpaa1	0.0702138	0.767796	0.00918604	0.993024	0.0610277	0.84401	Q9WTK3	Glycosylphosphatidylinositol anchor attachment 1 protein	-0.364	0.234473	-0.0867	0.837337	-0.2773	0.697441
ENSMUSG00000024978	Gpam	-0.0224148	0.958209	0.568204	0.2348	-0.590619	0.0325339	Q61586	Glycerol-3-phosphate acyltransferase 1, mitochondrial	-0.4219	0.169903	-0.0318	0.943747	-0.3901	0.646942
ENSMUSG00000034220	Gpc1	0.10564	0.426896	0.017269	0.978206	0.0883709	0.591845	Q9QZF2	Glypican-1	0.7573	0.00802974	0.454	0.108007	0.3033	0.584384
ENSMUSG00000031119	Gpc4	0.482225	0.00432141	0.263324	0.536379	0.218901	0.338701	P51655	Glypican-4	0.7962	0.0234884	0.5931	0.380907	0.2031	0.480094
ENSMUSG00000058571	Gpc6	0.321775	0.435044	0.158791	0.91	0.162984	0.784523	Q9R087	Glypican-6	-0.117	0.885967	0.3258	0.314421	-0.4428	0.694345
ENSMUSG00000027346	Gpcpd1	-0.0762431	0.548442	0.0997744	0.739494	-0.176017	0.129039	Q8C0L9	Glycerophosphocholine phosphodiesterase GPCPD1	-0.861	0.0209172	-0.5158	0.170075	-0.3452	0.610378
ENSMUSG00000023019	Gpd1	0.491989	0.000743443	-0.349381	0.22753	0.841369	1.3995e-09	P13707	Glycerol-3-phosphate dehydrogenase [NAD(+)], cytoplasmic	-0.0205	0.970676	0.1188	0.819237	-0.1393	0.927565
ENSMUSG00000050627	Gpd1l	0.0269552	0.81537	0.0547631	0.842815	-0.0278079	0.852987	Q3ULJ0	Glycerol-3-phosphate dehydrogenase 1-like protein	0.4418	0.0701109	0.166	0.561687	0.2758	0.7004
ENSMUSG00000026827	Gpd2	-0.0861735	0.794678	-0.202756	0.769734	0.116583	0.76431	Q64521	Glycerol-3-phosphate dehydrogenase, mitochondrial	-0.6173	0.0845021	-0.252	0.546148	-0.3653	0.665914
ENSMUSG00000047454	Gphn	-0.421243	4.03416e-05	-0.104496	0.758619	-0.316747	0.00585614	Q8BUV3	Gephyrin	0.0767	0.784739	0.1577	0.607203	-0.081	0.918777
ENSMUSG00000036427	Gpi1	-0.0698883	0.505178	-0.0585676	0.841739	-0.0113207	0.944799	P06745	Glucose-6-phosphate isomerase	-0.1417	0.598853	-0.1377	0.641269	-0.00400001	0.99556
ENSMUSG00000022579	Gpihbp1	-0.077072	0.873607	-0.333343	0.731218	0.256271	0.597675	Q9D1N2	Glycosylphosphatidylinositol-anchored high density lipoprotein-binding protein 1	0.0313001	0.94264	0.2105	0.529828	-0.1792	0.833711
ENSMUSG00000064037	Gpn1	0.0337476	0.861492	0.0130964	0.986758	0.0206512	0.936258	Q8VCE2	GPN-loop GTPase 1	-0.0809	0.330182	0.1767	0.907391	-0.2576	0.790775
ENSMUSG00000022546	Gpt	-0.30274	0.161052	-0.0713501	0.935691	-0.23139	0.381721	Q8QZR5	Alanine aminotransferase 1	-0.604	0.11119	-0.2996	0.44716	-0.3044	0.808149
ENSMUSG00000031700	Gpt2	-0.496631	0.016326	-0.205174	0.744047	-0.291457	0.269595	Q8BGT5	Alanine aminotransferase 2	-0.947	0.0552843	-0.7088	0.16032	-0.2382	0.688864
ENSMUSG00000063856	Gpx1	0.623476	2.25748e-05	0.0422654	0.955975	0.581211	0.000193254	P11352	Glutathione peroxidase 1	0.3367	0.133205	0.3111	0.144104	0.0256	0.97946
ENSMUSG00000018339	Gpx3	0.583423	0.0127645	0.313254	0.609764	0.270169	0.401196	P46412	Glutathione peroxidase 3	0.2338	0.4348	0.3262	0.215664	-0.0924	0.937563
ENSMUSG00000075706	Gpx4	-0.0118989	0.965663	0.0488706	0.947393	-0.0607695	0.842555	O70325	Phospholipid hydroperoxide glutathione peroxidase	0.2609	0.376856	0.2196	0.477657	0.0413	0.974662
ENSMUSG00000028597	Gpx7	0.803215	0.000212128	-0.0161734	0.992129	0.819388	0.000316365	Q99LJ6	Glutathione peroxidase 7	0.2061	0.685514	0.2049	0.590157	0.00119994	0.998592
ENSMUSG00000020176	Grb10	0.612245	4.94656e-05	-0.111234	0.852151	0.723479	1.97481e-06	Q60760	Growth factor receptor-bound protein 10	0.5908	0.0651628	0.0667	0.972592	0.5241	0.212118
ENSMUSG00000026888	Grb14	-0.904607	2.43234e-06	-0.284105	0.605622	-0.620502	0.00423676	Q9JLM9	Growth factor receptor-bound protein 14	0.1721	0.596451	0.6183	0.0952361	-0.4462	0.249573
ENSMUSG00000059923	Grb2	0.00710327	0.971308	0.0776552	0.852151	-0.0705519	0.709217	Q60631	Growth factor receptor-bound protein 2	0.719	0.00913669	0.5578	0.0793297	0.1612	0.827626
ENSMUSG00000035637	Grhpr	-0.0850647	0.704422	-0.0519699	0.94365	-0.0330948	0.918543	Q91Z53	Glyoxylate reductase/hydroxypyruvate reductase	0.2019	0.433541	0.3542	0.189322	-0.1523	0.840502
ENSMUSG00000031153	Gripap1	-0.0396104	0.761318	-0.162986	0.400135	0.123376	0.28816	Q8VD04	GRIP1-associated protein 1	0.1582	0.509605	0.1656	0.480264	-0.00740001	0.995752
ENSMUSG00000024858	Grk2	-0.236943	0.000115989	-0.135843	0.298899	-0.1011	0.221089	Q99MK8	Beta-adrenergic receptor kinase 1	-0.237	0.992376	-0.3374	0.98071	0.1004	0.995151
ENSMUSG00000029198	Grpel1	-0.124331	0.263641	-0.0265508	0.95221	-0.0977799	0.475952	Q99LP6	GrpE protein homolog 1, mitochondrial	-0.0264	0.948968	0.0210999	0.953823	-0.0475	0.971565
ENSMUSG00000044221	Grsf1	-0.467226	8.50636e-06	-0.138277	0.669986	-0.32895	0.00553393	Q8C5Q4	G-rich sequence factor 1	-0.4518	0.16433	0.0458	0.883447	-0.4976	0.486334
ENSMUSG00000022575	Gsdmd	0.378182	0.114727	0.0145584	0.99276	0.363623	0.178709	Q9D8T2	Gasdermin-D	-0.4897	0.116492	-0.1321	0.699397	-0.3576	0.70609
ENSMUSG00000029821	Gsdme	0.712696	0.0118397	0.47238	0.4781	0.240315	0.556806	Q9Z2D3	Gasdermin-E	—	0.00442276	—	0.0109474	0.2471	0.782628
ENSMUSG00000026879	Gsn	0.0606885	0.849249	-0.0812307	0.931912	0.141919	0.683569	P13020	Gelsolin	0.1373	0.505174	0.3414	0.234026	-0.2041	0.786302
ENSMUSG00000062203	Gspt1	-0.211229	0.177876	-0.0866597	0.868329	-0.12457	0.550126	Q8R050	Eukaryotic peptide chain release factor GTP-binding subunit ERF3A	0.12	0.544361	0.1085	0.637975	0.0114999	0.989785
ENSMUSG00000031584	Gsr	-0.0264615	0.872723	0.149716	0.590717	-0.176177	0.180533	P47791	Glutathione reductase, mitochondrial	-0.3325	0.08686	-0.00790003	0.981746	-0.3246	0.554927
ENSMUSG00000027610	Gss	0.237706	0.236097	0.189005	0.726093	0.0487014	0.89079	P51855	Glutathione synthetase	0.6222	0.14609	0.5105	0.241713	0.1117	0.925079
ENSMUSG00000032348	Gsta4	-0.17133	0.48265	-0.00420743	0.997203	-0.167122	0.564826	P24472	Glutathione S-transferase A4	-0.0996	0.769955	-0.0256	0.944986	-0.074	0.941766
ENSMUSG00000029864	Gstk1	0.0243602	0.928908	-0.0349016	0.965804	0.0592618	0.856352	Q9DCM2	Glutathione S-transferase kappa 1	0.2217	0.475624	0.3834	0.181237	-0.1617	0.840983
ENSMUSG00000058135	Gstm1	-0.0590015	0.848653	-0.137531	0.858887	0.0785298	0.841687	P10649	Glutathione S-transferase Mu 1	0.3003	0.108788	0.0933	0.760624	0.207	0.785617
ENSMUSG00000040562	Gstm2	0.155791	0.718148	-0.0306299	0.986791	0.186421	0.711953	P15626	Glutathione S-transferase Mu 2	0.1865	0.460927	0.3135	0.361216	-0.127	0.905806
ENSMUSG00000004032	Gstm5	-0.386038	0.000672278	-0.123519	0.735244	-0.262519	0.0498174	P48774	Glutathione S-transferase Mu 5	-0.0549	0.877513	0.1569	0.645895	-0.2118	0.820557
ENSMUSG00000004035	Gstm7	0.202262	0.384186	0.0338093	0.97548	0.168453	0.553854	Q80W21	Glutathione S-transferase Mu 7	0.4078	0.13102	0.3953	0.200598	0.0125001	0.987683
ENSMUSG00000025068	Gsto1	-0.212165	0.234588	0.091552	0.877366	-0.303717	0.0926731	O09131	Glutathione S-transferase omega-1	0.4543	0.08621	0.4245	0.0947686	0.0298	0.979736
ENSMUSG00000060803	Gstp1	-0.0370992	0.894566	0.00381052	0.997203	-0.0409097	0.911083	P19157	Glutathione S-transferase P 1	0.1864	0.790967	-0.166	0.835898	0.3524	0.823109
ENSMUSG00000001663	Gstt1	0.183686	0.593197	0.204236	0.815473	-0.0205498	0.968063	Q64471	Glutathione S-transferase theta-1	-0.2824	0.207238	-0.0952	0.74123	-0.1872	0.808944
ENSMUSG00000033318	Gstt2	-0.381964	0.347322	0.330563	0.746717	-0.712528	0.062313	Q61133	Glutathione S-transferase theta-2	-0.2921	0.17759	-0.0511	0.869888	-0.241	0.718016
ENSMUSG00000001665	Gstt3	0.247519	0.55893	0.220056	0.854877	0.0274628	0.966074	Q99L20	Glutathione S-transferase theta-3	-0.0734	0.807143	-0.0515	0.858947	-0.0219	0.979881
ENSMUSG00000021033	Gstz1	0.0121981	0.937157	-0.0456431	0.907455	0.0578412	0.710663	Q9WVL0	Maleylacetoacetate isomerase	0.2743	0.506445	0.351	0.35726	-0.0767	0.955718
ENSMUSG00000022828	Gtf2e1	-0.351205	0.0360337	-0.286003	0.427096	-0.0652018	0.831773	Q9D0D5	General transcription factor IIE subunit 1	—	0.448338	—	0.0623043	-0.1057	0.51997
ENSMUSG00000002658	Gtf2f1	0.042509	0.833475	-0.0191025	0.979527	0.0616114	0.804859	Q3THK3	General transcription factor IIF subunit 1	0.6554	0.087687	0.2675	0.748991	0.3879	0.278084
ENSMUSG00000067995	Gtf2f2	-0.041684	0.811005	-0.0314517	0.954958	-0.0102324	0.965313	Q8R0A0	General transcription factor IIF subunit 2	0.7495	0.559954	0.4246	0.644401	0.3249	0.655053
ENSMUSG00000001524	Gtf2h4	0.123764	0.500391	0.11503	0.812551	0.00873458	0.975311	O70422	General transcription factor IIH subunit 4	—	0.00446377	—	0.0117333	1.2002	0.202632
ENSMUSG00000060261	Gtf2i	-0.172137	0.0194299	-0.0534423	0.834634	-0.118695	0.184077	Q9ESZ8	General transcription factor II-I	0.0317	0.899446	-0.0538	0.867337	0.0855	0.918211
ENSMUSG00000035666	Gtf3c4	0.02265	0.933265	0.13367	0.806503	-0.11102	0.681215	Q8BMQ2	General transcription factor 3C polypeptide 4	-1.8741	0.948148	-1.0479	0.922876	-0.8262	0.92662
ENSMUSG00000026816	Gtf3c5	0.180738	0.262262	0.26854	0.349297	-0.0878023	0.699323	Q8R2T8	General transcription factor 3C polypeptide 5	—	0.335504	—	0.241122	-0.002	0.937721
ENSMUSG00000042535	Gtpbp1	-0.0323653	0.841938	-0.0499433	0.91237	0.017578	0.936567	O08582	GTP-binding protein 1	-0.5186	0.0366865	-0.2606	0.341938	-0.258	0.633388
ENSMUSG00000040464	Gtpbp10	-0.214313	0.0328009	-0.0473013	0.907455	-0.167011	0.158295	Q8K013	GTP-binding protein 10	0.4074	0.170034	0.4668	0.205184	-0.0594	0.952988
ENSMUSG00000021149	Gtpbp4	-0.0472268	0.729901	0.00502108	0.993403	-0.0522479	0.751529	Q99ME9	Nucleolar GTP-binding protein 1	-0.0983	0.818008	-0.1642	0.53415	0.0658999	0.966038
ENSMUSG00000022668	Gtpbp8	0.0805908	0.679226	0.11693	0.799927	-0.0363387	0.89912	Q9CY28	GTP-binding protein 8	-0.6407	0.913517	-0.1051	0.535439	-0.5356	0.644136
ENSMUSG00000033910	Gucy1a1	-0.236183	0.540118	-0.0363524	0.984926	-0.19983	0.682213	Q9ERL9	Guanylate cyclase soluble subunit alpha-1	-0.1172	0.896111	-0.2264	0.720465	0.1092	0.969872
ENSMUSG00000028005	Gucy1b1	-0.114915	0.736991	0.0563902	0.963097	-0.171305	0.651766	O54865	Guanylate cyclase soluble subunit beta-1	-0.4563	0.208096	-0.1186	0.706818	-0.3377	0.747532
ENSMUSG00000029208	Guf1	-0.213332	0.110823	-0.0638187	0.899081	-0.149513	0.370643	Q8C3X4	Translation factor Guf1, mitochondrial	-0.6862	0.00752459	-0.1591	0.5449	-0.5271	0.189472
ENSMUSG00000020444	Guk1	-0.344398	0.0113568	-0.0351069	0.958556	-0.309292	0.0407026	Q64520	Guanylate kinase	-0.5609	0.0860184	-0.0222	0.958801	-0.5387	0.482752
ENSMUSG00000025534	Gusb	-0.342446	0.0519783	-0.524011	0.0333042	0.181565	0.450693	P12265	Beta-glucuronidase	-0.0104	0.971589	0.00199998	0.997824	-0.0124	0.994563
ENSMUSG00000019528	Gyg	-0.158835	0.083126	-0.0285625	0.941762	-0.130273	0.226828	Q9R062	Glycogenin-1	-0.028	0.917168	0.0547	0.858271	-0.0827	0.919228
ENSMUSG00000019188	H13	0.194058	0.342285	0.00453721	0.996507	0.189521	0.426227	Q9D8V0	Minor histocompatibility antigen H13	-0.0544	0.851714	-0.2624	0.344582	0.208	0.688869
ENSMUSG00000096210	H1f0	0.0546999	0.721318	0.0878384	0.803911	-0.0331385	0.878809	P10922	Histone H1.0	-0.5753	0.203745	-0.1736	0.610073	-0.4017	0.750735
ENSMUSG00000073421	H2-Ab1	0.704387	0.198802	0.0558512	0.985063	0.648535	0.305768	P14483	H-2 class II histocompatibility antigen, A beta chain	-0.5721	0.914882	-0.5365	0.985377	-0.0356	0.972039
ENSMUSG00000015937	H2afy	-0.100471	0.502844	-0.105575	0.775124	0.00510436	0.983172	Q9QZQ8	Core histone macro-H2A.1	-0.6767	0.0614812	-0.8639	0.0608657	0.1872	0.895365
ENSMUSG00000020086	H2afy2	0.552389	0.0597562	0.482235	0.447409	0.0701533	0.899971	Q8CCK0	Core histone macro-H2A.2	-0.4143	0.285215	-0.3283	0.406073	-0.086	0.966444
ENSMUSG00000073411	H2-D1	0.0739863	0.697276	0.0996783	0.834624	-0.0256921	0.924316	P01899	H-2 class I histocompatibility antigen, D-B alpha chain	0.0611	0.232523	0.2778	0.799812	-0.2167	0.545715
ENSMUSG00000061232	H2-K1	0.170171	0.39441	0.22561	0.596549	-0.0554389	0.863993	P01901	H-2 class I histocompatibility antigen, K-B alpha chain	0.8477	0.354342	0.4147	0.178878	0.433	0.965548
ENSMUSG00000073422	H2-Ke6	-0.190244	0.637933	0.172338	0.876896	-0.362581	0.357132	P50171	Estradiol 17-beta-dehydrogenase 8	-0.3842	0.253308	-0.3231	0.446676	-0.0611	0.95785
ENSMUSG00000067235	H2-Q10	0.550576	0.320207	-0.470873	0.747501	1.02145	0.0558919	P01898	H-2 class I histocompatibility antigen, Q10 alpha chain	0.214	0.652051	0.6402	0.141619	-0.4262	0.606921
ENSMUSG00000028980	H6pd	0.618703	0.000642356	0.294033	0.526849	0.32467	0.157678	Q8CFX1	GDH/6PGL endoplasmic bifunctional protein	0.0576	0.847136	0.2969	0.513864	-0.2393	0.840733
ENSMUSG00000033629	Hacd3	0.0744004	0.72199	-0.16465	0.713085	0.239051	0.18569	Q8K2C9	Very-long-chain (3R)-3-hydroxyacyl-CoA dehydratase 3	—	0.155169	-0.631	0.365386	—	0.810274
ENSMUSG00000027984	Hadh	-0.57677	1.36954e-05	-0.1594	0.716087	-0.41737	0.00510854	Q61425	Hydroxyacyl-coenzyme A dehydrogenase, mitochondrial	-0.6908	0.0963869	-0.3423	0.464376	-0.3485	0.629676
ENSMUSG00000025745	Hadha	-0.538756	4.42481e-05	-0.028761	0.967818	-0.509995	0.000264429	Q8BMS1	Trifunctional enzyme subunit alpha, mitochondrial	-0.0479	0.912552	0.1559	0.740729	-0.2038	0.808804
ENSMUSG00000059447	Hadhb	-0.644744	1.27918e-06	-0.0489554	0.941762	-0.595789	2.10755e-05	Q99JY0	Trifunctional enzyme subunit beta, mitochondrial	-0.3179	0.207398	-0.0808	0.797538	-0.2371	0.733446
ENSMUSG00000061046	Haghl	0.0518832	0.855461	0.298946	0.501091	-0.247063	0.315492	Q9DB32	Hydroxyacylglutathione hydrolase-like protein	—	0.0193036	—	0.582535	—	0.189617
ENSMUSG00000020017	Hal	3.12319	—	0.994339	—	2.12885	—	P35492	Histidine ammonia-lyase	-0.6369	0.240683	-0.9274	0.141605	0.2905	0.696649
ENSMUSG00000001380	Hars	-0.050444	0.733085	-0.042498	0.924152	-0.00794601	0.969174	Q61035	Histidine--tRNA ligase, cytoplasmic	-0.1341	0.678234	-0.0136	0.963319	-0.1205	0.910934
ENSMUSG00000019143	Hars2	0.011257	0.953318	0.0819162	0.837993	-0.0706592	0.706445	Q99KK9	Probable histidine--tRNA ligase, mitochondrial	-0.0994	0.779021	-0.1127	0.701829	0.0133	0.994887
ENSMUSG00000041840	Haus1	-0.00295812	0.990709	0.0715386	0.91431	-0.0744967	0.796137	Q8BHX1	HAUS augmin-like complex subunit 1	—	0.00275556	—	0.625717	0.5605	0.0987797
ENSMUSG00000035439	Haus8	0.726094	2.6915e-07	0.308955	0.342662	0.417139	0.0107583	Q99L00	HAUS augmin-like complex subunit 8	—	0.00123077	—	0.0260952	1.0751	0.149496
ENSMUSG00000027944	Hax1	-0.0988254	0.444698	-0.0457818	0.917427	-0.0530437	0.775048	O35387	HCLS1-associated protein X-1	2.3894	0.0046	1.8364	0.0107143	0.553	0.132782
ENSMUSG00000019977	Hbs1l	-0.177716	0.126063	-0.0679655	0.864143	-0.10975	0.472464	Q69ZS7	HBS1-like protein	-0.5451	0.0867585	-0.5751	0.0951074	0.0299999	0.982222
ENSMUSG00000026874	Hc	0.468492	—	-0.560582	—	1.02907	—	P06684	Complement C5	0.0644	0.941468	-0.3087	0.696509	0.3731	0.874817
ENSMUSG00000031352	Hccs	-0.322156	0.0100241	-0.136403	0.724681	-0.185753	0.242724	P53702	Cytochrome c-type heme lyase	-0.3722	0.44947	-0.3048	0.543449	-0.0674	0.974697
ENSMUSG00000031386	Hcfc1	0.0211456	0.922854	0.0534889	0.92899	-0.0323433	0.907578	Q61191	Host cell factor 1	0.1731	0.522833	0.0665	0.805309	0.1066	0.906041
ENSMUSG00000022831	Hcls1	0.70967	0.00583841	0.0868357	0.94365	0.622835	0.0289404	P49710	Hematopoietic lineage cell-specific protein	-0.1743	0.715619	0.1536	0.938176	-0.3279	0.942359
ENSMUSG00000028800	Hdac1	0.22039	0.23583	0.0837595	0.899516	0.136631	0.577902	O09106	Histone deacetylase 1	-0.0694	0.387611	0.0477001	0.277032	-0.1171	0.903832
ENSMUSG00000034245	Hdac11	-0.0286602	0.918602	0.221868	0.634222	-0.250528	0.256258	Q91WA3	Histone deacetylase 11	—	0.004	—	0.033312	0.1978	0.489308
ENSMUSG00000031161	Hdac6	-0.290762	0.0127467	-0.0973074	0.799927	-0.193455	0.177355	Q9Z2V5	Histone deacetylase 6	-0.7138	0.0687041	-0.2528	0.565194	-0.461	0.359036
ENSMUSG00000000295	Hddc2	-0.0511264	0.823401	-0.101229	0.860757	0.0501031	0.871032	Q3SXD3	HD domain-containing protein 2	0.0672999	0.838775	0.0460001	0.904401	0.0212999	0.986969
ENSMUSG00000004897	Hdgf	-0.323143	0.000624547	-0.0830026	0.799927	-0.240141	0.0263839	P51859	Hepatoma-derived growth factor	0.2519	0.445163	0.265	0.293638	-0.0131	0.99417
ENSMUSG00000002833	Hdgfl2	0.22582	0.0451053	0.0813764	0.833066	0.144443	0.306266	Q3UMU9	Hepatoma-derived growth factor-related protein 2	0.3642	0.183308	0.0823	0.746904	0.2819	0.717002
ENSMUSG00000025104	Hdgfl3	0.19358	0.327842	0.238744	0.577531	-0.0451643	0.893297	Q9JMG7	Hepatoma-derived growth factor-related protein 3	0.8169	0.0406227	0.766	0.0746901	0.0509	0.977327
ENSMUSG00000025421	Hdhd2	0.0651911	0.703316	0.0357382	0.950365	0.029453	0.906917	Q3UGR5	Haloacid dehalogenase-like hydrolase domain-containing protein 2	-0.4122	0.262414	-0.1061	0.798473	-0.3061	0.712799
ENSMUSG00000038422	Hdhd3	1.24365	0.00264426	1.04024	0.173168	0.203419	0.78408	Q9CYW4	Haloacid dehalogenase-like hydrolase domain-containing protein 3	-0.3554	0.370146	-0.2031	0.494236	-0.1523	0.911221
ENSMUSG00000058979	Hdhd5	-0.0167338	0.918685	0.141766	0.588713	-0.1585	0.207414	Q91WM2	Haloacid dehalogenase-like hydrolase domain-containing 5	0.1485	0.478641	0.1361	0.580241	0.0124	0.984494
ENSMUSG00000034088	Hdlbp	-0.322425	0.00942049	-0.0733732	0.877409	-0.249052	0.0834848	Q8VDJ3	Vigilin	0.0494001	0.868072	0.1044	0.677121	-0.055	0.94659
ENSMUSG00000031657	Heatr3	-0.208898	0.0323563	-0.0397204	0.92194	-0.169177	0.136361	Q8BQM4	HEAT repeat-containing protein 3	-0.1854	0.214231	-0.1968	0.62118	0.0113999	0.774668
ENSMUSG00000035247	Hectd1	-0.290203	0.194944	-0.0483085	0.961197	-0.241894	0.365828	Q69ZR2	E3 ubiquitin-protein ligase HECTD1	0.0894	0.732858	0.0465001	0.859161	0.0429001	0.966561
ENSMUSG00000046861	Hectd3	0.0711757	0.678752	0.1876	0.537374	-0.116425	0.516573	Q3U487	E3 ubiquitin-protein ligase HECTD3	0.1059	0.832204	0.2692	0.641129	-0.1633	0.905468
ENSMUSG00000020064	Herc4	-0.0402845	0.840809	-0.0212573	0.978745	-0.0190272	0.943064	Q6PAV2	Probable E3 ubiquitin-protein ligase HERC4	-0.1995	0.551277	-0.112	0.759205	-0.0875	0.881549
ENSMUSG00000025232	Hexa	-0.229426	0.00410988	-0.132413	0.485269	-0.0970139	0.384662	P29416	Beta-hexosaminidase subunit alpha	0.1254	0.540334	0.0113	0.976886	0.1141	0.824449
ENSMUSG00000021665	Hexb	0.336481	0.169341	0.140513	0.864495	0.195967	0.547399	P20060	Beta-hexosaminidase subunit beta	0.0889	0.765289	0.0518001	0.437472	0.0371	0.807328
ENSMUSG00000039307	Hexdc	-0.124066	0.538504	-0.0514069	0.94299	-0.0726588	0.799391	Q3U4H6	Hexosaminidase D	—	0.04483	—	0.144447	0.587	0.7818
ENSMUSG00000048878	Hexim1	-0.0287476	0.906628	-0.222535	0.574461	0.193787	0.348348	Q8R409	Protein HEXIM1	0.5539	0.0843939	0.5903	0.132285	-0.0364	0.972342
ENSMUSG00000025793	Hgs	—	—	—	—	—	—	Q99LI8	Hepatocyte growth factor-regulated tyrosine kinase substrate	0.108	0.523375	-0.1583	0.573311	0.2663	0.893237
ENSMUSG00000032523	Hhatl	-0.0667485	0.706724	-0.128686	0.739494	0.0619372	0.784523	Q9D1G3	Protein-cysteine N-palmitoyltransferase HHAT-like protein	-0.9628	0.0214561	-0.6791	0.0458579	-0.2837	0.794219
ENSMUSG00000029776	Hibadh	-0.331802	0.000452782	-0.120868	0.66839	-0.210934	0.062313	Q99L13	3-hydroxyisobutyrate dehydrogenase, mitochondrial	-0.0188	0.959808	0.1071	0.752478	-0.1259	0.878626
ENSMUSG00000041426	Hibch	-0.365359	0.00540231	-0.0831208	0.866371	-0.282238	0.0622281	Q8QZS1	3-hydroxyisobutyryl-CoA hydrolase, mitochondrial	0.3316	0.121786	0.3704	0.162704	-0.0388	0.96596
ENSMUSG00000036450	Hif1an	-0.192537	0.178598	-0.0533332	0.9227	-0.139204	0.437736	Q8BLR9	Hypoxia-inducible factor 1-alpha inhibitor	0.6592	0.00709735	0.3646	0.101914	0.2946	0.444067
ENSMUSG00000062797	Hikeshi	-0.159337	0.207641	-0.0395113	0.938604	-0.119826	0.447428	Q9DD02	Protein Hikeshi	0.5222	0.166676	0.4724	0.311338	0.0498	0.974484
ENSMUSG00000020267	Hint1	-0.108047	0.51216	-0.0573788	0.915172	-0.0506681	0.834388	P70349	Histidine triad nucleotide-binding protein 1	0.7502	0.0702726	0.5499	0.271019	0.2003	0.870045
ENSMUSG00000028470	Hint2	-0.129463	0.474266	-0.0922931	0.863226	-0.0371703	0.899876	Q9D0S9	Histidine triad nucleotide-binding protein 2, mitochondrial	0.9576	0.0254982	-0.4179	0.522196	1.3755	0.145982
ENSMUSG00000019791	Hint3	-0.467869	4.26966e-05	-0.151268	0.657525	-0.3166	0.0166425	Q9CPS6	Histidine triad nucleotide-binding protein 3	0.723	0.104009	0.5484	0.27744	0.1746	0.823303
ENSMUSG00000039959	Hip1	0.277891	0.0664894	0.00610454	0.994967	0.271787	0.105344	Q8VD75	Huntingtin-interacting protein 1	-0.0825	0.772248	0.0106	0.972521	-0.0931	0.918475
ENSMUSG00000058773	Hist1h1b	1.48158	—	1.67544	—	-0.193858	—	P43276	Histone H1.5	-0.9993	0.0361782	-0.7327	0.204185	-0.2666	0.897575
ENSMUSG00000051627	Hist1h1e	1.20408	7.81094e-12	0.451235	0.240538	0.752846	9.77067e-05	P43274	Histone H1.4	-0.255	0.517031	-0.2536	0.370459	-0.00140002	0.998459
ENSMUSG00000060093	Hist1h4a	2.66177	—	2.10831	—	0.553457	—	P62806	Histone H4	-0.5165	0.0636883	-0.555	0.0790909	0.0385001	0.974787
ENSMUSG00000069266	Hist1h4b	1.04596	—	0.593553	—	0.45241	—	P62806	Histone H4	-0.5165	0.0636883	-0.555	0.0790909	0.0385001	0.974787
ENSMUSG00000060678	Hist1h4c	0.583996	0.513915	0.00520885	0.999224	0.578788	0.588263	P62806	Histone H4	-0.5165	0.0636883	-0.555	0.0790909	0.0385001	0.974787
ENSMUSG00000061482	Hist1h4d	0.506978	0.485415	0.0616181	0.98663	0.44536	0.618187	P62806	Histone H4	-0.5165	0.0636883	-0.555	0.0790909	0.0385001	0.974787
ENSMUSG00000069274	Hist1h4f	1.28358	—	0.483529	—	0.800053	—	P62806	Histone H4	-0.5165	0.0636883	-0.555	0.0790909	0.0385001	0.974787
ENSMUSG00000060981	Hist1h4h	0.45775	5.85157e-08	0.208921	0.246808	0.248829	0.0121678	P62806	Histone H4	-0.5165	0.0636883	-0.555	0.0790909	0.0385001	0.974787
ENSMUSG00000060639	Hist1h4i	0.748502	5.14804e-07	0.241084	0.567699	0.507418	0.00240176	P62806	Histone H4	-0.5165	0.0636883	-0.555	0.0790909	0.0385001	0.974787
ENSMUSG00000067455	Hist1h4j	1.41806	—	-2.20815	—	3.62621	—	P62806	Histone H4	-0.5165	0.0636883	-0.555	0.0790909	0.0385001	0.974787
ENSMUSG00000064288	Hist1h4k	3.17028	—	0	—	3.15379	—	P62806	Histone H4	-0.5165	0.0636883	-0.555	0.0790909	0.0385001	0.974787
ENSMUSG00000069306	Hist1h4m	1.93728	—	0.280221	—	1.65706	—	P62806	Histone H4	-0.5165	0.0636883	-0.555	0.0790909	0.0385001	0.974787
ENSMUSG00000069305	Hist1h4n	1.54198	0.0189393	0.468603	0.858887	1.07337	0.146398	P62806	Histone H4	-0.5165	0.0636883	-0.555	0.0790909	0.0385001	0.974787
ENSMUSG00000091405	Hist2h4	1.46204	—	0.11668	—	1.34536	—	P62806	Histone H4	-0.5165	0.0636883	-0.555	0.0790909	0.0385001	0.974787
ENSMUSG00000096010	Hist4h4	0.228522	—	-0.441727	—	0.670248	—	P62806	Histone H4	-0.5165	0.0636883	-0.555	0.0790909	0.0385001	0.974787
ENSMUSG00000037012	Hk1	0.327053	0.0142528	-0.0962045	0.841319	0.423258	0.00170466	P17710	Hexokinase-1	-0.6622	0.0679452	-0.2871	0.27134	-0.3751	0.695888
ENSMUSG00000000628	Hk2	-0.800712	0.00263817	-0.550948	0.317576	-0.249764	0.537172	O08528	Hexokinase-2	-0.339	0.0906979	0.000200002	0.999384	-0.3392	0.249793
ENSMUSG00000032126	Hmbs	-0.0248654	0.868483	0.0631683	0.862695	-0.0880336	0.545231	P22907	Porphobilinogen deaminase	0.0587	0.195269	-0.9149	0.199892	0.9736	0.876956
ENSMUSG00000066842	Hmcn1	0.861703	3.0078e-05	0.431823	0.363149	0.429881	0.0880151	D3YXG0	Hemicentin-1	-1.2752	0.835176	-1.5654	0.173663	0.2902	0.434549
ENSMUSG00000055632	Hmcn2	0.5278	0.0139291	0.0860707	0.928049	0.441729	0.0701959	A2AJ76	Hemicentin-2	-0.2237	0.393991	-0.5687	0.202518	0.345	0.752135
ENSMUSG00000046711	Hmga1	-0.150716	0.280969	0.0883888	0.834624	-0.239105	0.0818219	P17095	High mobility group protein HMG-I/HMG-Y	0.1745	0.733297	0.1252	0.764998	0.0493	0.978774
ENSMUSG00000078249	Hmga1b	0.0221162	0.985992	0.35027	0.908085	-0.328154	0.802946	P17095	High mobility group protein HMG-I/HMG-Y	0.1745	0.733297	0.1252	0.764998	0.0493	0.978774
ENSMUSG00000066551	Hmgb1	-0.257696	0.00054695	-0.0571728	0.836822	-0.200523	0.0169977	P63158	High mobility group protein B1	0.4204	0.107682	0.2766	0.405916	0.1438	0.903827
ENSMUSG00000054717	Hmgb2	0.070913	0.760169	0.143112	0.775013	-0.0721989	0.803031	P30681	High mobility group protein B2	0.5613	0.103093	0.3365	0.205522	0.2248	0.836317
ENSMUSG00000015217	Hmgb3	-0.292731	0.0255371	-0.084176	0.860904	-0.208555	0.187423	O54879	High mobility group protein B3	-0.0571	0.455855	-0.146	0.975123	0.0889	0.727148
ENSMUSG00000028672	Hmgcl	-0.192987	0.18089	-0.109113	0.795531	-0.0838737	0.694021	P38060	Hydroxymethylglutaryl-CoA lyase, mitochondrial	0.8965	0.0181674	0.6145	0.120085	0.282	0.79209
ENSMUSG00000093930	Hmgcs1	0.0318402	0.886929	-0.0568591	0.92951	0.0886993	0.712279	Q8JZK9	Hydroxymethylglutaryl-CoA synthase, cytoplasmic	0.0261001	0.940845	0.1291	0.68977	-0.103	0.912812
ENSMUSG00000003038	Hmgn2	0.0951599	0.373546	0.0731789	0.801194	0.021981	0.90406	P09602	Non-histone chromosomal protein HMG-17	0.4488	0.897924	0.3471	0.755069	0.1017	0.964266
ENSMUSG00000031245	Hmgn5	-0.233779	0.349834	-0.167365	0.808553	-0.0664138	0.87401	Q9JL35	High mobility group nucleosome-binding domain-containing protein 5	0.364	0.0859579	0.3518	0.224519	0.0122	0.994795
ENSMUSG00000004070	Hmox2	-0.309623	0.00945046	-0.0821022	0.851127	-0.227521	0.105829	O70252	Heme oxygenase 2	0.1598	0.543157	0.3166	0.18013	-0.1568	0.822734
ENSMUSG00000007836	Hnrnpa0	-0.140389	0.383379	-0.173717	0.61843	0.0333284	0.9032	Q9CX86	Heterogeneous nuclear ribonucleoprotein A0	0.397	0.0208785	0.1059	0.610418	0.2911	0.419298
ENSMUSG00000046434	Hnrnpa1	0.122858	0.410075	0.0295584	0.961197	0.0932998	0.623719	P49312	Heterogeneous nuclear ribonucleoprotein A1	0.00519997	0.992663	-0.0352	0.909924	0.0403999	0.978752
ENSMUSG00000004980	Hnrnpa2b1	-0.156118	0.113042	-0.184972	0.308609	0.0288539	0.87401	O88569	Heterogeneous nuclear ribonucleoproteins A2/B1	0.025	0.934261	-0.2073	0.446746	0.2323	0.689851
ENSMUSG00000059005	Hnrnpa3	-0.145671	0.407034	-0.215555	0.54377	0.0698846	0.78639	Q8BG05	Heterogeneous nuclear ribonucleoprotein A3	0.3619	0.083781	-0.0534	0.864795	0.4153	0.44348
ENSMUSG00000020358	Hnrnpab	-0.0305169	0.828147	-0.107688	0.700973	0.0771707	0.591354	Q99020	Heterogeneous nuclear ribonucleoprotein A/B	0.0418	0.931085	-0.0402	0.905356	0.0820001	0.957416
ENSMUSG00000060373	Hnrnpc	-0.0370699	0.855091	-0.119354	0.779495	0.082284	0.713989	Q9Z204	Heterogeneous nuclear ribonucleoproteins C1/C2	-0.2753	0.493732	-0.4177	0.291542	0.1424	0.913374
ENSMUSG00000000568	Hnrnpd	-0.0925286	0.384022	0.074097	0.795355	-0.166626	0.101432	Q60668	Heterogeneous nuclear ribonucleoprotein D0	0.3925	0.179565	0.2441	0.310801	0.1484	0.892551
ENSMUSG00000042079	Hnrnpf	0.0770548	0.679069	-0.0888862	0.860139	0.165941	0.353902	Q9Z2X1	Heterogeneous nuclear ribonucleoprotein F	0.6344	0.0093614	0.2673	0.282276	0.3671	0.389761
ENSMUSG00000007850	Hnrnph1	0.203987	0.319163	-0.0945659	0.88958	0.298553	0.152415	O35737	Heterogeneous nuclear ribonucleoprotein H	-0.2228	0.624436	-0.2417	0.468225	0.0189	0.99411
ENSMUSG00000045427	Hnrnph2	-0.116509	0.333221	-0.127311	0.648231	0.010802	0.956826	P70333	Heterogeneous nuclear ribonucleoprotein H2	0.2397	0.327576	-0.3093	0.385391	0.549	0.418917
ENSMUSG00000021546	Hnrnpk	0.0157003	0.848843	0.0504342	0.766479	-0.0347339	0.701344	P61979	Heterogeneous nuclear ribonucleoprotein K	0.4368	0.0450498	0.3251	0.227351	0.1117	0.902942
ENSMUSG00000015165	Hnrnpl	-0.0532884	0.699757	0.0743683	0.827941	-0.127657	0.322673	Q8R081	Heterogeneous nuclear ribonucleoprotein L	0.8959	0.00664039	0.3327	0.311798	0.5632	0.321298
ENSMUSG00000024095	Hnrnpll	-0.305594	0.073202	-0.153491	0.756395	-0.152103	0.519123	Q921F4	Heterogeneous nuclear ribonucleoprotein L-like	0.1487	0.535525	0.0526001	0.762247	0.0961	0.904538
ENSMUSG00000059208	Hnrnpm	-0.0670074	0.684262	-0.137193	0.691856	0.0701861	0.723837	Q9D0E1	Heterogeneous nuclear ribonucleoprotein M	0.1919	0.322637	-0.0331	0.900411	0.225	0.665423
ENSMUSG00000039630	Hnrnpu	-0.11621	0.457696	-0.147101	0.684907	0.0308913	0.905192	Q8VEK3	Heterogeneous nuclear ribonucleoprotein U	0.3277	0.0867496	-0.0433	0.86576	0.371	0.34489
ENSMUSG00000040725	Hnrnpul1	-0.130503	0.158061	-0.0520058	0.866371	-0.0784971	0.521287	Q8VDM6	Heterogeneous nuclear ribonucleoprotein U-like protein 1	0.1112	0.629125	0.1368	0.63684	-0.0256	0.977249
ENSMUSG00000071659	Hnrnpul2	-0.2035	0.00659828	-0.0989263	0.623746	-0.104574	0.288435	Q00PI9	Heterogeneous nuclear ribonucleoprotein U-like protein 2	0.2834	0.161421	0.0842	0.662735	0.1992	0.722247
ENSMUSG00000007617	Homer1	-0.401724	0.223668	-0.27092	0.760795	-0.130804	0.805813	Q9Z2Y3	Homer protein homolog 1	-0.2204	0.39422	-0.036	0.899067	-0.1844	0.803686
ENSMUSG00000025813	Homer2	-0.360301	0.0934265	-0.0587413	0.950064	-0.30156	0.229795	Q9QWW1	Homer protein homolog 2	-0.2508	0.480484	-0.0681	0.846626	-0.1827	0.874439
ENSMUSG00000003573	Homer3	0.357923	0.102253	-0.0641176	0.945475	0.422041	0.0687873	Q99JP6	Homer protein homolog 3	0.0454001	0.444912	-0.0044	0.530498	0.0498	0.969127
ENSMUSG00000037234	Hook3	-0.161036	0.658967	-0.00407569	0.998356	-0.156961	0.724801	Q8BUK6	Protein Hook homolog 3	0.2774	0.139899	0.331	0.155049	-0.0536	0.941555
ENSMUSG00000031722	Hp	0.47455	0.498075	-0.611574	0.715091	1.08612	0.0883847	Q61646	Haptoglobin	-0.8613	0.333932	-3.3947	0.97344	2.5334	0.681287
ENSMUSG00000028759	Hp1bp3	-0.0869534	0.170668	-0.0102616	0.974392	-0.0766918	0.300918	Q3TEA8	Heterochromatin protein 1-binding protein 3	-0.529	0.212335	-0.5375	0.25091	0.00849992	0.996275
ENSMUSG00000071379	Hpcal1	0.292035	0.444651	-0.389328	0.64599	0.681362	0.0479968	P62748	Hippocalcin-like protein 1	0.6503	0.478713	1.4372	0.979703	-0.7869	0.878118
ENSMUSG00000043155	Hpdl	0.271038	0.425026	0.20893	0.828281	0.0621085	0.911879	Q8K248	4-hydroxyphenylpyruvate dioxygenase-like protein	0.3059	0.0943602	0.1848	0.120209	0.1211	0.976126
ENSMUSG00000025630	Hprt	-0.113819	0.455991	0.0172623	0.979398	-0.131082	0.447142	P00493	Hypoxanthine-guanine phosphoribosyltransferase	0.6984	0.13992	-0.0352	0.954672	0.7336	0.134311
ENSMUSG00000030895	Hpx	-0.528402	0.736991	-1.16571	—	0.637306	—	Q91X72	Hemopexin	0.2686	0.682119	0.6637	0.150513	-0.3951	0.810349
ENSMUSG00000025499	Hras	-0.0141987	0.951243	-0.0812047	0.877166	0.067006	0.787763	Q61411	GTPase HRas	-0.1409	0.670798	0.1202	0.698001	-0.2611	0.705982
ENSMUSG00000020605	Hs1bp3	0.0169497	0.946253	-0.0551869	0.933762	0.0721366	0.7857	Q3TC93	HCLS1-binding protein 3	0.486	0.154134	0.2028	0.473833	0.2832	0.787
ENSMUSG00000016194	Hsd11b1	0.0369307	0.900611	0.0215132	0.985063	0.0154175	0.967452	P50172	Corticosteroid 11-beta-dehydrogenase isozyme 1	-0.0509	0.918904	-0.0643	0.904624	0.0134	0.994636
ENSMUSG00000029311	Hsd17b11	-0.0765031	0.777316	-0.0852978	0.911749	0.00879468	0.981174	Q9EQ06	Estradiol 17-beta-dehydrogenase 11	-0.9501	0.570296	-0.5814	0.580915	-0.3687	0.997771
ENSMUSG00000027195	Hsd17b12	0.365571	0.00168581	-0.167909	0.605622	0.533479	3.22764e-06	O70503	Very-long-chain 3-oxoacyl-CoA reductase	-0.2967	0.265018	-0.2129	0.326365	-0.0838	0.728177
ENSMUSG00000024507	Hsd17b4	-0.434612	0.0036179	0.0101634	0.992578	-0.444775	0.00489409	P51660	Peroxisomal multifunctional enzyme type 2	0.0443001	0.899548	0.0678999	0.774222	-0.0236	0.982107
ENSMUSG00000034189	Hsdl1	-0.17084	0.069378	0.0921791	0.734902	-0.263019	0.00383904	Q8BTX9	Inactive hydroxysteroid dehydrogenase-like protein 1	-0.3464	0.708109	-0.0624	0.538807	-0.284	0.681004
ENSMUSG00000028383	Hsdl2	-0.851795	5.14703e-05	-0.123063	0.89058	-0.728731	0.00140377	Q2TPA8	Hydroxysteroid dehydrogenase-like protein 2	-0.3414	0.153581	0.2068	0.528732	-0.5482	0.250277
ENSMUSG00000021270	Hsp90aa1	0.217582	0.410102	-0.0633769	0.950064	0.280959	0.320262	P07901	Heat shock protein HSP 90-alpha	0.3901	0.314039	0.251	0.432995	0.1391	0.91935
ENSMUSG00000023944	Hsp90ab1	-0.0457607	0.825983	0.0642943	0.912129	-0.110055	0.610969	P11499	Heat shock protein HSP 90-beta	0.249	0.307503	0.361	0.202139	-0.112	0.853714
ENSMUSG00000020048	Hsp90b1	-0.147755	0.79057	-0.209578	0.886102	0.0618228	0.935234	P08113	Endoplasmin	0.0624	0.901514	0.2725	0.379049	-0.2101	0.873646
ENSMUSG00000025092	Hspa12a	0.141146	0.660359	-0.0273563	0.984926	0.168502	0.650496	Q8K0U4	Heat shock 70 kDa protein 12A	-0.3296	0.330146	-0.183	0.653258	-0.1466	0.892006
ENSMUSG00000074793	Hspa12b	-0.21595	0.519939	-0.511772	0.338672	0.295822	0.414302	Q9CZJ2	Heat shock 70 kDa protein 12B	-0.2523	0.228265	-0.1362	0.534064	-0.1161	0.874166
ENSMUSG00000032932	Hspa13	-0.0899943	0.702774	-0.0364489	0.965391	-0.0535454	0.87308	Q8BM72	Heat shock 70 kDa protein 13	-0.8776	0.178037	-0.3602	0.692429	-0.5174	0.722059
ENSMUSG00000007033	Hspa1l	-0.695224	1.37586e-07	-0.310396	0.276266	-0.384828	0.013689	P16627	Heat shock 70 kDa protein 1-like	0.1964	0.449578	-0.4066	0.143964	0.603	0.332222
ENSMUSG00000059970	Hspa2	0.0319532	0.92807	-0.129372	0.873544	0.161325	0.637459	P17156	Heat shock-related 70 kDa protein 2	0.1484	0.471617	0.2212	0.490346	-0.0728	0.940996
ENSMUSG00000025757	Hspa4l	0.507333	0.00117814	0.0932378	0.883823	0.414095	0.0175458	P48722	Heat shock 70 kDa protein 4L	0.2113	0.554158	0.2324	0.542958	-0.0211	0.983876
ENSMUSG00000026864	Hspa5	-0.180526	0.822984	-0.355051	0.860448	0.174526	0.87136	P20029	Endoplasmic reticulum chaperone BiP	-0.0216	0.934434	0.1435	0.539553	-0.1651	0.731113
ENSMUSG00000015656	Hspa8	-0.0143651	0.958624	-0.0642595	0.929342	0.0498944	0.879721	P63017	Heat shock cognate 71 kDa protein	-0.2623	0.264457	-0.3284	0.179332	0.0661	0.942533
ENSMUSG00000038086	Hspb2	-0.0657469	0.777047	0.0365777	0.964409	-0.102325	0.693634	Q99PR8	Heat shock protein beta-2	0.00280008	0.996091	0.1768	0.637277	-0.174	0.907597
ENSMUSG00000051456	Hspb3	-0.126539	0.50687	-0.0863573	0.879589	-0.0401817	0.896027	Q9QZ57	Heat shock protein beta-3	0.2414	0.199825	0.2056	0.335569	0.0358	0.966882
ENSMUSG00000036854	Hspb6	-0.147852	0.534752	-0.0508185	0.952386	-0.0970331	0.762653	Q5EBG6	Heat shock protein beta-6	-0.0831	0.867539	-0.6277	0.170943	0.5446	0.55927
ENSMUSG00000063802	Hspbp1	-0.0763935	0.692195	-0.229196	0.465442	0.152803	0.425615	Q99P31	Hsp70-binding protein 1	-0.3142	0.182031	-0.131	0.578726	-0.1832	0.791625
ENSMUSG00000025980	Hspd1	-0.160182	0.100571	-0.0435944	0.908085	-0.116588	0.329001	P63038	60 kDa heat shock protein, mitochondrial	-0.3002	0.326494	0.0626001	0.860034	-0.3628	0.575373
ENSMUSG00000073676	Hspe1	-0.0518479	0.823025	-0.0548233	0.938315	0.00297534	0.99198	Q64433	10 kDa heat shock protein, mitochondrial	-0.8882	0.136499	-0.0874	0.834814	-0.8008	0.563573
ENSMUSG00000029657	Hsph1	0.15119	0.476278	0.00406411	0.996953	0.147126	0.560016	Q61699	Heat shock protein 105 kDa	0.8831	0.061486	0.6373	0.20625	0.2458	0.7295
ENSMUSG00000067873	Htatsf1	-0.322804	0.00149025	-0.081667	0.821836	-0.241137	0.0393352	Q8BGC0	HIV Tat-specific factor 1 homolog	0.0545	0.899512	0.1974	0.480779	-0.1429	0.910674
ENSMUSG00000032115	Hyou1	-0.160063	0.761318	-0.282457	0.817011	0.122394	0.863532	Q9JKR6	Hypoxia up-regulated protein 1	0.0850001	0.835682	-0.0118	0.981966	0.0968001	0.952497
ENSMUSG00000037851	Iars	-0.182441	0.130499	-0.043733	0.92899	-0.138708	0.347168	Q8BU30	Isoleucine--tRNA ligase, cytoplasmic	-0.0622	0.869834	-0.1144	0.706409	0.0522	0.968972
ENSMUSG00000026618	Iars2	-0.181054	0.120532	-0.0665056	0.867306	-0.114549	0.450235	Q8BIJ6	Isoleucine--tRNA ligase, mitochondrial	-0.4242	0.166146	-0.0528	0.837569	-0.3714	0.643851
ENSMUSG00000049287	Iba57	-0.224694	0.213273	0.0719698	0.913695	-0.296664	0.112421	Q8CAK1	Putative transferase CAF17 homolog, mitochondrial	-0.5656	0.0512648	-0.291	0.342154	-0.2746	0.4749
ENSMUSG00000037405	Icam1	0.26231	0.365632	-0.154365	0.864946	0.416675	0.150838	P13597	Intercellular adhesion molecule 1	0.3714	0.120755	0.4951	0.111029	-0.1237	0.905439
ENSMUSG00000001029	Icam2	0.35259	0.0254034	-0.0539305	0.940197	0.40652	0.0134984	P35330	Intercellular adhesion molecule 2	0.6599	0.790507	0.6842	0.449255	-0.0243	0.726991
ENSMUSG00000025950	Idh1	0.377032	0.187426	0.482932	0.361777	-0.1059	0.823103	O88844	Isocitrate dehydrogenase [NADP] cytoplasmic	-0.0932	0.846967	0.2238	0.617785	-0.317	0.802975
ENSMUSG00000032279	Idh3a	-0.469532	0.00332351	-0.240628	0.56291	-0.228905	0.280102	Q9D6R2	Isocitrate dehydrogenase [NAD] subunit alpha, mitochondrial	-0.174	0.629737	0.2029	0.563909	-0.3769	0.704061
ENSMUSG00000002010	Idh3g	-0.336383	1.58502e-06	-0.210813	0.0867841	-0.12557	0.185094	P70404	Isocitrate dehydrogenase [NAD] subunit gamma 1, mitochondrial	-0.1555	0.610257	0.2014	0.526982	-0.3569	0.479572
ENSMUSG00000058258	Idi1	-0.04664	0.920603	0.118777	0.924344	-0.165417	0.736052	P58044	Isopentenyl-diphosphate Delta-isomerase 1	0.3819	0.0740724	0.4471	0.159609	-0.0652	0.955086
ENSMUSG00000038271	Iffo1	0.642426	0.00529372	0.506871	0.259755	0.135555	0.732244	Q8BXL9	Intermediate filament family orphan 1	—	0.00494545	—	0.117983	0.1991	0.498841
ENSMUSG00000054203	Ifi205	0.262121	0.816726	-0.832611	0.719136	1.09473	0.256258	Q8CGE8	Interferon-activable protein 205-A	-0.9373	0.0236818	-1.2587	0.0825492	0.3214	0.874408
ENSMUSG00000060591	Ifitm2	0.490794	0.0710455	0.0333065	0.982445	0.457487	0.135317	Q99J93	Interferon-induced transmembrane protein 2	0.1656	0.249979	0.1307	0.326889	0.0349	0.994756
ENSMUSG00000025492	Ifitm3	0.498133	0.0127467	-0.00825881	0.994967	0.506392	0.0180752	Q9CQW9	Interferon-induced transmembrane protein 3	0.1533	0.340441	0.3462	0.289273	-0.1929	0.906476
ENSMUSG00000001627	Ifrd1	-0.353039	0.348662	-0.57971	0.38779	0.226671	0.651135	P19182	Interferon-related developmental regulator 1	-0.1872	0.321202	-0.1648	0.373975	-0.0224	0.999006
ENSMUSG00000030323	Ift122	0.615224	0.000270176	0.0413095	0.964954	0.573914	0.00147964	Q6NWV3	Intraflagellar transport protein 122 homolog	—	0.564704	—	0.99731	—	0.825646
ENSMUSG00000016637	Ift27	0.00914461	0.972065	0.0855314	0.884278	-0.0763868	0.775613	Q9D0P8	Intraflagellar transport protein 27 homolog	—	0.00613333	—	0.180069	0.6026	0.431407
ENSMUSG00000029469	Ift81	-0.159103	0.504457	-0.148538	0.812551	-0.0105652	0.977393	O35594	Intraflagellar transport protein 81 homolog	—	0.0016	—	0.02	-0.1661	0.89242
ENSMUSG00000031221	Igbp1	-0.138735	0.0562564	0.016529	0.96261	-0.155264	0.044023	Q61249	Immunoglobulin-binding protein 1	0.3212	0.136325	0.2934	0.255243	0.0278001	0.979311
ENSMUSG00000023830	Igf2r	0.0289919	0.909282	0.00898877	0.993024	0.0200031	0.949059	Q07113	Cation-independent mannose-6-phosphate receptor	0.3027	0.234596	0.3581	0.162533	-0.0554	0.959474
ENSMUSG00000026185	Igfbp5	0.347544	0.201289	-0.159238	0.860503	0.506782	0.0636559	Q07079	Insulin-like growth factor-binding protein 5	0.0739	0.232496	0.2013	0.718598	-0.1274	0.79422
ENSMUSG00000036256	Igfbp7	0.541723	0.000659414	-0.104871	0.866371	0.646594	6.24329e-05	Q61581	Insulin-like growth factor-binding protein 7	0.5223	0.291559	0.2388	0.662296	0.2835	0.854305
ENSMUSG00000054072	Iigp1	0.00207117	0.997639	0.579928	0.703187	-0.577857	0.41221	Q9QZ85	Interferon-inducible GTPase 1	-0.4364	0.994758	-0.1217	0.392874	-0.3147	0.721733
ENSMUSG00000024474	Ik	0.0665585	0.736809	-0.0721031	0.898245	0.138662	0.483223	Q9Z1M8	Protein Red	0.1915	0.631632	0.0850001	0.799354	0.1065	0.829226
ENSMUSG00000019975	Ikbip	0.019229	0.936457	-0.238413	0.485741	0.257642	0.14399	Q9DBZ1	Inhibitor of nuclear factor kappa-B kinase-interacting protein	1.7553	0.832908	0.4635	0.661998	1.2918	0.983247
ENSMUSG00000004221	Ikbkg	-0.0977518	0.398135	-0.0357672	0.933164	-0.0619846	0.691907	O88522	NF-kappa-B essential modulator	0.5191	0.137868	0.5777	0.468058	-0.0586	0.834007
ENSMUSG00000022514	Il1rap	0.548016	0.0385017	0.305499	0.680529	0.242517	0.51214	Q61730	Interleukin-1 receptor accessory protein	0.2417	0.69843	0.3802	0.626332	-0.1385	0.987471
ENSMUSG00000001016	Ilf2	0.054652	0.703697	-0.0710663	0.849139	0.125718	0.360394	Q9CXY6	Interleukin enhancer-binding factor 2	0.2544	0.266845	0.0715	0.81651	0.1829	0.814389
ENSMUSG00000032178	Ilf3	-0.159168	0.120037	-0.0983657	0.734902	-0.0608023	0.696064	Q9Z1X4	Interleukin enhancer-binding factor 3	-0.2595	0.472857	-0.5933	0.189169	0.3338	0.705424
ENSMUSG00000030890	Ilk	0.296525	7.18745e-06	-0.0470508	0.862089	0.343576	2.4217e-07	O55222	Integrin-linked protein kinase	0.0818	0.597667	-0.1551	0.409095	0.2369	0.53942
ENSMUSG00000026309	Ilkap	-0.159302	0.224123	-0.0997288	0.78592	-0.0595728	0.769155	Q8R0F6	Integrin-linked kinase-associated serine/threonine phosphatase 2C	-0.7507	0.181407	-0.1586	0.708355	-0.5921	0.708247
ENSMUSG00000032763	Ilvbl	-0.101365	0.426896	0.0276341	0.955363	-0.128999	0.349571	Q8BU33	Acetolactate synthase-like protein	-0.1454	0.309127	0.1146	0.819372	-0.26	0.809383
ENSMUSG00000032288	Imp3	-0.0782854	0.785776	-0.0196574	0.986791	-0.058628	0.880884	Q921Y2	U3 small nucleolar ribonucleoprotein protein IMP3	—	0.00438095	—	0.0307857	0.8025	0.20684
ENSMUSG00000024525	Impa2	-0.116884	0.73479	0.268194	0.7114	-0.385078	0.191363	Q91UZ5	Inositol monophosphatase 2	-0.4003	0.0965416	-0.4391	0.132848	0.0388	0.968368
ENSMUSG00000066324	Impad1	-0.310467	0.0360651	-0.0598503	0.9227	-0.250617	0.14665	Q80V26	Inositol monophosphatase 3	-0.2617	0.650239	-0.321	0.527897	0.0593001	0.974533
ENSMUSG00000003500	Impdh1	0.011837	0.959617	-0.0720543	0.899081	0.0838913	0.718328	P50096	Inosine-5'-monophosphate dehydrogenase 1	0.00470002	0.992755	0.4113	0.827965	-0.4066	0.94095
ENSMUSG00000062867	Impdh2	-0.0400074	0.831734	-0.0072262	0.993024	-0.0327812	0.89912	P24547	Inosine-5'-monophosphate dehydrogenase 2	-0.1402	0.524541	-0.0719	0.77801	-0.0683	0.911988
ENSMUSG00000034336	Ina	-1.81905	—	0.0673124	—	-1.88636	—	P46660	Alpha-internexin	-0.4142	0.725134	-0.4457	0.804763	0.0315	0.821022
ENSMUSG00000003477	Inmt	-2.11774	1.54243e-09	-0.144012	0.933969	-1.97373	5.10551e-08	P40936	Indolethylamine N-methyltransferase	-0.9185	0.0709668	-0.8631	0.0986104	-0.0554	0.980038
ENSMUSG00000026102	Inpp1	-0.439099	0.000640614	-0.0870202	0.862089	-0.352079	0.0147703	P49442	Inositol polyphosphate 1-phosphatase	-0.0285	0.927182	0.1737	0.480049	-0.2022	0.726435
ENSMUSG00000037940	Inpp4b	0.0181059	0.961161	0.14735	0.858357	-0.129244	0.727136	Q6P1Y8	Type II inositol 3,4-bisphosphate 4-phosphatase	0.8107	0.016505	0.5032	0.103	0.3075	0.678675
ENSMUSG00000032737	Inppl1	-0.101462	0.511716	0.0121166	0.987047	-0.113579	0.521702	Q6P549	Phosphatidylinositol 3,4,5-trisphosphate 5-phosphatase 2	-0.673	0.0325948	-0.4854	0.159202	-0.1876	0.821153
ENSMUSG00000005534	Insr	-0.160571	0.563098	0.0696149	0.943294	-0.230186	0.439443	P15208	Insulin receptor	0.1354	0.605011	0.0682	0.85036	0.0672	0.823669
ENSMUSG00000029034	Ints11	0.04994	0.680711	0.0528818	0.871845	-0.00294171	0.986624	Q9CWS4	Integrator complex subunit 11	—	0.152324	—	0.958785	0.3612	0.561407
ENSMUSG00000027933	Ints3	0.171706	0.193384	0.129021	0.719496	0.0426852	0.851349	Q7TPD0	Integrator complex subunit 3	-0.5029	0.183722	-0.5564	0.479705	0.0535	0.877057
ENSMUSG00000024210	Ip6k3	0.451789	0.0815343	-0.209092	0.790875	0.660881	0.00973031	Q8BWD2	Inositol hexakisphosphate kinase 3	—	0.00243478	—	0.00666667	1.8574	0.0826667
ENSMUSG00000042590	Ipo11	-0.110528	0.38989	0.0660856	0.866371	-0.176613	0.168005	Q8K2V6	Importin-11	-0.2082	0.446303	-0.2186	0.584029	0.0104001	0.995516
ENSMUSG00000033365	Ipo13	-0.239553	0.0727896	0.106726	0.795372	-0.346279	0.00857177	Q8K0C1	Importin-13	0.349	0.240703	0.4633	0.951638	-0.1143	0.662466
ENSMUSG00000002319	Ipo4	-0.0851637	0.699281	-0.0836205	0.894203	-0.00154324	0.995504	Q8VI75	Importin-4	-0.3491	0.221412	-0.6817	0.162288	0.3326	0.969719
ENSMUSG00000030662	Ipo5	-0.480002	2.01828e-09	-0.0732467	0.804895	-0.406756	1.34429e-06	Q8BKC5	Importin-5	-0.1452	0.544319	-0.1796	0.546754	0.0344	0.975724
ENSMUSG00000066232	Ipo7	0.00216383	0.990601	0.0751018	0.860757	-0.072938	0.697928	Q9EPL8	Importin-7	-0.1361	0.617963	-0.2601	0.373694	0.124	0.869839
ENSMUSG00000040795	Iqcc	0.278053	0.14718	0.425305	0.172231	-0.147253	0.569817	A2ADZ8	IQ domain-containing protein C	—	0.00266667	—	0.012	0.8469	0.0897692
ENSMUSG00000030536	Iqgap1	0.213572	0.378956	-0.0522113	0.95705	0.265784	0.308206	Q9JKF1	Ras GTPase-activating-like protein IQGAP1	0.00229998	0.993502	-0.0329	0.910721	0.0352	0.966094
ENSMUSG00000021676	Iqgap2	-0.0674276	0.869918	-0.188682	0.84633	0.121254	0.806946	Q3UQ44	Ras GTPase-activating-like protein IQGAP2	0.1968	0.329798	0.1583	0.426051	0.0385001	0.974337
ENSMUSG00000031392	Irak1	-0.0873974	0.553907	-0.0648828	0.881158	-0.0225146	0.922161	Q62406	Interleukin-1 receptor-associated kinase 1	0.3824	0.853797	0.0952999	0.530342	0.2871	0.911805
ENSMUSG00000034168	Irf2bpl	0.284743	0.40085	0.44688	0.487002	-0.162137	0.729415	Q8K3X4	Probable E3 ubiquitin-protein ligase IRF2BPL	-0.013	0.498773	-0.2794	0.832955	0.2664	0.725904
ENSMUSG00000003184	Irf3	0.392836	0.0678167	0.250465	0.659143	0.142371	0.662643	P70671	Interferon regulatory factor 3	0.5279	0.113073	0.1459	0.613304	0.382	0.419894
ENSMUSG00000046879	Irgm1	0.00582184	0.974182	0.107436	0.739494	-0.101614	0.502529	Q60766	Immunity-related GTPase family M protein 1	-0.6614	0.0162306	-0.5792	0.0897809	-0.0822	0.938258
ENSMUSG00000044792	Isca1	-0.284214	0.0428196	-0.115349	0.793731	-0.168865	0.35028	Q9D924	Iron-sulfur cluster assembly 1 homolog, mitochondrial	-0.1906	0.532468	-0.0317	0.921006	-0.1589	0.854591
ENSMUSG00000021241	Isca2	-0.103256	0.434662	-0.051029	0.908153	-0.0522275	0.786252	Q9DCB8	Iron-sulfur cluster assembly 2 homolog, mitochondrial	0.4726	0.246526	0.5232	0.349027	-0.0506	0.977003
ENSMUSG00000025825	Iscu	-0.46835	8.23278e-07	-0.160058	0.534143	-0.308292	0.00435357	Q9D7P6	Iron-sulfur cluster assembly enzyme ISCU, mitochondrial	0.00630005	0.988164	-0.0319	0.935198	0.0382	0.972304
ENSMUSG00000035692	Isg15	0.680696	0.0230896	0.171954	0.884576	0.508742	0.146694	Q64339	Ubiquitin-like protein ISG15	-0.3973	0.153548	-0.1944	0.408024	-0.2029	0.808976
ENSMUSG00000037206	Islr	0.775551	1.75945e-05	0.00586365	0.995615	0.769687	4.55008e-05	Q6GU68	Immunoglobulin superfamily containing leucine-rich repeat protein	0.5696	0.32537	0.7197	0.968279	-0.1501	0.782958
ENSMUSG00000086784	Isoc2a	-0.26503	0.0330459	-0.0688608	0.882988	-0.19617	0.186861	P85094	Isochorismatase domain-containing protein 2A	0.2366	0.779411	0.1224	0.177001	0.1142	0.732675
ENSMUSG00000043153	Ispd	0.0944728	0.551305	0.0321869	0.95705	0.0622859	0.772943	Q5RJG7	D-ribitol-5-phosphate cytidylyltransferase	0.0162999	0.963676	-0.0362	0.856854	0.0525001	0.964029
ENSMUSG00000031729	Ist1	-0.025092	0.901369	-0.0505982	0.92951	0.0255061	0.922161	Q9CX00	IST1 homolog	0.1922	0.577435	0.2479	0.619488	-0.0557	0.794046
ENSMUSG00000030056	Isy1	-0.308308	0.00852648	-0.0683653	0.878953	-0.239943	0.0769228	Q69ZQ2	Pre-mRNA-splicing factor ISY1 homolog	—	0.266849	—	0.47135	0.0991001	0.933185
ENSMUSG00000019139	Isyna1	0.178366	0.383414	-0.0879587	0.899081	0.266325	0.202711	Q9JHU9	Inositol-3-phosphate synthase 1	0.3556	0.298243	0.2405	0.376914	0.1151	0.925108
ENSMUSG00000031703	Itfg1	-0.244528	0.0724784	-0.0972752	0.828066	-0.147253	0.406393	Q99KW9	T-cell immunomodulatory protein	-0.4983	0.461432	0.1718	0.479413	-0.6701	0.704598
ENSMUSG00000001518	Itfg2	0.324411	0.0067966	0.220783	0.402485	0.103628	0.568871	Q91WI7	KICSTOR complex protein ITFG2	0.2529	0.428689	0.2967	0.361073	-0.0438	0.968011
[truncated: 2,247 more rows]

## Sheet: subset des pam aggreg
Ensembl ID	gene name	mRNA log2 fold change hom vs wt	mRNA q-value hom vs wt	mRNA log2 fold change het vs wt	mRNA q-value het vs wt	mRNA log2 fold change hom vs het	mRNA q-value hom vs het	uniprot identifer	protein name	protein log2 fold change hom vs wt	protein q-value hom vs wt	protein log2 fold change het vs wt	protein q-value het vs wt	protein log2 fold change hom vs het	protein q-value hom vs het	established direct desmin interaction	PAM causing mutations	enriched in sarcoplasmic prot. aggregates
intermediate filament & associated																				Colour code	as used in figure S3 (hom vs. wt of candidates with q<0.05)
ENSMUSG00000026208	Des	-0.0388787	0.822238	-0.018153	0.978745	-0.0207256	0.928284	P31001	Desmin	-0.0463	0.894658	0.0509	0.883969	-0.0972	0.923076		#	$		orange	upregulated on mRNA and protein levels
ENSMUSG00000062075	Lmnb2	0.89323	1.19392e-10	0.274092	0.45539	0.619138	3.10296e-05	P21619	Lamin-B2	0.6656	0.0198872	0.2071	0.43761	0.4585	0.344535	*				blue	downregulated on mRNA and protein levels
ENSMUSG00000031337	Mtm1	-0.471403	0.00349718	-0.0420446	0.959202	-0.429359	0.0148499	Q9Z2C5	Myotubularin	-0.0651	0.866232	-0.0122	0.973166	-0.0529	0.96882	*				yellow	upregulated on mRNA but downregulated on protein level
ENSMUSG00000004891	Nes	0.142608	0.395833	0.042391	0.945979	0.100217	0.647037	Q6P5H2	Nestin	-1.666	0.00804494	-1.2743	0.0630463	-0.3917	0.807339	*				green	downregulated on mRNA but upregulated on protein level
ENSMUSG00000022565	Plec	-0.293886	0.160578	-0.211276	0.7114	-0.0826101	0.812727	Q9QXS1	Plectin	-0.5469	0.0980432	-0.4632	0.137102	-0.0837	0.944964	*	#
ENSMUSG00000001333	Sync	0.46734	0.013703	0.173786	0.767869	0.293553	0.211441	Q9EPM5	Syncoilin	1.3481	0.00454902	1.3031	0.0108	0.045	0.967041	*				Fill colour
ENSMUSG00000054150	Syne3	0.351983	0.354867	0.260658	0.80374	0.0913257	0.886178	Q4FZC9	Nesprin-3	-0.1502	0.587569	-0.1825	0.62376	0.0323	0.996383	*				q ≤ 0.05
ENSMUSG00000030554	Synm	-0.314838	0.0966936	-0.108065	0.870109	-0.206773	0.389267	Q70IV5	Synemin	0.4768	0.0282166	0.3346	0.14414	0.1422	0.781718	*
ENSMUSG00000026728	Vim	0.493858	0.0351597	-0.151569	0.859489	0.645427	0.00637467	P20152	Vimentin	0.2399	0.4857	0.0903	0.767056	0.1496	0.906125	*		$
sarcomere
ENSMUSG00000031972	Acta1	-0.091869	0.605541	-0.0922964	0.848455	0.000427415	0.997966	P68134	Actin, alpha skeletal muscle	-0.1044	0.650894	-0.1632	0.479976	0.0588	0.940959		#
ENSMUSG00000023092	Fhl1	-0.145941	0.2421	0.000242074	0.99977	-0.146183	0.300252	P97447	Four and a half LIM domains protein 1	-1.1519	0.0246045	-0.8735	0.146645	-0.2784	0.895719		#	$
ENSMUSG00000068699	Flnc	-0.341269	0.234216	-0.259964	0.735033	-0.081305	0.87136	Q8VHX6	Filamin-C	-0.5211	0.0263633	-0.2533	0.248166	-0.2678	0.64638		#	$
ENSMUSG00000021798	Ldb3	-0.150689	0.166543	-0.109652	0.7114	-0.041037	0.822198	Q9JKS4	LIM domain-binding protein 3	-0.7135	0.0808219	-0.2927	0.266491	-0.4208	0.700963		#
ENSMUSG00000024049	Myom1	-0.346655	0.00545455	-0.108374	0.79338	-0.238281	0.109784	Q62234	Myomesin-1	-0.5301	0.202465	-0.1545	0.701805	-0.3756	0.726936	*
ENSMUSG00000024471	Myot	-0.117409	0.224887	-0.0945742	0.713085	-0.0228347	0.895696	Q9JIF9	Myotilin	-0.6325	0.0643337	-0.2493	0.364422	-0.3832	0.668719		#
ENSMUSG00000051747	Ttn	0.0872333	0.829715	0.0281205	0.98663	0.0591128	0.914768	A2ASS6	Titin	-0.3329	0.436477	-0.5832	0.14388	0.2503	0.820305		#
heat shock related
ENSMUSG00000032060	Cryab/Hspb5	-0.362552	0.0861367	0.00415423	0.997203	-0.366707	0.115447	P23927	Alpha-crystallin B chain / Heat shock protein beta-5	-0.2772	0.415252	-0.00799998	0.982155	-0.2692	0.790587	*	#	$
ENSMUSG00000028035	Dnajb4	-0.313414	0.305168	-0.45787	0.425344	0.144456	0.746355	Q9D832	DnaJ homolog subfamily B member 4	0.5762	0.0622505	0.00999993	0.972292	0.5662	0.334949		#
ENSMUSG00000036052	Dnajb5	-0.326605	0.289822	-0.446384	0.450686	0.11978	0.803753	O89114	DnaJ homolog subfamily B member 5	1.4945	0.00669194	0.4716	0.0943519	1.0229	0.130517
ENSMUSG00000029131	Dnajb6	-0.0932693	0.427735	-0.00889817	0.988571	-0.0843711	0.551165	O54946	DnaJ homolog subfamily B member 6	2.9264	0.00164706	1.9091	0.011	1.0173	0.0517143		#
ENSMUSG00000004951	Hsp27/Hspb1	0.137152	0.697092	-0.0668425	0.955363	0.203995	0.595792	P14602	Heat shock protein beta-1	0.7111	0.0975499	0.709	0.153164	0.00209993	0.997564	*		$
ENSMUSG00000041548	Hspb8	-0.0487884	0.865649	-0.140568	0.833066	0.0917799	0.786341	Q9JK92	Heat shock protein beta-8	0.718	0.0552552	0.286	0.614632	0.432	0.754486		#
protein quality control
ENSMUSG00000030847	Bag3	-0.167093	0.461039	-0.0961764	0.895349	-0.0709163	0.835361	Q9JLV1	BAG family molecular chaperone regulator 3	1.3783	0.00979125	1.3279	0.0308108	0.0504	0.969869		#
ENSMUSG00000079110	Capn3	-0.3797	6.40724e-08	-0.124234	0.502459	-0.255466	0.00119536	Q64691	Calpain-3	-0.0804	0.797538	-0.00159998	0.997529	-0.0788	0.915638	*
ENSMUSG00000001349	Cnn1	-0.031502	0.951575	-0.0899051	0.950994	0.0584031	0.924661	Q08091	Calponin-1 / Smooth muscle basic calponin	0.231	0.995002	0.5845	0.688326	-0.3535	0.907279	*
ENSMUSG00000027997	Casp6	-0.211217	0.333747	-0.252246	0.603279	0.0410288	0.91422	O08738	Caspase-6	0.1881	0.0500438	-0.1133	0.31639	0.3014	0.61454	*
ENSMUSG00000005779	Psmb4	-0.136211	0.435188	-0.00483554	0.995557	-0.131376	0.526915	P99026	Proteasome subunit beta type-4	0.8957	0.0096609	0.2368	0.43095	0.6589	0.0675294			$
ENSMUSG00000015837	Sqstm1	-0.196957	0.222422	0.0152793	0.985958	-0.212236	0.23381	Q64337	Sequestosome-1	0.8068	0.00755	0.2718	0.357754	0.535	0.206037		#
ENSMUSG00000028452	Vcp	-0.0644424	0.5782	0.0579632	0.860757	-0.122406	0.282316	Q01853	Transitional endoplasmic reticulum ATPase	-0.243	0.355537	-0.2058	0.500935	-0.0372	0.964599		#
ENSMUSG00000027022	Xirp2	-0.585205	0.00638435	-0.112306	0.899081	-0.472898	0.0533007	Q4U4S6	Xin actin-binding repeat-containing protein 2	0.6394	0.0337057	0.2616	0.408141	0.3778	0.487801			$
adhesion & migration & extracellular matrix
ENSMUSG00000029661	Col1a2	2.06652	5.15201e-07	0.301458	0.860448	1.76506	5.97027e-05	Q01149	Collagen alpha-2(I) chain	-0.6028	0.152037	-0.1418	0.870883	-0.461	0.807961			$
other candidates of interest
ENSMUSG00000031543	Ank1	0.203249	0.122791	0.0309236	0.959103	0.172325	0.266497	Q02357	Ankyrin-1	-0.2407	0.423263	-0.2805	0.365931	0.0397999	0.976994	*
ENSMUSG00000039450	Dcxr	0.0523472	0.857025	0.196001	0.739494	-0.143654	0.634043	Q91X52	L-xylulose reductase	1.4004	0.0193675	1.1899	0.073737	0.2105	0.807586			$
ENSMUSG00000059714	Flot1	-0.0702306	0.78559	0.0461387	0.955512	-0.116369	0.682408	O08917	Flotillin-1	-0.541	0.14084	-0.6437	0.126735	0.1027	0.941823			$
ENSMUSG00000006740	Kif5b	-0.0670918	0.808536	0.000816925	0.999694	-0.0679087	0.850198	Q61768	Kinesin-1 heavy chain	0.3344	0.100947	0.2265	0.293797	0.1079	0.869738			$
ENSMUSG00000030120	Mlf2	-0.113185	0.33827	-0.104908	0.731218	-0.00827664	0.966879	Q99KX1	Myeloid leukemia factor 2	4.4129	0.0032	3.8824	0.018	0.5305	0.367122			$
ENSMUSG00000020067	Mypn	-0.0351679	0.849681	-0.0560692	0.913384	0.0209013	0.933018	Q5DTJ9	Myopalladin	0.7354	0.065196	0.00470002	0.993633	0.7307	0.322875			$
ENSMUSG00000026532	Spta1	0.996097	0.474634	0.140101	0.984926	0.855996	0.618722	P08032	Spectrin alpha chain, erythrocytic 1	0.0668	0.86643	0.2104	0.59942	-0.1436	0.861265	*
ENSMUSG00000030987	Stim1	0.106784	0.421695	0.0237203	0.965216	0.0830639	0.622381	P70302	Stromal interaction molecule 1	0.4273	0.0355543	0.2758	0.247893	0.1515	0.8162	*
ENSMUSG00000024236	Svil	-0.0548888	0.771094	0.0688305	0.8929	-0.123719	0.507629	Q8K4L3	Supervillin	-0.0654	0.868009	-0.1655	0.66756	0.1001	0.91096		#	$
ENSMUSG00000062380	Tubb3	0.168839	0.790492	0.410455	0.751615	-0.241616	0.726843	Q9ERD7	Tubulin beta-3 chain	0.2413	0.854252	-0.7559	0.544561	0.9972	0.68129			$
ENSMUSG00000062591	Tubb4a	0.88757	0.00118611	0.301249	0.738551	0.586321	0.0670115	Q9D6F9	Tubulin beta-4A chain	-1.6218	0.0927177	-0.472	0.206483	-1.1498	0.980371			$
ENSMUSG00000001525	Tubb5	0.585138	0.00827533	-0.0786407	0.93919	0.663779	0.00383924	P99024	Tubulin beta-5 chain	0.0515	0.906044	-0.0777	0.831602	0.1292	0.919263			$
ENSMUSG00000001473	Tubb6	0.562873	0.135073	-0.278759	0.806503	0.841632	0.0240837	Q922F4	Tubulin beta-6 chain	-0.0571	0.905633	-0.2825	0.501676	0.2254	0.822917			$
